# Supplementary material for: Polarisation of decayless kink oscillations of solar coronal loops
Source: Nat Commun. 2023 Sep 12;14:5298. doi: 10.1038/s41467-023-41029-8 (PMC10497544; doi:10.1038/s41467-023-41029-8)
Supplement: Supplementary file 5 — Source Data [file 41467_2023_41029_MOESM5_ESM.zip]

Archive with 114 entries (111 files):
- SourceData/
- SourceData/._fig3c.txt
- SourceData/fig3f.txt
- __MACOSX/SourceData/._fig3f.txt
- SourceData/._fig3f.txt
- SourceData/fig3c.txt
- __MACOSX/SourceData/._fig3c.txt
- SourceData/description.txt
- __MACOSX/SourceData/._description.txt
- SourceData/fig1b_aia.2022-04-01T095922Z.171.image_l1.fits
- SourceData/~$SourceData.xlsx
- __MACOSX/SourceData/._~$SourceData.xlsx
- SourceData/._description.txt
- SourceData/._fig1c_solo_L2_eui-hrieuv174-image_20220401T091915192_V01.fits
- SourceData/._~$SourceData.xlsx
- SourceData/fig1c_solo_L2_eui-hrieuv174-image_20220401T091915192_V01.fits
- __MACOSX/SourceData/._fig1c_solo_L2_eui-hrieuv174-image_20220401T091915192_V01.fits
- SourceData/SourceData.xlsx
- __MACOSX/SourceData/._SourceData.xlsx
- SourceData/._SourceData.xlsx
- SourceData/Fig3a/
- SourceData/Fig3d/
- SourceData/Fig3a/fig3a_slit45.txt
- SourceData/Fig3a/fig3a_slit44.txt
- SourceData/Fig3a/fig3a_slit43.txt
- SourceData/Fig3a/fig3a_slit42.txt
- SourceData/Fig3a/fig3a_slit41.txt
- SourceData/Fig3a/fig3a_slit40.txt
- SourceData/Fig3a/fig3a_slit39.txt
- SourceData/Fig3a/fig3a_slit38.txt
- SourceData/Fig3a/fig3a_slit37.txt
- SourceData/Fig3a/fig3a_slit36.txt
- SourceData/Fig3a/fig3a_slit35.txt
- SourceData/Fig3a/fig3a_slit34.txt
- SourceData/Fig3a/fig3a_slit33.txt
- SourceData/Fig3a/fig3a_slit32.txt
- SourceData/Fig3a/fig3a_slit31.txt
- SourceData/Fig3a/fig3a_slit30.txt
- SourceData/Fig3a/fig3a_slit29.txt
- SourceData/Fig3a/fig3a_slit28.txt
- SourceData/Fig3a/fig3a_slit27.txt
- SourceData/Fig3a/fig3a_slit26.txt
- SourceData/Fig3a/fig3a_slit25.txt
- SourceData/Fig3a/fig3a_slit6.txt
- SourceData/Fig3a/fig3a_slit5.txt
- SourceData/Fig3a/fig3a_slit4.txt
- SourceData/Fig3a/fig3a_slit3.txt
- SourceData/Fig3a/fig3a_slit2.txt
- SourceData/Fig3a/fig3a_slit1.txt
- __MACOSX/SourceData/Fig3a/._fig3a_slit1.txt
- SourceData/Fig3a/._fig3a_slit1.txt
- SourceData/Fig3a/fig3a_slit19.txt
- __MACOSX/SourceData/Fig3a/._fig3a_slit19.txt
- SourceData/Fig3a/._fig3a_slit19.txt
- SourceData/Fig3a/fig3a_slit18.txt
- SourceData/Fig3a/fig3a_slit17.txt
- SourceData/Fig3a/fig3a_slit16.txt
- __MACOSX/SourceData/Fig3a/._fig3a_slit16.txt
- SourceData/Fig3a/._fig3a_slit16.txt
- SourceData/Fig3a/fig3a_slit15.txt
- SourceData/Fig3a/fig3a_slit14.txt
- SourceData/Fig3a/fig3a_slit13.txt
- SourceData/Fig3a/fig3a_slit12.txt
- SourceData/Fig3a/fig3a_slit11.txt
- SourceData/Fig3a/fig3a_slit10.txt
- SourceData/Fig3a/fig3a_slit9.txt
- SourceData/Fig3a/fig3a_slit8.txt
- SourceData/Fig3a/fig3a_slit7.txt
- SourceData/Fig3a/fig3a_slit24.txt
- SourceData/Fig3a/fig3a_slit23.txt
- SourceData/Fig3a/fig3a_slit22.txt
- SourceData/Fig3a/fig3a_slit21.txt
- SourceData/Fig3a/fig3a_slit20.txt
- SourceData/Fig3d/fig3d_slit1.txt
- SourceData/Fig3d/fig3d_slit2.txt
- SourceData/Fig3d/fig3d_slit3.txt
- SourceData/Fig3d/fig3d_slit4.txt
- SourceData/Fig3d/fig3d_slit5.txt
- SourceData/Fig3d/fig3d_slit6.txt
- SourceData/Fig3d/fig3d_slit7.txt
- SourceData/Fig3d/fig3d_slit8.txt
- SourceData/Fig3d/fig3d_slit9.txt
- SourceData/Fig3d/fig3d_slit10.txt
- SourceData/Fig3d/fig3d_slit11.txt
- SourceData/Fig3d/fig3d_slit12.txt
- SourceData/Fig3d/fig3d_slit13.txt
- SourceData/Fig3d/fig3d_slit14.txt
- SourceData/Fig3d/fig3d_slit15.txt
- SourceData/Fig3d/fig3d_slit16.txt
- SourceData/Fig3d/fig3d_slit17.txt
- SourceData/Fig3d/fig3d_slit18.txt
- SourceData/Fig3d/fig3d_slit19.txt
- SourceData/Fig3d/fig3d_slit20.txt
- SourceData/Fig3d/fig3d_slit21.txt
- SourceData/Fig3d/fig3d_slit22.txt
- SourceData/Fig3d/fig3d_slit23.txt
- SourceData/Fig3d/fig3d_slit24.txt
- SourceData/Fig3d/fig3d_slit25.txt
- SourceData/Fig3d/fig3d_slit26.txt
- SourceData/Fig3d/fig3d_slit27.txt
- SourceData/Fig3d/fig3d_slit28.txt
- SourceData/Fig3d/fig3d_slit29.txt
- SourceData/Fig3d/fig3d_slit30.txt
- SourceData/Fig3d/fig3d_slit31.txt
- SourceData/Fig3d/fig3d_slit32.txt
- SourceData/Fig3d/fig3d_slit33.txt
- SourceData/Fig3d/fig3d_slit34.txt
- SourceData/Fig3d/fig3d_slit35.txt
- SourceData/Fig3d/fig3d_slit36.txt
- SourceData/Fig3d/fig3d_slit37.txt
- SourceData/Fig3d/fig3d_slit38.txt
- SourceData/Fig3d/fig3d_slit39.txt
- SourceData/Fig3d/fig3d_slit40.txt
- SourceData/Fig3d/fig3d_slit41.txt
