# Supplementary material for: Polarisation of decayless kink oscillations of solar coronal loops
Source: Nat Commun. 2023 Sep 12;14:5298. doi: 10.1038/s41467-023-41029-8 (PMC10497544; doi:10.1038/s41467-023-41029-8)
Supplement: Supplementary file 5 — Source Data [file 41467_2023_41029_MOESM5_ESM.zip › SourceData/fig3f.txt]

4.19787e-32	0.00381484	0.0335262	0.0224758	0.0676223	1.23361	0.702719	2.79108	5.32261	1.46000	4.69853	0.616719	9.08152	8.44182	2.88769	0.598630	7.92457	11.3352	5.43723	1.36104	9.30482	9.97999	7.59016	50.7957	7.77767	27.9490	19.9730	5.45039	5.49429	1.66443	10.7881	2.87154	1.78964	0.647329	8.25013	3.81763	0.0171127	0.428112	1.30255	5.47982	0.393248	1.58491	0.772005	0.666792	0.444757	0.261511	1.44847	0.392793	0.0795669	0.343806
8.40161e-32	0.0862466	0.0884808	0.122972	0.236717	0.405771	2.30824	4.72958	2.85698	0.0154163	3.16946	6.61807	3.95187	0.857686	0.506094	1.35557	4.00127	5.70176	6.74797	9.31266	5.84368	2.51335	20.5987	46.1851	44.8502	23.5580	8.67399	2.12538	1.30103	6.74711	8.11292	2.53151	0.109477	2.06767	2.44161	0.929800	0.899350	2.92424	3.07557	0.761257	1.12485	3.64273	3.10382	0.678411	0.0232164	0.294976	0.0665846	0.180895	0.994161	1.35544
2.44985e-31	0.180837	0.144664	0.491438	0.527655	0.149288	1.97259	2.93165	0.603025	1.40722	5.42632	5.90133	3.77932	0.879579	2.68824	9.65944	11.0669	8.08495	8.77218	13.5475	8.36853	0.567230	15.3887	33.3294	35.5117	28.8349	14.1608	2.43392	1.41790	3.53055	3.67419	1.71464	0.0584108	1.87802	2.83715	0.747563	1.27103	2.54435	1.35482	0.669275	1.43484	1.73545	1.25079	0.239596	0.328063	1.56765	0.848103	0.00709577	0.487867	0.413255
4.13677e-31	0.0649974	0.146794	0.495487	0.799603	0.496737	0.483958	0.781111	0.481174	3.70549	12.5748	17.0003	12.1958	5.83287	9.60421	25.1505	30.4298	18.0297	10.0967	17.3315	19.5228	6.34011	4.05715	11.3811	10.1720	9.94742	7.73590	1.34334	0.818021	2.22439	1.25120	0.177807	0.160732	0.822054	1.08480	0.471284	0.0300995	0.605559	0.606388	0.0275706	0.964757	2.20932	2.05012	0.897402	0.0530908	0.105153	0.151178	0.184009	0.276579	0.403259
1.05073e-31	0.0812880	0.325111	0.688655	1.05414	1.23962	0.966823	0.409109	1.46903	6.46051	12.7042	12.2962	4.00098	0.394340	11.4306	25.5696	23.5857	8.09618	0.179248	7.73204	17.1899	17.2436	11.7110	7.06634	3.81915	2.76472	6.74270	13.6582	16.6352	12.6828	5.80175	1.25476	0.384801	1.20406	1.68687	1.45986	0.991716	0.525283	0.268067	0.525700	1.11443	1.52481	1.67850	1.67466	1.30941	0.626569	0.136363	0.0205337	0.0235014	0.102964
6.42552e-32	0.0698113	0.350244	0.890098	1.47270	1.73214	1.48987	0.982989	1.25556	3.72768	7.47485	8.22807	4.29696	1.78421	6.91313	14.6963	14.6331	6.82042	1.89655	5.46000	12.7526	17.6404	17.5084	11.9319	5.14926	5.64162	15.1282	23.1284	19.9258	9.35648	1.90740	0.747355	1.41563	0.947535	0.570587	1.24173	1.75180	1.30353	0.846179	1.30311	2.26983	2.92407	2.97607	2.43496	1.47964	0.666005	0.409567	0.451536	0.459953	0.548543
2.17884e-32	0.302833	1.49984	1.53189	0.0254207	3.03941	8.49185	5.62885	0.124716	4.24034	7.62990	1.82701	1.36994	6.64972	3.37055	1.20860	8.56942	8.46086	1.31577	3.55249	6.56783	1.65000	1.94942	10.8870	20.7402	26.8057	20.3374	5.36757	1.68796	8.70325	12.0225	11.9064	10.1779	6.24281	5.94748	6.45063	2.01103	0.659449	4.15798	3.16552	0.121839	1.28275	2.33766	0.796532	0.0230252	0.926311	2.01951	1.76167	0.446410	0.0757856
2.69402e-31	0.00974017	0.0561094	0.119942	0.994803	3.31813	4.64396	4.25078	6.01312	7.18148	2.76849	0.573243	3.42846	2.51450	2.94879	7.78714	3.98465	0.897390	12.9253	17.5945	4.68871	1.61389	15.9463	27.8288	27.6179	18.0335	5.86380	1.10476	7.60049	14.7851	10.7347	2.04774	0.197306	1.45181	0.896953	0.539460	0.467092	0.554098	0.858607	1.25672	2.51194	2.28709	1.32181	3.71446	5.57228	3.24867	0.852980	0.473938	0.989300	1.02911
3.06533e-31	0.120875	0.102255	0.0460429	1.02780	2.89166	4.33534	5.89163	8.53306	9.44638	5.59269	0.895077	1.79036	6.30776	6.58782	2.11770	1.13494	7.00995	11.9276	9.02300	3.27260	2.69818	6.13657	9.07861	12.7101	17.4377	18.4526	15.1738	12.3827	9.92858	5.19481	1.54565	1.55585	1.41700	0.194251	1.25857	2.99903	2.40959	2.63551	5.16288	5.36687	2.95573	3.16799	5.70916	5.66743	2.96677	0.937729	0.369248	0.484394	0.765488
4.68067e-32	0.0512954	0.142692	0.192082	0.234305	0.421617	1.13141	2.96316	5.58201	6.54799	3.84752	0.336684	1.20693	5.19905	5.34610	1.86768	4.01396	12.9793	16.3433	8.94565	3.84609	10.0830	16.1924	10.7519	2.85425	6.09286	16.8304	22.9445	21.3571	15.6656	8.15893	2.00530	1.02266	3.19860	3.12557	0.892228	0.566383	2.32542	3.30625	3.10400	3.02954	3.09275	2.89938	2.68099	2.32616	1.67140	1.25195	1.20210	0.876031	0.304342
2.09926e-31	0.113379	0.273820	0.0304849	0.0163517	0.519479	5.10926	3.25296	1.45614	5.84965	0.0483002	4.05249	3.30561	4.87590	1.24569	3.22733	5.11060	10.8369	0.945582	3.24585	1.65903	5.85234	0.723747	1.60900	8.20268	29.8179	29.1825	1.96307	27.3901	1.56705	22.7585	19.3526	12.2113	3.62886	0.403093	0.280705	2.68853	3.59744	2.76320	1.71827	3.53784	1.75856	6.35451	0.631338	2.13404	1.31972	0.396760	0.0625330	0.0686088	0.230583
1.16670e-31	0.126522	0.316191	0.0156018	0.146236	0.272115	4.43436	3.13945	0.895001	2.60048	2.92346	6.24996	4.11008	4.11256	0.733680	2.36833	0.776547	2.74007	6.37595	1.31795	5.62020	2.55004	1.62021	2.07202	7.15372	28.1479	21.5349	8.53247	42.5762	0.408161	24.7786	6.71788	9.78674	2.93497	0.947572	3.24050	4.43085	3.61170	3.17836	3.68239	2.81834	2.27012	6.10537	2.39003	2.28833	2.12917	0.327773	0.0113235	0.0918828	0.108253
1.60019e-31	0.0267149	0.112513	0.0299072	0.580610	0.0612074	5.34389	4.85673	0.623443	2.81452	6.06111	6.98398	4.81827	1.77997	3.29482	3.59006	1.03252	3.79377	4.79494	1.43184	6.04141	1.95492	0.202327	0.481167	6.55430	40.2092	25.0843	10.7564	26.1467	0.618457	17.8293	6.88324	5.64972	3.60414	1.65610	3.10785	7.86688	5.16192	2.46912	1.17252	2.33650	0.930056	5.27672	0.983345	2.31179	2.85509	1.02393	1.66879	0.848627	0.297889
9.73904e-32	0.122122	0.127661	0.0445333	0.796865	0.110166	8.35191	5.43633	1.71365	6.42295	3.16830	2.40304	3.90557	0.705486	8.25715	4.97342	1.18732	5.29118	6.58225	0.344132	11.6494	6.85175	0.241356	3.93161	9.77446	36.2600	32.2861	6.43382	9.61317	2.54067	17.8434	8.09409	5.51474	5.02489	3.49071	1.22987	2.34858	3.12560	0.637182	1.30018	1.72517	0.715832	4.24201	0.771944	4.68959	3.65616	0.310220	2.25465	0.233417	0.443561
3.80735e-31	0.000963720	0.0307499	0.0957415	0.191031	0.251506	3.34541	3.07534	0.970273	10.5159	9.98656	1.49401	0.141712	0.104740	3.60097	13.3978	4.11006	4.52421	7.65229	0.0427764	7.31946	4.93672	1.41057	14.9291	20.6403	25.5687	20.8674	9.94973	6.03732	12.6543	18.9920	1.75129	7.06080	5.61941	0.907722	0.336355	1.22816	0.916240	0.518833	2.22590	2.56559	0.759222	2.46158	0.127972	5.08526	3.89091	0.0254097	1.65370	1.23073	0.784811
3.43932e-32	0.0475128	0.0104434	0.118245	0.541491	0.143797	2.48491	3.49345	1.97257	17.6780	13.8488	0.869123	0.429614	1.95226	7.50154	5.57410	1.06452	5.04978	1.08895	1.59240	2.77119	0.163693	1.64935	9.18053	24.4475	42.0928	23.1115	3.07738	4.03507	9.00859	16.3788	12.8947	9.14538	2.76344	0.309117	0.730525	0.747960	1.27478	0.713843	0.361578	2.07151	0.571056	0.308363	0.411237	6.05211	6.38103	0.424487	0.664203	0.657275	0.260262
6.21129e-31	0.254403	0.0876213	0.645654	0.189401	1.31756	1.67684	2.17203	5.38312	11.7161	12.2158	3.15631	0.0346154	3.22491	9.11295	1.98959	3.69747	3.74224	0.786131	4.35167	1.15942	0.700633	1.33885	7.99614	15.5067	36.1776	32.3215	7.97392	6.16289	20.9524	18.0868	6.44929	3.68274	0.0822578	3.56947	2.04768	0.175921	0.0260832	1.19672	2.13415	2.68387	1.72386	0.0146098	2.70763	5.25163	2.85569	0.175409	0.209038	0.218631	0.0888330
7.08415e-31	0.129376	0.665478	0.435941	0.109588	1.63608	1.37391	0.285371	4.22428	10.3628	15.1759	8.30827	2.24511	2.66971	7.25784	8.22665	0.973569	2.45866	0.0898440	2.29601	0.298224	5.07921	4.62326	13.7138	18.6134	23.2992	25.4796	7.60486	8.53773	20.2460	15.0855	2.45576	3.83714	1.19633	3.52095	0.556777	0.598915	0.0994809	2.69973	3.76800	7.23951	2.15186	1.20471	2.88657	1.37972	1.56146	0.262025	0.100442	0.770381	0.258870
4.36124e-31	0.0494233	0.205864	0.425525	0.197693	0.915677	2.52294	0.621630	2.02698	12.1856	15.8468	6.32714	1.15391	2.72391	4.26731	8.72484	2.82989	0.896803	0.344238	1.65652	3.77185	7.01244	2.54210	9.09188	23.7813	34.0844	27.8710	1.77126	10.8921	12.5024	3.90938	2.64173	8.56417	3.49416	0.576187	1.82771	0.670335	1.93802	3.19148	6.35873	5.09498	3.39891	2.09002	4.36986	3.48458	1.78438	0.648913	0.0254927	0.00584441	0.149026
3.69274e-32	0.0227497	0.0417799	0.101512	0.766840	0.961853	1.81257	2.22028	1.39469	15.9310	13.3072	0.718539	1.07934	0.423751	1.51921	6.51813	5.13520	2.46733	0.912357	0.121956	0.992364	12.9015	10.2297	9.45870	15.5299	35.1103	28.1872	2.10199	19.0232	3.58135	2.17931	0.864178	10.8336	2.74337	6.65584	2.62515	1.15896	0.792532	2.91289	2.58735	4.72997	3.12161	1.15960	2.43386	4.50880	2.71895	0.410166	0.113397	0.533992	0.247706
7.44565e-31	0.141460	0.174070	0.118398	0.0996902	1.80873	2.66059	0.692021	0.386174	9.74646	16.0432	1.88005	4.82068	9.43105	6.35996	6.36506	7.17372	1.73707	9.07625	3.15176	0.355447	1.19827	11.9224	12.2188	10.4520	22.2928	18.0042	1.07763	20.5666	7.10844	6.41257	0.894992	10.8743	4.40290	5.89567	5.51925	0.196012	0.542920	1.31058	0.948940	4.09643	1.88412	2.00584	0.846485	4.49074	3.00783	0.123225	0.211203	1.23537	0.0260784
8.58443e-33	0.185096	0.132398	0.00226184	0.956141	0.731538	2.21314	0.477627	0.423795	9.31755	3.90488	5.29774	3.52540	6.70380	29.1473	6.26788	4.90163	5.39882	17.3188	9.62535	5.58724	0.413597	10.8616	9.66546	0.0478294	17.1922	26.1231	5.62795	20.7975	1.95886	13.7209	0.811994	0.723696	2.45171	1.29347	8.35412	0.739519	0.858779	0.327096	1.23940	2.10208	0.0541082	2.00088	0.768268	5.55357	0.717849	0.951747	0.285486	0.142703	0.135455
1.15323e-31	0.241338	0.134591	0.00906412	0.905517	1.13043	0.819821	0.966234	1.31463	7.71632	1.63752	2.11360	1.75045	3.24728	23.7616	10.0912	6.25452	10.4903	2.00818	7.65049	4.44683	0.902562	8.22963	8.33036	6.59649	24.1071	23.5486	1.04672	13.1544	1.31871	15.4782	4.35449	3.21374	3.10607	0.567679	3.55138	0.645487	1.57510	2.12304	6.26671	10.8230	0.306373	6.03386	0.723293	7.26646	2.50234	2.50884	0.731144	0.144860	0.139379
7.93255e-32	0.0900752	0.0579612	0.175511	0.310559	1.37837	0.308957	0.850333	1.32940	7.54396	2.35852	0.853024	1.85644	8.95479	16.1303	2.50997	6.06958	1.63536	2.19451	1.92876	7.04212	2.26989	5.93679	5.47304	6.69761	40.9867	32.6203	2.58319	13.8171	5.81150	21.0296	2.76463	3.05203	2.71241	0.253050	2.18858	0.0841883	1.83234	1.23289	2.12102	3.87884	0.663444	6.62295	0.404544	5.63287	4.63688	1.40992	1.22191	0.140271	0.745254
1.89565e-32	0.310103	0.802873	0.0276031	0.824493	0.308882	1.31513	0.433055	5.86163	4.68646	0.554113	0.0471761	2.11501	3.18787	9.51211	8.35694	1.03553	0.955019	1.09778	4.28436	7.89083	4.35027	5.81748	5.59104	12.9504	53.4053	27.0468	2.49684	5.47310	2.74162	21.7136	17.4727	3.55502	0.573728	0.573191	1.66492	0.142187	1.58048	0.176425	3.68969	4.78389	0.559167	0.513527	1.53123	1.08790	2.76462	0.0297889	1.78358	0.118947	0.809144
9.32082e-32	0.226282	0.232423	0.145530	0.119565	0.172229	2.01830	1.66598	2.94795	5.54656	0.581787	0.559947	0.879788	2.37262	14.6327	13.4846	3.21683	8.74198	11.5716	11.1960	4.94035	2.21654	3.02979	4.52923	16.6955	34.4408	25.2799	0.735929	5.88473	3.62381	23.3588	15.3171	3.46912	2.42745	2.62846	1.10298	0.314591	1.94906	1.17497	1.78579	1.11334	0.459261	1.50017	0.439244	1.96280	2.51269	0.159182	0.311866	0.466002	0.179779
5.64188e-32	0.234731	0.143221	0.0703528	0.149089	0.193098	1.82686	0.489439	3.57981	3.74771	0.00371438	0.616480	0.253895	0.658810	4.82761	9.43715	0.698739	5.22506	4.21475	3.48831	0.422322	6.65849	2.30049	13.9391	19.2081	26.9371	38.3799	18.9404	5.85289	6.88492	21.1035	13.9210	4.07936	3.83022	2.80804	2.29614	0.397926	2.12048	1.27067	3.62155	1.39708	0.263437	0.824253	0.286575	1.20392	0.938350	0.979529	0.641594	0.357964	0.0224981
4.67777e-32	0.00916700	0.0385656	0.0246623	0.0465150	0.356720	0.253868	0.997293	2.91952	2.82417	2.05032	0.638800	1.96800	0.0287932	7.16379	10.2132	0.437196	2.83404	2.22398	0.937121	0.467718	2.33377	4.18260	7.94907	7.43772	33.4119	49.9650	25.1015	6.76679	1.76247	14.5393	22.1245	7.94348	0.190374	0.281932	0.0350421	1.22674	1.96240	0.620427	2.43831	3.02292	1.79187	0.528477	0.0843228	0.489953	0.171937	0.992240	0.184878	0.469795	0.123574
3.88045e-31	0.305008	0.0357346	0.113618	0.0509996	0.156464	0.556685	2.60021	3.01334	2.74144	1.14514	1.04647	1.19852	0.994639	12.4886	13.1920	0.710263	4.87707	7.01299	5.07253	1.67049	2.72508	14.2394	6.73446	10.4220	37.7066	36.0951	14.6715	3.66513	0.233949	10.3610	18.7250	8.14281	0.177920	0.464840	0.982580	4.51201	2.77586	0.294787	0.152087	0.440983	1.08721	0.659676	0.146590	0.492503	0.519928	1.66355	0.0629904	0.986508	0.205306
2.48753e-31	0.217187	0.0795541	0.0497564	0.170590	0.390497	0.954693	1.87029	2.23342	2.33151	0.611601	0.984530	1.74320	0.964118	14.0841	12.1029	0.109975	7.33653	7.82208	9.99057	5.19581	1.69743	14.0307	6.42962	7.94245	32.6012	30.5014	8.73391	1.02448	0.502285	10.5640	23.0902	10.9390	0.623677	0.263653	1.98866	8.53411	5.59939	1.33921	0.544504	0.0303706	0.0850695	0.0339976	0.665282	0.768316	0.353495	0.961115	0.0339652	0.465263	0.0653600
3.12477e-31	0.0216441	0.0801720	0.0167131	0.0509218	0.696793	2.01756	1.29244	1.60503	3.97468	1.14777	1.68116	1.84536	1.62106	14.1843	10.6989	0.171712	5.80535	4.57046	6.51771	4.97214	0.735798	12.6476	8.03683	10.7395	37.4583	29.5069	4.74932	0.571415	1.14376	14.7400	27.0790	12.6992	0.753285	0.303010	0.806943	5.52666	5.55291	1.86542	0.705668	0.0902124	0.0582481	0.117751	0.533012	0.301112	0.999769	1.49947	0.292138	0.402162	0.127910
6.16947e-31	0.0227568	0.00963737	0.0631344	0.0699195	1.37804	2.11630	0.364702	0.920480	4.37321	4.10896	1.30505	1.87402	2.43479	14.6403	12.8325	0.414449	5.96461	1.17283	4.87871	3.12603	4.11858	14.8100	3.48294	19.0427	41.5429	24.3112	2.82601	0.435972	3.09655	16.4658	27.3927	13.3051	0.878493	0.200819	0.129280	1.16033	1.36390	0.898746	0.572010	0.175311	0.446502	0.256126	0.385832	0.396045	0.908953	1.23081	0.678190	0.229838	0.167586
1.49965e-32	0.123791	0.00440489	0.273070	0.320028	3.32338	0.486577	0.379926	1.32867	6.09088	2.17954	0.989964	1.75902	0.947698	19.9929	7.38064	1.02975	0.0916856	4.03047	1.02114	6.28006	9.79955	15.4665	2.73703	10.6829	40.2888	18.0934	0.839917	0.513148	7.16962	6.29787	24.5830	28.2344	1.08262	4.94693	0.224040	1.45703	1.84260	3.70516	0.374671	1.66865	0.0430211	0.763542	0.822999	0.612336	1.15476	0.891311	0.183442	0.303331	0.340612
0.00000	0.128647	0.0119397	0.283683	0.279285	3.27263	0.929542	0.0828438	1.25557	4.96849	1.83778	0.866933	1.49123	3.32231	21.2191	2.78534	2.94819	1.17665	14.0373	0.0777303	10.0766	9.78144	19.6591	8.78012	9.66687	23.4720	14.9180	0.0680819	0.294710	8.81503	7.25117	13.2543	26.0044	2.73621	2.97597	2.71832	2.76214	0.842294	1.90191	1.16882	2.17201	0.614480	1.72314	2.01181	0.367047	2.51900	0.184107	1.82928	1.42025	0.465526
2.94799e-31	0.0811590	0.0140879	0.132605	0.316121	2.70713	2.78051	1.33217	3.24075	1.79792	0.319998	0.250048	2.13972	9.81863	12.1802	3.32835	0.190811	8.06922	17.4321	6.10981	4.87605	10.5996	8.35722	15.2027	19.3371	19.9903	8.63207	0.0520141	3.76834	10.9009	3.18264	7.25926	27.5039	6.68075	3.86674	8.31198	0.401971	1.02510	1.03715	4.06750	2.04970	0.507661	0.276345	0.554168	0.377429	0.408924	0.981013	0.552095	0.314309	0.586715
2.53967e-31	0.117265	0.0352169	0.0881853	0.437054	1.29679	1.98485	1.04020	1.03177	1.43142	0.505180	1.05833	5.73435	9.33813	11.8358	8.82314	0.415064	5.80402	8.43263	0.614565	2.95028	7.45527	8.71238	14.0362	21.3790	24.9629	17.2392	2.81094	2.35394	10.6967	3.07019	6.12809	24.8490	14.0186	0.362233	1.90407	0.763326	0.483743	0.161923	3.33404	3.67685	3.73749	4.81456	1.63541	0.958434	1.13740	0.306177	0.168785	0.321978	0.257305
8.68683e-32	0.500808	1.15183	0.676314	0.00985595	0.605591	1.42723	1.30752	1.82189	4.78399	5.75685	2.43739	2.69024	4.02938	1.16123	7.51651	18.0558	11.3414	0.546920	4.83794	16.4769	21.4203	11.2469	0.295632	3.67990	4.82259	1.40425	5.71033	6.91109	6.63771	12.6418	11.1887	5.37821	6.83760	6.81283	2.05871	0.335516	3.79931	7.11802	4.40797	0.311647	1.32479	4.09897	4.11796	1.44113	0.152966	2.16856	2.44403	0.390604	0.351652
5.87200e-32	0.0110513	0.118481	0.260756	0.107124	0.118855	0.747366	0.783232	1.17731	4.52506	7.21605	5.27381	2.89080	2.34312	4.10824	15.0937	28.7038	23.9957	7.04871	2.86277	7.10212	3.88246	1.51222	6.92799	11.4612	14.1852	16.6040	12.5696	4.88996	1.78574	2.38802	5.83021	11.7846	12.5605	6.67517	2.78221	2.59283	1.69387	0.402864	0.0832050	0.140984	0.357474	0.194416	0.261847	1.69796	2.34778	0.996298	0.357664	0.861579	0.567494
2.52653e-31	0.427543	0.562168	0.0637282	0.589078	0.392849	2.02372	2.52594	1.48810	7.01859	3.87566	0.592326	7.19906	7.88507	3.80179	0.952481	21.3736	25.3215	1.26085	9.53202	11.3240	0.532033	1.60688	2.61456	6.87382	4.18926	18.6579	28.4126	8.49979	2.82363	14.0674	14.8487	2.14026	2.45800	4.42173	0.133714	7.42369	5.21005	0.272945	3.56639	1.71902	0.135438	1.24299	1.34883	1.17615	0.932784	0.137292	0.135582	0.158728	0.0318312
8.83968e-31	0.168336	0.00295755	0.795686	0.162835	0.407150	0.888030	0.183512	1.22914	0.167048	0.261979	1.09174	5.75040	0.821470	10.0944	9.50844	10.0430	9.32557	3.15958	1.99123	7.88124	15.3710	12.1361	7.31984	8.58836	21.1075	21.0784	7.34687	3.59450	7.80769	11.3715	2.40358	6.94062	8.47364	5.79009	8.29521	5.89135	4.36804	12.9842	0.383404	0.358974	0.275554	2.08742	1.01937	3.52279	0.372974	1.44522	0.901588	0.170277	0.561050
4.04916e-32	0.145896	0.0499968	0.486792	0.175880	0.0697915	0.216928	0.148673	0.116070	0.774233	4.74523	8.68668	8.63859	1.76425	0.217301	6.74864	9.59582	5.18694	10.7047	0.598012	5.53208	1.01125	8.24336	3.71535	5.91264	40.2135	15.3414	18.8615	6.77480	0.882207	13.9825	8.15589	4.99658	22.5223	5.80652	2.99864	6.43066	1.17936	7.58921	0.687360	1.30207	0.0756011	0.508952	0.0620952	0.437162	0.0673428	0.334903	0.170883	0.717802	0.655380
[truncated: 207 more columns]
