# Supplementary material for: Polarisation of decayless kink oscillations of solar coronal loops
Source: Nat Commun. 2023 Sep 12;14:5298. doi: 10.1038/s41467-023-41029-8 (PMC10497544; doi:10.1038/s41467-023-41029-8)
Supplement: Supplementary file 5 — Source Data [file 41467_2023_41029_MOESM5_ESM.zip › SourceData/fig3c.txt]

5.71057e-31	0.0151171	1.23832	0.657011	0.581502	4.88269	6.11850	1.27298	0.00611420	4.13577	0.331639	0.318211	1.28895	4.97881	4.49749	2.37978	3.01057	7.96008	1.30995	11.8672	0.0813274	24.2456	33.4459	6.77956	7.72262	20.1007	4.03047	2.31264	0.728803	7.53811	5.95616	0.256411	3.59728	4.97895	3.13804	4.34055	9.30988	11.2585	1.50516	7.34667	1.41043	3.12938	4.42630	1.20979	10.8899	2.23138	1.32365	0.0389632	0.335755	0.684589
1.82431e-31	0.441888	2.35862	1.76663	1.22019	6.90082	5.63451	0.613350	0.186783	7.88385	1.41322	0.288745	6.59207	4.07526	1.15246	8.74829	0.589492	8.81790	5.78329	15.6105	2.46019	31.6376	40.9011	5.62095	4.75378	3.10351	8.25848	0.414845	4.02538	11.9715	7.88451	0.362366	3.06523	6.53686	0.0857240	5.58141	5.87814	5.30530	1.52811	2.25907	0.507844	0.299334	3.43645	1.77870	2.18600	1.16699	0.341307	0.610373	0.0801951	0.0932633
7.10798e-32	0.0301094	0.939626	0.641606	0.284430	4.20276	3.13473	3.17601	0.881644	8.38997	1.47731	0.585850	2.68470	9.55976	4.84330	9.02271	3.44253	3.91319	3.79208	14.8061	1.32140	14.2755	49.2766	14.6456	1.47269	17.2675	7.06221	2.18608	1.03265	6.74115	2.81277	0.377976	8.44121	0.550794	2.93584	9.39688	2.17212	2.92516	3.11712	1.30781	2.83027	1.07769	5.82215	1.52601	0.392339	0.132350	0.168071	1.30621	1.36151	0.745728
1.43988e-31	0.0386504	1.06761	0.929800	0.286403	4.29441	2.30050	2.44842	1.30890	5.86865	1.53731	0.0198742	2.89878	5.69967	2.51895	8.29525	3.54429	4.86035	5.41981	4.95766	1.77259	26.0851	28.5034	16.1085	4.59364	29.0490	5.67989	3.64439	0.0123576	1.44591	7.92282	5.58677	4.95947	3.31862	1.66742	9.98509	1.69152	14.0263	1.56463	1.25877	0.971679	0.124268	5.43106	0.984800	0.478207	0.722659	0.537399	0.472330	0.780973	2.29164
1.04570e-32	0.199096	1.69851	1.50081	0.220665	7.11081	1.20551	6.41815	1.86088	6.18938	4.84412	4.99611	0.661123	9.02057	4.15839	18.2778	9.81353	0.964292	7.75377	3.27509	0.460033	26.7221	22.7880	19.4725	0.374234	30.5042	0.0226615	1.97055	2.64806	1.39480	0.685991	2.53517	2.45099	3.06040	1.18746	2.38921	1.20812	11.1607	0.521573	4.38481	0.891938	1.11426	1.43805	1.45138	0.649234	0.0192691	1.22356	3.88961	0.362630	2.25362
1.30122e-30	0.00459397	0.812254	1.56666	0.325953	3.85638	0.915388	2.38541	0.992188	4.63544	1.58493	2.64607	0.953069	9.12800	4.89579	12.8692	3.20436	0.904073	8.89544	6.10082	2.54215	37.1862	28.7899	31.6409	0.685630	24.5646	0.279121	4.70447	0.713404	1.93036	4.49577	4.17061	0.209772	7.65186	4.83154	0.688352	3.45086	5.55607	0.512745	3.59989	0.144526	0.406055	0.610228	1.52018	0.325413	0.580832	0.951753	0.346448	0.111014	0.114718
3.11469e-31	0.0249052	0.804038	1.35830	0.255889	4.03974	0.622905	2.53100	0.486683	6.62546	0.560136	1.37726	0.149469	1.41611	5.59882	7.26830	1.75169	2.37062	7.87141	4.95071	1.93717	37.5043	28.4834	23.5017	0.907306	27.2214	3.33882	4.04437	0.615108	6.16286	4.96034	0.611589	7.40252	1.07845	4.28199	2.25289	1.93338	4.16198	0.392451	0.971196	3.25004	3.08798	6.23035	5.24211	1.79995	2.29130	2.89229	3.14780	2.23645	1.69942
5.52555e-31	0.0823511	0.689807	0.780671	0.0924531	2.72229	0.772394	1.85576	0.325800	7.52746	0.0694367	0.161612	0.166427	1.31241	6.03282	2.33157	0.407316	4.68093	4.80357	7.24337	4.47674	43.6379	31.1689	49.2266	2.28277	30.9731	2.70818	7.63367	0.158793	4.21694	3.52000	2.01495	2.28589	0.588232	3.67620	0.0243474	3.80076	1.62011	1.75186	0.336612	0.841611	1.70537	1.02721	0.246656	0.170592	0.0634629	0.160646	0.453558	0.0515328	0.101411
5.76142e-31	0.0830041	0.700493	1.31992	0.0431208	3.27432	0.754167	1.53042	0.747166	8.80878	0.427952	0.659313	0.798759	1.84800	4.05860	0.693750	0.228602	7.13290	5.88880	13.2197	3.98812	44.7687	20.7453	56.2236	2.91405	32.3756	1.09448	2.92372	1.52988	4.43399	1.38650	2.28999	0.489187	2.05978	0.143899	1.57630	2.18992	1.87558	2.47586	0.558587	1.58801	0.376747	0.991339	0.676883	0.100748	0.253412	1.01899	0.300586	0.274426	0.189225
8.73836e-31	0.0843108	0.698417	1.93119	0.0811916	3.57343	0.564140	2.08401	1.30147	13.3102	0.563778	1.91015	1.83419	1.38275	2.29111	0.499067	2.30925	2.35604	2.53348	5.48514	2.25879	40.2637	7.53945	54.6364	1.59323	36.2287	1.02742	5.16054	6.49840	7.68253	2.64551	5.83087	2.39849	3.91504	0.196923	7.71803	0.564222	1.41880	1.28429	0.880287	1.44674	0.742497	3.27901	0.382036	0.639154	1.05580	1.23040	0.273786	0.331968	0.290271
5.86944e-31	0.0545654	0.843742	1.86922	0.247937	3.12730	1.36377	1.19244	2.06614	12.2395	1.05448	0.735205	0.874512	0.660491	2.04592	2.42413	2.15086	2.71273	4.30007	4.44352	1.17511	55.1540	9.28815	60.7649	0.557235	34.3081	2.51585	0.557731	4.27224	6.21579	1.02271	5.91826	1.53285	1.53239	1.43102	2.22977	0.730810	2.92148	1.99415	0.208602	3.30148	0.323600	2.74977	0.283757	1.03967	0.300778	0.502728	0.0696293	0.122185	0.140613
4.19033e-31	0.0846934	0.647411	1.31916	0.102256	2.39459	1.25323	1.31973	2.09897	10.1822	0.414511	2.01967	0.448556	1.95701	2.45193	0.150095	2.80270	3.07047	3.85740	2.36234	5.65805	51.5206	13.5425	51.2978	1.31923	39.1885	2.98992	0.656306	2.86382	6.98932	2.05703	12.6196	0.324372	1.48208	0.428340	0.110957	1.37269	2.29908	3.98639	2.04137	0.705642	0.349394	1.33991	0.0555455	0.131537	1.21613	0.0830813	0.144326	0.314279	0.347204
5.05322e-33	0.0333624	0.519142	1.32170	0.0597926	1.84691	1.19043	0.911496	2.50304	9.50533	0.906097	1.84366	0.635630	3.64787	1.30583	0.298918	6.65200	0.947151	7.20535	1.64234	5.68560	55.5435	8.38508	58.9547	2.58750	31.6291	5.83879	2.22552	1.95148	4.65888	2.73034	3.55066	0.493552	1.61667	0.225160	0.273480	1.56961	3.41967	1.09664	1.58142	1.97001	0.470829	1.34205	1.20355	0.279029	0.646248	0.152264	0.0716351	0.334825	0.235387
2.48021e-32	0.0318537	0.621275	1.55062	0.0564833	1.55503	0.944939	0.678627	2.26180	8.27250	0.312036	1.14125	0.553016	1.40226	3.38768	0.134194	9.07580	1.77418	8.36920	1.36668	2.66011	52.9733	16.7186	55.9455	0.221199	29.9724	2.90489	4.72569	3.72354	0.307190	1.57047	0.927132	3.15483	3.03141	0.00505446	6.94122	0.447600	7.11644	0.0610962	1.22927	1.16643	0.156374	1.77038	1.01752	0.141376	0.141109	0.315718	0.726971	1.61273	0.309875
1.61211e-31	0.0164236	0.363240	1.07251	0.00370830	0.742065	0.861703	0.575471	2.90966	8.49153	0.0442151	1.90528	1.61663	1.42944	0.458469	2.54546	8.87630	6.91822	7.71332	2.39788	1.96793	32.5749	18.1003	46.0226	1.35542	35.7358	2.03150	8.21370	10.2235	4.75103	0.632995	4.38408	1.09105	7.84212	5.09389	2.88800	0.620257	5.01290	1.19470	1.48626	0.107156	0.731637	1.18916	1.47116	0.569182	0.0208714	0.0184573	1.12165	0.0598950	0.00380277
2.05048e-30	0.0260926	0.177824	0.795552	0.0477760	0.548154	0.499527	0.570830	3.61396	6.45018	0.00624332	1.88961	6.15085	5.15279	0.834410	1.82677	13.0972	6.68368	3.21555	2.66971	5.88681	36.0200	18.4456	46.2256	2.39560	34.9637	0.605693	6.25880	3.58603	4.61669	1.22135	4.73889	1.56334	10.0087	0.0819739	1.51960	2.59333	5.21082	0.383311	0.825447	0.631919	0.835596	0.292559	0.680039	0.338922	0.838365	0.158744	0.0230361	0.117017	0.301402
1.35160e-31	0.0345071	0.147212	0.707551	0.0541269	0.521458	0.245050	0.0915864	5.62649	7.11768	0.0729450	3.13850	5.38557	4.50333	0.466722	2.83729	6.81070	11.4229	1.83879	2.46506	5.27634	28.7310	15.7187	33.9393	2.57431	38.7456	4.93900	7.12087	6.74964	10.2341	0.142596	11.9882	2.40926	4.47102	2.59624	1.62957	1.46555	8.11363	1.73701	1.28105	0.417732	0.382863	0.819785	1.83552	0.179491	0.0310168	0.191633	0.303340	0.0572004	0.112551
4.60183e-31	0.0267162	0.161073	0.989384	0.0107434	0.588220	0.447964	0.130689	6.00659	7.83797	0.480456	1.56973	4.80209	2.15556	0.451248	1.80537	4.55882	15.0017	2.23663	2.69125	6.09110	23.7192	13.1380	32.6946	0.553949	45.3126	4.30792	8.95493	7.37979	7.37937	0.153683	10.6305	0.460800	9.23663	3.29697	0.868581	1.88047	11.3901	1.68887	0.540683	0.183814	0.142024	0.484950	2.08835	1.07426	0.0886798	0.0787257	0.369624	0.211100	0.0935782
1.33863e-30	0.0353863	0.300846	1.14782	0.000698191	0.893713	0.319290	0.187512	5.57575	5.92415	1.13482	0.990936	3.51587	1.21188	0.343786	2.71190	4.47257	5.16544	2.58570	1.89376	3.79094	12.8031	32.4018	25.4314	1.52635	56.8044	3.32053	16.8040	4.16192	6.10438	0.310189	17.9055	0.409393	3.88081	5.03494	0.896570	0.817709	7.87142	1.34495	0.143088	1.66360	0.0810456	0.940554	4.30688	0.290663	0.452683	0.100968	0.805849	0.298699	0.266580
8.68408e-32	0.0231344	0.218780	1.05115	0.0438780	0.676865	0.513429	0.611669	4.71110	5.28673	1.13475	0.700894	1.96922	0.806037	0.225644	2.07090	5.65016	6.54998	3.54906	2.87570	3.40301	22.0508	32.3332	22.3531	0.0578131	54.0279	3.70312	12.7398	5.58108	8.84583	1.09043	19.7842	3.24300	4.54657	2.12186	0.0953144	0.813200	6.23532	0.878603	1.57777	0.774680	0.281266	0.854432	1.37737	0.337129	0.0848552	0.135337	0.0348640	0.351151	0.130741
1.02585e-30	0.0468795	0.185339	2.38161	0.132594	1.83775	1.64151	0.856759	2.23941	9.50019	1.85591	0.676395	0.359931	0.0522278	2.42891	4.97996	5.59392	1.52710	17.8347	13.9323	2.39961	24.1783	13.0819	44.6111	9.40993	24.6545	4.61718	5.19489	3.76612	3.41151	2.83240	9.81948	1.15606	11.5036	2.85299	1.92637	0.756381	7.54030	0.433574	1.92961	0.780982	0.509167	0.199982	1.17342	0.0625071	0.108439	0.250910	0.165153	0.234705	0.335735
2.21196e-31	0.280965	0.298935	2.83591	0.229764	1.42681	0.734139	2.64921	2.73054	2.24558	3.78690	1.45581	2.21553	1.61264	1.29142	11.1573	1.86168	3.91707	15.6540	10.6062	3.13512	19.5283	24.9228	19.5898	8.64808	39.4925	1.80144	13.9815	3.10296	9.76473	5.25507	3.27526	5.76086	4.83288	0.525007	1.38079	3.96995	2.84433	0.0457796	1.31400	0.144686	0.301167	0.375682	2.51559	0.732904	0.379563	0.707943	0.00208303	0.363596	0.366232
6.81250e-32	0.00753596	0.102870	1.91635	0.0482444	0.859225	0.500505	1.40854	3.00624	4.05500	2.09212	0.622989	1.82742	0.593343	0.105843	2.88099	2.56196	8.24323	3.74933	4.72182	8.31222	25.6814	24.0788	23.3257	3.98820	55.5574	5.04713	9.08962	6.03871	13.4058	1.03989	8.39164	2.73828	5.33479	4.66496	1.36457	0.876267	6.87694	0.285591	0.822885	0.364253	0.226369	0.136868	0.227981	0.260090	0.0923965	0.122362	0.0339332	0.304081	0.142828
2.83954e-31	0.0464229	0.251377	0.968070	0.139854	0.367253	0.402001	1.03469	1.70333	5.09507	0.351010	0.694946	2.12990	0.654799	1.56826	4.47500	5.92704	7.95580	4.56859	10.0717	4.56795	25.5378	16.4011	32.6682	4.33636	37.1646	7.96391	11.4664	7.09170	9.44506	0.577236	16.5115	0.824140	5.17224	2.99704	5.49518	1.91340	1.97781	2.99949	0.701882	1.94990	0.867023	0.958520	0.838271	0.0184786	0.0127203	0.0165898	0.462435	0.143250	0.0542167
2.65733e-32	0.0911445	0.368962	0.910026	0.457276	0.349073	0.941524	1.51350	1.45070	3.88819	0.548347	0.868410	2.46197	0.184653	1.58633	4.21475	7.20648	4.96975	12.2151	5.38322	1.45348	22.3733	25.7824	36.8938	3.63630	40.2675	10.1126	7.49474	5.64812	2.16598	1.75788	8.36834	0.567436	6.35355	0.595189	2.20321	1.26982	6.64000	1.90089	1.84123	4.12017	2.30782	1.46815	1.15241	0.00233018	0.311342	0.378179	0.136289	0.380117	0.147383
7.69582e-33	0.0126201	0.183541	0.420181	0.287163	0.315604	0.656355	4.11395	2.16345	0.193684	1.90514	2.56727	2.73585	1.17749	2.62925	2.22742	5.39878	8.30928	2.44393	6.97513	4.62646	32.7484	47.2974	17.2786	1.96500	34.6585	1.70161	9.54179	1.00348	10.5151	1.20459	7.57206	3.29841	3.76846	4.01863	0.782806	1.92501	11.8043	0.298997	1.81052	2.39316	0.384302	1.07191	1.62072	0.815859	0.245506	0.0931424	0.0770248	0.0931136	0.274560
4.83788e-31	0.00717086	0.213335	0.446074	0.436251	0.684864	0.736913	6.45178	5.96525	3.16058	5.82107	1.95820	0.552794	3.92235	0.872280	1.45023	4.05078	4.85165	5.81248	11.3959	1.74102	18.1174	32.6499	24.7773	3.50150	37.7571	15.7677	0.715371	4.54026	1.31078	2.27802	11.2790	1.21875	6.36069	5.92398	2.00268	1.90937	9.05551	0.0518650	0.761338	2.20788	0.0823890	1.48981	0.726308	0.557073	0.0441449	0.913059	0.314190	0.0662135	0.955821
1.71436e-31	0.0693039	0.484656	0.634490	0.574204	0.511834	0.457418	3.64731	4.18770	4.63615	2.35548	2.23834	0.635774	1.35989	3.50568	2.57430	4.15101	7.02129	7.46759	21.1046	10.6926	7.16623	36.0705	15.8183	15.2439	18.4343	19.5424	5.95400	1.96018	7.95226	1.77709	14.2867	3.11158	7.26781	2.88685	0.419854	0.602405	4.18414	1.29414	1.21207	2.35438	0.0549767	0.348333	0.525111	0.176644	0.333009	0.310942	0.423732	0.692209	0.131072
1.23205e-32	0.265622	0.00539799	0.00441800	0.195691	0.464063	0.917480	1.55555	0.183475	2.28279	0.482472	0.419232	2.84451	1.22271	0.575471	1.32481	1.34730	0.332465	0.154999	5.20853	16.0251	65.1670	17.7974	16.8266	8.01935	39.8544	23.5002	8.29652	4.58332	4.61850	2.69290	7.42232	1.49191	2.49844	0.206431	1.73782	0.677887	7.19521	0.324418	1.30229	0.0538762	0.144519	0.308358	0.585197	0.0578471	0.257932	0.225307	0.144188	0.113758	0.203688
1.36079e-32	0.0294033	0.378784	0.576018	0.449821	0.149617	1.06074	2.96524	2.50540	4.46046	1.87999	0.159763	0.206790	0.423617	1.22026	4.88514	3.51907	7.47347	11.1727	5.72098	1.56015	20.0881	40.1124	34.8124	9.08490	54.5135	10.4619	2.63786	5.18844	0.681595	0.676971	3.70016	0.350342	4.67065	1.81883	0.574783	0.856429	3.33459	0.273024	1.09322	0.492569	0.852465	0.665569	0.787369	0.585379	0.242336	0.382846	0.306685	0.343043	0.125657
2.24959e-31	0.0457660	0.167898	0.0110955	0.0467385	0.262030	1.66399	2.43461	0.591021	2.63376	0.775154	1.23693	1.24808	1.60637	0.181408	2.32282	3.49722	0.757100	3.14576	5.85651	8.91108	60.8692	19.4495	26.6224	16.2942	39.4184	19.1962	5.19896	2.37543	1.98603	1.17225	2.79204	0.0275948	2.51252	0.0309426	0.337505	0.340386	7.74557	1.14592	4.53831	0.144699	0.440384	0.860401	0.311746	0.502437	0.284221	0.0829914	0.0659963	0.109711	0.0125964
1.05858e-31	0.158659	0.0943510	0.0673661	0.171221	0.489009	1.72967	1.55195	0.276237	0.826573	0.00159707	0.805198	1.46336	3.83075	0.0492818	1.87810	6.28663	1.23232	2.75239	3.90482	7.51722	57.9970	25.6616	18.7640	15.3542	43.0060	15.0147	3.04806	1.12721	1.37976	2.07408	6.19549	0.613280	1.36069	0.304437	0.785069	0.176875	7.30377	0.412737	4.94752	0.617910	0.279517	0.501414	2.67738	1.23280	0.265568	0.432342	0.943089	0.433657	0.166543
4.98032e-31	0.291939	0.0221267	0.0617440	0.387076	0.679847	1.16181	1.85640	0.201757	0.875668	0.138943	0.394699	5.07428	2.79237	0.413392	1.54515	2.50086	2.82503	0.350674	6.24801	11.9521	57.4536	20.6998	13.0573	10.6382	34.1152	13.0764	5.91962	0.670077	7.49133	4.70617	10.8078	3.00895	2.24340	0.329015	1.17411	1.77682	6.45782	1.24402	6.98515	1.22823	0.0456800	0.108919	2.42015	0.756503	0.282478	0.517781	0.714915	0.00542713	0.555341
3.02076e-34	0.00143420	0.260467	0.0603663	0.0876232	0.534821	1.71535	2.00209	0.802643	0.102652	0.294262	0.720920	1.80398	3.19572	1.00109	4.56292	7.76678	7.22821	14.2197	21.1978	21.5702	45.1990	29.3119	1.08776	11.6534	28.4611	6.11589	5.93210	0.958270	3.41524	1.19248	4.86656	0.274897	8.12208	1.49711	1.04589	1.07164	2.03395	0.709294	2.55042	1.02853	0.737401	0.0990223	1.11067	0.703260	0.717999	0.100806	0.283801	0.858990	0.160236
4.17273e-32	0.0272395	0.166942	0.0917498	0.256193	1.39920	2.79852	3.07070	1.03924	0.120698	1.55703	1.56260	1.98390	3.35697	1.30013	4.97052	5.98043	6.17632	17.5702	22.3084	23.4894	39.0099	21.5395	0.729037	5.72203	17.6000	8.61347	2.45013	1.87395	7.63996	3.21080	10.8588	3.20534	7.98739	2.69667	0.684155	0.0645418	3.54759	0.0301385	3.53822	0.0461597	0.674422	0.757508	1.46457	2.37607	0.572565	0.622351	0.210468	0.649150	0.328921
2.98352e-34	0.149952	0.118047	0.286144	0.229001	2.44349	3.14601	2.34164	0.0260218	0.413475	2.64692	2.76650	5.14916	7.56998	3.29996	9.96377	8.26473	4.19374	12.0367	15.0763	13.5586	38.2206	18.3383	1.23948	2.39103	13.0473	5.08004	1.15208	6.83949	16.8559	6.07422	11.8245	2.88137	11.2882	5.20393	0.602530	0.300971	2.09684	0.254496	4.77215	1.14241	0.0784534	0.389315	0.664547	1.02040	0.221213	0.834520	0.474014	0.0839915	0.394560
6.72739e-31	0.0797637	0.117886	0.182684	0.0837471	1.14656	1.95479	2.75632	0.899622	0.946330	1.39296	1.63975	2.88507	0.227212	0.789493	5.05171	0.385655	1.70120	2.08851	9.83157	22.6919	77.0126	32.3363	2.83201	3.80597	12.3205	4.31635	11.5069	8.26086	12.9949	4.05543	1.32273	0.415123	3.07501	0.306586	1.83742	0.573615	3.43437	1.80090	4.22402	0.221431	0.281060	1.31512	0.468209	0.590974	0.587196	0.378496	0.300622	0.465853	0.708090
3.87472e-31	0.00341060	0.00541086	0.0238241	0.236434	0.358120	0.158059	0.113533	0.620319	1.09975	1.18641	0.544329	0.809802	6.03045	4.15211	1.01177	12.3317	10.3857	6.05011	7.79686	9.82809	36.3645	36.0536	11.3903	9.90629	14.5923	11.3632	1.85524	12.3569	10.7009	0.274722	5.44761	0.258114	5.10160	4.31496	2.76155	5.22061	0.0325022	5.65951	3.45524	0.487555	0.894906	0.329718	2.16487	0.446244	0.927656	0.357597	0.458151	0.902633	0.0245582
3.58296e-34	0.0247521	0.106946	0.211557	0.410880	0.859258	0.949549	0.638570	1.49703	1.88997	1.22371	1.99078	2.32828	2.23510	1.26809	1.19198	2.90430	0.564403	3.64510	5.19322	2.90732	24.8819	33.2890	10.4433	18.8040	39.0115	25.1964	10.5102	15.4424	15.3969	4.22745	1.05791	2.59168	0.399462	0.854768	2.82935	3.64905	2.07867	1.02156	1.34779	0.186970	0.279643	0.137102	0.471375	1.70571	0.855370	0.112273	0.139160	0.550535	0.448331
2.70932e-32	0.135027	0.383369	0.454897	0.144339	1.23578	2.20183	1.50238	0.174886	4.15626	4.34557	4.69274	9.80312	6.45777	2.19576	5.40657	2.08483	0.722114	8.17143	7.02499	14.1054	32.6180	12.3912	8.02056	8.09577	32.1452	19.1383	5.18286	8.99932	12.5032	7.69341	2.94539	0.734112	8.55487	0.327141	1.84411	1.46778	3.26201	0.986747	3.54753	0.133571	0.360377	2.17535	0.163329	0.732669	0.189212	0.217472	0.390216	0.212053	0.251156
3.99426e-32	0.162095	0.334034	0.227649	0.0560748	0.604693	0.869416	1.08792	0.187011	5.50090	1.48230	5.80337	3.95542	3.56348	1.23828	3.30112	8.87353	0.599700	7.90293	8.12779	6.69997	42.1690	19.0136	4.60008	31.7964	36.9723	14.7574	0.729282	2.10748	3.16336	9.93860	0.978184	6.47385	3.73117	0.755266	1.01399	1.24145	2.17240	1.25555	1.18852	0.849716	0.562370	1.53913	0.203342	0.362485	0.161143	0.143825	0.0566426	0.0241726	0.0378679
3.21001e-31	0.0363307	0.0123838	0.209108	0.480866	0.0694034	0.302711	1.60046	0.261141	0.209813	2.03611	2.67980	9.24239	0.135816	7.04261	7.69921	6.51253	0.552328	0.421263	3.58093	1.56288	36.1223	31.3232	46.5600	10.9541	16.8759	8.48829	6.61259	6.22222	6.11396	1.10478	11.9617	4.50318	2.77598	0.782463	0.511108	1.34279	1.19365	3.00805	0.624018	0.0341454	1.70048	0.0532618	1.04265	0.484041	0.380230	0.824755	1.37217	0.459582	0.319516
1.06972e-31	0.0307020	0.0250162	0.00185798	0.0567130	0.0533201	0.00294754	0.117227	0.208716	0.130102	0.138259	0.520776	1.09769	1.22272	3.25799	6.44676	5.10551	5.34108	7.70101	0.946311	11.9926	58.5670	71.4432	25.2140	0.246012	6.92949	5.03571	8.86554	11.0553	2.66679	1.23604	1.29067	0.511669	0.740234	0.889612	2.41374	1.51597	0.463926	0.687513	0.644948	0.421413	0.252869	0.621740	0.518546	0.508283	0.311288	0.579680	1.31070	0.636396	0.0374079
2.52561e-31	0.186419	0.0319834	0.0265369	0.658759	0.500137	0.0545456	0.339633	0.0692241	0.0520013	0.182784	0.0506229	1.17548	1.33404	5.42976	9.28808	3.63408	4.04064	7.69751	2.00614	5.24910	22.4825	35.0331	18.9602	4.03610	1.51591	14.3152	26.2834	23.8702	7.02421	4.99441	4.20097	5.43882	5.83954	2.92520	1.71920	0.715023	0.384345	1.49328	4.04518	8.57320	5.91223	2.17144	0.562133	0.774700	0.703905	0.0721845	0.373103	0.214663	0.355653
9.34826e-32	0.0759197	0.524104	0.736591	0.170770	0.106235	0.578342	0.418809	0.815227	2.11173	1.93654	0.571256	0.0608847	0.233394	1.31297	2.47996	1.15716	1.17528	6.01339	7.73832	7.27271	20.2726	38.3744	33.2836	10.9858	0.260650	0.935110	2.23627	11.4933	23.6769	19.0687	4.36229	0.756597	5.00250	4.38366	2.55587	5.67447	8.88997	7.08932	2.92953	0.772376	0.441499	0.0777134	0.242091	1.13649	1.33325	1.11058	1.19168	0.764671	0.105351
4.39853e-32	0.108582	0.0228477	0.252862	4.13925	0.161707	0.132976	4.23477	2.42044	5.98818	5.21719	0.959468	3.30599	2.86254	9.70609	4.11233	9.02170	3.38705	2.06599	0.475349	1.98031	13.1916	2.08294	26.2921	7.51758	21.2118	0.280393	9.57923	6.95271	3.75992	7.43088	8.34140	2.72847	2.12384	0.0495840	8.00219	0.770943	0.699761	8.97801	6.04342	3.41836	4.37126	8.23557	2.70977	4.32550	3.14951	2.38493	3.25771	2.11498	0.173631
3.18276e-31	0.162346	0.158697	0.0695846	4.05638	2.35034	0.993900	5.60044	1.67932	13.9851	11.4045	8.25905	7.15715	6.88218	1.11960	10.5417	8.47972	17.4563	0.800291	3.66233	5.10542	8.32392	14.5890	24.1615	7.89997	7.15151	4.16915	12.3857	1.67746	2.68586	3.67703	0.351292	1.66437	2.89098	0.578351	12.1782	1.31305	7.40816	4.16797	1.77494	1.64075	0.0189482	0.882145	0.0390806	0.969565	0.271659	0.370409	0.261093	3.09089	1.51220
1.14468e-32	0.0526863	0.0305172	0.276555	3.65099	1.35472	0.995120	2.46667	1.75227	14.6362	11.5952	20.4506	4.61621	10.5663	3.75039	2.00408	9.57452	6.59788	0.0192191	1.72399	5.48991	6.52169	9.90107	22.5015	0.630714	13.1819	2.09959	4.48503	1.05381	4.46315	4.20240	0.0700923	8.45001	6.93041	1.23432	20.0154	0.306884	2.43729	2.25656	1.71299	2.14507	1.18964	2.55256	1.12185	2.93912	0.138217	1.45926	0.128412	4.36691	0.658525
1.52504e-31	0.123224	0.382892	0.367677	3.79636	0.147653	0.180755	0.897593	2.42941	5.52187	6.37934	2.10677	3.15738	1.55810	5.42955	2.44349	15.3192	0.868329	7.36765	1.50001	3.24845	25.7113	13.4579	31.8504	9.23063	10.1663	4.65653	21.0695	0.200902	4.80365	1.48448	3.47386	2.08279	6.22231	1.96847	13.1911	4.56204	0.350148	1.27525	2.16369	0.967798	1.65229	4.09225	0.695453	3.26373	1.83255	2.19114	0.330292	0.426070	0.832134
0.00000	0.0658753	0.0411671	0.124043	0.156452	0.746693	3.54441	1.99096	0.354484	0.746062	3.93135	8.77239	7.71478	2.24277	0.837053	4.99428	20.2325	34.6964	23.4920	18.4650	13.7189	4.50639	1.39895	8.66996	13.5645	0.786602	4.19821	6.46369	0.416226	3.29050	0.351053	8.22028	6.06332	11.2078	8.10115	4.50168	1.17773	0.0442846	1.02687	2.21589	1.44299	0.895076	3.02008	2.11465	2.55923	1.26280	0.577569	0.713006	0.0346471	0.121519
1.90983e-32	0.0117611	0.152605	0.362990	0.0361797	0.214839	2.03716	4.37091	0.740843	0.446106	1.54011	3.66448	2.58174	10.1338	9.69115	1.69244	0.894734	5.82257	1.89912	6.42241	6.65844	2.54857	3.31050	4.13593	0.156591	10.8875	38.6397	30.0947	5.50410	17.6243	11.0799	4.81726	10.1806	6.46193	1.47973	0.879132	1.24355	0.545246	1.68374	2.95799	5.40021	1.94002	3.35671	3.08747	2.15522	1.43171	0.657394	0.707758	2.83989	2.24022
7.24550e-32	0.112517	0.133413	0.137205	0.593563	0.492656	2.21103	6.17498	3.22363	1.93313	2.86674	5.69925	12.5941	14.1844	14.1249	14.9413	6.79947	5.97891	19.5307	3.76527	2.04317	0.818983	2.58868	25.8790	31.8415	7.70903	5.14303	9.37492	0.807099	2.11648	2.46548	0.487920	0.520003	1.98294	0.720754	0.381371	1.77728	4.52036	2.25619	0.0404847	1.60548	4.34478	2.12478	0.0380385	1.75270	0.909110	0.122940	0.500131	0.939135	2.09096
2.58476e-33	0.261950	0.544486	1.21043	0.931482	0.0350837	1.24562	0.472524	0.0982495	0.687116	1.07882	5.13724	2.42909	2.83736	14.3398	8.10684	1.20214	4.09491	5.48587	3.23297	2.37075	0.600588	8.28759	35.4252	29.0072	2.73794	1.36734	0.960781	9.54309	13.1988	4.19981	2.01729	4.06949	5.55975	6.06144	8.96995	4.86414	0.722579	8.37179	10.2700	0.119367	3.91094	0.218155	1.26599	0.604523	1.23249	3.33302	1.89031	0.905830	2.89167
6.93578e-32	0.214323	0.777711	1.66520	1.20246	0.129370	0.260732	0.618853	1.76725	2.42392	8.82509	13.4533	11.9773	4.63408	5.00418	1.89381	3.31095	1.92808	10.3758	0.989008	17.3799	13.6991	8.25990	26.7120	6.24336	2.72250	4.98844	0.0689383	3.35559	1.44728	4.72024	7.65817	6.09208	8.44747	11.0736	17.3027	3.14113	1.04972	4.43052	0.812659	2.23586	0.637281	4.76138	1.23532	0.733467	1.51463	0.249722	0.436546	1.69634	0.209205
1.23753e-31	0.0509562	0.0293115	0.235221	0.0889406	0.851525	3.04414	1.57582	0.737161	0.246561	2.07961	3.56469	0.310937	1.91409	2.52342	2.04202	12.0316	4.95788	1.17577	6.18210	12.9086	19.8906	7.50552	23.1866	19.4522	2.33390	9.88627	7.84372	0.963103	7.14459	9.85951	1.72441	0.296444	6.58172	17.6957	5.88808	5.57547	7.52599	0.0383968	3.26570	0.139661	3.43203	3.46592	2.18344	4.99698	2.12515	0.0453506	0.146025	0.380773	0.643125
5.08942e-34	0.106887	0.372386	0.222455	0.529601	0.186652	3.37301	4.49062	1.12329	0.239484	1.44231	2.76684	0.333106	0.792568	0.783091	0.556473	3.04970	3.97521	0.557051	5.72042	19.5549	15.9141	6.95706	4.50916	1.11358	1.39499	7.98515	7.96499	3.20847	3.46477	1.32521	1.75601	0.0198431	10.3443	22.6814	3.28141	14.9095	31.6266	10.8697	4.38591	1.16078	1.04103	0.661672	2.28173	5.55595	1.15263	2.96712	2.73327	1.67633	2.48926
[truncated: 207 more columns]
