# Supplementary material for: Polarisation of decayless kink oscillations of solar coronal loops
Source: Nat Commun. 2023 Sep 12;14:5298. doi: 10.1038/s41467-023-41029-8 (PMC10497544; doi:10.1038/s41467-023-41029-8)
Supplement: Supplementary file 5 — Source Data [file 41467_2023_41029_MOESM5_ESM.zip › SourceData/description.txt]

Brief description of source data files

Title: fig1b_aia.2022-04-01T095922Z.171.image_l1.fits
Description: The AIA 171 Å image showing the regions of interest in this study.

Title: fig1c_solo_L2_eui-hrieuv174-image_20220401T091915192_V01.fits
Description: The HRIEUV 174 Å full range image.

Title: Fig3a (folder)
Description: Time series of displacement amplitude extracted from HRIEUV time--distance data labelled by slit number.

Title: Fig3c 
Description: 2d Fourier power spectra of HRIEUV oscillatory signals in different slits.

Title: Fig3d (folder)
Description: Time series of displacement amplitude extracted from AIA time--distance data labelled by slit number.

Title: Fig3f 
Description: 2d Fourier power spectra of AIA oscillatory signals in different slits.

In the excel document:
Title: Figure 2
Description: Time series of loop displacement.

Title: Figure 3c
Description: Average Fourier power magnitude of HRIEUV oscillatory signals in different segments.

Title: Figure 3f
Description: Average Fourier power magnitude of AIA oscillatory signals in different segments.

Title: Figure 4
Description: Time series of oscillation amplitude without (Figure 4a-c) and with filtering (Figure 4d-f).

Title: Figure 6
Description: Time series of modelled oscillation with different types of polarisation, seen in two LoS.

Title: Figure 7
Description: Hodograms composited by the simulated oscillations seen in two LoS, considering different types of polarisation.
