# Supplementary material for: Polarisation of decayless kink oscillations of solar coronal loops
Source: Nat Commun. 2023 Sep 12;14:5298. doi: 10.1038/s41467-023-41029-8 (PMC10497544; doi:10.1038/s41467-023-41029-8)
Supplement: Supplementary file 5 — Source Data [file 41467_2023_41029_MOESM5_ESM.zip › SourceData/SourceData.xlsx]

## Sheet: Figure 1
Figure 1c
		1 (bottom left)	2 (bottom right)	3 (top right)	4 (top left)	indicated by
	coordinate of the AIA image [arcsec]	[135.4,79.6]	[854.8,79.9]	[854.5,799.3]	[135.4,799]
	coordinate of the AIA image [Mm]	[0, 0]	[522,0]	[522,522]	[0,522]
	coordinate of field of view of HRIEUV [arcsec]	[219,213]	[814,207]	[606,554]	[179,556]	blue box
	coordinate of ROI [arcsec]	[190,355]	[430,335]	[430,595]	[190,595]	red box
	Note: the displayed AIA image is 1201*1201 pixels,each pixel is 0.6 arcsec.
Figrue 1d	coordinate of ROI [Mm]	[148,664.2]	[492,664.2]	[492,958.9]	[148,958.9]	red box
The AIA image (fig1b_aia.2022-04-01T095922Z.171.image_l1.fits) and HEIRUV image (fig1c_solo_L2_eui-hrieuv174-image_20220401T091915192_V01.fits) are inclueded in the zipped file

## Sheet: Figure 2
Figure 2
Description: Time series of loop displacement.
Figure 2b				Figure 2c				Figure 2d				Figure 2f				Figure 2g				Figure 2h
time [min]	centre [Mm]	error		time [min]	centre [Mm]	error		time [min]	centre [Mm]	error		time [min]	centre [Mm]	error		time [min]	centre [Mm]	error		time [min]	centre [Mm]	error
0	4.24805	0.0443132		0	3.39979	0.0639342		36.8333	7.86066	0.0265003		18	12.3786	0.0154275		9.6	13.4055	0.0503245		0	12.0248	0.0325011
0.166667	4.23613	0.0202757		0.166667	3.40435	0.0460806		37	7.7806	0.0240169		18.2	12.4054	0.0332866		9.8	13.2058	0.0836109		0.2	11.8779	0.031738
0.333333	4.2401	0.0280182		0.333333	3.4179	0.0358591		37.1667	7.633	0.031109		18.4	12.4908	0.0421199		10	12.9793	0.0200935		0.4	11.7554	0.0344409
0.5	4.23784	0.0274557		0.5	3.44648	0.0264376		37.3333	7.38016	0.0562143		18.6	12.583	0.0669842		10.2	12.812	0.0622972		0.6	11.6659	0.0586953
0.666667	4.24759	0.0153442		0.666667	3.4662	0.0305115		37.5	7.16309	0.106988		18.8	12.6645	0.0741645		10.4	12.8884	0.0692902		0.8	11.6298	0.0760547
0.833333	4.25206	0.014742		0.833333	3.46186	0.0307053		37.6667	6.92658	0.0143914		19	12.766	0.0321661		10.6	13.0311	0.115935		1	11.5739	0.0508531
1	4.23624	0.0176158		1	3.47248	0.0384495		37.8333	6.72534	0.0503495		19.2	12.8756	0.0625309		10.8	13.2493	0.0240658		1.2	11.5382	0.0689665
1.16667	4.20063	0.0190299		1.16667	3.46242	0.0297727		38	6.53471	0.0467177		19.4	12.8787	0.0510911		11	13.5321	0.0765834		1.4	11.4598	0.0723575
1.33333	4.19305	0.0319843		1.33333	3.44916	0.0180676		38.1667	6.48005	0.0349352		19.6	12.8496	0.0551197		11.2	13.697	0.0644757		1.6	11.3933	0.0938327
1.5	4.15859	0.0283572		1.5	3.41454	0.0345766		38.3333	6.4726	0.0575433		19.8	12.7808	0.0468657		11.4	13.666	0.0882238		1.8	11.3943	0.0806876
1.66667	4.11441	0.0172294		1.66667	3.387	0.0214955		38.5	6.52021	0.0326799		20	12.6638	0.0460435		11.6	13.6427	0.0518245		2	11.5168	0.0596442
1.83333	4.11619	0.0294781		1.83333	3.37106	0.0123541		38.6667	6.54246	0.0436686		20.2	12.51	0.0567989		11.8	13.6665	0.0756574		2.2	11.6798	0.0750128
2	4.13205	0.0220161		2	3.36571	0.0206924		38.8333	6.62635	0.0266933		20.4	12.413	0.0949548		12	13.6621	0.060027		2.4	11.9473	0.0667724
2.16667	4.11825	0.0185439		2.16667	3.3433	0.0115564		39	6.75084	0.0285958		20.6	12.2462	0.0788624		12.2	13.6832	0.0172458		2.6	12.1682	0.0466496
2.33333	4.11709	0.0241914		2.33333	3.34694	0.021408		39.1667	6.86667	0.016306		20.8	12.0962	0.0658186		12.4	13.933	0.0365251		2.8	12.3169	0.0424338
2.5	4.21288	0.0232483		2.5	3.39835	0.0212408		39.3333	7.00009	0.013985		21	11.9614	0.0508052		12.6	14.1016	0.0287531		3	12.3911	0.0607611
2.66667	4.20992	0.0155971		2.66667	3.39445	0.0198658		39.5	6.89012	0.0371838		21.2	11.8687	0.0553555		12.8	14.1344	0.119604		3.2	12.4328	0.0493614
2.83333	4.17164	0.042324		2.83333	3.41055	0.0222215		39.6667	7.09596	0.00290383		21.4	11.7706	0.0589679		13	14.1228	0.0935798		3.4	12.4476	0.103144
3	4.16474	0.044633		3	3.40058	0.0283512		39.8333	7.17317	0.0570492		21.6	11.7441	0.0577177		13.2	14.0954	0.123069		3.6	12.5104	0.0757573
3.16667	4.16554	0.0497872		3.16667	3.41953	0.0196933		40	7.1623	0.0558701		21.8	11.8507	0.0533048		13.4	13.804	0.0885773		3.8	12.5847	0.0514282
3.33333	4.07379	0.0262796		3.33333	3.41149	0.0236451		40.1667	7.094	0.0094104		22	11.857	0.0619356		13.6	13.5574	0.0927447		4	12.5342	0.061032
3.5	4.14058	0.0498609		3.5	3.43605	0.030657		40.3333	7.30234	0.0379932		22.2	11.8905	0.0330238		13.8	13.4001	0.0539867		4.2	12.2588	0.0833617
3.66667	4.17247	0.0364491		3.66667	3.43502	0.0233327		40.5	7.05585	0.0204394		22.4	12.0397	0.107897		14	13.4323	0.0252621		4.4	11.9117	0.160833
3.83333	4.17615	0.051025		3.83333	3.45607	0.0302328		40.6667	6.86085	0.0500843		22.6	12.2515	0.0822533		14.2	13.4717	0.036011		4.6	11.5324	0.0699147
4	4.22083	0.0342117		4	3.46014	0.0334792		40.8333	6.73752	0.00714457		22.8	12.3636	0.0530406		14.4	13.5043	0.117089		4.8	11.2003	0.0582923
4.16667	4.25382	0.0473082		4.16667	3.48827	0.0360617		41	6.54235	0.0201194		23	12.4049	0.0481799		14.6	13.5171	0.0569422		5	11.0462	0.0489464
4.33333	4.24053	0.0379819		4.33333	3.48477	0.027986		41.1667	6.18135	0.0339807		23.2	12.3174	0.0366284		14.8	13.5239	0.0525175		5.2	11.1788	0.0509043
4.5	4.26468	0.0232987		4.5	3.53025	0.0246592		41.3333	5.94675	0.0135179		23.4	12.1025	0.0744153		15	13.4503	0.0284516		5.4	11.4326	0.0284042
4.66667	4.33379	0.0486065		4.66667	3.61681	0.0268931		41.5	5.66735	0.0196807		23.6	11.8637	0.0305486		15.2	13.484	0.0277477		5.6	11.7012	0.055324
4.83333	4.32701	0.0312872		4.83333	3.66308	0.0240295		41.6667	5.43537	0.00128117		23.8	11.6172	0.0273746		15.4	13.6727	0.0204489		5.8	11.929	0.0481219
5	4.37738	0.027198		5	3.68556	0.0446892		41.8333	5.18502	0.0360597		24	11.558	0.0222725		15.6	13.848	0.0153736		6	12.1074	0.0529931
5.16667	4.3558	0.0441135		5.16667	3.73386	0.0333208		42	5.18774	0.00525724		24.2	11.5933	0.0356681		15.8	13.814	0.0575621		6.2	12.2192	0.0475916
5.33333	4.31883	0.0563958		5.33333	3.73543	0.0285572		42.1667	5.15949	0.0339278		24.4	11.6383	0.0253558		16	13.8086	0.0412467		6.4	12.1882	0.0429916
5.5	4.24959	0.0454604		5.5	3.70837	0.0185628		42.3333	5.27229	0.0345804		24.6	11.6983	0.00887424		16.2	13.7142	0.0550896		6.6	12.1204	0.025899
5.66667	4.21592	0.0659578		5.66667	3.69047	0.0367687		42.5	5.3939	0.0320211		24.8	11.782	0.0247927		16.4	13.555	0.0334701		6.8	12.0923	0.0272054
5.83333	4.15003	0.0560765		5.83333	3.65773	0.0311675		42.6667	5.64614	0.0397504		25	11.8434	0.0269912		16.6	13.5248	0.0513295		7	12.1024	0.0307538
6	4.11056	0.0138045		6	3.61581	0.0417253		42.8333	5.75791	0.0276597		25.2	11.8989	0.0528559		16.8	13.5627	0.0449757		7.2	12.0963	0.0351761
6.16667	4.10348	0.0389634		6.16667	3.57488	0.0208337		43	5.99748	0.00855373		25.4	11.9454	0.0364111		17	13.4054	0.0213161		7.4	12.0918	0.0335243
6.33333	4.10563	0.0265123		6.33333	3.56096	0.0285231		43.1667	6.19924	0.033745		25.6	11.9594	0.0415265		17.2	13.4302	0.0766453		7.6	12.039	0.0326432
6.5	4.11025	0.0419865		6.5	3.53696	0.0193267		43.3333	6.37381	0.0183566		25.8	11.8937	0.0459965		17.4	13.5224	0.0283319		7.8	11.9473	0.036824
6.66667	4.10916	0.0204277		6.66667	3.53831	0.0191537		43.5	6.5973	0.0032164		26	11.8485	0.0505761		17.6	13.4233	0.0466253		8	11.8732	0.0386906
6.83333	4.11	0.0260987		6.83333	3.5682	0.0223678		43.6667	6.77185	0.039979		26.2	11.8663	0.0896622		17.8	13.299	0.039407		8.2	11.8146	0.0339722
7	4.12334	0.0259644		7	3.61165	0.0178246		43.8333	6.82807	0.0532369		26.4	11.9168	0.110501		18	13.2954	0.0951413		8.4	11.7946	0.0369928
7.16667	4.11868	0.0185902		7.16667	3.61327	0.0162347		44	6.8763	0.0166521		26.6	11.9751	0.084355		18.2	13.1052	0.13624		8.6	11.8898	0.03568
7.33333	4.12139	0.0366351		7.33333	3.65639	0.0292516		44.1667	6.83418	0.0210113		26.8	12.0913	0.0693481		18.4	13.023	0.106068		8.8	12.0265	0.0314633
7.5	4.13887	0.0232503		7.5	3.69334	0.0150115		44.3333	6.58698	0.062986		27	12.2193	0.02596		18.6	13.208	0.0399576		9	12.1477	0.0442223
7.66667	4.14562	0.02151		7.66667	3.70294	0.0113285		44.5	6.29624	0.0336988		27.2	12.2495	0.0279831		18.8	13.6417	0.0628218		9.2	12.3583	0.0282558
7.83333	4.14886	0.0184436		7.83333	3.69493	0.0170428		44.6667	6.13103	0.0201171		27.4	12.2416	0.0422389		19	14.0808	0.0410689		9.4	12.5494	0.0339865
8	4.1651	0.0457194		8	3.71742	0.0127984		44.8333	5.8503	0.0212747		27.6	12.2277	0.0563926		19.2	14.6008	0.0860989		9.6	12.6369	0.0380513
8.16667	4.1572	0.0211406		8.16667	3.69274	0.0156698		45	5.57103	0.0195247		27.8	12.186	0.0497819		19.4	14.91	0.0754841		9.8	12.6352	0.0337738
8.33333	4.15431	0.0122508		8.33333	3.69801	0.0126936		45.1667	5.36621	0.0200912		28	12.0868	0.0331595		19.6	14.9735	0.0845646		10	12.5944	0.0636986
8.5	4.11553	0.0174154		8.5	3.71751	0.0153575		45.3333	5.24997	0.045502		28.2	12.0137	0.0385444		19.8	14.7907	0.0277515		10.2	12.4693	0.0577949
8.66667	4.1117	0.0218659		8.66667	3.71339	0.0303661		45.5	5.07848	0.0810649		28.4	11.9778	0.0418289		20	14.5346	0.0294563		10.4	12.3721	0.0590774
8.83333	4.12906	0.0307289		8.83333	3.6858	0.0294346		45.6667	4.96818	0.0280243		28.6	11.9214	0.0281876		20.2	14.1941	0.0797134		10.6	12.3201	0.0524788
9	4.12773	0.0314762		9	3.66671	0.0283178		45.8333	4.93977	0.0132366		28.8	11.8524	0.0473838		20.4	14.0043	0.0405551		10.8	12.2988	0.0452456
9.16667	4.11645	0.0261447		9.16667	3.61639	0.0135415		46	4.98559	0.0337462		29	11.7754	0.0668404		20.6	13.7913	0.0493544		11	12.2914	0.0397258
9.33333	4.13824	0.0315712		9.33333	3.57078	0.0274155		46.1667	5.19453	0.00449987		29.2	11.7349	0.0697704		20.8	13.7064	0.0706949		11.2	12.2921	0.0296873
9.5	4.12269	0.0473181		9.5	3.55293	0.0216414		46.3333	5.4008	0.0236876		29.4	11.7766	0.130402		21	13.6238	0.0840169		11.4	12.2867	0.037315
9.66667	4.10308	0.0488478		9.66667	3.54267	0.0267169		46.5	5.54779	0.0208321		29.6	11.7582	0.152859		21.2	13.4149	0.0622685		11.6	12.3026	0.0385368
9.83333	4.09849	0.0303192		9.83333	3.53617	0.0289799		46.6667	5.70816	0.0359767		29.8	11.8633	0.115698		21.4	13.1639	0.063096		11.8	12.3768	0.0260056
10	4.05331	0.0330888		10	3.5392	0.0229812		46.8333	5.90834	0.0264218		30	12.0416	0.146138		21.6	13.0689	0.109342		12	12.4843	0.0263754
10.1667	4.08843	0.0275697		10.1667	3.53766	0.014189		47	5.98077	0.0216503		30.2	12.1879	0.131881		21.8	13.0262	0.0611515		12.2	12.5478	0.0227059
10.3333	4.10011	0.0233848		10.3333	3.53819	0.0180266		47.1667	6.05301	0.044739		30.4	12.1838	0.0694055		22	13.0862	0.0924006		12.4	12.556	0.0154835
10.5	4.1195	0.018208		10.5	3.54271	0.0196702		47.3333	6.2063	0.0311901		30.6	12.2276	0.0584441		22.2	13.3131	0.0541856		12.6	12.5385	0.0234676
10.6667	4.16636	0.0380593		10.6667	3.5628	0.0176958		47.5	6.31956	0.0260673		30.8	12.1349	0.183049		22.4	13.4963	0.111036		12.8	12.4868	0.0201069
10.8333	4.28392	0.0236829		10.8333	3.59306	0.0149299		47.6667	6.29692	0.0205086		31	11.9945	0.103268		22.6	13.6616	0.0481405		13	12.4607	0.022636
11	4.31354	0.022795		11	3.6012	0.0183259		47.8333	6.30202	0.0106145		31.2	11.8599	0.0803823		22.8	13.8064	0.0875106		13.2	12.4777	0.0268746
11.1667	4.3858	0.0232481		11.1667	3.64061	0.0199201		48	6.21377	0.0237345		31.4	11.7434	0.0562727		23	13.8612	0.11422		13.4	12.5168	0.0259674
11.3333	4.41036	0.0146506		11.3333	3.68666	0.0207311		48.1667	5.98556	0.012048		31.6	11.6683	0.0467636		23.2	13.8319	0.0936052		13.6	12.5765	0.0417569
11.5	4.4462	0.0201681		11.5	3.74287	0.0201907		48.3333	5.81021	0.0426301		31.8	11.6763	0.0440829		23.4	13.8097	0.0850565		13.8	12.6651	0.0602886
11.6667	4.43291	0.029059		11.6667	3.77818	0.0199518		48.5	5.60546	0.0312368		32	11.7442	0.0473293		23.6	13.5821	0.0489163		14	12.6918	0.0302662
11.8333	4.48862	0.0305138		11.8333	3.82863	0.0165692		48.6667	5.46639	0.00561093		32.2	11.8234	0.0298782		23.8	13.3122	0.0871466		14.2	12.7432	0.0642176
12	4.48762	0.0204035		12	3.8675	0.0217491		48.8333	5.33261	0.0170711		32.4	11.9224	0.0572734		24	13.112	0.115455		14.4	12.8015	0.0450355
12.1667	4.47573	0.0194474		12.1667	3.87731	0.0254683		49	5.2289	0.035375		32.6	12.0841	0.0398083		24.2	12.9828	0.0898438		14.6	12.8457	0.0410718
12.3333	4.45248	0.0222108		12.3333	3.85855	0.021534		49.1667	5.13775	0.0214008		32.8	12.2664	0.0434942		24.4	12.8442	0.0950604		14.8	12.8742	0.0140279
12.5	4.47201	0.0152297		12.5	3.84554	0.0177414		49.3333	5.0485	0.0516939		33	12.4315	0.0366383		24.6	12.9436	0.0593745		15	12.9011	0.00894393
12.6667	4.39959	0.0303513		12.6667	3.82824	0.0189948		49.5	4.87939	0.0121304		33.2	12.5861	0.0366064		24.8	13.0478	0.0416149		15.2	12.8866	0.0067431
12.8333	4.36071	0.0205917		12.8333	3.79268	0.0143638		49.6667	4.75565	0.0193822		33.4	12.7521	0.0336169		25	13.1342	0.0269403		15.4	12.8784	0.0190285
13	4.34025	0.0281328		13	3.76164	0.014226		49.8333	4.68935	0.044159		33.6	12.8388	0.0191557		25.2	13.2267	0.0211062		15.6	12.8424	0.0273749
13.1667	4.31179	0.0153208		13.1667	3.73748	0.0278895		50	4.54506	0.0147731		33.8	12.8956	0.0262222		25.4	13.2282	0.0315638		15.8	12.7661	0.0204718
13.3333	4.26236	0.0410446		13.3333	3.68616	0.0194622		50.1667	4.55812	0.0246323		34	12.9587	0.037556		25.6	13.0995	0.0568744		16	12.6836	0.0111244
13.5	4.26921	0.0284513		13.5	3.66681	0.0156246		50.3333	4.69123	0.0377579		34.2	13.0257	0.0509644		25.8	12.9511	0.0606574		16.2	12.5835	0.0168049
13.6667	4.27587	0.025017		13.6667	3.65345	0.0162489		50.5	4.80183	0.00542069		34.4	13.0838	0.0714719		26	12.9374	0.0671215		16.4	12.5261	0.013998
13.8333	4.28262	0.0268678		13.8333	3.63453	0.0263742		50.6667	4.95822	0.0659149		34.6	13.1536	0.0346257		26.2	12.9592	0.0997373		16.6	12.5204	0.0173942
14	4.29501	0.0161644		14	3.61461	0.0256787		50.8333	5.20562	0.0104899		34.8	13.1161	0.0421633		26.4	13.1455	0.146641		16.8	12.5222	0.0150259
14.1667	4.30739	0.0229385		14.1667	3.62694	0.0302358		51	5.30042	0.0286548		35	12.9617	0.0468555		26.6	13.4255	0.0745682		17	12.5509	0.00822726
14.3333	4.31777	0.0192814		14.3333	3.64004	0.0252296		51.1667	5.23919	0.0235884		35.2	12.8453	0.0177693		26.8	13.703	0.0685041		17.2	12.6504	0.00771947
14.5	4.33366	0.0258404		14.5	3.65827	0.0269756		51.3333	5.29982	0.0168567		35.4	12.7038	0.00982928		27	13.7893	0.0218749		17.4	12.7184	0.00896229
14.6667	4.3704	0.0224586		14.6667	3.68295	0.0363173		51.5	5.40702	0.0429033		35.6	12.562	0.0195137		27.2	13.8128	0.0444153		17.6	12.7492	0.0115885
14.8333	4.39438	0.0301655		14.8333	3.7223	0.0207545		51.6667	5.43688	0.04781		35.8	12.559	0.0270628		27.4	13.7538	0.0392661		17.8	12.8019	0.0180079
15	4.4459	0.0309171		15	3.75407	0.0254729		51.8333	5.56287	0.0167039		36	12.6472	0.0383592		27.6	13.6451	0.0535316		18	12.8853	0.0175128
15.1667	4.51564	0.0301072		15.1667	3.77832	0.0278507		52	5.7095	0.0136731		36.2	12.6778	0.0176775		27.8	13.49	0.0438323		18.2	12.9205	0.013827
15.3333	4.5605	0.02179		15.3333	3.81057	0.0408476		52.1667	5.76099	0.0331845		36.4	12.6899	0.0179777		28	13.3768	0.0348479		18.4	12.94	0.0313323
15.5	4.60357	0.022287		15.5	3.8585	0.0168007		52.3333	5.69738	0.0351107		36.6	12.6484	0.0224266		28.2	13.3178	0.0320208		18.6	12.987	0.0232431
15.6667	4.65516	0.0219638		15.6667	3.88177	0.0291798		52.5	5.71423	0.0316659		36.8	12.4905	0.0252362		28.4	13.2403	0.0185819		18.8	13.009	0.0444685
15.8333	4.67435	0.0267212		15.8333	3.92354	0.0312552		52.6667	5.60805	0.0558009		37	12.2931	0.0294666		28.6	13.1521	0.0216945		19	12.9294	0.045034
16	4.66836	0.0233718		16	3.96224	0.0188627		52.8333	5.46525	0.0220476		37.2	12.0932	0.0199091		28.8	13.1113	0.0162814		19.2	12.8657	0.0428254
16.1667	4.66419	0.0296638		16.1667	3.98851	0.0407444		53	5.29354	0.0406953		37.4	11.9311	0.0170045		29	13.0895	0.0321804		19.4	12.8622	0.0501251
16.3333	4.66704	0.0206203		16.3333	3.97858	0.0286084		53.1667	5.16036	0.0276356		37.6	11.8185	0.0295485		29.2	13.0547	0.0157268		19.6	12.8355	0.0554304
16.5	4.64258	0.0248408		16.5	3.97898	0.0143696		53.3333	4.92979	0.0143065		37.8	11.7673	0.0469529		29.4	13.1034	0.0171968		19.8	12.7857	0.0579619
16.6667	4.61325	0.02658		16.6667	3.94049	0.0140185		53.5	4.80796	0.0546859		38	11.7577	0.0426145		29.6	13.1847	0.0381337		20	12.7859	0.045869
16.8333	4.57124	0.0287138		16.8333	3.87607	0.0121453		53.6667	4.70335	0.0304861		38.2	11.7525	0.0482501		29.8	13.3292	0.026203		20.2	12.7841	0.0410419
17	4.5497	0.0232315		17	3.79548	0.0175187		53.8333	4.61725	0.0254779		38.4	11.7319	0.0263178		30	13.4431	0.0321766		20.4	12.723	0.0440213
17.1667	4.51484	0.0326793		17.1667	3.7522	0.0200213		54	4.50255	0.0288027		38.6	11.7128	0.0247129		30.2	13.4717	0.0477786		20.6	12.6371	0.0507397
17.3333	4.5104	0.0258177		17.3333	3.70524	0.0231437		54.1667	4.57732	0.0610518		38.8	11.7087	0.0214413		30.4	13.4813	0.0461164		20.8	12.5996	0.0583159
17.5	4.50644	0.0225497		17.5	3.68013	0.0227367		54.3333	4.51313	0.0323308		39	11.7234	0.0249443		30.6	13.5069	0.0496367		21	12.5933	0.0455807
17.6667	4.51619	0.0261984		17.6667	3.66677	0.0201678		54.5	4.59328	0.0208244		39.2	11.8058	0.0395549		30.8	13.4269	0.0431864		21.2	12.6041	0.0501148
17.8333	4.5326	0.0239688		17.8333	3.68254	0.0172646		54.6667	4.70293	0.0174451		39.4	11.9677	0.0328685		31	13.3269	0.027435		21.4	12.7075	0.0456236
18	4.54382	0.0192392		18	3.68793	0.0245041		54.8333	4.98723	0.0214063		39.6	12.1025	0.0584437		31.2	13.2959	0.0332587		21.6	12.8807	0.0416948
18.1667	4.5555	0.0210209		18.1667	3.7044	0.022739		55	5.08279	0.0283688		39.8	12.1494	0.0374606		31.4	13.2368	0.0517263		21.8	13.019	0.0560186
18.3333	4.60899	0.0247728		18.3333	3.74796	0.0232709		55.1667	5.39228	0.05729		40	12.0695	0.0321455		31.6	13.1833	0.0507085		22	13.1082	0.0239577
18.5	4.64572	0.0155322		18.5	3.81081	0.0279331		55.3333	5.58893	0.0422481		40.2	11.8696	0.0323531		31.8	13.1622	0.0415946		22.2	13.1561	0.0142345
18.6667	4.68304	0.0151941		18.6667	3.85183	0.021698		55.5	5.77502	0.0267161		40.4	11.6148	0.0456592		32	13.1748	0.0472976		22.4	13.0913	0.0338709
18.8333	4.71984	0.0190358		18.8333	3.89189	0.02349		55.6667	5.83025	0.0315173		40.6	11.3855	0.0610482		32.2	13.1682	0.0233725		22.6	12.9646	0.0215807
19	4.73889	0.0179537		19	3.92079	0.0230609		55.8333	5.92635	0.0348207		40.8	11.2381	0.0499846		32.4	13.2002	0.0271565		22.8	12.8166	0.024487
19.1667	4.70286	0.0225444		19.1667	3.94708	0.0235147		56	5.97706	0.0210435		41	11.1975	0.0406105		32.6	13.2042	0.0313795		23	12.6816	0.0226163
19.3333	4.69666	0.0161704		19.3333	3.94821	0.0204797		56.1667	6.00331	0.0368233		41.2	11.2232	0.0355149		32.8	13.1539	0.02183		23.2	12.5609	0.0218676
19.5	4.67857	0.0207899		19.5	3.94522	0.0213037		56.3333	6.02259	0.0212035		41.4	11.2494	0.0362008		33	13.0657	0.029533		23.4	12.4746	0.0244551
19.6667	4.66957	0.0210136		19.6667	3.93725	0.0275644		56.5	6.06836	0.0217703		41.6	11.266	0.0486029		33.2	12.935	0.0224649		23.6	12.4226	0.0264236
19.8333	4.65621	0.0167219		19.8333	3.94708	0.0233675		56.6667	6.0284	0.041705		41.8	11.3263	0.0673894		33.4	12.7723	0.0113593		23.8	12.4356	0.0241317
20	4.6664	0.0222002		20	3.93055	0.0219029		56.8333	5.98442	0.0166563		42	11.3917	0.0887336		33.6	12.6274	0.0215101		24	12.4523	0.0256764
20.1667	4.65204	0.0196145		20.1667	3.92624	0.0250655		57	5.8906	0.0362895		42.2	11.434	0.0775229		33.8	12.5046	0.0439939		24.2	12.4636	0.0291673
20.3333	4.66372	0.0194367		20.3333	3.92681	0.0290326		57.1667	5.65052	0.0227041		42.4	11.4933	0.0615836		34	12.4126	0.0378187		24.4	12.5	0.028614
20.5	4.65471	0.0200058		20.5	3.92292	0.0308477		57.3333	5.28152	0.0145612		42.6	11.634	0.0439475		34.2	12.4004	0.0390717		24.6	12.5322	0.0284745
20.6667	4.67254	0.0196538		20.6667	3.91021	0.0267605		57.5	4.97707	0.019896		42.8	11.7481	0.0408397		34.4	12.4229	0.0286605		24.8	12.5546	0.0513725
20.8333	4.68811	0.0554328		20.8333	3.87829	0.034693		57.6667	4.51422	0.0235173		43	11.7851	0.0374711		34.6	12.5106	0.0404063		25	12.603	0.0520285
21	4.69909	0.0589574		21	3.84918	0.0378019		57.8333	4.25556	0.0599644		43.2	11.8061	0.0223716		34.8	12.6957	0.0421927		25.2	12.6746	0.026778
21.1667	4.6681	0.0682103		21.1667	3.82291	0.0384532		58	4.23595	0.0462991		43.4	11.7871	0.013527		35	12.8818	0.0192283		25.4	12.7145	0.026119
21.3333	4.65523	0.056779		21.3333	3.80435	0.0295594		58.1667	4.47419	0.0240332		43.6	11.7223	0.00970784		35.2	13.0465	0.0178843		25.6	12.7532	0.0254205
21.5	4.62932	0.0587779		21.5	3.78625	0.0314751		58.3333	4.79437	0.00620673		43.8	11.6068	0.0192278		35.4	13.1659	0.0100458		25.8	12.7481	0.0357703
21.6667	4.60678	0.0589445		21.6667	3.78779	0.0261158		58.5	5.19744	0.0272104		44	11.5804	0.0243312		35.6	13.1683	0.0433207		26	12.7372	0.0348568
21.8333	4.61409	0.0612633		21.8333	3.80483	0.0217608		58.6667	5.46441	0.0659396		44.2	11.6297	0.0304624		35.8	13.0135	0.0657325		26.2	12.7283	0.0233724
22	4.62814	0.049385		22	3.8151	0.0258617		58.8333	5.63701	0.0226308		44.4	11.7108	0.0438823		36	12.8222	0.0683458		26.4	12.7273	0.0199184
22.1667	4.62448	0.0478113		22.1667	3.84113	0.0236825		59	5.58321	0.060191		44.6	11.7691	0.0419205		36.2	12.6268	0.0669378		26.6	12.7259	0.0172919
22.3333	4.66345	0.0605727		22.3333	3.88643	0.0331664		59.1667	5.46385	0.0365534		44.8	11.8431	0.0469868		36.4	12.4377	0.0535539		26.8	12.7079	0.027421
22.5	4.68381	0.0546153		22.5	3.95694	0.0308559		59.3333	5.47359	0.00801079		45	11.8811	0.0236881		36.6	12.2658	0.0322279		27	12.6608	0.0621523
22.6667	4.7004	0.0410471		22.6667	4.00734	0.023474		59.5	5.3812	0.0162561		45.2	11.8706	0.0259756		36.8	12.2279	0.0713949		27.2	12.6013	0.100539
22.8333	4.74276	0.0481147		22.8333	4.07216	0.0252654		59.6667	5.27461	0.0284704		45.4	11.8388	0.0159704		37	12.2284	0.0666349		27.4	12.5304	0.0735676
23	4.79834	0.0402749		23	4.12677	0.0242494		59.8333	5.25415	0.0590098		45.6	11.8296	0.0151859		37.2	12.1978	0.062227		27.6	12.445	0.0656325
23.1667	4.8238	0.0321303		23.1667	4.17569	0.0217357		60	5.16933	0.0303562		45.8	11.8469	0.0217604		37.4	12.154	0.0585884		27.8	12.4289	0.0616998
23.3333	4.84938	0.0291861		23.3333	4.18957	0.0229979		60.1667	5.05783	0.0302405		46	11.8877	0.0222504		37.6	12.1694	0.0434874		28	12.447	0.0471109
23.5	4.86309	0.0364642		23.5	4.2021	0.026715		60.3333	5.0252	0.0501074		46.2	11.9445	0.0271312		37.8	12.1728	0.0364641		28.2	12.4478	0.0353476
23.6667	4.87176	0.0307287		23.6667	4.19228	0.0227692		60.5	4.96283	0.0603585		46.4	12.0039	0.0142446		38	12.2023	0.0194713		28.4	12.4333	0.0377683
23.8333	4.86021	0.0397432		23.8333	4.19799	0.0163155		60.6667	4.95073	0.0219421		46.6	12.0309	0.0126915		38.2	12.3301	0.00960662		28.6	12.4014	0.0243856
24	4.85217	0.029903		24	4.16606	0.0236345		60.8333	5.02222	0.0242169		46.8	12.0408	0.0110734		38.4	12.5953	0.037806		28.8	12.339	0.0204785
24.1667	4.83755	0.0530796		24.1667	4.14191	0.0267834		61	4.93769	0.0256649		47	12.0427	0.025422		38.6	12.8603	0.0244826		29	12.3028	0.0254556
24.3333	4.82246	0.0536411		24.3333	4.1142	0.0231368		61.1667	4.86815	0.320824		47.2	12.0331	0.0342674		38.8	13.1281	0.0332699		29.2	12.3074	0.0384007
24.5	4.82233	0.0426649		24.5	4.09354	0.0286025		61.3333	4.85673	0.0322106		47.4	12.0455	0.0294958		39	13.3794	0.0290847		29.4	12.3195	0.0478239
24.6667	4.79607	0.0609703		24.6667	4.07816	0.0346051		61.5	4.85465	0.0268011		47.6	12.0268	0.0513779		39.2	13.5416	0.0404548		29.6	12.3272	0.0612502
24.8333	4.73938	0.0444034		24.8333	4.08179	0.0300901		61.6667	4.80639	0.0624088		47.8	12.0185	0.0551074		39.4	13.5657	0.0433917		29.8	12.3628	0.0512627
25	4.74292	0.0803135		25	4.09399	0.0367017		61.8333	5.04269	0.0677072		48	11.9649	0.0263502		39.6	13.4927	0.0292852		30	12.3971	0.036956
25.1667	4.78388	0.0786398		25.1667	4.11586	0.0315627		62	5.32348	0.0231739		48.2	11.8952	0.0305803		39.8	13.421	0.0250519		30.2	12.4518	0.0238886
25.3333	4.74973	0.0698108		25.3333	4.14727	0.0308581		62.1667	5.64989	0.0581988		48.4	11.7933	0.0223357		40	13.3393	0.0376217		30.4	12.5515	0.0132203
25.5	4.77722	0.0514773		25.5	4.17743	0.0314349		62.3333	5.91078	0.0201537		48.6	11.7368	0.0269973		40.2	13.2757	0.0572363		30.6	12.6722	0.0175027
25.6667	4.81057	0.0648765		25.6667	4.21329	0.0290152		62.5	6.22401	0.0524407		48.8	11.6952	0.0360426		40.4	13.1541	0.0113199		30.8	12.7256	0.0115375
25.8333	4.84117	0.0663784		25.8333	4.24628	0.0272379		62.6667	6.41406	0.0210221		49	11.6808	0.018288		40.6	13.0707	0.0123434		31	12.6892	0.00848574
26	4.83126	0.0718121		26	4.28974	0.0257656		62.8333	6.60862	0.0227787		49.2	11.6854	0.0187311		40.8	12.9744	0.0681767		31.2	12.5944	0.0282135
26.1667	4.84191	0.0443546		26.1667	4.33339	0.0326241		63	6.74945	0.0271164		49.4	11.6898	0.0193803		41	12.8521	0.045385		31.4	12.4678	0.0592239
26.3333	4.86697	0.0439538		26.3333	4.37175	0.0315591		63.1667	6.8777	0.0117134		49.6	11.6903	0.0181782		41.2	12.7417	0.0204126		31.6	12.3336	0.0552706
26.5	4.90094	0.0391614		26.5	4.43166	0.0323231		63.3333	6.95167	0.0343318		49.8	11.6724	0.0190883		41.4	12.7112	0.016507		31.8	12.2231	0.0299245
26.6667	4.91299	0.0464638		26.6667	4.47342	0.0273758		63.5	6.97907	0.0409747		50	11.6707	0.0239315		41.6	12.7654	0.0212541		32	12.1061	0.01284
26.8333	4.93651	0.0391281		26.8333	4.50203	0.0213853		63.6667	6.97682	0.0203884		50.2	11.6752	0.0262295		41.8	12.9256	0.0392286		32.2	11.9832	0.0238974
27	4.92248	0.0326528		27	4.52687	0.0304445		63.8333	6.93949	0.0474271		50.4	11.713	0.0363388		42	13.185	0.0445238		32.4	11.8896	0.0380378
27.1667	4.85909	0.031684		27.1667	4.53456	0.0342589		64	6.81034	0.0481354		50.6	11.7767	0.0382606		42.2	13.3999	0.0186239		32.6	11.8213	0.0360874
27.3333	4.77611	0.0573246		27.3333	4.51064	0.0234819		64.1667	6.67364	0.0280264		50.8	11.8513	0.0474309		42.4	13.5715	0.0287533		32.8	11.7715	0.0381614
27.5	4.69263	0.061454		27.5	4.51094	0.0246128		64.3333	6.47836	0.039619		51	11.919	0.0254485		42.6	13.6547	0.015487		33	11.7858	0.0364701
27.6667	4.61026	0.0712291		27.6667	4.49452	0.0325433		64.5	6.19314	0.0258361		51.2	11.9692	0.0276703		42.8	13.5634	0.0342098		33.2	11.8439	0.0237101
27.8333	4.54292	0.0646323		27.8333	4.47844	0.0388349		64.6667	5.87398	0.041023		51.4	12.0047	0.054895		43	13.3492	0.0257161		33.4	11.9132	0.0365686
28	4.47934	0.0627873		28	4.47795	0.0304901		64.8333	5.69665	0.0243012		51.6	11.9962	0.0510138		43.2	13.1874	0.0211703		33.6	11.9969	0.0284802
28.1667	4.49881	0.0648688		28.1667	4.479	0.0418349		65	5.55993	0.0367901		51.8	11.9732	0.0502351		43.4	13.0251	0.016936		33.8	12.0948	0.0180173
28.3333	4.45456	0.0901928		28.3333	4.47091	0.0354978		65.1667	5.471	0.0212597		52	11.9781	0.0255522		43.6	12.8236	0.0299355		34	12.2209	0.012804
28.5	4.3807	0.0683256		28.5	4.47719	0.0280459		65.3333	5.47538	0.0230956		52.2	12.0243	0.0262429		43.8	12.6522	0.0218016		34.2	12.3323	0.00977646
28.6667	4.39074	0.0685494		28.6667	4.48449	0.0379465		65.5	5.5402	0.0501356		52.4	12.0991	0.024795		44	12.441	0.0315956		34.4	12.3962	0.0206697
28.8333	4.43028	0.0485593		28.8333	4.49104	0.0369876		65.6667	5.56648	0.0293534		52.6	12.1889	0.0532806		44.2	12.1712	0.0201749		34.6	12.4173	0.013558
29	4.37991	0.0484739		29	4.51597	0.0428849		65.8333	5.57108	0.057322		52.8	12.2367	0.0586643		44.4	11.8875	0.0163304		34.8	12.4134	0.0219289
29.1667	4.40622	0.0465741		29.1667	4.53097	0.0300468		66	5.61293	0.0288693		53	12.2203	0.0597818		44.6	11.6666	0.0297228		35	12.3563	0.0354304
29.3333	4.4377	0.0625698		29.3333	4.56563	0.0351504		66.1667	5.73949	0.0125468		53.2	12.1572	0.0531675		44.8	11.4713	0.0370372		35.2	12.2588	0.0223834
29.5	4.48603	0.0624226		29.5	4.58602	0.0337404		66.3333	5.89765	0.0167931		53.4	12.0392	0.0609589		45	11.3755	0.0336748		35.4	12.1708	0.0197579
29.6667	4.43843	0.0429955		29.6667	4.61183	0.0339111		66.5	5.92587	0.0540141		53.6	11.905	0.0718307		45.2	11.4044	0.0783115		35.6	12.1087	0.0215747
29.8333	4.45728	0.0652615		29.8333	4.62043	0.0355539		66.6667	5.96064	0.0237227		53.8	11.7943	0.0682682		45.4	11.5208	0.0721672		35.8	12.068	0.0208014
30	4.4383	0.0530663		30	4.63211	0.0361599		66.8333	6.15136	0.0302933		54	11.7215	0.0825963		45.6	11.589	0.0281243		36	12.04	0.0217312
30.1667	4.41115	0.0602541		30.1667	4.6273	0.0403196		67	6.27422	0.0116788		54.2	11.6887	0.0657908		45.8	11.6734	0.0379538		36.2	12.0377	0.0114921
30.3333	4.40513	0.0492183		30.3333	4.6274	0.0352201		67.1667	6.52006	0.029618		54.4	11.7018	0.0530995		46	11.7662	0.0747485		36.4	12.0782	0.015057
30.5	4.41245	0.0611659		30.5	4.60306	0.0344759		67.3333	6.90562	0.0434699		54.6	11.757	0.0741382		46.2	11.7973	0.0595853		36.6	12.1377	0.0309157
30.6667	4.43394	0.0603479		30.6667	4.58912	0.0306622		67.5	7.28444	0.0304493		54.8	11.8521	0.0703807		46.4	11.84	0.0298639		36.8	12.2087	0.0123338
30.8333	4.47591	0.0834034		30.8333	4.58862	0.0269339		67.6667	7.51938	0.0260193		55	11.9487	0.0561799		46.6	11.9626	0.0185667		37	12.2847	0.0148819
31	4.48109	0.058419		31	4.57584	0.0373837		67.8333	7.71219	0.0299864		55.2	12.0225	0.0612702		46.8	12.0666	0.0172783		37.2	12.3829	0.0333465
31.1667	4.49932	0.076661		31.1667	4.58343	0.0296442		68	7.75504	0.0541397		55.4	12.0799	0.06043		47	12.0942	0.0170489		37.4	12.4659	0.0477477
31.3333	4.6245	0.070182		31.3333	4.58304	0.037011		68.1667	7.79095	0.0517057		55.6	12.1123	0.0605044		47.2	12.1239	0.0529088		37.6	12.5566	0.0471263
31.5	4.71547	0.0708914		31.5	4.602	0.0410157		68.3333	7.63266	0.0246119		55.8	12.0965	0.0537623		47.4	12.1161	0.0707919		37.8	12.641	0.0427186
31.6667	4.76031	0.0830992		31.6667	4.61531	0.0408577		68.5	7.4705	0.0292405		56	12.0398	0.0524617		47.6	12.0146	0.0470728		38	12.7303	0.0408649
31.8333	4.94343	0.0543947		31.8333	4.6552	0.0476711		68.6667	7.32463	0.0520439		56.2	11.9499	0.0670837		47.8	11.9092	0.0190541		38.2	12.8082	0.0380203
32	5.02909	0.072084		32	4.68034	0.0386501		68.8333	7.10171	0.0276698		56.4	11.8395	0.0561776		48	11.8987	0.059575		38.4	12.8781	0.0302168
32.1667	5.07614	0.0596398		32.1667	4.74246	0.0396962		69	6.8771	0.0424978		56.6	11.7152	0.0463654		48.2	11.8632	0.0506502		38.6	12.9385	0.0322304
32.3333	5.1201	0.0931613		32.3333	4.78426	0.0459371		69.1667	6.86318	0.0140587		56.8	11.5632	0.0338718		48.4	11.7608	0.0200035		38.8	13.0093	0.0406421
32.5	5.20112	0.0608681		32.5	4.83828	0.0389649		69.3333	6.67174	0.0304715		57	11.3958	0.0243531		48.6	11.6568	0.0329247		39	13.0843	0.0318176
32.6667	5.22126	0.0842827		32.6667	4.85569	0.0519781		69.5	6.50597	0.035937		57.2	11.242	0.0140693		48.8	11.5236	0.0413224		39.2	13.158	0.0284977
32.8333	5.23441	0.0665492		32.8333	4.8915	0.042736		69.6667	6.37861	0.0433276		57.4	11.1158	0.00856431		49	11.3263	0.0478054		39.4	13.1962	0.0430956
33	5.22634	0.0711671		33	4.89258	0.0467031		69.8333	6.18952	0.0300207		57.6	10.993	0.0142658		49.2	11.1738	0.0474834		39.6	13.1589	0.0472556
33.1667	5.21431	0.0743061		33.1667	4.87486	0.0488329		70	6.12445	0.0769538		57.8	10.9304	0.0341692		49.4	11.1744	0.028295		39.8	13.0668	0.035116
33.3333	5.15407	0.051692		33.3333	4.86506	0.0466832		70.1667	6.30659	0.0476986		58	10.9357	0.0176441		49.6	11.2455	0.0252472		40	12.9334	0.0449711
33.5	5.10045	0.0807632		33.5	4.84918	0.0452578		70.3333	6.53565	0.037215		58.2	10.9822	0.0130437		49.8	11.2859	0.0388781		40.2	12.7514	0.044564
33.6667	5.05542	0.0809451		33.6667	4.79135	0.0445045		70.5	6.73999	0.0116632		58.4	11.0235	0.0201247		50	11.3123	0.0347598		40.4	12.5961	0.0244552
33.8333	5.03075	0.0682466		33.8333	4.74569	0.0506785		70.6667	6.90946	0.0308089		58.6	11.082	0.0197246		50.2	11.3453	0.0349853		40.6	12.4985	0.0148015
34	4.97691	0.0558958		34	4.72215	0.0398307		70.8333	7.01763	0.0223867		58.8	11.1649	0.0302569		50.4	11.3477	0.0480234		40.8	12.4394	0.0139977
34.1667	4.98148	0.0503861		34.1667	4.69664	0.0404371		71	7.0291	0.0256783		59	11.2819	0.0303113		50.6	11.3646	0.0609424		41	12.4219	0.0127362
34.3333	4.97911	0.0429033		34.3333	4.68411	0.0443069		71.1667	6.95783	0.0340949		59.2	11.4099	0.0202619		50.8	11.4551	0.047464		41.2	12.4437	0.0152016
34.5	4.97687	0.0403506		34.5	4.69698	0.0391716		71.3333	6.98961	0.0225538		59.4	11.5621	0.0318931		51	11.5786	0.0363906		41.4	12.4622	0.0101539
34.6667	4.98283	0.0481202		34.6667	4.71411	0.030314		71.5	7.12269	0.0303868		59.6	11.7037	0.0250704		51.2	11.6755	0.0391931		41.6	12.4577	0.0218531
34.8333	5.0273	0.0504355		34.8333	4.73403	0.0371194		71.6667	7.08101	0.0246419		59.8	11.7677	0.0298932		51.4	11.7012	0.0596278		41.8	12.4328	0.0186049
35	5.05893	0.0279249		35	4.74872	0.0286207		71.8333	7.03081	0.0302229		60	11.7282	0.0250366		51.6	11.7106	0.0427215		42	12.4027	0.0185687
35.1667	5.10506	0.0428646		35.1667	4.79207	0.0309973		72	6.9661	0.0156772		60.2	11.6279	0.0323713		51.8	11.7589	0.0509353		42.2	12.3571	0.0317199
35.3333	5.17139	0.0391959		35.3333	4.82835	0.0384211		72.1667	6.75357	0.03167		60.4	11.4597	0.0563271		52	11.8259	0.0730044		42.4	12.2937	0.0455055
35.5	5.23913	0.0379305		35.5	4.86331	0.0308999		72.3333	6.68809	0.0243704		60.6	11.2697	0.0454104		52.2	11.884	0.0630949		42.6	12.2592	0.0747567
35.6667	5.27331	0.028158		35.6667	4.90505	0.025699		72.5	6.61287	0.0117817		60.8	11.1543	0.0427011		52.4	11.9686	0.0622016		42.8	12.2515	0.0907421
35.8333	5.31633	0.0377481		35.8333	4.94255	0.0334892		72.6667	6.67704	0.013419		61	11.1156	0.0564393		52.6	12.0859	0.0373909		43	12.2584	0.0806766
36	5.32477	0.0327012		36	4.95354	0.0272142		72.8333	6.71182	0.0124032		61.2	11.1554	0.0565661		52.8	12.194	0.0503281		43.2	12.2844	0.0777751
36.1667	5.31927	0.0362316		36.1667	4.98051	0.0361739		73	6.88393	0.0462399		61.4	11.2624	0.0641897		53	12.2308	0.0447388		43.4	12.3155	0.092665
36.3333	5.28014	0.0398534		36.3333	4.993	0.0391584		73.1667	6.95711	0.0190064		61.6	11.4084	0.0518598		53.2	12.1931	0.0475535		43.6	12.3334	0.0709026
36.5	5.281	0.0358682		36.5	4.99362	0.0346412		73.3333	7.16795	0.0175843		61.8	11.5394	0.0630771		53.4	12.094	0.040984		43.8	12.3384	0.0536081
36.6667	5.28151	0.0353579		36.6667	4.98309	0.0376104		73.5	7.19961	0.0303222		62	11.6493	0.0370643		53.6	12.0045	0.0141202		44	12.3264	0.0477246
36.8333	5.29326	0.0490069		36.8333	4.97635	0.0386359		73.6667	7.24863	0.0428488		62.2	11.7214	0.0267827		53.8	11.9152	0.0267857		44.2	12.3333	0.038169
37	5.27808	0.0402292		37	4.97421	0.0476858		73.8333	7.2668	0.0449617		62.4	11.7838	0.0248037		54	11.8468	0.0180365		44.4	12.3799	0.0338006
37.1667	5.29648	0.0455256		37.1667	4.96523	0.0355585		74	7.23233	0.0096868		62.6	11.8667	0.0426568		54.2	11.8991	0.0268299		44.6	12.4261	0.0294307
37.3333	5.2797	0.0330306		37.3333	4.9768	0.0346897						62.8	11.9463	0.0420411		54.4	12.0234	0.0316143		44.8	12.4804	0.0273877
37.5	5.24827	0.0455145		37.5	4.97665	0.0360469						63	12.0448	0.0536941		54.6	12.1035	0.0531457		45	12.534	0.0217372
37.6667	5.21131	0.0408019		37.6667	4.97093	0.0303887						63.2	12.1957	0.0498158		54.8	12.1829	0.0316829		45.2	12.5603	0.0168212
37.8333	5.21017	0.0459913		37.8333	4.96983	0.0346731						63.4	12.3846	0.0394259		55	12.3116	0.0427851		45.4	12.5903	0.0113308
38	5.20404	0.0355889		38	5.00311	0.0285763						63.6	12.5575	0.05048		55.2	12.4531	0.0500968		45.6	12.6448	0.0253199
38.1667	5.22868	0.04287		38.1667	4.99905	0.0299256						63.8	12.7316	0.0631833		55.4	12.6153	0.0646831		45.8	12.6993	0.0274584
38.3333	5.24616	0.0424775		38.3333	5.03278	0.039161						64	12.8763	0.0807846		55.6	12.7444	0.0640126		46	12.7615	0.0290417
38.5	5.29043	0.0347076		38.5	5.08601	0.0391117						64.2	12.9307	0.0766476		55.8	12.7979	0.0605539		46.2	12.8339	0.0356906
38.6667	5.34492	0.0302508		38.6667	5.14763	0.0430868						64.4	12.8811	0.0775064		56	12.7612	0.0874555		46.4	12.8756	0.0420072
38.8333	5.38348	0.032348		38.8333	5.19678	0.0352265						64.6	12.7672	0.0875818		56.2	12.6296	0.0861902		46.6	12.9044	0.0624763
39	5.42034	0.0337078		39	5.27123	0.0380095						64.8	12.6145	0.084309		56.4	12.3975	0.0788227		46.8	12.9359	0.093559
39.1667	5.44825	0.0376959		39.1667	5.32956	0.0480797						65	12.4206	0.0968984		56.6	12.1538	0.09256		47	12.9934	0.0915335
39.3333	5.45088	0.0441764		39.3333	5.36902	0.0502036						65.2	12.2233	0.0941057		56.8	11.9761	0.119083		47.2	13.0674	0.0814214
39.5	5.45687	0.0453783		39.5	5.3966	0.0476315						65.4	12.0897	0.0775859		57	11.9766	0.114265		47.4	13.1109	0.080446
39.6667	5.4796	0.044257		39.6667	5.40984	0.0351302						65.6	12.0281	0.0735193		57.2	11.8687	0.0947064		47.6	13.1222	0.0844247
39.8333	5.48853	0.0474934		39.8333	5.41412	0.0435923						65.8	12.0469	0.0922132		57.4	11.7999	0.0832531		47.8	13.1092	0.070902
40	5.49004	0.0464461		40	5.44132	0.0426775						66	12.1639	0.124956		57.6	11.7739	0.0430652		48	13.0544	0.058802
40.1667	5.50964	0.0526682		40.1667	5.43172	0.0442556						66.2	12.3392	0.097734		57.8	11.712	0.0596413		48.2	12.9686	0.0312943
40.3333	5.51775	0.0469458		40.3333	5.40263	0.0495383						66.4	12.5062	0.0908502		58	11.5402	0.0595383		48.4	12.8993	0.0282119
40.5	5.49998	0.0438802		40.5	5.36707	0.0394407						66.6	12.6589	0.088691		58.2	11.5109	0.0772343		48.6	12.8436	0.0309682
40.6667	5.47714	0.0449156		40.6667	5.32819	0.043313						66.8	12.7406	0.093371		58.4	11.482	0.0706138		48.8	12.7985	0.0366841
40.8333	5.49828	0.0401477		40.8333	5.25731	0.0295123						67	12.747	0.0792554		58.6	11.4853	0.0777482		49	12.7481	0.0382026
41	5.48747	0.0412975		41	5.23798	0.0330946						67.2	12.6542	0.0480732		58.8	11.533	0.080413		49.2	12.6969	0.0280606
41.1667	5.484	0.0341932		41.1667	5.24755	0.0431208						67.4	12.5008	0.0395748		59	11.5696	0.0754197		49.4	12.6641	0.0190566
41.3333	5.50521	0.0428491		41.3333	5.23518	0.0457113						67.6	12.3327	0.0671771		59.2	11.6121	0.0440852		49.6	12.6312	0.0241516
41.5	5.52765	0.0393539		41.5	5.24102	0.0319754						67.8	12.2126	0.0660772		59.4	11.6266	0.0661475		49.8	12.6008	0.0398028
41.6667	5.55144	0.0371999		41.6667	5.24228	0.031784						68	12.1506	0.0579102		59.6	11.6507	0.070936		50	12.5743	0.0509549
41.8333	5.58987	0.035549		41.8333	5.26677	0.038068						68.2	12.1512	0.0660597		59.8	11.6886	0.0882494		50.2	12.5392	0.0473967
42	5.61107	0.0308247		42	5.25569	0.0346633						68.4	12.1934	0.0610874		60	11.7799	0.0599979		50.4	12.4771	0.0324245
42.1667	5.62341	0.0357738		42.1667	5.29169	0.0278296						68.6	12.2309	0.0741062		60.2	11.8264	0.0644858		50.6	12.4567	0.0216666
42.3333	5.64795	0.025275		42.3333	5.31931	0.0348343						68.8	12.2168	0.0856607		60.4	11.8558	0.0776216		50.8	12.4537	0.0228593
42.5	5.65213	0.0296232		42.5	5.34462	0.0400666						69	11.9523	0.112819		60.6	11.7829	0.0843256		51	12.4303	0.0401059
42.6667	5.66073	0.0321738		42.6667	5.35099	0.0413741						69.2	11.8249	0.0366667		60.8	11.6807	0.0847971		51.2	12.4235	0.0435269
42.8333	5.67355	0.0354785		42.8333	5.36586	0.0387134						69.4	11.5971	0.1242		61	11.5791	0.0453292		51.4	12.43	0.0520417
43	5.69293	0.0353109		43	5.40637	0.0592715						69.6	11.4105	0.132894		61.2	11.6079	0.0325599		51.6	12.4141	0.0559126
43.1667	5.69082	0.0336034		43.1667	5.43398	0.0487483						69.8	11.2667	0.0975958		61.4	11.6691	0.0650642		51.8	12.3975	0.0580589
43.3333	5.69919	0.0292365		43.3333	5.47418	0.0485083						70	11.2416	0.102259		61.6	11.8932	0.0690033		52	12.4044	0.0496464
43.5	5.70826	0.04248		43.5	5.52397	0.0410766						70.2	11.2462	0.106628		61.8	11.9911	0.134694		52.2	12.4502	0.0569414
43.6667	5.72126	0.0349583		43.6667	5.59284	0.0405387						70.4	11.3941	0.119035		62	12.0253	0.122126		52.4	12.4964	0.0720875
43.8333	5.72227	0.0316293		43.8333	5.61093	0.0380482						70.6	11.4616	0.0278235		62.2	12.0172	0.0660159		52.6	12.5116	0.0690622
44	5.74118	0.0322513		44	5.65741	0.0432025						70.8	11.4927	0.0268664		62.4	11.9286	0.0724296		52.8	12.467	0.0691685
44.1667	5.76509	0.0286769		44.1667	5.68182	0.0337193						71	11.608	0.165223		62.6	11.7246	0.0897268		53	12.4096	0.0497967
44.3333	5.77069	0.0314477		44.3333	5.66434	0.0329127						71.2	11.5171	0.162847		62.8	11.6206	0.110511		53.2	12.3349	0.0538987
44.5	5.77004	0.0424241		44.5	5.63207	0.0267245						71.4	11.359	0.121162		63	11.5522	0.0586171		53.4	12.3083	0.0436412
44.6667	5.79699	0.0338182		44.6667	5.59288	0.0277						71.6	11.1951	0.103832		63.2	11.5258	0.0641625		53.6	12.3298	0.0412243
44.8333	5.78177	0.0238352		44.8333	5.5288	0.0236714						71.8	11.0053	0.0856513		63.4	11.7615	0.112726		53.8	12.4169	0.0306593
45	5.76309	0.0342468		45	5.47555	0.032172						72	10.8204	0.0636366		63.6	11.8547	0.0838922		54	12.5344	0.0248568
45.1667	5.75778	0.0316313		45.1667	5.44573	0.0311991						72.2	10.7032	0.0441423		63.8	11.8644	0.066484		54.2	12.6411	0.0261919
45.3333	5.75476	0.0367773		45.3333	5.39478	0.030786						72.4	10.5739	0.0653913		64	11.8602	0.106345		54.4	12.7106	0.0281149
45.5	5.72405	0.0273126		45.5	5.37566	0.0243164						72.6	10.4432	0.058629		64.2	11.7621	0.093979		54.6	12.7768	0.0181901
45.6667	5.73945	0.0346584		45.6667	5.3575	0.0275894						72.8	10.3708	0.0428134						54.8	12.8316	0.0311512
45.8333	5.73825	0.0308898		45.8333	5.35113	0.0299445						73	10.32	0.051621						55	12.8721	0.036849
46	5.74524	0.0386862		46	5.33113	0.0244115						73.2	10.3112	0.0578588						55.2	12.9152	0.038912
46.1667	5.74466	0.0411246		46.1667	5.34147	0.0311258						73.4	10.3782	0.0559561						55.4	12.9552	0.0277469
46.3333	5.74649	0.03475		46.3333	5.34078	0.0203981						73.6	10.5099	0.0196746						55.6	12.956	0.0285043
46.5	5.73767	0.0444915		46.5	5.34328	0.0168734						73.8	10.6429	0.0769985						55.8	12.912	0.0423394
46.6667	5.73181	0.0491037		46.6667	5.33566	0.0223448						74	10.7516	0.0717679						56	12.8374	0.0382101
46.8333	5.71246	0.0409715		46.8333	5.33423	0.0233425						74.2	10.7748	0.0616642						56.2	12.7903	0.0227023
47	5.67599	0.0366687		47	5.32647	0.0246836						74.4	10.7735	0.0522189						56.4	12.7815	0.022189
47.1667	5.65899	0.040358		47.1667	5.31739	0.0234179						74.6	10.7553	0.0404137						56.6	12.7861	0.0363083
47.3333	5.63577	0.0302848		47.3333	5.29743	0.0264102						74.8	10.7128	0.03458						56.8	12.8277	0.0301136
47.5	5.6278	0.0342621		47.5	5.28379	0.0256834						75	10.6479	0.0271869						57	12.9213	0.0246197
47.6667	5.6252	0.0407805		47.6667	5.27005	0.030761						75.2	10.6071	0.0299047						57.2	13.0069	0.0233124
47.8333	5.64438	0.0343908		47.8333	5.2534	0.0299354						75.4	10.5629	0.0306438						57.4	13.0634	0.0207683
48	5.65472	0.0417649		48	5.26087	0.0382168														57.6	13.1043	0.0158223
48.1667	5.66083	0.03696		48.1667	5.27964	0.0296058														57.8	13.106	0.0102769
48.3333	5.66794	0.0259092		48.3333	5.29886	0.0345241														58	13.1021	0.0101263
48.5	5.67341	0.0370142		48.5	5.28917	0.0283548														58.2	13.1292	0.0109807
48.6667	5.69955	0.023213		48.6667	5.29738	0.0259324														58.4	13.1374	0.0102563
48.8333	5.69888	0.0230085		48.8333	5.29028	0.0297128														58.6	13.1283	0.0192762
49	5.6889	0.0328834		49	5.2801	0.0232011														58.8	13.1632	0.025747
49.1667	5.65019	0.0259068		49.1667	5.24638	0.0234063														59	13.1482	0.0214021
49.3333	5.61948	0.0250704		49.3333	5.24629	0.0255978														59.2	13.0421	0.0217579
49.5	5.56189	0.0285155		49.5	5.21857	0.0190659														59.4	12.9609	0.0135648
49.6667	5.51657	0.0250379		49.6667	5.16752	0.021015														59.6	12.9152	0.0142309
49.8333	5.48569	0.0240131		49.8333	5.09391	0.0204303														59.8	12.8332	0.0287826
50	5.47285	0.0239863		50	5.05347	0.0244042														60	12.7506	0.054505
50.1667	5.44858	0.0201932		50.1667	5.01886	0.0266125														60.2	12.7367	0.0698457
50.3333	5.44804	0.0154094		50.3333	4.98717	0.0287393														60.4	12.6921	0.0537476
50.5	5.46108	0.0161684		50.5	4.98044	0.0175443														60.6	12.6156	0.0681917
50.6667	5.47778	0.0178873		50.6667	4.99744	0.0195693														60.8	12.5575	0.054
50.8333	5.51043	0.0266937		50.8333	5.02228	0.0262166														61	12.4717	0.0394875
51	5.54545	0.0239875		51	5.0513	0.0176141														61.2	12.3313	0.056625
51.1667	5.56206	0.030236		51.1667	5.08857	0.0210604														61.4	12.2104	0.0510569
51.3333	5.59835	0.0246633		51.3333	5.13694	0.0210847														61.6	12.1425	0.0348888
51.5	5.64808	0.0316784		51.5	5.18912	0.0222402														61.8	12.0767	0.0434246
51.6667	5.688	0.0305698		51.6667	5.22946	0.0204512														62	12.0938	0.0476427
51.8333	5.74075	0.026114		51.8333	5.27393	0.0222739														62.2	12.1088	0.077302
52	5.82103	0.0225705		52	5.32541	0.0276936														62.4	12.1074	0.0716101
52.1667	5.86699	0.0280227		52.1667	5.37866	0.0287291														62.6	12.14	0.045671
52.3333	5.89693	0.0293407		52.3333	5.41346	0.0339382														62.8	12.2075	0.0501954
52.5	5.93158	0.0313851		52.5	5.45323	0.0239282														63	12.2466	0.0269381
52.6667	5.94537	0.0287244		52.6667	5.49215	0.0279691														63.2	12.3107	0.0213769
52.8333	5.92842	0.0336996		52.8333	5.49852	0.0338589														63.4	12.3546	0.0175444
53	5.93667	0.0262363		53	5.51255	0.0334861														63.6	12.3693	0.0224565
53.1667	5.93287	0.0333236		53.1667	5.52164	0.0403028														63.8	12.396	0.0277121
53.3333	5.9282	0.0313788		53.3333	5.51678	0.037531														64	12.4041	0.0189482
53.5	5.93114	0.0323956		53.5	5.49636	0.0409183														64.2	12.4228	0.0250373
53.6667	5.93289	0.030308		53.6667	5.49643	0.0372007														64.4	12.5432	0.0546006
53.8333	5.92525	0.0233029		53.8333	5.45748	0.031174														64.6	12.6475	0.0757864
54	5.91908	0.0227601		54	5.43617	0.0266138														64.8	12.6888	0.0492617
54.1667	5.87996	0.0281824		54.1667	5.39719	0.0357618														65	12.7731	0.052705
54.3333	5.83341	0.0229846		54.3333	5.37316	0.0308275														65.2	12.8472	0.04289
54.5	5.78507	0.0239505		54.5	5.35177	0.0425747														65.4	12.8104	0.0280884
54.6667	5.76072	0.024768		54.6667	5.34563	0.0293555														65.6	12.7609	0.0460836
54.8333	5.73857	0.023162		54.8333	5.34193	0.0328938														65.8	12.8199	0.0621772
55	5.75313	0.0346892		55	5.37677	0.033112														66	12.77	0.0496774
55.1667	5.7772	0.0384005		55.1667	5.40949	0.0374023														66.2	12.7137	0.0560152
55.3333	5.83773	0.0255822		55.3333	5.45648	0.0408768														66.4	12.6666	0.0326926
55.5	5.85173	0.0203069		55.5	5.50502	0.0497265														66.6	12.5879	0.010482
55.6667	5.90729	0.0265437		55.6667	5.56188	0.0333232														66.8	12.436	0.0226319
55.8333	5.93985	0.0249707		55.8333	5.5822	0.0399703														67	12.3738	0.0315398
56	5.99206	0.034197		56	5.58781	0.0404158														67.2	12.3226	0.0527731
56.1667	6.00272	0.0346808		56.1667	5.5748	0.0448523														67.4	12.321	0.0432784
56.3333	6.03235	0.0271999		56.3333	5.5467	0.0373483														67.6	12.3631	0.0441469
56.5	6.01473	0.0220314		56.5	5.47703	0.0344485														67.8	12.402	0.0355139
56.6667	6.02109	0.0232521		56.6667	5.45242	0.0406355														68	12.4455	0.0225425
56.8333	5.96609	0.0400759		56.8333	5.42669	0.0392893														68.2	12.4926	0.0458368
57	5.91606	0.0263651		57	5.38631	0.0421622														68.4	12.5315	0.0563666
57.1667	5.89207	0.024107		57.1667	5.35859	0.0393646														68.6	12.4927	0.0657367
57.3333	5.85515	0.0256655		57.3333	5.34082	0.0426226														68.8	12.4026	0.0707706
57.5	5.80524	0.0340044		57.5	5.29093	0.042694														69	12.3186	0.0683211
57.6667	5.78336	0.0323403		57.6667	5.23688	0.0339406														69.2	12.1527	0.056457
57.8333	5.76372	0.0382784		57.8333	5.21216	0.0285582														69.4	11.9712	0.0696112
58	5.70497	0.0363701		58	5.16242	0.0413766														69.6	11.8845	0.088453
58.1667	5.7049	0.0331725		58.1667	5.1301	0.042581														69.8	11.8718	0.079121
58.3333	5.6618	0.0385707		58.3333	5.09171	0.0328149														70	11.8203	0.051676
58.5	5.6415	0.0345882		58.5	5.05882	0.0374523														70.2	11.8638	0.0410023
58.6667	5.60585	0.0328271		58.6667	5.03012	0.0289752														70.4	11.9899	0.0465318
58.8333	5.61419	0.0394961		58.8333	5.0313	0.0367113														70.6	12.1199	0.0472218
59	5.57171	0.0403319		59	5.01582	0.0491064														70.8	12.2743	0.017729
59.1667	5.6035	0.0448857		59.1667	5.02738	0.0338683														71	12.5149	0.0320508
59.3333	5.64681	0.0414951		59.3333	5.04856	0.0295086														71.2	12.7155	0.0190891
59.5	5.7223	0.037851		59.5	5.07273	0.0268752														71.4	12.7988	0.0207262
59.6667	5.75234	0.042176		59.6667	5.07662	0.03546														71.6	12.8263	0.0136004
59.8333	5.80842	0.0422788		59.8333	5.12334	0.0413843														71.8	12.8003	0.0314734
60	5.85105	0.0318856		60	5.13597	0.0434642														72	12.6977	0.0420619
60.1667	5.85748	0.038388		60.1667	5.14362	0.0477431														72.2	12.6089	0.0628814
60.3333	5.83442	0.0267849		60.3333	5.12626	0.0498389														72.4	12.5403	0.0618579
60.5	5.81923	0.0340681		60.5	5.09583	0.0432568														72.6	12.4663	0.0388842
60.6667	5.81156	0.0268696		60.6667	5.0376	0.0369652														72.8	12.3751	0.0606608
60.8333	5.76461	0.0273776		60.8333	4.99549	0.0339829														73	12.2684	0.0722997
61	5.73711	0.0321577		61	4.9565	0.0399955														73.2	12.1506	0.0513824
61.1667	5.72188	0.0442455		61.1667	4.92177	0.040792														73.4	12.0855	0.0635926
61.3333	5.74139	0.0388899		61.3333	4.92601	0.0372228														73.6	12.0929	0.0523081
61.5	5.75191	0.035952		61.5	4.96199	0.041889														73.8	12.0835	0.0408387
61.6667	5.81128	0.0515117		61.6667	4.99879	0.0522032														74	12.1	0.0479514
61.8333	5.86892	0.0400197		61.8333	5.03388	0.0551992														74.2	12.1513	0.0287962
62	5.9959	0.0392707																		74.4	12.1984	0.0409606
62.1667	6.08342	0.0419561																		74.6	12.2111	0.0542114
62.3333	6.22786	0.0372766																		74.8	12.2876	0.0624823
62.5	6.28868	0.0331481																		75	12.3368	0.0583293
62.6667	6.35941	0.0486715																		75.2	12.3525	0.0735468
62.8333	6.36289	0.0349804																		75.4	12.3857	0.0551063
63	6.41199	0.0346456																		75.6	12.4697	0.0701598
63.1667	6.38859	0.0469811																		75.8	12.5459	0.089743
63.3333	6.39233	0.0463493																		76	12.6145	0.0775894
63.5	6.41127	0.0334258																		76.2	12.6698	0.095723
63.6667	6.43438	0.0325265																		76.4	12.695	0.102392
63.8333	6.43337	0.0308953																		76.6	12.6733	0.0902096
64	6.42888	0.0305529																		76.8	12.6247	0.0598129
64.1667	6.4731	0.0380456																		77	12.6173	0.0487192
64.3333	6.50372	0.0361626																		77.2	12.6657	0.0458074
64.5	6.57433	0.0330051																		77.4	12.7244	0.0500161
64.6667	6.61426	0.0210406																		77.6	12.7728	0.0314347
64.8333	6.66045	0.0436852																		77.8	12.8265	0.0307868
65	6.67688	0.0323999
65.1667	6.66065	0.0398515
65.3333	6.62503	0.0304705
65.5	6.61507	0.0304727
65.6667	6.61666	0.0386026
65.8333	6.62267	0.0389785
66	6.64993	0.0341282
66.1667	6.67413	0.03176
66.3333	6.73063	0.0284031
66.5	6.79256	0.043818
66.6667	6.8807	0.0426294
66.8333	6.97765	0.0351053
67	7.0339	0.035639
67.1667	7.07579	0.0380824
67.3333	7.10527	0.0261537
67.5	7.13059	0.0288078
67.6667	7.14189	0.0293176
67.8333	7.17146	0.0432017
68	7.1742	0.0392334
68.1667	7.16398	0.0291003
68.3333	7.13047	0.0396029
68.5	7.08884	0.0293582
68.6667	7.05628	0.0349727
68.8333	7.04797	0.0412644
69	7.04216	0.0380228
69.1667	7.05088	0.0341917
69.3333	7.09767	0.0307267
69.5	7.11542	0.0398174
69.6667	7.17296	0.0447766
69.8333	7.25439	0.0461857
70	7.31376	0.065693
70.1667	7.38251	0.0404903
70.3333	7.47057	0.0354836
70.5	7.5111	0.0392181
70.6667	7.56212	0.0411871
70.8333	7.59102	0.0372471
71	7.61249	0.0340225
71.1667	7.6618	0.0344034
71.3333	7.69593	0.0454532
71.5	7.69129	0.052513
71.6667	7.77109	0.0484562
71.8333	7.79878	0.0519005
72	7.83106	0.0387135
72.1667	7.89557	0.040874
72.3333	7.94594	0.0556023
72.5	7.9596	0.0417
72.6667	7.9577	0.0363272
72.8333	7.96406	0.0516406
73	7.94339	0.0487054
73.1667	7.97611	0.0353697
73.3333	8.00289	0.0463608
73.5	8.09314	0.04808
73.6667	8.11359	0.0490716
73.8333	8.14808	0.0727951
74	8.19024	0.0475753
74.1667	8.24379	0.0722724
74.3333	8.23672	0.053756
74.5	8.32356	0.0439372
74.6667	8.38948	0.0485323
74.8333	8.42789	0.0548572

## Sheet: Figure 3b
Figure 3b
Description: Average Fourier power magnitude of HRIEUV oscillatory signals in different segments.
		Leg 2	Apex
	Period [min]	Average Power Magnitude	Average Power Magnitude
	Inf	3.70838e-31	1.5361e-31
	85.3333	0.0806104	0.081832
	42.6667	0.498085	0.177906
	28.4444	0.976529	0.236503
	21.3333	0.222477	0.276854
	17.0667	1.93711	0.473369
	14.2222	1.40218	0.639675
	12.1905	1.96745	0.727316
	10.6667	2.039	0.479194
	9.48148	5.40864	1.89382
	8.53333	1.25015	1.56646
	7.75758	1.34286	2.10671
	7.11111	2.15021	3.55913
	6.5641	2.84138	2.6516
	6.09524	2.02264	3.2372
	5.68889	4.26096	4.60318
	5.33333	4.56079	5.32545
	5.01961	4.94383	2.92266
	4.74074	6.2746	5.95034
	4.49123	7.88833	5.30182
	4.26667	6.13777	7.45225
	4.06349	36.0477	34.1847
	3.87879	24.7364	34.6152
	3.71014	28.1735	19.809
	3.55556	4.70652	11.8531
	3.41333	33.0378	18.5379
	3.28205	6.44833	12.4037
	3.16049	5.75225	7.78442
	3.04762	3.60769	11.4434
	2.94253	6.17987	10.1558
	2.84444	2.58864	6.06726
	2.75269	6.91292	4.03059
	2.66667	2.18721	2.6585
	2.58586	4.74972	4.01817
	2.5098	2.14376	1.90413
	2.4381	2.31786	1.95611
	2.37037	1.71816	2.60339
	2.30631	5.75601	2.30968
	2.24561	1.14932	2.65019
	2.18803	2.11253	2.22285
	2.13333	1.1918	1.43237
	2.0813	0.650955	1.30055
	2.03175	1.50083	0.888181
	1.9845	1.31373	0.671042
	1.93939	0.877414	0.768828
	1.8963	0.467482	0.607757
	1.85507	0.485305	0.427296
	1.8156	0.528898	0.661478
	1.77778	0.398551	0.470588
	1.7415	0.418084	0.19748
	1.70667	0.324653	0.23681
	1.6732	0.641518	0.220666
	1.64103	0.256087	0.143303
	1.61006	0.228273	0.194536
	1.58025	0.23919	0.266359
	1.55152	0.252291	0.26998
	1.52381	0.236147	0.445378
	1.49708	0.241771	0.32822
	1.47126	0.271517	0.0765313
	1.44633	0.302442	0.1968
	1.42222	0.188343	0.186803
	1.39891	0.150126	0.14025
	1.37634	0.176965	0.130593
	1.3545	0.202168	0.215089
	1.33333	0.197175	0.287003
	1.31282	0.234155	0.254296
	1.29293	0.232225	0.192875
	1.27363	0.151873	0.127516
	1.2549	0.21005	0.166965
	1.23671	0.117768	0.264302
	1.21905	0.171339	0.116656
	1.20188	0.161594	0.0724672
	1.18519	0.128253	0.129331
	1.16895	0.111028	0.127265
	1.15315	0.125224	0.0605783
	1.13778	0.120815	0.0422503
	1.12281	0.113661	0.0491127
	1.10823	0.108991	0.0491706
	1.09402	0.0729005	0.0905681
	1.08017	0.0667813	0.0446895
	1.06667	0.0711217	0.0420448
	1.0535	0.0616969	0.0414479
	1.04065	0.0424363	0.0449309
	1.02811	0.0338909	0.061749
	1.01587	0.0296552	0.0512197
	1.00392	0.0248908	0.0335304
	0.992248	0.0294375	0.0255051
	0.980843	0.0205376	0.025858
	0.969697	0.0197216	0.0161591
	0.958802	0.0181242	0.0138902
	0.948148	0.0191049	0.0183824
	0.937729	0.0148758	0.00915125
	0.927536	0.0129551	0.0137755
	0.917563	0.00822801	0.0205227
	0.907801	0.0103498	0.00547528
	0.898246	0.00870997	0.0117362
	0.888889	0.00580238	0.0103289
	0.879725	0.00611548	0.00628734
	0.870748	0.00503542	0.0111764
	0.861953	0.00424138	0.00736515
	0.853333	0.00375156	0.00458539
	0.844884	0.00330404	0.00686829
	0.836601	0.00324633	0.00677371
	0.828479	0.00318419	0.00317963
	0.820513	0.00356724	0.00825762
	0.812698	0.00381319	0.00577511
	0.805031	0.00366823	0.00371877
	0.797508	0.00427342	0.00672526
	0.790123	0.00455004	0.00675158
	0.782875	0.00460706	0.00354529
	0.775758	0.0080981	0.0102663
	0.768769	0.00759349	0.00708071
	0.761905	0.00810939	0.00531405
	0.755162	0.00860976	0.0142849
	0.748538	0.0119328	0.0119819
	0.742029	0.0155434	0.00449158
	0.735632	0.0130518	0.00679335
	0.729345	0.014414	0.00737405
	0.723164	0.0183032	0.0106471
	0.717087	0.0123415	0.0122341
	0.711111	0.0206072	0.0116943
	0.705234	0.0189094	0.0141324
	0.699454	0.0189789	0.0114288
	0.693767	0.0168989	0.020938
	0.688172	0.0185632	0.0122283
	0.682667	0.0189381	0.0104958
	0.677249	0.0235547	0.0128357
	0.671916	0.020218	0.00665413
	0.666667	0.0224113	0.0199193
	0.661499	0.0278795	0.0149261
	0.65641	0.0336098	0.0146774
	0.651399	0.028059	0.0157333
	0.646465	0.0215158	0.0249889
	0.641604	0.0281185	0.0177211
	0.636816	0.0192862	0.0158063
	0.632099	0.0230747	0.0194886
	0.627451	0.0359182	0.0158696
	0.622871	0.0278269	0.00660146
	0.618357	0.0221409	0.0229426
	0.613909	0.0337903	0.0142328
	0.609524	0.0306048	0.0148324
	0.605201	0.0234681	0.0180879
	0.600939	0.0398782	0.0236943
	0.596737	0.039308	0.0240392
	0.592593	0.041484	0.0125594
	0.588506	0.0432121	0.0183866
	0.584475	0.0437743	0.0161864
	0.580499	0.0408692	0.0214217
	0.576577	0.039646	0.0298099
	0.572707	0.0261716	0.0191315
	0.568889	0.0449042	0.0218208
	0.565121	0.0435591	0.0289766
	0.561404	0.0397311	0.0354359
	0.557734	0.0449847	0.0295242
	0.554113	0.0389816	0.0323412
	0.550538	0.0364789	0.0222504
	0.547009	0.0366353	0.0310804
	0.543524	0.0346233	0.0310312
	0.540084	0.032403	0.021263
	0.536688	0.0339145	0.0253915
	0.533333	0.0288843	0.0202483
	0.530021	0.0327671	0.0131381
	0.526749	0.042685	0.0128297
	0.523517	0.0328157	0.0238679
	0.520325	0.0279236	0.0119415
	0.517172	0.047261	0.0088147
	0.514056	0.030915	0.0195743
	0.510978	0.0251799	0.011996
	0.507937	0.0324818	0.00955677
	0.504931	0.0247036	0.012938
	0.501961	0.018697	0.00850086
	0.499025	0.022458	0.0136365
	0.496124	0.0224436	0.013891
	0.493256	0.020985	0.0147872
	0.490421	0.0175538	0.0129884
	0.487619	0.0156559	0.0133384
	0.484848	0.0142061	0.00696876
	0.482109	0.014028	0.0134507
	0.479401	0.0153291	0.00839
	0.476723	0.0133582	0.00271501
	0.474074	0.0125206	0.0112299
	0.471455	0.0090142	0.00827907
	0.468864	0.00974634	0.00703018
	0.466302	0.00958085	0.0051439
	0.463768	0.009595	0.0101106
	0.461261	0.00907197	0.00564493
	0.458781	0.00986317	0.00286269
	0.456328	0.00915426	0.00325035
	0.453901	0.00572047	0.00473076
	0.451499	0.00659555	0.0095256
	0.449123	0.00636465	0.00480239
	0.446771	0.00457759	0.00340474
	0.444444	0.00435667	0.00348613
	0.442142	0.00595967	0.0033914
	0.439863	0.00339767	0.00385304
	0.437607	0.00380457	0.00353177
	0.435374	0.00295729	0.00216795
	0.433164	0.00270619	0.00114142
	0.430976	0.0016156	0.00326248
	0.428811	0.00150708	0.00254679
	0.426667	0.00119624	0.00186415
	0.424544	0.0014074	0.00178361
	0.422442	0.000860968	0.00196758
	0.420361	0.000841883	0.000971986
	0.418301	0.000807786	0.00190752
	0.41626	0.000713216	0.00164856
	0.414239	0.000753047	0.000991793
	0.412238	0.000909815	0.00213283
	0.410256	0.000994659	0.00176136
	0.408293	0.0012097	0.00110155
	0.406349	0.00117207	0.00159287
	0.404423	0.00148423	0.00182805
	0.402516	0.00215236	0.00103614
	0.400626	0.00182678	0.00374262
	0.398754	0.00299282	0.00273963
	0.396899	0.00174052	0.00149816
	0.395062	0.00253792	0.00272382
	0.393241	0.00289117	0.00168974
	0.391437	0.00429798	0.00268568
	0.38965	0.00362039	0.00398522
	0.387879	0.00338451	0.00243092
	0.386124	0.0040764	0.00352872
	0.384384	0.00486791	0.00479628
	0.382661	0.00450739	0.00312252
	0.380952	0.00827813	0.00308199
	0.379259	0.00828595	0.00344768
	0.377581	0.00816408	0.00437078
	0.375918	0.00980763	0.00417553
	0.374269	0.0140141	0.00541863
	0.372635	0.00897797	0.00723778
	0.371015	0.0104236	0.00569237
	0.369408	0.0116384	0.00705951
	0.367816	0.0088045	0.0046292
	0.366237	0.0165601	0.00619549
	0.364672	0.0135269	0.0110436
	0.363121	0.0127895	0.00904544
	0.361582	0.0123592	0.00577377
	0.360056	0.0231653	0.00965466
	0.358543	0.0201886	0.00811503
	0.357043	0.0161204	0.00900681
	0.355556	0.0189088	0.00816015
	0.35408	0.0257504	0.00709295
	0.352617	0.0252822	0.00712352
	0.351166	0.0171078	0.0111635
	0.349727	0.0221011	0.0134885
	0.348299	0.0233058	0.010409
	0.346883	0.0242023	0.0165756
	0.345479	0.0260522	0.0172219
	0.344086	0.0255646	0.00682066
	0.342704	0.0206717	0.00447914
	0.341333	0.0315088	0.0101507
	0.339973	0.0240222	0.0138074
	0.338624	0.0240445	0.0135093
	0.337286	0.0236196	0.0106616
	0.335958	0.0225056	0.0116735
	0.334641	0.0161957	0.00383765
	0.333333	0.0167337	0.00471223

## Sheet: Figure 3e
Figure 3e
Description: Average Fourier power magnitude of AIA oscillatory signals in different segments.
		Leg 1	Apex	Leg 2
	Period [min]	Average Power Magnitude	Average Power Magnitude	Average Power Magnitude
	Inf	2.10086e-31	2.36142e-31	2.6454e-31
	102.4	0.124097	0.0947238	0.250727
	51.2	0.215271	0.0150574	0.377087
	34.1333	0.23541	0.168135	0.456655
	25.6	0.440676	0.284481	0.208955
	20.48	0.917457	2.39559	0.318847
	17.0667	2.51382	1.65956	1.06065
	14.6286	2.33059	0.639968	0.989774
	12.8	2.53278	1.55545	1.1665
	11.3778	6.46601	3.73238	3.45378
	10.24	6.08089	1.79029	4.37116
	9.30909	3.56692	0.894066	3.61639
	8.53333	2.84783	2.59967	5.43382
	7.87692	3.21289	5.17231	3.36866
	7.31429	8.1086	15.9737	3.87658
	6.82667	8.10714	7.03	7.96395
	6.4	5.35618	0.999652	17.5544
	6.02353	5.94366	4.22123	15.0342
	5.68889	5.62341	9.02107	4.54415
	5.38947	5.61627	2.54039	3.9644
	5.12	5.66553	5.4618	9.66327
	4.87619	4.63983	8.35089	8.44341
	4.65455	7.57608	13.401	6.94909
	4.45217	12.2773	8.84781	4.17467
	4.26667	13.8902	16.0217	7.30318
	4.096	27.6895	30.0514	16.9036
	3.93846	23.7708	16.6388	14.6172
	3.79259	7.69871	1.31939	14.5802
	3.65714	11.1809	1.47322	6.13403
	3.53103	6.5309	8.13576	3.98739
	3.41333	12.8551	7.25354	10.8902
	3.30323	7.78913	15.7235	8.48543
	3.2	5.22099	23.9793	6.24806
	3.10303	2.32963	5.07933	10.5704
	3.01176	2.07759	2.47054	5.90126
	2.92571	2.00911	2.65754	3.25369
	2.84444	1.78191	1.30896	4.53481
	2.76757	1.97333	1.11153	3.25013
	2.69474	1.62674	1.54098	5.67346
	2.62564	2.26705	1.90341	1.82567
	2.56	2.73918	1.9485	0.766538
	2.49756	1.54365	1.06983	0.433772
	2.4381	2.31023	1.56674	1.62655
	2.3814	1.4076	1.08204	1.36202
	2.32727	2.69881	0.542258	1.65504
	2.27556	1.95527	1.22581	0.774769
	2.22609	0.755037	0.718683	1.01645
	2.17872	0.566714	0.682358	0.801949
	2.13333	0.474419	0.517941	0.459798
	2.0898	0.348114	0.363549	0.433482
	2.048	0.495943	0.6532	0.389189
	2.00784	0.380895	0.651168	0.133212
	1.96923	0.600339	0.821655	0.342122
	1.93208	0.452407	0.557247	0.285843
	1.8963	0.439585	0.841863	0.380413
	1.86182	0.319259	0.310297	0.596679
	1.82857	0.418392	0.741994	0.663428
	1.79649	0.51819	0.822614	0.546006
	1.76552	0.627181	0.333486	0.45466
	1.73559	0.539305	0.340335	0.424464
	1.70667	0.402794	0.467901	0.443118
	1.67869	0.276325	0.862409	0.389964
	1.65161	0.475579	0.516089	0.292368
	1.6254	0.296142	0.0808448	0.536622
	1.6	0.220026	0.39779	0.502431
	1.57538	0.214044	0.315227	0.362013
	1.55152	0.232667	0.143451	0.889388
	1.52836	0.270248	0.146217	0.506227
	1.50588	0.208147	0.215288	0.480005
	1.48406	0.147374	0.147581	0.438504
	1.46286	0.184263	0.118741	0.186096
	1.44225	0.118576	0.117177	0.104197
	1.42222	0.10976	0.237347	0.259294
	1.40274	0.0679221	0.210743	0.283363
	1.38378	0.0665254	0.0851817	0.298287
	1.36533	0.0683354	0.123246	0.266006
	1.34737	0.0371265	0.242316	0.268718
	1.32987	0.0540422	0.106795	0.198037
	1.31282	0.0358186	0.0722035	0.279938
	1.2962	0.0512726	0.0567426	0.377979
	1.28	0.032725	0.152847	0.395666
	1.2642	0.0374501	0.0921971	0.177062
	1.24878	0.0273877	0.0161273	0.1292
	1.23373	0.0205526	0.0100967	0.060867
	1.21905	0.0244916	0.0200071	0.0179048
	1.20471	0.0209946	0.0414198	0.0855936
	1.1907	0.0128528	0.022753	0.0719328
	1.17701	0.0218163	0.0140222	0.021602
	1.16364	0.0212285	0.0265866	0.0482554
	1.15056	0.0142096	0.00511875	0.0378214
	1.13778	0.0218436	0.014295	0.0265095
	1.12527	0.0103592	0.00981035	0.0240077
	1.11304	0.0201615	0.00859425	0.0218281
	1.10108	0.0138305	0.00680917	0.0176114
	1.08936	0.0128313	0.0012102	0.0175633
	1.07789	0.0111664	0.00173834	0.024226
	1.06667	0.0169432	0.00570734	0.0181533
	1.05567	0.00933542	0.00562275	0.00654219
	1.0449	0.00810106	0.00132084	0.0149862
	1.03434	0.00945427	0.00468254	0.0101937
	1.024	0.00587001	0.00247851	0.0126421
	1.01386	0.00652796	0.00188901	0.0146414
	1.00392	0.00721817	0.000999803	0.00653927
	0.994175	0.00626404	0.00191295	0.0167933
	0.984615	0.00660617	0.00094808	0.0112315
	0.975238	0.00626603	0.00114053	0.00595346
	0.966038	0.00673625	0.00162163	0.0199004
	0.957009	0.00505689	0.00156503	0.00787985
	0.948148	0.00850652	0.0019663	0.0186141
	0.93945	0.00561905	0.0044367	0.0187142
	0.930909	0.00782268	0.00368851	0.00736163
	0.922523	0.00661517	0.00733646	0.0246504
	0.914286	0.00834211	0.00838547	0.00672959
	0.906195	0.00799754	0.0044557	0.0123435
	0.898246	0.00619343	0.00223202	0.0333701
	0.890435	0.0084935	0.00216642	0.0117284
	0.882759	0.00828224	0.00286626	0.00861157
	0.875214	0.00670074	0.00324748	0.0231181
	0.867797	0.00726959	0.00419217	0.013387
	0.860504	0.00726978	0.00449862	0.011988
	0.853333	0.00824135	0.00716416	0.0137983
	0.846281	0.0106483	0.0149348	0.0045949
	0.839344	0.00924041	0.0145693	0.0139191
	0.83252	0.00963018	0.00774809	0.00971142
	0.825806	0.00797305	0.0103634	0.00869867
	0.8192	0.00807713	0.0191016	0.0112653
	0.812698	0.00989881	0.0162947	0.0103942
	0.806299	0.0107473	0.0472989	0.0155874
	0.8	0.00862692	0.0278996	0.0334513
	0.793798	0.0068893	0.0137704	0.0407062
	0.787692	0.0112633	0.00476441	0.00938299
	0.781679	0.0119785	0.0293232	0.0358667
	0.775758	0.0106526	0.0222903	0.0631955
	0.769925	0.0155793	0.0145834	0.0169363
	0.764179	0.0165977	0.045568	0.00745191
	0.758519	0.0123201	0.0376959	0.0288416
	0.752941	0.0193809	0.0292299	0.0331345
	0.747445	0.0125458	0.0141443	0.0268421
	0.742029	0.0159003	0.0104786	0.0115115
	0.736691	0.0112691	0.0108384	0.053565
	0.731429	0.0124002	0.0163354	0.108784
	0.726241	0.0119308	0.018357	0.0852598
	0.721127	0.0153915	0.0261059	0.0277991
	0.716084	0.0131317	0.0255288	0.0262366
	0.711111	0.0133117	0.01934	0.026176
	0.706207	0.00735505	0.0120394	0.0155853
	0.70137	0.0103066	0.0066331	0.0120399
	0.696599	0.011575	0.00940182	0.00445678
	0.691892	0.00952187	0.0113059	0.028021
	0.687248	0.00801012	0.0142179	0.0504711
	0.682667	0.0132943	0.0197273	0.031596
	0.678146	0.00951793	0.00947544	0.0192569
	0.673684	0.00830677	0.00798546	0.0070312
	0.669281	0.00972464	0.0184962	0.0259284
	0.664935	0.00761179	0.0130165	0.0289014
	0.660645	0.00890076	0.0101632	0.0124525
	0.65641	0.0063506	0.0147841	0.0184477
	0.652229	0.009283	0.0235884	0.0198067
	0.648101	0.0103436	0.007166	0.0129748
	0.644025	0.0084006	0.0116079	0.0119659
	0.64	0.00667664	0.00694035	0.0372674
	0.636025	0.00769829	0.0103833	0.0290457
	0.632099	0.00855608	0.010148	0.0137368
	0.628221	0.00699936	0.0187941	0.0260569
	0.62439	0.00851187	0.0144978	0.0215388
	0.620606	0.00813579	0.0116563	0.0357336
	0.616867	0.00492828	0.00830665	0.0240817
	0.613174	0.00889663	0.00797392	0.00805247
	0.609524	0.00659319	0.00984165	0.0137721
	0.605917	0.00601395	0.010536	0.0147103
	0.602353	0.00538396	0.0142712	0.0108773
	0.59883	0.0062357	0.00849155	0.00535357
	0.595349	0.00579787	0.00309936	0.00816024
	0.591908	0.00604711	0.00713936	0.0153761
	0.588506	0.0049648	0.0100063	0.0103496
	0.585143	0.00400846	0.00615378	0.0067689
	0.581818	0.0039835	0.00303594	0.0159091
	0.578531	0.00541464	0.0047662	0.0126388
	0.575281	0.00541727	0.00419653	0.00694259
	0.572067	0.00316926	0.00538273	0.00328472
	0.568889	0.00366696	0.00213191	0.00451976
	0.565746	0.00372145	0.00191196	0.00883905
	0.562637	0.00268347	0.0027245	0.00357758
	0.559563	0.00360278	0.00307633	0.00373843
	0.556522	0.00301191	0.00163585	0.00435691
	0.553514	0.00476248	0.00167335	0.00208858
	0.550538	0.00246153	0.00146665	0.00488276
	0.547594	0.00413702	0.00148199	0.00489739
	0.544681	0.00298036	0.00193694	0.00505156
	0.541799	0.00267938	0.00129669	0.00527227
	0.538947	0.00241511	0.00058816	0.00335129
	0.536126	0.00290183	0.00118923	0.00551186
	0.533333	0.00216474	0.000619223	0.00338187
	0.53057	0.00244552	0.000363391	0.00144612
	0.527835	0.00238802	0.000721811	0.0025149
	0.525128	0.00199042	0.000533641	0.00209759
	0.522449	0.00229242	0.000615498	0.00538663
	0.519797	0.00172882	0.000846688	0.00286288
	0.517172	0.00205368	0.00128991	0.00253006
	0.514573	0.00227878	0.000747731	0.00613043
	0.512	0.00152116	0.000966301	0.00238856
	0.509453	0.00234562	0.000576518	0.00247067
	0.506931	0.00171356	0.000398988	0.00265522
	0.504434	0.0018592	0.000625286	0.00235542
	0.501961	0.0015609	0.000281057	0.00411323
	0.499512	0.00243904	0.00059373	0.00216897
	0.497087	0.00124195	0.000365179	0.00206102
	0.494686	0.00213055	0.000348803	0.00404826
	0.492308	0.00185472	0.000527941	0.00237458
	0.489952	0.00189772	0.000243871	0.00266581
	0.487619	0.00175602	0.000611921	0.00193055
	0.485308	0.00195812	0.000703149	0.00225815
	0.483019	0.00230602	0.00052851	0.00517469
	0.480751	0.00191528	0.000281883	0.00133959
	0.478505	0.00192569	0.00045026	0.0037811
	0.476279	0.00204795	0.000357304	0.00299179
	0.474074	0.00227627	0.00123351	0.00295756
	0.471889	0.00219844	0.00072519	0.00589362
	0.469725	0.00235145	0.00101769	0.00125366
	0.46758	0.00302862	0.00111944	0.00447224
	0.465455	0.00200044	0.00207359	0.00627158
	0.463348	0.00276473	0.0015594	0.00315163
	0.461261	0.00227423	0.00144407	0.00527593
	0.459193	0.00304542	0.00168525	0.00273087
	0.457143	0.00233329	0.00105849	0.00494829
	0.455111	0.00282361	0.00146709	0.00707839
	0.453097	0.00228857	0.00284672	0.00204579
	0.451101	0.0028162	0.00139799	0.00547695
	0.449123	0.00291155	0.00149949	0.00855131
	0.447162	0.00297465	0.00212718	0.00226223
	0.445217	0.00227888	0.002026	0.00465175
	0.44329	0.00228737	0.00197254	0.00294832
	0.441379	0.00265398	0.00130341	0.00364052
	0.439485	0.00267517	0.00146551	0.00618983
	0.437607	0.00278079	0.0016167	0.00274583
	0.435745	0.00412593	0.00263784	0.00528417
	0.433898	0.00296392	0.00262513	0.00309462
	0.432068	0.00275917	0.00164345	0.00585177
	0.430252	0.0028348	0.00169741	0.00796847
	0.428452	0.00508458	0.00314541	0.00271525
	0.426667	0.00309576	0.00505365	0.00682166
	0.424896	0.00422726	0.00371629	0.00643492
	0.42314	0.00369107	0.00295077	0.00392639
	0.421399	0.00401913	0.00335309	0.0073104
	0.419672	0.00415271	0.00305187	0.00426065
	0.417959	0.00342964	0.00554268	0.00526975
	0.41626	0.0043399	0.00436394	0.0111544
	0.414575	0.00432163	0.00556403	0.00544492
	0.412903	0.00373187	0.00638063	0.00206837
	0.411245	0.00409902	0.00601054	0.00639646
	0.4096	0.00371352	0.000677295	0.00699444
	0.407968	0.00347933	0.00216272	0.0081724
	0.406349	0.00410764	0.00135652	0.00394828
	0.404743	0.00434947	0.00394571	0.00618896
	0.40315	0.00345144	0.00290284	0.00765203
	0.401569	0.0048337	0.0012644	0.00523904
	0.4	0.00561026	0.0013112	0.00757814

## Sheet: Figure 4
Figure 4
Description: Time series of oscillation amplitude without (Figure 4a-c) and with filtering (Figure 4d-f). Original: Figure 4a,d; normalised: Figure 4b,e; rotated: Figure 4c,f.
	Figure 4a	Note: the data are interpolated in seconds				Figure 4b					Figure 4c					Figure 4d					Figure 4e					Figure 4f
			corrected AIA	HRIEUV				corrected AIA (x)	HRIEUV (y)									corrected AIA	HRIEUV				corrected AIA (x)	HRIEUV (y)
		time [min]	amplitude [Mm]	amplitude [Mm]			time [min]	normalised amplitude [dimensionless]	normalised amplitude [dimensionless]			rot_x [dimensionless]	rot_y [dimensionless]				time [min]	amplitude [Mm]	amplitude [Mm]			time [min]	normalised amplitude [dimensionless]	normalised amplitude [dimensionless]			rot_x [dimensionless]	rot_y [dimensionless]
		14	0.239856	0.239856			14	0.520742	-0.350367			0.120474	-0.615968				14	0.0375024	0.0375024			14	0.400578	-0.345221			0.0391431	-0.52736
		14.0167	0.239313	0.239313			14.0167	0.728409	-0.567823			0.113551	-0.916575				14.0167	0.0376127	0.0376127			14.0167	0.627184	-0.578759			0.0342419	-0.85273
		14.0333	0.23877	0.23877			14.0333	0.730064	-0.564737			0.116904	-0.915563				14.0333	0.037723	0.037723			14.0333	0.627008	-0.5759			0.0361385	-0.850584
		14.05	0.238227	0.238227			14.05	0.820256	-0.686855			0.0943289	-1.06569				14.05	0.0378332	0.0378332			14.05	0.745543	-0.712257			0.0235365	-1.03082
		14.0667	0.237683	0.237683			14.0667	0.82256	-0.684692			0.0974877	-1.06579				14.0667	0.0379435	0.0379435			14.0667	0.74618	-0.709968			0.0256063	-1.02965
		14.0833	0.23714	0.23714			14.0833	0.878485	-0.772156			0.0751862	-1.16718				14.0833	0.0380538	0.0380538			14.0833	0.826257	-0.807376			0.0133505	-1.15515
		14.1	0.236597	0.236597			14.1	0.881137	-0.771169			0.0777597	-1.16836				14.1	0.038164	0.038164			14.1	0.827669	-0.806126			0.0152328	-1.15527
		14.1167	0.236054	0.236054			14.1167	0.919457	-0.837728			0.057791	-1.24252				14.1167	0.0382743	0.0382743			14.1167	0.885105	-0.877837			0.00513875	-1.24659
		14.1333	0.235511	0.235511			14.1333	0.922276	-0.838037			0.0595657	-1.24473				14.1333	0.0383846	0.0383846			14.1333	0.887187	-0.877869			0.00658894	-1.24808
		14.15	0.234967	0.234967			14.15	0.949396	-0.889486			0.0423629	-1.30029				14.15	0.0384948	0.0384948			14.15	0.928738	-0.929788			-0.000742965	-1.31418
		14.1667	0.234424	0.234424			14.1667	0.952281	-0.89166			0.042866	-1.30386				14.1667	0.0386051	0.0386051			14.1667	0.931405	-0.931764			-0.000254061	-1.31746
		14.1833	0.233881	0.233881			14.1833	0.971392	-0.930874			0.0286506	-1.34511				14.1833	0.0387154	0.0387154			14.1833	0.960816	-0.967216			-0.00452602	-1.36332
		14.2	0.233338	0.233338			14.2	0.97457	-0.931738			0.0302862	-1.34796				14.2	0.0388256	0.0388256			14.2	0.964496	-0.967531			-0.00214641	-1.36615
		14.2167	0.23146	0.23146			14.2167	0.9874	-0.95996			0.0194029	-1.37699				14.2167	0.0385999	0.0385999			14.2167	0.983915	-0.988432			-0.00319427	-1.39466
		14.2333	0.229582	0.229582			14.2333	0.989009	-0.961048			0.0197713	-1.3789				14.2333	0.0383741	0.0383741			14.2333	0.985353	-0.98875			-0.00240191	-1.3959
		14.25	0.227704	0.227704			14.25	0.996077	-0.980513			0.0110053	-1.39766				14.25	0.0381483	0.0381483			14.25	0.995593	-0.998481			-0.00204252	-1.41002
		14.2667	0.225826	0.225826			14.2667	0.99697	-0.981732			0.0107752	-1.39915				14.2667	0.0379225	0.0379225			14.2667	0.996342	-0.99868			-0.00165376	-1.41069
		14.2833	0.223947	0.223947			14.2833	0.999751	-0.99361			0.00434239	-1.40952				14.2833	0.0376967	0.0376967			14.2833	0.999897	-0.999325			0.000404273	-1.41366
		14.3	0.222069	0.222069			14.3	0.999942	-0.994696			0.00370913	-1.41042				14.3	0.037471	0.037471			14.3	0.999987	-0.999079			0.000641644	-1.41355
		14.3167	0.220191	0.220191			14.3167	0.999131	-0.999639			-0.000359007	-1.41334				14.3167	0.0372452	0.0372452			14.3167	0.99813	-0.992142			0.0042342	-1.40734
		14.3333	0.218313	0.218313			14.3333	0.998518	-0.999977			-0.00103184	-1.41315				14.3333	0.0370194	0.0370194			14.3333	0.997431	-0.99061			0.00482295	-1.40576
		14.35	0.216435	0.216435			14.35	0.994519	-0.9972			-0.00189572	-1.40836				14.35	0.0367936	0.0367936			14.35	0.991019	-0.976112			0.0105406	-1.39097
		14.3667	0.214557	0.214557			14.3667	0.992863	-0.996168			-0.00233734	-1.40646				14.3667	0.0365678	0.0365678			14.3667	0.989249	-0.97391			0.0108464	-1.38816
		14.3833	0.212679	0.212679			14.3833	0.985787	-0.987585			-0.00127085	-1.39538				14.3833	0.036342	0.036342			14.3833	0.978761	-0.954834			0.016919	-1.36726
		14.4	0.210801	0.210801			14.4	0.982114	-0.985719			-0.00254887	-1.39147				14.4	0.0361163	0.0361163			14.4	0.974862	-0.95176			0.0163354	-1.36233
		14.4167	0.206987	0.206987			14.4167	0.970462	-0.97272			-0.00159673	-1.37404				14.4167	0.035576	0.035576			14.4167	0.958916	-0.929054			0.021116	-1.335
		14.4333	0.203173	0.203173			14.4333	0.966054	-0.970025			-0.00280791	-1.36902				14.4333	0.0350357	0.0350357			14.4333	0.954289	-0.924877			0.0207974	-1.32877
		14.45	0.199359	0.199359			14.45	0.952712	-0.953418			-0.000499103	-1.34784				14.45	0.0344954	0.0344954			14.45	0.93636	-0.899333			0.026182	-1.29803
		14.4667	0.195545	0.195545			14.4667	0.947467	-0.949804			-0.00165275	-1.34157				14.4667	0.0339551	0.0339551			14.4667	0.93089	-0.89371			0.0262903	-1.29019
		14.4833	0.191731	0.191731			14.4833	0.93228	-0.930179			0.00148513	-1.31696				14.4833	0.0334148	0.0334148			14.4833	0.911	-0.865807			0.0319559	-1.25639
		14.5	0.187917	0.187917			14.5	0.926076	-0.925394			0.00048216	-1.30919				14.5	0.0328745	0.0328745			14.5	0.904543	-0.85743			0.0333142	-1.2459
		14.5167	0.184103	0.184103			14.5167	0.909168	-0.902868			0.00445454	-1.2813				14.5167	0.0323343	0.0323343			14.5167	0.883	-0.824519			0.041352	-1.2074
		14.5333	0.180289	0.180289			14.5333	0.901849	-0.897074			0.00337647	-1.27203				14.5333	0.031794	0.031794			14.5333	0.875402	-0.814676			0.0429401	-1.19507
		14.55	0.176475	0.176475			14.55	0.883277	-0.872684			0.00748996	-1.24165				14.55	0.0312537	0.0312537			14.55	0.852425	-0.782095			0.0497308	-1.15578
		14.5667	0.172661	0.172661			14.5667	0.874511	-0.865814			0.0061499	-1.2306				14.5667	0.0307134	0.0307134			14.5667	0.84338	-0.771335			0.0509436	-1.14178
		14.5833	0.168847	0.168847			14.5833	0.854123	-0.839802			0.010127	-1.19779				14.5833	0.0301731	0.0301731			14.5833	0.818976	-0.738492			0.0569103	-1.1013
		14.6	0.165033	0.165033			14.6	0.84232	-0.831721			0.00749468	-1.18373				14.6	0.0296328	0.0296328			14.6	0.807023	-0.726586			0.0568777	-1.08443
		14.6167	0.159685	0.159685			14.6167	0.816047	-0.80435			0.00827086	-1.14579				14.6167	0.0288326	0.0288326			14.6167	0.777251	-0.693602			0.0591487	-1.04005
		14.6333	0.154338	0.154338			14.6333	0.802737	-0.794855			0.00557337	-1.12967				14.6333	0.0280324	0.0280324			14.6333	0.763652	-0.680329			0.0589183	-1.02105
		14.65	0.148991	0.148991			14.65	0.777054	-0.766273			0.00762327	-1.0913				14.65	0.0272322	0.0272322			14.65	0.735035	-0.647267			0.062062	-0.977435
		14.6667	0.143643	0.143643			14.6667	0.763105	-0.754531			0.00606274	-1.07313				14.6667	0.026432	0.026432			14.6667	0.720874	-0.631692			0.0630613	-0.956409
		14.6833	0.138296	0.138296			14.6833	0.736845	-0.722461			0.010171	-1.03189				14.6833	0.0256318	0.0256318			14.6833	0.692318	-0.594927			0.0688654	-0.91022
		14.7	0.132949	0.132949			14.7	0.722053	-0.708877			0.00931719	-1.01182				14.7	0.0248316	0.0248316			14.7	0.677374	-0.576823			0.0710999	-0.886851
		14.7167	0.127601	0.127601			14.7167	0.695124	-0.677252			0.0126378	-0.970416				14.7167	0.0240314	0.0240314			14.7167	0.648801	-0.541869			0.0756123	-0.84193
		14.7333	0.122254	0.122254			14.7333	0.67944	-0.662623			0.011891	-0.948982				14.7333	0.0232312	0.0232312			14.7333	0.632962	-0.52303			0.0777339	-0.81741
		14.75	0.116907	0.116907			14.75	0.651894	-0.630902			0.0148436	-0.907074				14.75	0.022431	0.022431			14.75	0.604383	-0.489036			0.0815626	-0.773164
		14.7667	0.111559	0.111559			14.7667	0.635393	-0.615055			0.014381	-0.8842				14.7667	0.0216309	0.0216309			14.7667	0.58749	-0.469318			0.0835597	-0.747276
		14.7833	0.106212	0.106212			14.7833	0.607388	-0.583252			0.0170666	-0.84191				14.7833	0.0208307	0.0208307			14.7833	0.558853	-0.436189			0.0867365	-0.703601
		14.8	0.100865	0.100865			14.8	0.590813	-0.56601			0.0175387	-0.817997				14.8	0.0200305	0.0200305			14.8	0.54007	-0.415527			0.0880654	-0.675709
		14.8167	0.0962256	0.0962256			14.8167	0.565963	-0.534123			0.0225148	-0.777878				14.8167	0.0190523	0.0190523			14.8167	0.507208	-0.383225			0.0876691	-0.629631
		14.8333	0.0915865	0.0915865			14.8333	0.549834	-0.514677			0.0248597	-0.752723				14.8333	0.0180742	0.0180742			14.8333	0.485664	-0.361309			0.0879322	-0.598901
		14.85	0.0869474	0.0869474			14.85	0.523352	-0.478532			0.0316926	-0.708438				14.85	0.0170961	0.0170961			14.85	0.454423	-0.327114			0.0900208	-0.55263
		14.8667	0.0823082	0.0823082			14.8667	0.505873	-0.455785			0.0354171	-0.679995				14.8667	0.016118	0.016118			14.8667	0.432468	-0.302646			0.0917984	-0.519804
		14.8833	0.0776691	0.0776691			14.8833	0.478618	-0.421257			0.04056	-0.636308				14.8833	0.0151399	0.0151399			14.8833	0.401957	-0.270038			0.093281	-0.475172
		14.9	0.07303	0.07303			14.9	0.459926	-0.397679			0.044015	-0.606418				14.9	0.0141617	0.0141617			14.9	0.379451	-0.244988			0.0950804	-0.441545
		14.9167	0.0683909	0.0683909			14.9167	0.432088	-0.363935			0.0481914	-0.562874				14.9167	0.0131836	0.0131836			14.9167	0.34954	-0.213513			0.0961851	-0.398139
		14.9333	0.0637518	0.0637518			14.9333	0.412266	-0.339374			0.0515426	-0.531489				14.9333	0.0122055	0.0122055			14.9333	0.326452	-0.187851			0.0980053	-0.363667
		14.95	0.0591127	0.0591127			14.95	0.383958	-0.306311			0.0549046	-0.488094				14.95	0.0112274	0.0112274			14.95	0.297107	-0.157415			0.0987768	-0.321396
		14.9667	0.0544735	0.0544735			14.9667	0.363202	-0.280662			0.0583642	-0.455281				14.9667	0.0102493	0.0102493			14.9667	0.273431	-0.131171			0.100593	-0.286097
		14.9833	0.0498344	0.0498344			14.9833	0.334602	-0.248241			0.0610665	-0.412132				14.9833	0.00927116	0.00927116			14.9833	0.244642	-0.101728			0.101055	-0.24492
		15	0.0451953	0.0451953			15	0.314372	-0.220836			0.0661401	-0.378449				15	0.00829304	0.00829304			15	0.220275	-0.0749457			0.102763	-0.208752
		15.0167	0.0426619	0.0426619			15.0167	0.300247	-0.178293			0.0862347	-0.338379				15.0167	0.00723783	0.00723783			15.0167	0.190012	-0.0456845			0.102055	-0.166663
		15.0333	0.0401285	0.0401285			15.0333	0.28912	-0.141653			0.104275	-0.304603				15.0333	0.00618262	0.00618262			15.0333	0.163587	-0.0177113			0.10315	-0.128198
		15.05	0.0375951	0.0375951			15.05	0.271915	-0.101712			0.120352	-0.264194				15.05	0.00512741	0.00512741			15.05	0.134252	0.0105582			0.102396	-0.0874646
		15.0667	0.0350616	0.0350616			15.0667	0.259115	-0.064502			0.137612	-0.228832				15.0667	0.0040722	0.0040722			15.0667	0.107459	0.0389434			0.103522	-0.0484475
		15.0833	0.0325282	0.0325282			15.0833	0.240817	-0.0257494			0.152076	-0.188491				15.0833	0.00301699	0.00301699			15.0833	0.0788143	0.0663113			0.102619	-0.0088409
		15.1	0.0299948	0.0299948			15.1	0.226726	0.0124176			0.1691	-0.151539				15.1	0.00196178	0.00196178			15.1	0.0516407	0.0950703			0.10374	0.0307094
		15.1167	0.0274614	0.0274614			15.1167	0.207763	0.0504286			0.182569	-0.111252				15.1167	0.00090657	0.00090657			15.1167	0.0236309	0.121599			0.102693	0.0692737
		15.1333	0.024928	0.024928			15.1333	0.192538	0.0899275			0.199733	-0.0725568				15.1333	-0.00014864	-0.00014864			15.1333	-0.00390328	0.150701			0.103802	0.109322
		15.15	0.0223946	0.0223946			15.15	0.173099	0.127691			0.212691	-0.0321081				15.15	-0.00120385	-0.00120385			15.15	-0.0313121	0.176465			0.102639	0.146921
		15.1667	0.0198612	0.0198612			15.1667	0.156835	0.169892			0.231031	0.00923251				15.1667	-0.00225906	-0.00225906			15.1667	-0.0591833	0.205982			0.103803	0.1875
		15.1833	0.0173277	0.0173277			15.1833	0.137021	0.196541			0.235864	0.0420871				15.1833	-0.00331427	-0.00331427			15.1833	-0.0860271	0.230042			0.101834	0.223495
		15.2	0.0147943	0.0147943			15.2	0.119951	0.226441			0.244936	0.0753				15.2	-0.00436948	-0.00436948			15.2	-0.114253	0.25852			0.102012	0.263591
		15.2167	0.0130446	0.0130446			15.2167	0.106223	0.251879			0.253216	0.102995				15.2167	-0.00539265	-0.00539265			15.2167	-0.139812	0.281788			0.100392	0.298116
		15.2333	0.0112949	0.0112949			15.2333	0.0938714	0.282314			0.266003	0.133249				15.2333	-0.00641581	-0.00641581			15.2333	-0.167438	0.310379			0.101075	0.337868
		15.25	0.00954515	0.00954515			15.25	0.0793598	0.307148			0.273302	0.161071				15.25	-0.00743898	-0.00743898			15.25	-0.192431	0.332981			0.0993838	0.371523
		15.2667	0.00779542	0.00779542			15.2667	0.066071	0.338069			0.28577	0.192332				15.2667	-0.00846215	-0.00846215			15.2667	-0.22024	0.361663			0.100002	0.411467
		15.2833	0.00604569	0.00604569			15.2833	0.0512003	0.362412			0.292468	0.22006				15.2833	-0.00948532	-0.00948532			15.2833	-0.24471	0.383685			0.0982703	0.444342
		15.3	0.00429597	0.00429597			15.3	0.0370692	0.393819			0.304684	0.25226				15.3	-0.0105085	-0.0105085			15.3	-0.272665	0.4125			0.0988784	0.484485
		15.3167	0.00254624	0.00254624			15.3167	0.0219435	0.417804			0.310948	0.279916				15.3167	-0.0115317	-0.0115317			15.3167	-0.296647	0.434088			0.0971852	0.516708
		15.3333	0.000796512	0.000796512			15.3333	0.00699386	0.450119			0.323227	0.313337				15.3333	-0.0125548	-0.0125548			15.3333	-0.324739	0.463534			0.0981427	0.557393
		15.35	-0.000953215	-0.000953215			15.35	-0.0083598	0.472135			0.327939	0.339761				15.35	-0.013578	-0.013578			15.35	-0.348294	0.482972			0.0952317	0.587793
		15.3667	-0.00270294	-0.00270294			15.3667	-0.0241718	0.501817			0.337746	0.37193				15.3667	-0.0146012	-0.0146012			15.3667	-0.376588	0.509224			0.093788	0.626363
		15.3833	-0.00445267	-0.00445267			15.3833	-0.0398068	0.522845			0.34156	0.397855				15.3833	-0.0156243	-0.0156243			15.3833	-0.399853	0.527511			0.0902681	0.655745
		15.4	-0.0062024	-0.0062024			15.4	-0.0567939	0.5525			0.350517	0.430836				15.4	-0.0166475	-0.0166475			15.4	-0.428919	0.553405			0.0880252	0.694608
		15.4167	-0.00703749	-0.00703749			15.4167	-0.0647502	0.573044			0.359418	0.450989				15.4167	-0.0175326	-0.0175326			15.4167	-0.44974	0.571071			0.0857938	0.721823
		15.4333	-0.00787258	-0.00787258			15.4333	-0.0738053	0.602769			0.374034	0.478411				15.4333	-0.0184177	-0.0184177			15.4333	-0.475133	0.596671			0.0859403	0.75788
		15.45	-0.00870767	-0.00870767			15.45	-0.0815589	0.623061			0.3829	0.498241				15.45	-0.0193028	-0.0193028			15.45	-0.494823	0.613883			0.0841884	0.783973
		15.4667	-0.00954276	-0.00954276			15.4667	-0.0908625	0.653168			0.39761	0.526109				15.4667	-0.0201879	-0.0201879			15.4667	-0.519901	0.639318			0.08444	0.819692
		15.4833	-0.0103778	-0.0103778			15.4833	-0.0985033	0.673635			0.40668	0.545985				15.4833	-0.021073	-0.021073			15.4833	-0.538997	0.656293			0.082941	0.845197
		15.5	-0.0112129	-0.0112129			15.5	-0.108007	0.706269			0.423035	0.57578				15.5	-0.021958	-0.021958			15.5	-0.563809	0.68246			0.0838989	0.881246
		15.5167	-0.012048	-0.012048			15.5167	-0.115505	0.723882			0.430187	0.593536				15.5167	-0.0228431	-0.0228431			15.5167	-0.582438	0.697794			0.0815689	0.90526
		15.5333	-0.0128831	-0.0128831			15.5333	-0.125144	0.747171			0.439839	0.61682				15.5333	-0.0237282	-0.0237282			15.5333	-0.607029	0.719536			0.0795545	0.938023
		15.55	-0.0137182	-0.0137182			15.55	-0.132454	0.761232			0.444614	0.631932				15.55	-0.0246133	-0.0246133			15.55	-0.625303	0.733109			0.07623	0.960542
		15.5667	-0.0145533	-0.0145533			15.5667	-0.142142	0.783167			0.453274	0.654292				15.5667	-0.0254984	-0.0254984			15.5667	-0.649837	0.753923			0.0736002	0.992609
		15.5833	-0.0153884	-0.0153884			15.5833	-0.149193	0.796005			0.457365	0.668356				15.5833	-0.0263835	-0.0263835			15.5833	-0.667982	0.766731			0.0698257	1.0145
		15.6	-0.0162235	-0.0162235			15.6	-0.158729	0.816982			0.465455	0.689932				15.6	-0.0272686	-0.0272686			15.6	-0.693595	0.786784			0.0658943	1.04679
		15.6167	-0.0172412	-0.0172412			15.6167	-0.16706	0.829124			0.46815	0.704408				15.6167	-0.0279237	-0.0279237			15.6167	-0.709905	0.79907			0.0630497	1.06701
		15.6333	-0.018259	-0.018259			15.6333	-0.178445	0.849468			0.474485	0.726844				15.6333	-0.0285789	-0.0285789			15.6333	-0.730198	0.818533			0.0624619	1.09512
		15.65	-0.0192767	-0.0192767			15.65	-0.1866	0.861336			0.477111	0.741003				15.65	-0.029234	-0.029234			15.65	-0.744385	0.830529			0.060913	1.11363
		15.6667	-0.0202945	-0.0202945			15.6667	-0.197919	0.882591			0.484136	0.764036				15.6667	-0.0298892	-0.0298892			15.6667	-0.763673	0.850366			0.0613009	1.1413
		15.6833	-0.0213122	-0.0213122			15.6833	-0.205723	0.893644			0.486433	0.77737				15.6833	-0.0305443	-0.0305443			15.6833	-0.776954	0.861526			0.0598014	1.15858
		15.7	-0.02233	-0.02233			15.7	-0.216827	0.908457			0.489056	0.795695				15.7	-0.0311995	-0.0311995			15.7	-0.795423	0.876971			0.0576634	1.18256
		15.7167	-0.0233477	-0.0233477			15.7167	-0.224157	0.916267			0.489396	0.806401				15.7167	-0.0318546	-0.0318546			15.7167	-0.808046	0.885998			0.0551201	1.19787
		15.7333	-0.0243655	-0.0243655			15.7333	-0.234832	0.929156			0.490961	0.823064				15.7333	-0.0325098	-0.0325098			15.7333	-0.825787	0.900019			0.0524894	1.22033
		15.75	-0.0253832	-0.0253832			15.75	-0.241513	0.935644			0.490825	0.832375				15.75	-0.0331649	-0.0331649			15.75	-0.837894	0.908082			0.0496302	1.23459
		15.7667	-0.026401	-0.026401			15.7667	-0.251357	0.946981			0.49188	0.847353				15.7667	-0.0338201	-0.0338201			15.7667	-0.855079	0.920894			0.046538	1.2558
		15.7833	-0.0274187	-0.0274187			15.7833	-0.257033	0.952564			0.491814	0.855315				15.7833	-0.0344752	-0.0344752			15.7833	-0.866872	0.928242			0.0433954	1.26934
		15.8	-0.0284365	-0.0284365			15.8	-0.264401	0.962542			0.49366	0.86758				15.8	-0.0351304	-0.0351304			15.8	-0.884597	0.939978			0.0391598	1.29017
		15.8167	-0.0309405	-0.0309405			15.8167	-0.279994	0.967448			0.486103	0.882075				15.8167	-0.0354874	-0.0354874			15.8167	-0.895634	0.946766			0.036156	1.30277
		15.8333	-0.0334445	-0.0334445			15.8333	-0.301414	0.97661			0.477436	0.903699				15.8333	-0.0358445	-0.0358445			15.8333	-0.908547	0.958017			0.0349809	1.31986
		15.85	-0.0359486	-0.0359486			15.85	-0.317906	0.981019			0.468892	0.918479				15.85	-0.0362015	-0.0362015			15.85	-0.917033	0.964296			0.0334204	1.3303
		15.8667	-0.0384526	-0.0384526			15.8667	-0.339149	0.986835			0.457983	0.937612				15.8667	-0.0365586	-0.0365586			15.8667	-0.928389	0.972178			0.030963	1.3439
		15.8833	-0.0409566	-0.0409566			15.8833	-0.355218	0.989397			0.448432	0.950787				15.8833	-0.0369156	-0.0369156			15.8833	-0.935696	0.976526			0.0288711	1.35214
		15.9	-0.0434607	-0.0434607			15.9	-0.375941	0.993448			0.436644	0.968304				15.9	-0.0372727	-0.0372727			15.9	-0.945747	0.982737			0.0261565	1.36364
		15.9167	-0.0459647	-0.0459647			15.9167	-0.391249	0.995054			0.426954	0.980264				15.9167	-0.0376297	-0.0376297			15.9167	-0.952138	0.986035			0.0239692	1.3705
		15.9333	-0.0484687	-0.0484687			15.9333	-0.411052	0.997601			0.414753	0.996068				15.9333	-0.0379868	-0.0379868			15.9333	-0.960968	0.990752			0.0210604	1.38007
		15.95	-0.0509727	-0.0509727			15.95	-0.425243	0.99847			0.405333	1.00672				15.95	-0.0383438	-0.0383438			15.95	-0.966541	0.993151			0.0188161	1.38571
		15.9667	-0.0534768	-0.0534768			15.9667	-0.443307	0.999658			0.3934	1.02033				15.9667	-0.0387009	-0.0387009			15.9667	-0.974206	0.996397			0.0156919	1.39343
		15.9833	-0.0559808	-0.0559808			15.9833	-0.455632	0.999913			0.384864	1.02923				15.9833	-0.0390579	-0.0390579			15.9833	-0.979009	0.997899			0.0133575	1.39789
		16	-0.0584848	-0.0584848			16	-0.468124	0.999909			0.376028	1.03806				16	-0.039415	-0.039415			16	-0.985847	0.999592			0.00971894	1.40392
		16.0167	-0.0636507	-0.0636507			16.0167	-0.49076	0.999713			0.359884	1.05392				16.0167	-0.0394366	-0.0394366			16.0167	-0.989904	0.999991			0.00713234	1.40707
		16.0333	-0.0688165	-0.0688165			16.0333	-0.523451	0.998595			0.335977	1.07625				16.0333	-0.0394581	-0.0394581			16.0333	-0.993782	0.999624			0.00413085	1.40955
		16.05	-0.0739823	-0.0739823			16.05	-0.549178	0.997825			0.317242	1.0939				16.05	-0.0394797	-0.0394797			16.05	-0.995953	0.998866			0.00205967	1.41055
		16.0667	-0.0791482	-0.0791482			16.0667	-0.581705	0.995402			0.292528	1.11518				16.0667	-0.0395013	-0.0395013			16.0667	-0.998175	0.996928			-0.000881796	1.41075
		16.0833	-0.084314	-0.084314			16.0833	-0.607317	0.99395			0.273391	1.13227				16.0833	-0.0395229	-0.0395229			16.0833	-0.999203	0.99523			-0.00280934	1.41028
		16.1	-0.0894798	-0.0894798			16.1	-0.639256	0.99008			0.24807	1.15211				16.1	-0.0395445	-0.0395445			16.1	-0.999943	0.991782			-0.00577121	1.40836
		16.1167	-0.0946457	-0.0946457			16.1167	-0.664302	0.9878			0.228748	1.16821				16.1167	-0.0395661	-0.0395661			16.1167	-0.999954	0.989131			-0.00765302	1.4065
		16.1333	-0.0998115	-0.0998115			16.1333	-0.695556	0.98221			0.202695	1.18636				16.1333	-0.0395877	-0.0395877			16.1333	-0.999233	0.984067			-0.0107234	1.40241
		16.15	-0.104977	-0.104977			16.15	-0.719959	0.9788			0.183028	1.2012				16.15	-0.0396092	-0.0396092			16.15	-0.998214	0.9803			-0.0126671	1.39902
		16.1667	-0.110143	-0.110143			16.1667	-0.750722	0.970269			0.155243	1.21692				16.1667	-0.0396308	-0.0396308			16.1667	-0.995914	0.972861			-0.0163008	1.39213
		16.1833	-0.115309	-0.115309			16.1833	-0.774689	0.963631			0.133602	1.22918				16.1833	-0.0396524	-0.0396524			16.1833	-0.993709	0.966633			-0.0191462	1.38617
		16.2	-0.120475	-0.120475			16.2	-0.807076	0.953946			0.103852	1.24523				16.2	-0.039674	-0.039674			16.2	-0.989142	0.958016			-0.0220095	1.37685
		16.2167	-0.123671	-0.123671			16.2167	-0.828455	0.947674			0.0843005	1.25591				16.2167	-0.0393574	-0.0393574			16.2167	-0.984648	0.951643			-0.0233376	1.36916
		16.2333	-0.126867	-0.126867			16.2333	-0.850691	0.936875			0.0609412	1.264				16.2333	-0.0390407	-0.0390407			16.2333	-0.978736	0.941855			-0.0260792	1.35806
		16.25	-0.130063	-0.130063			16.25	-0.867397	0.930166			0.0443844	1.27107				16.25	-0.0387241	-0.0387241			16.25	-0.97377	0.934809			-0.0275496	1.34957
		16.2667	-0.133259	-0.133259			16.2667	-0.887218	0.918213			0.021917	1.27663				16.2667	-0.0384074	-0.0384074			16.2667	-0.966599	0.923777			-0.0302798	1.3367
		16.2833	-0.136455	-0.136455			16.2833	-0.901813	0.910888			0.0064169	1.28177				16.2833	-0.0380908	-0.0380908			16.2833	-0.960845	0.915892			-0.0317866	1.32705
		16.3	-0.139651	-0.139651			16.3	-0.919515	0.897706			-0.015421	1.28497				16.3	-0.0377741	-0.0377741			16.3	-0.952422	0.903426			-0.0346456	1.31228
		16.3167	-0.142847	-0.142847			16.3167	-0.932338	0.88959			-0.030228	1.2883				16.3167	-0.0374575	-0.0374575			16.3167	-0.945801	0.894435			-0.0363219	1.30124
		16.3333	-0.146043	-0.146043			16.3333	-0.947868	0.874627			-0.0517892	1.2887				16.3333	-0.0371409	-0.0371409			16.3333	-0.936069	0.879402			-0.0400693	1.28373
		16.35	-0.149239	-0.149239			16.35	-0.958876	0.86426			-0.0669035	1.28915				16.35	-0.0368242	-0.0368242			16.35	-0.928465	0.866504			-0.0438136	1.26923
		16.3667	-0.152435	-0.152435			16.3667	-0.972045	0.848299			-0.0875017	1.28718				16.3667	-0.0365076	-0.0365076			16.3667	-0.917196	0.850407			-0.0472271	1.24988
		16.3833	-0.155631	-0.155631			16.3833	-0.980941	0.837999			-0.101075	1.28619				16.3833	-0.0361909	-0.0361909			16.3833	-0.908327	0.838155			-0.0496195	1.23495
		16.4	-0.158827	-0.158827			16.4	-0.991836	0.821287			-0.120596	1.28207				16.4	-0.0358743	-0.0358743			16.4	-0.894195	0.821424			-0.0514568	1.21313
		16.4167	-0.157412	-0.157412			16.4167	-0.997407	0.8105			-0.132163	1.27838				16.4167	-0.0352514	-0.0352514			16.4167	-0.880931	0.808795			-0.0510076	1.19482
		16.4333	-0.155996	-0.155996			16.4333	-0.999716	0.792965			-0.146195	1.26762				16.4333	-0.0346286	-0.0346286			16.4333	-0.865766	0.791273			-0.0526749	1.1717
		16.45	-0.154581	-0.154581			16.45	-0.99986	0.781528			-0.154384	1.25963				16.45	-0.0340058	-0.0340058			16.45	-0.853281	0.778023			-0.0532149	1.15351
		16.4667	-0.153166	-0.153166			16.4667	-0.998094	0.763056			-0.166197	1.24532				16.4667	-0.033383	-0.033383			16.4667	-0.8375	0.759513			-0.0551451	1.12926
		16.4833	-0.15175	-0.15175			16.4833	-0.995123	0.750779			-0.172777	1.23454				16.4833	-0.0327602	-0.0327602			16.4833	-0.824663	0.745382			-0.0560602	1.11019
		16.5	-0.150335	-0.150335			16.5	-0.98978	0.730675			-0.183215	1.21655				16.5	-0.0321374	-0.0321374			16.5	-0.808129	0.724832			-0.0588997	1.08397
		16.5167	-0.148919	-0.148919			16.5167	-0.983985	0.715086			-0.19014	1.20142				16.5167	-0.0315145	-0.0315145			16.5167	-0.794721	0.706081			-0.0626784	1.06123
		16.5333	-0.147504	-0.147504			16.5333	-0.974939	0.693756			-0.198826	1.17995				16.5333	-0.0308917	-0.0308917			16.5333	-0.777345	0.684036			-0.0659796	1.03335
		16.55	-0.146089	-0.146089			16.55	-0.96607	0.678474			-0.203361	1.16287				16.55	-0.0302689	-0.0302689			16.55	-0.763222	0.666177			-0.0686211	1.01074
		16.5667	-0.144673	-0.144673			16.5667	-0.952451	0.656743			-0.209097	1.13787				16.5667	-0.0296461	-0.0296461			16.5667	-0.744802	0.643981			-0.0712911	0.982017
		16.5833	-0.143258	-0.143258			16.5833	-0.939494	0.640983			-0.211079	1.11757				16.5833	-0.0290233	-0.0290233			16.5833	-0.729713	0.625941			-0.0733785	0.958592
		16.6	-0.141842	-0.141842			16.6	-0.91631	0.618639			-0.210486	1.08537				16.6	-0.0284005	-0.0284005			16.6	-0.709044	0.603424			-0.0746844	0.928055
		16.6167	-0.135874	-0.135874			16.6167	-0.887654	0.602129			-0.201897	1.05344				16.6167	-0.0275349	-0.0275349			16.6167	-0.688583	0.58498			-0.0732583	0.900546
		16.6333	-0.129906	-0.129906			16.6333	-0.860182	0.578788			-0.198976	1.01751				16.6333	-0.0266694	-0.0266694			16.6333	-0.666165	0.562018			-0.0736429	0.868456
		16.65	-0.123938	-0.123938			16.65	-0.833043	0.561103			-0.192291	0.98581				16.65	-0.0258039	-0.0258039			16.65	-0.646828	0.543003			-0.0734154	0.841337
		16.6667	-0.11797	-0.11797			16.6667	-0.802968	0.534574			-0.189783	0.945786				16.6667	-0.0249384	-0.0249384			16.6667	-0.624335	0.518962			-0.0745098	0.808433
		16.6833	-0.112001	-0.112001			16.6833	-0.774094	0.504147			-0.190881	0.903853				16.6833	-0.0240729	-0.0240729			16.6833	-0.604899	0.495848			-0.077111	0.778345
		16.7	-0.106033	-0.106033			16.7	-0.741306	0.472256			-0.190247	0.858118				16.7	-0.0232074	-0.0232074			16.7	-0.582156	0.469977			-0.0793225	0.743971
		16.7167	-0.100065	-0.100065			16.7167	-0.710212	0.444752			-0.187709	0.816682				16.7167	-0.0223419	-0.0223419			16.7167	-0.562403	0.447461			-0.0812759	0.714082
		16.7333	-0.094097	-0.094097			16.7333	-0.674738	0.413716			-0.184571	0.769653				16.7333	-0.0214764	-0.0214764			16.7333	-0.539347	0.421732			-0.0831666	0.679586
		16.75	-0.0881288	-0.0881288			16.75	-0.641229	0.386606			-0.180046	0.726789				16.75	-0.0206108	-0.0206108			16.75	-0.519179	0.399082			-0.0849212	0.649309
		16.7667	-0.0821606	-0.0821606			16.7667	-0.603045	0.355964			-0.174713	0.678122				16.7667	-0.0197453	-0.0197453			16.7667	-0.495727	0.373383			-0.0865104	0.614553
		16.7833	-0.0761925	-0.0761925			16.7833	-0.566931	0.328775			-0.168401	0.63336				16.7833	-0.0188798	-0.0188798			16.7833	-0.475035	0.350468			-0.0880823	0.583719
		16.8	-0.0702242	-0.0702242			16.8	-0.525317	0.29834			-0.160497	0.582413				16.8	-0.0180143	-0.0180143			16.8	-0.450635	0.324758			-0.0890087	0.548286
		16.8167	-0.0635609	-0.0635609			16.8167	-0.48178	0.270873			-0.149134	0.532206				16.8167	-0.0169944	-0.0169944			16.8167	-0.425731	0.301523			-0.0878287	0.514246
		16.8333	-0.0568975	-0.0568975			16.8333	-0.43553	0.240273			-0.138067	0.477865				16.8333	-0.0159745	-0.0159745			16.8333	-0.399203	0.275631			-0.0873789	0.477179
		16.85	-0.0502341	-0.0502341			16.85	-0.390517	0.207945			-0.129098	0.423177				16.85	-0.0149545	-0.0149545			16.85	-0.374885	0.249921			-0.0883633	0.441805
		16.8667	-0.0435707	-0.0435707			16.8667	-0.34218	0.174278			-0.118724	0.365191				16.8667	-0.0139346	-0.0139346			16.8667	-0.348519	0.222612			-0.0890298	0.403851
		16.8833	-0.0369074	-0.0369074			16.8833	-0.294609	0.14228			-0.107713	0.308928				16.8833	-0.0129147	-0.0129147			16.8833	-0.324112	0.196997			-0.089884	0.36848
		16.9	-0.030244	-0.030244			16.9	-0.244021	0.10903			-0.0954528	0.249644				16.9	-0.0118948	-0.0118948			16.9	-0.297805	0.169924			-0.0904254	0.330734
		16.9167	-0.0235806	-0.0235806			16.9167	-0.193553	0.0767704			-0.0825779	0.191148				16.9167	-0.0108749	-0.0108749			16.9167	-0.273196	0.144143			-0.0912537	0.295103
		16.9333	-0.0169172	-0.0169172			16.9333	-0.140537	0.0437579			-0.068433	0.130316				16.9333	-0.00985495	-0.00985495			16.9333	-0.24693	0.117269			-0.0916837	0.257527
		16.95	-0.0102538	-0.0102538			16.95	-0.0867885	0.0110624			-0.0535465	0.069191				16.95	-0.00883503	-0.00883503			16.95	-0.222091	0.0912893			-0.0924905	0.221593
		16.9667	-0.00359046	-0.00359046			16.9667	-0.0308605	-0.0218631			-0.0372812	0.0063621				16.9667	-0.00781512	-0.00781512			16.9667	-0.195872	0.0646164			-0.0928117	0.184193
		16.9833	0.00307292	0.00307292			16.9833	0.0270039	-0.0551679			-0.0199149	-0.0581043				16.9833	-0.0067952	-0.0067952			16.9833	-0.170805	0.0384425			-0.0935945	0.14796
		17	0.0097363	0.0097363			17	0.088192	-0.0884314			-0.000169267	-0.124892				17	-0.00577528	-0.00577528			17	-0.14461	0.0119874			-0.0937785	0.110731
		17.0167	0.0133096	0.0133096			17.0167	0.125669	-0.117004			0.00612652	-0.171596				17.0167	-0.00470487	-0.00470487			17.0167	-0.118063	-0.0146272			-0.0938259	0.0731398
		17.0333	0.0168828	0.0168828			17.0333	0.161997	-0.144309			0.0125077	-0.216591				17.0333	-0.00363445	-0.00363445			17.0333	-0.0909237	-0.0411118			-0.0933632	0.0352224
		17.05	0.0204561	0.0204561			17.05	0.201363	-0.173184			0.0199257	-0.264845				17.05	-0.00256403	-0.00256403			17.05	-0.0643206	-0.0678777			-0.0934783	-0.0025153
		17.0667	0.0240294	0.0240294			17.0667	0.239298	-0.200386			0.0275152	-0.310903				17.0667	-0.00149361	-0.00149361			17.0667	-0.0373572	-0.0941221			-0.0929699	-0.0401389
		17.0833	0.0276027	0.0276027			17.0833	0.280657	-0.229613			0.0360937	-0.360816				17.0833	-0.000423196	-0.000423196			17.0833	-0.0106142	-0.121027			-0.0930841	-0.0780734
		17.1	0.0311759	0.0311759			17.1	0.319999	-0.25671			0.0447522	-0.407795				17.1	0.000647222	0.000647222			17.1	0.016185	-0.147034			-0.0925245	-0.115414
		17.1167	0.0347492	0.0347492			17.1167	0.363262	-0.286289			0.0544286	-0.459302				17.1167	0.00171764	0.00171764			17.1167	0.0430709	-0.174066			-0.0926273	-0.153539
		17.1333	0.0383225	0.0383225			17.1333	0.40414	-0.313374			0.0641809	-0.507359				17.1333	0.00278806	0.00278806			17.1333	0.0697079	-0.199865			-0.0920347	-0.190617
		17.15	0.0418957	0.0418957			17.15	0.449431	-0.343384			0.0749864	-0.560605				17.15	0.00385847	0.00385847			17.15	0.0967315	-0.227036			-0.0921395	-0.228938
		17.1667	0.045469	0.045469			17.1667	0.492742	-0.371064			0.0860392	-0.610803				17.1667	0.00492889	0.00492889			17.1667	0.123222	-0.252813			-0.0916347	-0.265897
		17.1833	0.0490423	0.0490423			17.1833	0.540915	-0.398886			0.100429	-0.66454				17.1833	0.00599931	0.00599931			17.1833	0.150393	-0.278838			-0.090824	-0.303512
		17.2	0.0526156	0.0526156			17.2	0.592934	-0.422408			0.120581	-0.717955				17.2	0.00706973	0.00706973			17.2	0.176862	-0.302684			-0.0889696	-0.339091
		17.2167	0.0533636	0.0533636			17.2167	0.631043	-0.449687			0.128238	-0.764192				17.2167	0.00808179	0.00808179			17.2167	0.20292	-0.328536			-0.0888244	-0.375796
		17.2333	0.0541117	0.0541117			17.2333	0.654271	-0.472879			0.128264	-0.797015				17.2333	0.00909385	0.00909385			17.2333	0.227694	-0.352079			-0.0879535	-0.409961
		17.25	0.0548597	0.0548597			17.25	0.684377	-0.500057			0.130334	-0.837521				17.25	0.0101059	0.0101059			17.25	0.253686	-0.377861			-0.0878055	-0.446571
		17.2667	0.0556078	0.0556078			17.2667	0.705135	-0.523059			0.128747	-0.868465				17.2667	0.011118	0.011118			17.2667	0.278227	-0.401144			-0.0869158	-0.480388
		17.2833	0.0563558	0.0563558			17.2833	0.73265	-0.550231			0.12899	-0.907134				17.2833	0.01213	0.01213			17.2833	0.304197	-0.426878			-0.0867483	-0.516948
		17.3	0.0571039	0.0571039			17.3	0.7518	-0.573296			0.126221	-0.936984				17.3	0.0131421	0.0131421			17.3	0.328514	-0.450014			-0.0859134	-0.550503
		17.3167	0.0578519	0.0578519			17.3167	0.777531	-0.600656			0.12507	-0.974526				17.3167	0.0141542	0.0141542			17.3167	0.354456	-0.475784			-0.0857919	-0.587068
		17.3333	0.0586	0.0586			17.3333	0.795434	-0.625112			0.120436	-1.00448				17.3333	0.0151662	0.0151662			17.3333	0.378585	-0.499404			-0.0854315	-0.620832
		17.35	0.059348	0.059348			17.35	0.819608	-0.650182			0.119802	-1.0393				17.35	0.0161783	0.0161783			17.35	0.404515	-0.523395			-0.0840609	-0.656132
		17.3667	0.0600961	0.0600961			17.3667	0.836616	-0.668501			0.118876	-1.06428				17.3667	0.0171903	0.0171903			17.3667	0.428582	-0.543363			-0.0811624	-0.68727
		17.3833	0.0608441	0.0608441			17.3833	0.859392	-0.691498			0.118719	-1.09664				17.3833	0.0182024	0.0182024			17.3833	0.454608	-0.566342			-0.0790079	-0.721921
		17.4	0.0615922	0.0615922			17.4	0.877021	-0.709051			0.118772	-1.12152				17.4	0.0192145	0.0192145			17.4	0.479344	-0.585795			-0.0752722	-0.753167
		17.4167	0.0616673	0.0616673			17.4167	0.897633	-0.731185			0.117696	-1.15175				17.4167	0.0200655	0.0200655			17.4167	0.503211	-0.608293			-0.0743044	-0.785952
		17.4333	0.0617425	0.0617425			17.4333	0.908924	-0.748269			0.113601	-1.17181				17.4333	0.0209166	0.0209166			17.4333	0.523646	-0.627373			-0.0733465	-0.813894
		17.45	0.0618177	0.0618177			17.45	0.925105	-0.769758			0.109847	-1.19845				17.45	0.0217677	0.0217677			17.45	0.5464	-0.649497			-0.0729007	-0.845627
		17.4667	0.0618928	0.0618928			17.4667	0.934314	-0.78668			0.104393	-1.21693				17.4667	0.0226187	0.0226187			17.4667	0.566306	-0.668402			-0.072193	-0.87307
		17.4833	0.061968	0.061968			17.4833	0.947721	-0.807735			0.0989852	-1.24129				17.4833	0.0234698	0.0234698			17.4833	0.588556	-0.690305			-0.0719472	-0.904291
		17.5	0.0620432	0.0620432			17.5	0.955204	-0.825916			0.0914203	-1.25944				17.5	0.0243209	0.0243209			17.5	0.608053	-0.710028			-0.0721071	-0.932024
		17.5167	0.0621184	0.0621184			17.5167	0.966096	-0.845508			0.0852682	-1.281				17.5167	0.0251719	0.0251719			17.5167	0.629895	-0.730369			-0.0710456	-0.961852
		17.5333	0.0621935	0.0621935			17.5333	0.971996	-0.858204			0.0804631	-1.29415				17.5333	0.026023	0.026023			17.5333	0.649083	-0.7457			-0.0683189	-0.98626
		17.55	0.0622687	0.0622687			17.55	0.980441	-0.874725			0.0747525	-1.3118				17.55	0.0268741	0.0268741			17.55	0.670584	-0.764077			-0.0661098	-1.01446
		17.5667	0.0623439	0.0623439			17.5667	0.984828	-0.886252			0.0697035	-1.32305				17.5667	0.0277251	0.0277251			17.5667	0.68968	-0.778573			-0.0628565	-1.03821
		17.5833	0.062419	0.062419			17.5833	0.990841	-0.901208			0.0633799	-1.33788				17.5833	0.0285762	0.0285762			17.5833	0.711018	-0.795963			-0.0600649	-1.0656
		17.6	0.0624942	0.0624942			17.6	0.993725	-0.911921			0.0578443	-1.3475				17.6	0.0294273	0.0294273			17.6	0.731245	-0.809855			-0.0555859	-1.08972
		17.6167	0.0626104	0.0626104			17.6167	0.997307	-0.925564			0.0507299	-1.35968				17.6167	0.0300313	0.0300313			17.6167	0.750897	-0.826445			-0.0534206	-1.11535
		17.6333	0.0627266	0.0627266			17.6333	0.998785	-0.935749			0.0445732	-1.36792				17.6333	0.0306354	0.0306354			17.6333	0.765865	-0.839955			-0.0523897	-1.13549
		17.65	0.0628428	0.0628428			17.65	0.999949	-0.948208			0.0365862	-1.37755				17.65	0.0312395	0.0312395			17.65	0.78316	-0.855908			-0.0514401	-1.159
		17.6667	0.062959	0.062959			17.6667	0.999893	-0.959121			0.0288303	-1.38523				17.6667	0.0318436	0.0318436			17.6667	0.797145	-0.870024			-0.0515333	-1.17887
		17.6833	0.0630752	0.0630752			17.6833	0.998533	-0.970245			0.0200027	-1.39214				17.6833	0.0324476	0.0324476			17.6833	0.813318	-0.884873			-0.050597	-1.2008
		17.7	0.0631914	0.0631914			17.7	0.996813	-0.975911			0.01478	-1.39493				17.7	0.0330517	0.0330517			17.7	0.826569	-0.895069			-0.0484369	-1.21738
		17.7167	0.0633076	0.0633076			17.7167	0.992813	-0.982948			0.00697581	-1.39707				17.7167	0.0336558	0.0336558			17.7167	0.841833	-0.907408			-0.0463684	-1.2369
		17.7333	0.0634238	0.0634238			17.7333	0.98918	-0.986887			0.00162164	-1.39729				17.7333	0.0342599	0.0342599			17.7333	0.854484	-0.916478			-0.0438369	-1.25226
		17.75	0.06354	0.06354			17.75	0.982315	-0.99171			-0.00664264	-1.39585				17.75	0.034864	0.034864			17.75	0.868934	-0.927421			-0.0413567	-1.27021
		17.7667	0.0636561	0.0636561			17.7667	0.976188	-0.994328			-0.0128272	-1.39337				17.7667	0.035468	0.035468			17.7667	0.881182	-0.935613			-0.0384882	-1.28467
		17.7833	0.0637723	0.0637723			17.7833	0.96587	-0.997282			-0.0222117	-1.38816				17.7833	0.0360721	0.0360721			17.7833	0.894956	-0.94536			-0.0356413	-1.3013
		17.8	0.0638885	0.0638885			17.8	0.954455	-0.998703			-0.0312881	-1.38109				17.8	0.0366762	0.0366762			17.8	0.907848	-0.952824			-0.031803	-1.31569
		17.8167	0.0626734	0.0626734			17.8167	0.935082	-0.999845			-0.045794	-1.3682				17.8167	0.0369726	0.0369726			17.8167	0.920639	-0.961467			-0.0288694	-1.33085
		17.8333	0.0614582	0.0614582			17.8333	0.922186	-0.999961			-0.054995	-1.35916				17.8333	0.037269	0.037269			17.8333	0.92935	-0.968741			-0.0278535	-1.34215
		17.85	0.060243	0.060243			17.85	0.902771	-0.998939			-0.0680015	-1.34471				17.85	0.0375654	0.0375654			17.85	0.939335	-0.976292			-0.0261321	-1.35455
		17.8667	0.0590279	0.0590279			17.8667	0.888707	-0.997668			-0.0770474	-1.33387				17.8667	0.0378618	0.0378618			17.8667	0.946748	-0.980918			-0.0241616	-1.36307
		17.8833	0.0578127	0.0578127			17.8833	0.867799	-0.994866			-0.0898501	-1.3171				17.8833	0.0381582	0.0381582			17.8833	0.955211	-0.98614			-0.0218701	-1.37274
		17.9	0.0565976	0.0565976			17.9	0.852393	-0.992522			-0.099086	-1.30455				17.9	0.0384545	0.0384545			17.9	0.961588	-0.989536			-0.0197617	-1.37965
		17.9167	0.0553824	0.0553824			17.9167	0.829897	-0.988142			-0.111896	-1.28555				17.9167	0.0387509	0.0387509			17.9167	0.968757	-0.993223			-0.0173002	-1.38733
		17.9333	0.0541672	0.0541672			17.9333	0.812951	-0.984798			-0.121514	-1.2712				17.9333	0.0390473	0.0390473			17.9333	0.974194	-0.995546			-0.015098	-1.39282
		17.95	0.0529521	0.0529521			17.95	0.788806	-0.978911			-0.134425	-1.24996				17.95	0.0393437	0.0393437			17.95	0.98013	-0.997822			-0.01251	-1.39862
		17.9667	0.0517369	0.0517369			17.9667	0.76978	-0.974557			-0.1448	-1.23343				17.9667	0.0396401	0.0396401			17.9667	0.984674	-0.999079			-0.0101858	-1.40272
		17.9833	0.0505217	0.0505217			17.9833	0.743616	-0.967163			-0.158072	-1.2097				17.9833	0.0399365	0.0399365			17.9833	0.989368	-0.999907			-0.00745211	-1.40663
		18	0.0493066	0.0493066			18	0.719375	-0.961556			-0.171248	-1.1886				18	0.0402329	0.0402329			18	0.993213	-0.999908			-0.00473368	-1.40935
		18.0167	0.0470135	0.0470135			18.0167	0.680141	-0.95221			-0.192382	-1.15425				18.0167	0.0401922	0.0401922			18.0167	0.996556	-0.998889			-0.00164916	-1.41099
		18.0333	0.0447205	0.0447205			18.0333	0.651768	-0.945746			-0.207874	-1.12961				18.0333	0.0401516	0.0401516			18.0333	0.998234	-0.997535			0.000494214	-1.41122
		18.05	0.0424275	0.0424275			18.05	0.615862	-0.935276			-0.22586	-1.09682				18.05	0.0401109	0.0401109			18.05	0.999532	-0.99504			0.00317606	-1.41038
		18.0667	0.0401344	0.0401344			18.0667	0.587479	-0.927915			-0.240724	-1.07155				18.0667	0.0400702	0.0400702			18.0667	0.999967	-0.992596			0.00521226	-1.40895
		18.0833	0.0378414	0.0378414			18.0833	0.552023	-0.916164			-0.257486	-1.03816				18.0833	0.0400295	0.0400295			18.0833	0.99981	-0.988756			0.00781677	-1.40613
		18.1	0.0355483	0.0355483			18.1	0.523208	-0.907814			-0.271958	-1.01189				18.1	0.0399889	0.0399889			18.1	0.999133	-0.985225			0.00983476	-1.40315
		18.1167	0.0332553	0.0332553			18.1167	0.48785	-0.894731			-0.287709	-0.977632				18.1167	0.0399482	0.0399482			18.1167	0.997629	-0.98003			0.0124441	-1.39842
		18.1333	0.0309623	0.0309623			18.1333	0.458492	-0.88522			-0.301743	-0.950148				18.1333	0.0399075	0.0399075			18.1333	0.995835	-0.975264			0.0145453	-1.39378
		18.15	0.0286692	0.0286692			18.15	0.423193	-0.870678			-0.31642	-0.914905				18.15	0.0398669	0.0398669			18.15	0.992963	-0.968553			0.0172604	-1.387
		18.1667	0.0263762	0.0263762			18.1667	0.393299	-0.859261			-0.329485	-0.885693				18.1667	0.0398262	0.0398262			18.1667	0.989903	-0.961688			0.0199514	-1.37998
		18.1833	0.0240831	0.0240831			18.1833	0.358116	-0.84151			-0.341811	-0.848264				18.1833	0.0397855	0.0397855			18.1833	0.985491	-0.951852			0.0237865	-1.36991
		18.2	0.0217901	0.0217901			18.2	0.327995	-0.828913			-0.354202	-0.818057				18.2	0.0397449	0.0397449			18.2	0.980343	-0.944261			0.0255135	-1.3609
		18.2167	0.019709	0.019709			18.2167	0.296114	-0.81071			-0.363874	-0.782643				18.2167	0.0393718	0.0393718			18.2167	0.972964	-0.934085			0.0274919	-1.34849
		18.2333	0.0176278	0.0176278			18.2333	0.26747	-0.797105			-0.374509	-0.752769				18.2333	0.0389988	0.0389988			18.2333	0.966999	-0.925722			0.0291876	-1.33836
		18.25	0.0155467	0.0155467			18.25	0.235099	-0.777798			-0.383746	-0.716226				18.25	0.0386258	0.0386258			18.25	0.959078	-0.914632			0.0314279	-1.32491
		18.2667	0.0134655	0.0134655			18.2667	0.20568	-0.76282			-0.393958	-0.684832				18.2667	0.0382528	0.0382528			18.2667	0.952261	-0.905357			0.0331665	-1.31353
		18.2833	0.0113844	0.0113844			18.2833	0.173302	-0.74212			-0.402215	-0.647302				18.2833	0.0378797	0.0378797			18.2833	0.943367	-0.893219			0.03546	-1.29866
		18.3	0.00930325	0.00930325			18.3	0.143165	-0.725051			-0.411456	-0.613921				18.3	0.0375067	0.0375067			18.3	0.935638	-0.882792			0.0373679	-1.28582
		18.3167	0.00722211	0.00722211			18.3167	0.110836	-0.702355			-0.418267	-0.575013				18.3167	0.0371337	0.0371337			18.3167	0.925702	-0.869384			0.0398227	-1.26932
		18.3333	0.00514097	0.00514097			18.3333	0.0798983	-0.679528			-0.424002	-0.536995				18.3333	0.0367607	0.0367607			18.3333	0.916961	-0.856625			0.0426643	-1.25411
		18.35	0.00305983	0.00305983			18.35	0.0475024	-0.641073			-0.419718	-0.486896				18.35	0.0363877	0.0363877			18.35	0.905892	-0.838971			0.0473206	-1.2338
		18.3667	0.000978692	0.000978692			18.3667	0.0154497	-0.612749			-0.422354	-0.444203				18.3667	0.0360146	0.0360146			18.3667	0.895882	-0.825257			0.0499393	-1.21703
		18.3833	-0.00110245	-0.00110245			18.3833	-0.0174531	-0.5782			-0.421191	-0.396508				18.3833	0.0356416	0.0356416			18.3833	0.883432	-0.808181			0.0532107	-1.19615
		18.4	-0.00318359	-0.00318359			18.4	-0.0521115	-0.549917			-0.425699	-0.352002				18.4	0.0352686	0.0352686			18.4	0.870792	-0.794044			0.0542687	-1.17722
		18.4167	-0.00342537	-0.00342537			18.4167	-0.057306	-0.515715			-0.405187	-0.324144				18.4167	0.0346014	0.0346014			18.4167	0.85362	-0.776548			0.0544979	-1.1527
		18.4333	-0.00366715	-0.00366715			18.4333	-0.062303	-0.486875			-0.388328	-0.300218				18.4333	0.0339341	0.0339341			18.4333	0.840052	-0.761776			0.0553496	-1.13266
		18.45	-0.00390893	-0.00390893			18.45	-0.0665291	-0.452455			-0.366977	-0.272891				18.45	0.0332669	0.0332669			18.45	0.823632	-0.743667			0.0565435	-1.10825
		18.4667	-0.00415071	-0.00415071			18.4667	-0.0711813	-0.42294			-0.349397	-0.248731				18.4667	0.0325996	0.0325996			18.4667	0.80968	-0.728029			0.0577355	-1.08732
		18.4833	-0.00439249	-0.00439249			18.4833	-0.0748656	-0.388199			-0.327436	-0.22156				18.4833	0.0319324	0.0319324			18.4833	0.792883	-0.709112			0.0592351	-1.06207
		18.5	-0.00463427	-0.00463427			18.5	-0.0790973	-0.358863			-0.309685	-0.197824				18.5	0.0312651	0.0312651			18.5	0.778355	-0.691581			0.0613584	-1.0394
		18.5167	-0.00487605	-0.00487605			18.5167	-0.0822198	-0.332546			-0.293284	-0.177007				18.5167	0.0305979	0.0305979			18.5167	0.760999	-0.668169			0.0656406	-1.01057
		18.5333	-0.00511783	-0.00511783			18.5333	-0.0858682	-0.307793			-0.278361	-0.156925				18.5333	0.0299306	0.0299306			18.5333	0.745771	-0.648995			0.0684307	-0.986249
		18.55	-0.00535961	-0.00535961			18.55	-0.0883122	-0.279144			-0.259831	-0.134938				18.55	0.0292634	0.0292634			18.55	0.727754	-0.626527			0.0715781	-0.957622
		18.5667	-0.00560139	-0.00560139			18.5667	-0.0910512	-0.252886			-0.2432	-0.114434				18.5667	0.0285961	0.0285961			18.5667	0.711607	-0.607171			0.0738474	-0.932516
		18.5833	-0.00584317	-0.00584317			18.5833	-0.0925487	-0.223283			-0.223326	-0.0924428				18.5833	0.0279289	0.0279289			18.5833	0.69274	-0.584664			0.0764211	-0.903261
		18.6	-0.00608495	-0.00608495			18.6	-0.0929987	-0.19576			-0.204184	-0.0726635				18.6	0.0272616	0.0272616			18.6	0.674539	-0.56493			0.0775054	-0.876436
		18.6167	-0.00857562	-0.00857562			18.6167	-0.124734	-0.165481			-0.205213	-0.0288125				18.6167	0.0263676	0.0263676			18.6167	0.650545	-0.542216			0.0766005	-0.843409
		18.6333	-0.0110663	-0.0110663			18.6333	-0.158148	-0.136766			-0.208536	0.0151194				18.6333	0.0254736	0.0254736			18.6333	0.630453	-0.521961			0.0767151	-0.81488
		18.65	-0.013557	-0.013557			18.65	-0.188183	-0.105897			-0.207946	0.0581854				18.65	0.0245796	0.0245796			18.65	0.607601	-0.498932			0.0768408	-0.782437
		18.6667	-0.0160476	-0.0160476			18.6667	-0.219917	-0.0760415			-0.209274	0.101735				18.6667	0.0236857	0.0236857			18.6667	0.587405	-0.477593			0.0776486	-0.753067
		18.6833	-0.0185383	-0.0185383			18.6833	-0.248075	-0.0510814			-0.211536	0.139296				18.6833	0.0227917	0.0227917			18.6833	0.564585	-0.451011			0.0803083	-0.718135
		18.7	-0.021029	-0.021029			18.7	-0.278302	-0.0260363			-0.2152	0.178379				18.7	0.0218977	0.0218977			18.7	0.544089	-0.427627			0.082351	-0.687107
		18.7167	-0.0235197	-0.0235197			18.7167	-0.304649	-0.000282839			-0.215619	0.215219				18.7167	0.0210037	0.0210037			18.7167	0.521123	-0.401809			0.0843681	-0.652611
		18.7333	-0.0260103	-0.0260103			18.7333	-0.333268	0.0258363			-0.217387	0.253925				18.7333	0.0201097	0.0201097			18.7333	0.500246	-0.378321			0.0862142	-0.621241
		18.75	-0.028501	-0.028501			18.75	-0.35771	0.0519734			-0.216189	0.28969				18.75	0.0192157	0.0192157			18.75	0.477076	-0.352652			0.087981	-0.586706
		18.7667	-0.0309917	-0.0309917			18.7667	-0.384232	0.0790418			-0.215802	0.327584				18.7667	0.0183217	0.0183217			18.7667	0.455728	-0.328948			0.0896472	-0.554849
		18.7833	-0.0334823	-0.0334823			18.7833	-0.406326	0.105439			-0.212759	0.361872				18.7833	0.0174277	0.0174277			18.7833	0.432291	-0.303336			0.0911849	-0.520167
		18.8	-0.035973	-0.035973			18.8	-0.428052	0.133422			-0.208335	0.397022				18.8	0.0165337	0.0165337			18.8	0.410009	-0.279371			0.0923753	-0.487465
		18.8167	-0.0398114	-0.0398114			18.8167	-0.457556	0.160046			-0.210371	0.436711				18.8167	0.0155028	0.0155028			18.8167	0.383039	-0.253793			0.0913906	-0.450308
		18.8333	-0.0436497	-0.0436497			18.8333	-0.493637	0.189107			-0.215335	0.482773				18.8333	0.0144719	0.0144719			18.8333	0.358526	-0.229446			0.0912736	-0.415759
		18.85	-0.0474881	-0.0474881			18.85	-0.523994	0.214134			-0.219104	0.521935				18.85	0.013441	0.013441			18.85	0.332257	-0.202161			0.0919915	-0.37789
		18.8667	-0.0513265	-0.0513265			18.8667	-0.558858	0.241767			-0.224217	0.566127				18.8667	0.0124101	0.0124101			18.8667	0.307668	-0.176277			0.0929081	-0.342201
		18.8833	-0.0551648	-0.0551648			18.8833	-0.588008	0.266692			-0.227204	0.604364				18.8833	0.0113793	0.0113793			18.8833	0.281551	-0.149358			0.093474	-0.304699
		18.9	-0.0590032	-0.0590032			18.9	-0.621441	0.294994			-0.230833	0.648018				18.9	0.0103484	0.0103484			18.9	0.256789	-0.123353			0.0943535	-0.268802
		18.9167	-0.0628416	-0.0628416			18.9167	-0.649154	0.319932			-0.232795	0.685247				18.9167	0.00931748	0.00931748			18.9167	0.230742	-0.0966226			0.0948364	-0.231481
		18.9333	-0.0666799	-0.0666799			18.9333	-0.681121	0.348939			-0.234888	0.728362				18.9333	0.0082866	0.0082866			18.9333	0.205784	-0.0704699			0.0956817	-0.195341
		18.95	-0.0705183	-0.0705183			18.95	-0.707386	0.37396			-0.235768	0.764627				18.95	0.00725572	0.00725572			18.95	0.179794	-0.0439062			0.096087	-0.15818
		18.9667	-0.0743567	-0.0743567			18.9667	-0.738001	0.403835			-0.236291	0.8074				18.9667	0.00622483	0.00622483			18.9667	0.154642	-0.0176081			0.0968975	-0.121799
		18.9833	-0.078195	-0.078195			18.9833	-0.762957	0.429144			-0.236041	0.842942				18.9833	0.00519395	0.00519395			18.9833	0.12872	0.0087846			0.0972308	-0.0848075
		19	-0.0820334	-0.0820334			19	-0.79339	0.460926			-0.235087	0.886935				19	0.00416306	0.00416306			19	0.103372	0.0352183			0.0979978	-0.0481916
		19.0167	-0.0851287	-0.0851287			19.0167	-0.815758	0.48325			-0.235119	0.918537				19.0167	0.0030984	0.0030984			19.0167	0.0767074	0.0613297			0.097607	-0.0108737
		19.0333	-0.088224	-0.088224			19.0333	-0.839428	0.509825			-0.233065	0.954066				19.0333	0.00203373	0.00203373			19.0333	0.0504699	0.087775			0.0977539	0.0263787
		19.05	-0.0913193	-0.0913193			19.05	-0.858242	0.530929			-0.231445	0.982292				19.05	0.000969061	0.000969061			19.05	0.0239863	0.113691			0.0973524	0.0634306
		19.0667	-0.0944146	-0.0944146			19.0667	-0.879528	0.55772			-0.227552	1.01629				19.0667	-9.56061e-05	-9.56061e-05			19.0667	-0.00237216	0.140233			0.0974825	0.100837
		19.0833	-0.0975099	-0.0975099			19.0833	-0.896172	0.578589			-0.224565	1.04281				19.0833	-0.00116027	-0.00116027			19.0833	-0.028715	0.165944			0.0970357	0.137645
		19.1	-0.100605	-0.100605			19.1	-0.915179	0.605917			-0.218681	1.07558				19.1	-0.00222494	-0.00222494			19.1	-0.055195	0.192577			0.0971436	0.175201
		19.1167	-0.1037	-0.1037			19.1167	-0.929772	0.626948			-0.214129	1.10077				19.1167	-0.00328961	-0.00328961			19.1167	-0.081398	0.218087			0.096654	0.211768
		19.1333	-0.106796	-0.106796			19.1333	-0.946384	0.655488			-0.205695	1.13269				19.1333	-0.00435427	-0.00435427			19.1333	-0.107998	0.244836			0.0967589	0.249491
		19.15	-0.109891	-0.109891			19.15	-0.958777	0.677416			-0.198952	1.15696				19.15	-0.00541894	-0.00541894			19.15	-0.134065	0.270189			0.0962538	0.28585
		19.1667	-0.112986	-0.112986			19.1667	-0.972757	0.711035			-0.185066	1.19062				19.1667	-0.00648361	-0.00648361			19.1667	-0.160805	0.297294			0.0965124	0.323924
		19.1833	-0.116082	-0.116082			19.1833	-0.982508	0.728745			-0.179438	1.21004				19.1833	-0.00754828	-0.00754828			19.1833	-0.186766	0.321031			0.0949396	0.359067
		19.2	-0.119177	-0.119177			19.2	-0.993755	0.74686			-0.174581	1.2308				19.2	-0.00861294	-0.00861294			19.2	-0.213817	0.346113			0.0935472	0.39593
		19.2167	-0.117746	-0.117746			19.2167	-0.99892	0.75856			-0.16996	1.24273				19.2167	-0.00960543	-0.00960543			19.2167	-0.238198	0.369329			0.0927239	0.429586
		19.2333	-0.116315	-0.116315			19.2333	-0.999995	0.774711			-0.159299	1.25491				19.2333	-0.0105979	-0.0105979			19.2333	-0.263447	0.394319			0.0925405	0.465111
		19.25	-0.114885	-0.114885			19.25	-0.998845	0.784279			-0.151721	1.26086				19.25	-0.0115904	-0.0115904			19.25	-0.28747	0.417206			0.0917371	0.498281
		19.2667	-0.113454	-0.113454			19.2667	-0.995684	0.79909			-0.139013	1.2691				19.2667	-0.0125829	-0.0125829			19.2667	-0.312697	0.442138			0.0915284	0.533749
		19.2833	-0.112023	-0.112023			19.2833	-0.991252	0.807262			-0.1301	1.27174				19.2833	-0.0135754	-0.0135754			19.2833	-0.336468	0.464756			0.0907133	0.566551
		19.3	-0.110592	-0.110592			19.3	-0.98467	0.820939			-0.115776	1.27676				19.3	-0.0145678	-0.0145678			19.3	-0.361673	0.489733			0.0905519	0.602035
		19.3167	-0.109161	-0.109161			19.3167	-0.977488	0.827997			-0.105706	1.27667				19.3167	-0.0155603	-0.0155603			19.3167	-0.385213	0.512211			0.089801	0.634575
		19.3333	-0.107731	-0.107731			19.3333	-0.967565	0.840506			-0.0898442	1.2785				19.3333	-0.0165528	-0.0165528			19.3333	-0.410422	0.537914			0.0901507	0.670575
		19.35	-0.1063	-0.1063			19.35	-0.957571	0.846678			-0.0784129	1.2758				19.35	-0.0175453	-0.0175453			19.35	-0.433774	0.558475			0.0881771	0.701626
		19.3667	-0.104869	-0.104869			19.3667	-0.94366	0.85863			-0.0601251	1.27441				19.3667	-0.0185378	-0.0185378			19.3667	-0.459104	0.58045			0.0858046	0.735075
		19.3833	-0.103438	-0.103438			19.3833	-0.930063	0.864173			-0.0465916	1.26872				19.3833	-0.0195302	-0.0195302			19.3833	-0.482407	0.599754			0.0829767	0.765203
		19.4	-0.102007	-0.102007			19.4	-0.907794	0.875203			-0.0230453	1.26077				19.4	-0.0205227	-0.0205227			19.4	-0.508632	0.621252			0.0796342	0.798949
		19.4167	-0.0977006	-0.0977006			19.4167	-0.880106	0.880012			-6.65077e-05	1.24459				19.4167	-0.0213448	-0.0213448			19.4167	-0.529675	0.639953			0.077978	0.827052
		19.4333	-0.0933938	-0.0933938			19.4333	-0.854288	0.89002			0.025266	1.23341				19.4333	-0.0221668	-0.0221668			19.4333	-0.551582	0.661101			0.0774414	0.857497
		19.45	-0.089087	-0.089087			19.45	-0.82831	0.894034			0.0464736	1.21788				19.45	-0.0229888	-0.0229888			19.45	-0.571312	0.679356			0.076399	0.884356
		19.4667	-0.0847803	-0.0847803			19.4667	-0.800528	0.902777			0.0723011	1.20442				19.4667	-0.0238108	-0.0238108			19.4667	-0.592748	0.700327			0.0760702	0.914342
		19.4833	-0.0804735	-0.0804735			19.4833	-0.773246	0.905787			0.0937209	1.18726				19.4833	-0.0246328	-0.0246328			19.4833	-0.611872	0.718333			0.075279	0.940597
		19.5	-0.0761667	-0.0761667			19.5	-0.743344	0.911912			0.119195	1.17044				19.5	-0.0254549	-0.0254549			19.5	-0.632944	0.740114			0.0757804	0.970899
		19.5167	-0.07186	-0.07186			19.5167	-0.714306	0.914116			0.141287	1.15147				19.5167	-0.0262769	-0.0262769			19.5167	-0.651601	0.756689			0.0743087	0.995811
		19.5333	-0.0675532	-0.0675532			19.5333	-0.682291	0.9234			0.17049	1.13539				19.5333	-0.0270989	-0.0270989			19.5333	-0.672388	0.774054			0.0718887	1.02279
		19.55	-0.0632464	-0.0632464			19.55	-0.651316	0.927334			0.195174	1.11627				19.55	-0.0279209	-0.0279209			19.55	-0.690676	0.788621			0.0692579	1.04602
		19.5667	-0.0589397	-0.0589397			19.5667	-0.617255	0.936373			0.225651	1.09858				19.5667	-0.028743	-0.028743			19.5667	-0.711371	0.805031			0.0662275	1.07226
		19.5833	-0.0546329	-0.0546329			19.5833	-0.584247	0.940457			0.251879	1.07813				19.5833	-0.029565	-0.029565			19.5833	-0.729497	0.818651			0.0630416	1.09471
		19.6	-0.0503262	-0.0503262			19.6	-0.548632	0.948852			0.282999	1.05888				19.6	-0.030387	-0.030387			19.6	-0.751294	0.834311			0.0587024	1.12119
		19.6167	-0.046313	-0.046313			19.6167	-0.5163	0.95274			0.30861	1.03877				19.6167	-0.0309577	-0.0309577			19.6167	-0.767889	0.847213			0.0560909	1.14205
		19.6333	-0.0422998	-0.0422998			19.6333	-0.479755	0.960269			0.339775	1.01825				19.6333	-0.0315283	-0.0315283			19.6333	-0.784498	0.862308			0.0550202	1.16447
		19.65	-0.0382866	-0.0382866			19.65	-0.444167	0.963773			0.367417	0.995564				19.65	-0.032099	-0.032099			19.65	-0.798753	0.874683			0.0536902	1.1833
		19.6667	-0.0342735	-0.0342735			19.6667	-0.405062	0.970079			0.399527	0.972372				19.6667	-0.0326697	-0.0326697			19.6667	-0.814301	0.890119			0.0536118	1.20521
		19.6833	-0.0302603	-0.0302603			19.6833	-0.366481	0.973051			0.42891	0.947192				19.6833	-0.0332404	-0.0332404			19.6833	-0.827497	0.901652			0.0524355	1.22269
		19.7	-0.0262471	-0.0262471			19.7	-0.324631	0.979115			0.46279	0.921888				19.7	-0.033811	-0.033811			19.7	-0.842207	0.913156			0.0501682	1.24123
		19.7167	-0.0222339	-0.0222339			19.7167	-0.282642	0.982073			0.494573	0.894289				19.7167	-0.0343817	-0.0343817			19.7167	-0.85459	0.922374			0.0479305	1.2565
		19.7333	-0.0182208	-0.0182208			19.7333	-0.23757	0.98715			0.530033	0.866008				19.7333	-0.0349524	-0.0349524			19.7333	-0.868571	0.93253			0.0452262	1.27357
		19.75	-0.0142076	-0.0142076			19.75	-0.191336	0.98965			0.564493	0.835083				19.75	-0.035523	-0.035523			19.75	-0.880259	0.940542			0.0426265	1.2875
		19.7667	-0.0101944	-0.0101944			19.7667	-0.142054	0.993542			0.602092	0.802988				19.7667	-0.0360937	-0.0360937			19.7667	-0.893672	0.949568			0.0395242	1.30337
		19.7833	-0.00618123	-0.00618123			19.7833	-0.0898305	0.995405			0.640338	0.767378				19.7833	-0.0366644	-0.0366644			19.7833	-0.904822	0.956589			0.036605	1.31622
		19.8	-0.00216806	-0.00216806			19.8	-0.0336682	0.997945			0.681846	0.72946				19.8	-0.037235	-0.037235			19.8	-0.918621	0.964594			0.0325079	1.33163
		19.8167	-0.00154174	-0.00154174			19.8167	-0.0258899	0.999005			0.688096	0.72471				19.8167	-0.0374987	-0.0374987			19.8167	-0.92903	0.970724			0.0294816	1.34333
		19.8333	-0.00091542	-0.00091542			19.8333	-0.0159631	0.999958			0.695789	0.718364				19.8333	-0.0377624	-0.0377624			19.8333	-0.938683	0.978115			0.027883	1.35538
		19.85	-0.000289102	-0.000289102			19.85	-0.00530496	0.999899			0.703284	0.710787				19.85	-0.038026	-0.038026			19.85	-0.946533	0.983406			0.0260732	1.36467
		19.8667	0.000337218	0.000337218			19.8667	0.00638162	0.998897			0.710839	0.701814				19.8667	-0.0382897	-0.0382897			19.8667	-0.954723	0.988083			0.023589	1.37377
		19.8833	0.000963536	0.000963536			19.8833	0.0190625	0.997676			0.718943	0.691984				19.8833	-0.0385534	-0.0385534			19.8833	-0.961256	0.991428			0.0213352	1.38076
		19.9	0.00158985	0.00158985			19.9	0.0323545	0.994893			0.726373	0.680617				19.9	-0.038817	-0.038817			19.9	-0.968222	0.994619			0.0186655	1.38794
		19.9167	0.00221617	0.00221617			19.9167	0.047058	0.992484			0.735067	0.668517				19.9167	-0.0390807	-0.0390807			19.9167	-0.973669	0.99672			0.0162998	1.39328
		19.9333	0.00284249	0.00284249			19.9333	0.0620954	0.987736			0.742343	0.654527				19.9333	-0.0393444	-0.0393444			19.9333	-0.979487	0.998562			0.0134876	1.39869
		19.95	0.00346881	0.00346881			19.95	0.0791472	0.983886			0.751678	0.639747				19.95	-0.039608	-0.039608			19.95	-0.983917	0.999526			0.0110371	1.40251
		19.9667	0.00409513	0.00409513			19.9667	0.0964927	0.976608			0.758797	0.622336				19.9667	-0.0398717	-0.0398717			19.9667	-0.988606	0.999997			0.00805456	1.40615
		19.9833	0.00472145	0.00472145			19.9833	0.116782	0.97067			0.768945	0.60379				19.9833	-0.0401354	-0.0401354			19.9833	-0.992014	0.999774			0.00548701	1.40841
		20	0.00534776	0.00534776			20	0.139056	0.957958			0.775706	0.57905				20	-0.0403991	-0.0403991			20	-0.995672	0.998566			0.00204669	1.41014
		20.0167	0.0048354	0.0048354			20.0167	0.135423	0.944354			0.763518	0.572				20.0167	-0.0403306	-0.0403306			20.0167	-0.997944	0.996658			-0.000909613	1.4104
		20.0333	0.00432303	0.00432303			20.0333	0.125758	0.930363			0.746791	0.568942				20.0333	-0.0402622	-0.0402622			20.0333	-0.999341	0.993938			-0.00382103	1.40946
		20.05	0.00381067	0.00381067			20.05	0.117547	0.918458			0.732566	0.566329				20.05	-0.0401937	-0.0401937			20.05	-0.999927	0.990999			-0.00631322	1.4078
		20.0667	0.0032983	0.0032983			20.0667	0.105131	0.903608			0.713286	0.564609				20.0667	-0.0401253	-0.0401253			20.0667	-0.999892	0.986965			-0.00914081	1.40492
		20.0833	0.00278593	0.00278593			20.0833	0.0937908	0.891582			0.696764	0.564124				20.0833	-0.0400568	-0.0400568			20.0833	-0.999288	0.982993			-0.0115228	1.40168
		20.1	0.00227357	0.00227357			20.1	0.0789043	0.875845			0.67511	0.563522				20.1	-0.0399884	-0.0399884			20.1	-0.997945	0.977647			-0.0143531	1.39695
		20.1167	0.0017612	0.0017612			20.1167	0.0645059	0.863439			0.656156	0.564931				20.1167	-0.03992	-0.03992			20.1167	-0.996235	0.972593			-0.0167181	1.39217
		20.1333	0.00124884	0.00124884			20.1333	0.0471757	0.846842			0.632166	0.56545				20.1333	-0.0398515	-0.0398515			20.1333	-0.993578	0.965785			-0.0196522	1.38548
		20.15	0.000736471	0.000736471			20.15	0.0294323	0.833953			0.610505	0.568882				20.15	-0.0397831	-0.0397831			20.15	-0.990731	0.95946			-0.0221119	1.37899
		20.1667	0.000224105	0.000224105			20.1667	0.00930094	0.816376			0.583841	0.570688				20.1667	-0.0397146	-0.0397146			20.1667	-0.986607	0.950275			-0.0256904	1.36958
		20.1833	-0.00028826	-0.00028826			20.1833	-0.0127813	0.802431			0.558367	0.576442				20.1833	-0.0396462	-0.0396462			20.1833	-0.98244	0.940896			-0.0293758	1.36
		20.2	-0.000800626	-0.000800626			20.2	-0.0384612	0.784136			0.527271	0.581664				20.2	-0.0395777	-0.0395777			20.2	-0.975992	0.930772			-0.0319747	1.34829
		20.2167	-0.00300245	-0.00300245			20.2167	-0.160802	0.769995			0.430764	0.658173				20.2167	-0.0391848	-0.0391848			20.2167	-0.969015	0.921408			-0.0336637	1.33673
		20.2333	-0.00520427	-0.00520427			20.2333	-0.277634	0.751175			0.334844	0.727478				20.2333	-0.038792	-0.038792			20.2333	-0.961569	0.910372			-0.0362017	1.32366
		20.25	-0.0074061	-0.0074061			20.25	-0.400028	0.736651			0.238029	0.803754				20.25	-0.0383991	-0.0383991			20.25	-0.954348	0.900336			-0.0381925	1.31146
		20.2667	-0.00960792	-0.00960792			20.2667	-0.487972	0.717316			0.162171	0.852268				20.2667	-0.0380062	-0.0380062			20.2667	-0.945898	0.888265			-0.0407526	1.29695
		20.2833	-0.0118097	-0.0118097			20.2833	-0.57538	0.702355			0.089785	0.903496				20.2833	-0.0376133	-0.0376133			20.2833	-0.937922	0.877382			-0.0428082	1.28361
		20.3	-0.0140116	-0.0140116			20.3	-0.623951	0.682467			0.041377	0.923776				20.3	-0.0372204	-0.0372204			20.3	-0.928421	0.864063			-0.0455079	1.26748
		20.3167	-0.0162134	-0.0162134			20.3167	-0.67555	0.666974			-0.00606392	0.949308				20.3167	-0.0368275	-0.0368275			20.3167	-0.919587	0.852081			-0.0477338	1.25276
		20.3333	-0.0184152	-0.0184152			20.3333	-0.695353	0.646057			-0.0348576	0.94852				20.3333	-0.0364346	-0.0364346			20.3333	-0.908956	0.836371			-0.0513253	1.23413
		20.35	-0.020617	-0.020617			20.35	-0.721995	0.627894			-0.0665393	0.954516				20.35	-0.0360418	-0.0360418			20.35	-0.899152	0.82018			-0.0558418	1.21575
		20.3667	-0.0228189	-0.0228189			20.3667	-0.722138	0.605998			-0.082124	0.939134				20.3667	-0.0356489	-0.0356489			20.3667	-0.887156	0.803343			-0.0592649	1.19536
		20.3833	-0.0250207	-0.0250207			20.3833	-0.731093	0.588271			-0.10099	0.932932				20.3833	-0.035256	-0.035256			20.3833	-0.876118	0.78788			-0.0623939	1.17662
		20.4	-0.0272225	-0.0272225			20.4	-0.706044	0.566372			-0.0987631	0.899734				20.4	-0.0348631	-0.0348631			20.4	-0.861436	0.770591			-0.0642372	1.15402
		20.4167	-0.0268182	-0.0268182			20.4167	-0.658476	0.548527			-0.0777457	0.85348				20.4167	-0.0341852	-0.0341852			20.4167	-0.84579	0.754811			-0.0643321	1.1318
		20.4333	-0.0264138	-0.0264138			20.4333	-0.623331	0.526532			-0.0684472	0.813075				20.4333	-0.0335073	-0.0335073			20.4333	-0.830047	0.73689			-0.0658723	1.10799
		20.45	-0.0260095	-0.0260095			20.45	-0.596299	0.508442			-0.0621243	0.781169				20.45	-0.0328295	-0.0328295			20.45	-0.815264	0.72057			-0.0669584	1.086
		20.4667	-0.0256052	-0.0256052			20.4667	-0.5676	0.486232			-0.0575358	0.745172				20.4667	-0.0321516	-0.0321516			20.4667	-0.799078	0.701829			-0.0687655	1.0613
		20.4833	-0.0252008	-0.0252008			20.4833	-0.54605	0.467757			-0.0553616	0.71687				20.4833	-0.0314737	-0.0314737			20.4833	-0.784004	0.684757			-0.0701784	1.03857
		20.5	-0.0247965	-0.0247965			20.5	-0.520565	0.444587			-0.0537245	0.682466				20.5	-0.0307958	-0.0307958			20.5	-0.76721	0.664264			-0.0727939	1.0122
		20.5167	-0.0243921	-0.0243921			20.5167	-0.501513	0.420761			-0.0571003	0.652146				20.5167	-0.0301179	-0.0301179			20.5167	-0.751636	0.642757			-0.0769893	0.985985
		20.5333	-0.0239878	-0.0239878			20.5333	-0.477738	0.395053			-0.0584672	0.617156				20.5333	-0.02944	-0.02944			20.5333	-0.734138	0.620605			-0.0802802	0.957948
		20.55	-0.0235835	-0.0235835			20.55	-0.459815	0.372412			-0.0618035	0.588474				20.55	-0.0287622	-0.0287622			20.55	-0.717942	0.599958			-0.0834276	0.931896
		20.5667	-0.0231791	-0.0231791			20.5667	-0.436479	0.347275			-0.063077	0.554198				20.5667	-0.0280843	-0.0280843			20.5667	-0.699554	0.57771			-0.0861569	0.903162
		20.5833	-0.0227748	-0.0227748			20.5833	-0.418553	0.324898			-0.0662237	0.525699				20.5833	-0.0274064	-0.0274064			20.5833	-0.682531	0.556964			-0.0887892	0.876456
		20.6	-0.0223705	-0.0223705			20.6	-0.391787	0.300143			-0.0648018	0.489269				20.6	-0.0267285	-0.0267285			20.6	-0.662194	0.534461			-0.0903212	0.846163
		20.6167	-0.0204317	-0.0204317			20.6167	-0.347916	0.277855			-0.0495406	0.442487				20.6167	-0.0258328	-0.0258328			20.6167	-0.640125	0.513437			-0.0895822	0.815691
		20.6333	-0.0184929	-0.0184929			20.6333	-0.307996	0.253345			-0.0386441	0.396928				20.6333	-0.024937	-0.024937			20.6333	-0.617933	0.490574			-0.090056	0.783833
		20.65	-0.0165541	-0.0165541			20.65	-0.271854	0.231035			-0.0288634	0.355596				20.65	-0.0240413	-0.0240413			20.65	-0.596915	0.469157			-0.0903385	0.753826
		20.6667	-0.0146153	-0.0146153			20.6667	-0.235599	0.206086			-0.020869	0.312318				20.6667	-0.0231456	-0.0231456			20.6667	-0.57468	0.445471			-0.0913644	0.721356
		20.6833	-0.0126765	-0.0126765			20.6833	-0.20223	0.172889			-0.0207474	0.265249				20.6833	-0.0222498	-0.0222498			20.6833	-0.553624	0.420595			-0.0940654	0.688877
		20.7	-0.0107378	-0.0107378			20.7	-0.168404	0.140139			-0.0199868	0.218173				20.7	-0.0213541	-0.0213541			20.7	-0.531178	0.395073			-0.096241	0.654958
		20.7167	-0.00879897	-0.00879897			20.7167	-0.136774	0.10863			-0.0199011	0.173527				20.7167	-0.0204583	-0.0204583			20.7167	-0.509896	0.37071			-0.0984198	0.622683
		20.7333	-0.00686018	-0.00686018			20.7333	-0.104872	0.0768535			-0.0198122	0.128499				20.7333	-0.0195626	-0.0195626			20.7333	-0.48718	0.345265			-0.100349	0.588628
		20.75	-0.0049214	-0.0049214			20.75	-0.0745889	0.0457501			-0.0203921	0.0850925				20.75	-0.0186669	-0.0186669			20.75	-0.4656	0.320861			-0.102346	0.556112
		20.7667	-0.00298261	-0.00298261			20.7667	-0.0444106	0.0145182			-0.0211371	0.041669				20.7667	-0.0177711	-0.0177711			20.7667	-0.442549	0.295408			-0.104044	0.521814
		20.7833	-0.00104383	-0.00104383			20.7833	-0.0153918	-0.0165767			-0.0226052	-0.000837858				20.7833	-0.0168754	-0.0168754			20.7833	-0.420598	0.270873			-0.105871	0.488943
		20.8	0.000894957	0.000894957			20.8	0.0128795	-0.0476477			-0.0245849	-0.0427992				20.8	-0.0159797	-0.0159797			20.8	-0.396803	0.245389			-0.107066	0.454099
		20.8167	0.00375231	0.00375231			20.8167	0.0530936	-0.0791639			-0.0184345	-0.0935201				20.8167	-0.0149541	-0.0149541			20.8167	-0.371337	0.220698			-0.106518	0.418633
		20.8333	0.00660967	0.00660967			20.8333	0.0921054	-0.111236			-0.0135274	-0.143784				20.8333	-0.0139286	-0.0139286			20.8333	-0.345529	0.195115			-0.106359	0.382293
		20.85	0.00946703	0.00946703			20.85	0.130788	-0.129694			0.000773605	-0.184189				20.85	-0.0129031	-0.0129031			20.85	-0.320556	0.168798			-0.107309	0.346026
		20.8667	0.0123244	0.0123244			20.8667	0.168166	-0.146244			0.0155013	-0.222322				20.8667	-0.0118776	-0.0118776			20.8667	-0.294836	0.142091			-0.108007	0.308954
		20.8833	0.0151817	0.0151817			20.8833	0.205914	-0.163992			0.0296432	-0.261563				20.8833	-0.0108521	-0.0108521			20.8833	-0.26984	0.115848			-0.108889	0.272722
		20.9	0.0180391	0.0180391			20.9	0.242108	-0.180038			0.0438902	-0.298503				20.9	-0.0098266	-0.0098266			20.9	-0.244126	0.0892536			-0.109511	0.235735
		20.9167	0.0208965	0.0208965			20.9167	0.279222	-0.197417			0.057845	-0.337034				20.9167	-0.00880109	-0.00880109			20.9167	-0.219023	0.0629523			-0.110359	0.199387
		20.9333	0.0237538	0.0237538			20.9333	0.314602	-0.212839			0.0719573	-0.372957				20.9333	-0.00777558	-0.00777558			20.9333	-0.193303	0.036455			-0.110908	0.162463
		20.95	0.0266112	0.0266112			20.95	0.351361	-0.229744			0.0859962	-0.410903				20.95	-0.00675007	-0.00675007			20.95	-0.168077	0.0100821			-0.111719	0.125977
		20.9667	0.0294685	0.0294685			20.9667	0.386465	-0.244292			0.100531	-0.446013				20.9667	-0.00572456	-0.00572456			20.9667	-0.14236	-0.0163156			-0.112201	0.0891268
		20.9833	0.0323259	0.0323259			20.9833	0.423352	-0.260454			0.115186	-0.483524				20.9833	-0.00469906	-0.00469906			20.9833	-0.117018	-0.0427568			-0.112978	0.0525109
		21	0.0351832	0.0351832			21	0.460345	-0.273115			0.132392	-0.518634				21	-0.00367355	-0.00367355			21	-0.0913127	-0.0690611			-0.113401	0.0157343
		21.0167	0.0371838	0.0371838			21.0167	0.491118	-0.294681			0.138902	-0.555644				21.0167	-0.0026186	-0.0026186			21.0167	-0.065147	-0.0952158			-0.113394	-0.0212619
		21.0333	0.0391845	0.0391845			21.0333	0.516478	-0.31499			0.142473	-0.587937				21.0333	-0.00156365	-0.00156365			21.0333	-0.0388448	-0.121029			-0.113048	-0.0581131
		21.05	0.0411851	0.0411851			21.05	0.544665	-0.336992			0.146847	-0.623426				21.05	-0.000508702	-0.000508702			21.05	-0.0126523	-0.147206			-0.113037	-0.0951436
		21.0667	0.0431857	0.0431857			21.0667	0.569099	-0.356693			0.150193	-0.654633				21.0667	0.000546246	0.000546246			21.0667	0.0135664	-0.172881			-0.112652	-0.131838
		21.0833	0.0451863	0.0451863			21.0833	0.596392	-0.378309			0.154208	-0.689218				21.0833	0.00160119	0.00160119			21.0833	0.0398138	-0.199066			-0.112608	-0.168913
		21.1	0.0471869	0.0471869			21.1	0.620266	-0.397189			0.157739	-0.71945				21.1	0.00265614	0.00265614			21.1	0.0659487	-0.224605			-0.112187	-0.205452
		21.1167	0.0491875	0.0491875			21.1167	0.646997	-0.418154			0.161817	-0.753175				21.1167	0.00371109	0.00371109			21.1167	0.0922469	-0.250796			-0.112111	-0.242568
		21.1333	0.0511881	0.0511881			21.1333	0.670629	-0.435888			0.165986	-0.782426				21.1333	0.00476604	0.00476604			21.1333	0.118299	-0.276244			-0.111684	-0.278984
		21.15	0.0531887	0.0531887			21.15	0.697046	-0.455828			0.170567	-0.815205				21.15	0.00582099	0.00582099			21.15	0.144647	-0.302483			-0.111606	-0.316169
		21.1667	0.0551893	0.0551893			21.1667	0.721076	-0.470897			0.176903	-0.842852				21.1667	0.00687594	0.00687594			21.1667	0.170643	-0.328143			-0.111369	-0.352695
		21.1833	0.05719	0.05719			21.1833	0.747713	-0.494547			0.179015	-0.878411				21.1833	0.00793088	0.00793088			21.1833	0.197067	-0.352855			-0.110158	-0.388853
		21.2	0.0591906	0.0591906			21.2	0.775605	-0.51733			0.182628	-0.914243				21.2	0.00898583	0.00898583			21.2	0.223193	-0.376065			-0.108097	-0.423739
		21.2167	0.0598075	0.0598075			21.2167	0.799074	-0.542065			0.181733	-0.948328				21.2167	0.00996745	0.00996745			21.2167	0.248197	-0.40034			-0.107582	-0.458585
		21.2333	0.0604244	0.0604244			21.2333	0.813456	-0.564508			0.176033	-0.974368				21.2333	0.0109491	0.0109491			21.2333	0.272304	-0.423272			-0.10675	-0.491846
		21.25	0.0610413	0.0610413			21.25	0.831039	-0.589002			0.171146	-1.00412				21.25	0.0119307	0.0119307			21.25	0.29709	-0.447333			-0.106238	-0.526386
		21.2667	0.0616583	0.0616583			21.2667	0.84336	-0.610987			0.164312	-1.02838				21.2667	0.0129123	0.0129123			21.2667	0.321006	-0.470047			-0.105388	-0.559359
		21.2833	0.0622752	0.0622752			21.2833	0.858705	-0.63506			0.158141	-1.05625				21.2833	0.0138939	0.0138939			21.2833	0.345677	-0.493947			-0.104843	-0.593704
		21.3	0.0628921	0.0628921			21.3	0.869671	-0.656723			0.150577	-1.07932				21.3	0.0148755	0.0148755			21.3	0.369416	-0.516577			-0.104058	-0.626492
		21.3167	0.0635091	0.0635091			21.3167	0.883448	-0.680449			0.143541	-1.10584				21.3167	0.0158572	0.0158572			21.3167	0.393982	-0.540436			-0.103558	-0.660733
		21.3333	0.064126	0.064126			21.3333	0.893347	-0.702875			0.134684	-1.1287				21.3333	0.0168388	0.0168388			21.3333	0.417584	-0.563729			-0.10334	-0.693893
		21.35	0.0647429	0.0647429			21.35	0.905802	-0.724644			0.128098	-1.1529				21.35	0.0178204	0.0178204			21.35	0.442076	-0.585794			-0.101624	-0.726813
		21.3667	0.0653598	0.0653598			21.3667	0.914789	-0.741913			0.122242	-1.17146				21.3667	0.018802	0.018802			21.3667	0.465671	-0.605152			-0.0986274	-0.757186
		21.3833	0.0659768	0.0659768			21.3833	0.926036	-0.761403			0.116413	-1.1932				21.3833	0.0197836	0.0197836			21.3833	0.490213	-0.625923			-0.0959617	-0.789228
		21.4	0.0665937	0.0665937			21.4	0.934285	-0.777646			0.11076	-1.21052				21.4	0.0207653	0.0207653			21.4	0.514587	-0.644709			-0.0920101	-0.819746
		21.4167	0.0671449	0.0671449			21.4167	0.94434	-0.795968			0.104915	-1.23058				21.4167	0.0215783	0.0215783			21.4167	0.53701	-0.664871			-0.0904115	-0.849859
		21.4333	0.0676961	0.0676961			21.4333	0.951384	-0.811444			0.0989529	-1.24651				21.4333	0.0223913	0.0223913			21.4333	0.557023	-0.683246			-0.0892534	-0.877003
		21.45	0.0682472	0.0682472			21.45	0.960018	-0.828808			0.0927796	-1.26489				21.45	0.0232043	0.0232043			21.45	0.578194	-0.702945			-0.0882118	-0.905902
		21.4667	0.0687984	0.0687984			21.4667	0.966133	-0.843765			0.0865273	-1.27979				21.4667	0.0240174	0.0240174			21.4667	0.597666	-0.721112			-0.0872895	-0.932517
		21.4833	0.0693496	0.0693496			21.4833	0.973439	-0.860357			0.0799611	-1.29669				21.4833	0.0248304	0.0248304			21.4833	0.618273	-0.740521			-0.0864419	-0.960813
		21.5	0.0699008	0.0699008			21.5	0.97861	-0.875946			0.0725941	-1.31137				21.5	0.0256434	0.0256434			21.5	0.637332	-0.7595			-0.0863855	-0.98771
		21.5167	0.070452	0.070452			21.5167	0.984523	-0.891232			0.0659666	-1.32636				21.5167	0.0264565	0.0264565			21.5167	0.657495	-0.777531			-0.084878	-1.01472
		21.5333	0.0710032	0.0710032			21.5333	0.988672	-0.902109			0.0612095	-1.33698				21.5333	0.0272695	0.0272695			21.5333	0.67624	-0.792163			-0.0819704	-1.03832
		21.55	0.0715544	0.0715544			21.55	0.993049	-0.91444			0.0555847	-1.3488				21.55	0.0280825	0.0280825			21.55	0.696037	-0.808083			-0.0792279	-1.06357
		21.5667	0.0721056	0.0721056			21.5667	0.99601	-0.923949			0.0509549	-1.35762				21.5667	0.0288956	0.0288956			21.5667	0.714678	-0.821779			-0.0757319	-1.08644
		21.5833	0.0726568	0.0726568			21.5833	0.998558	-0.934675			0.0451717	-1.367				21.5833	0.0297086	0.0297086			21.5833	0.734294	-0.836644			-0.0723725	-1.11082
		21.6	0.0732079	0.0732079			21.6	0.999885	-0.943099			0.0401535	-1.3739				21.6	0.0305216	0.0305216			21.6	0.754024	-0.849641			-0.0676114	-1.13396
		21.6167	0.0725741	0.0725741			21.6167	0.999535	-0.95246			0.0332869	-1.38027				21.6167	0.0310875	0.0310875			21.6167	0.772125	-0.863659			-0.0647243	-1.15667
		21.6333	0.0719402	0.0719402			21.6333	0.998227	-0.959939			0.0270739	-1.38463				21.6333	0.0316533	0.0316533			21.6333	0.786797	-0.876158			-0.0631879	-1.17589
		21.65	0.0713063	0.0713063			21.65	0.995359	-0.968019			0.019332	-1.38832				21.65	0.0322191	0.0322191			21.65	0.80255	-0.88949			-0.0614761	-1.19645
		21.6667	0.0706724	0.0706724			21.6667	0.992385	-0.974963			0.0123191	-1.39112				21.6667	0.0327849	0.0327849			21.6667	0.816214	-0.902385			-0.0609321	-1.21523
		21.6833	0.0700385	0.0700385			21.6833	0.987501	-0.981763			0.0040571	-1.39248				21.6833	0.0333508	0.0333508			21.6833	0.830857	-0.914772			-0.0593368	-1.23435
		21.7	0.0694047	0.0694047			21.7	0.982929	-0.986189			-0.0023056	-1.39238				21.7	0.0339166	0.0339166			21.7	0.843755	-0.924027			-0.0567611	-1.25001
		21.7167	0.0687708	0.0687708			21.7167	0.976041	-0.990705			-0.0103692	-1.3907				21.7167	0.0344824	0.0344824			21.7167	0.857512	-0.93398			-0.0540715	-1.26678
		21.7333	0.0681369	0.0681369			21.7333	0.969668	-0.993756			-0.0170326	-1.38835				21.7333	0.0350483	0.0350483			21.7333	0.86977	-0.942023			-0.0510907	-1.28113
		21.75	0.067503	0.067503			21.75	0.960546	-0.996623			-0.0255102	-1.38393				21.75	0.0356141	0.0356141			21.75	0.88274	-0.950606			-0.0479885	-1.29637
		21.7667	0.0668691	0.0668691			21.7667	0.951707	-0.998381			-0.0330036	-1.37892				21.7667	0.0361799	0.0361799			21.7667	0.894537	-0.957661			-0.0446358	-1.3097
		21.7833	0.0662353	0.0662353			21.7833	0.939635	-0.999642			-0.0424317	-1.37128				21.7833	0.0367458	0.0367458			21.7833	0.906852	-0.965065			-0.0411632	-1.32365
		21.8	0.0656014	0.0656014			21.8	0.924893	-1			-0.0531089	-1.3611				21.8	0.0373116	0.0373116			21.8	0.919144	-0.971248			-0.0368429	-1.33671
		21.8167	0.0634921	0.0634921			21.8167	0.902278	-0.99948			-0.0687322	-1.34475				21.8167	0.0375757	0.0375757			21.8167	0.930593	-0.977541			-0.0331971	-1.34925
		21.8333	0.0613828	0.0613828			21.8333	0.885886	-0.997804			-0.0791384	-1.33197				21.8333	0.0378399	0.0378399			21.8333	0.938967	-0.983209			-0.0312834	-1.35918
		21.85	0.0592736	0.0592736			21.85	0.864465	-0.994401			-0.0918787	-1.31442				21.85	0.038104	0.038104			21.85	0.947774	-0.988403			-0.0287288	-1.36908
		21.8667	0.0571643	0.0571643			21.8667	0.847097	-0.991109			-0.101831	-1.29981				21.8667	0.0383682	0.0383682			21.8667	0.954841	-0.991741			-0.0260927	-1.37644
		21.8833	0.055055	0.055055			21.8833	0.824562	-0.986249			-0.11433	-1.28044				21.8833	0.0386323	0.0386323			21.8833	0.962213	-0.994883			-0.0231012	-1.38388
		21.9	0.0529457	0.0529457			21.9	0.805902	-0.981651			-0.124274	-1.26399				21.9	0.0388964	0.0388964			21.9	0.968217	-0.996953			-0.02032	-1.38959
		21.9167	0.0508365	0.0508365			21.9167	0.781888	-0.975339			-0.13679	-1.24255				21.9167	0.0391606	0.0391606			21.9167	0.974371	-0.998677			-0.017187	-1.39516
		21.9333	0.0487272	0.0487272			21.9333	0.761712	-0.969442			-0.146887	-1.22411				21.9333	0.0394247	0.0394247			21.9333	0.979397	-0.999602			-0.0142871	-1.39936
		21.95	0.0466179	0.0466179			21.95	0.736022	-0.961648			-0.159542	-1.20043				21.95	0.0396888	0.0396888			21.95	0.984392	-0.999999			-0.0110355	-1.40318
		21.9667	0.0445086	0.0445086			21.9667	0.713946	-0.954263			-0.16993	-1.1796				21.9667	0.039953	0.039953			21.9667	0.988469	-0.999745			-0.00797292	-1.40588
		21.9833	0.0423993	0.0423993			21.9833	0.686247	-0.944787			-0.182815	-1.15332				21.9833	0.0402171	0.0402171			21.9833	0.992289	-0.998746			-0.0045656	-1.40787
		22	0.0402901	0.0402901			22	0.660488	-0.934826			-0.193986	-1.12806				22	0.0404812	0.0404812			22	0.995534	-0.996946			-0.000998417	-1.4089
		22.0167	0.0376663	0.0376663			22.0167	0.623955	-0.921443			-0.210356	-1.09276				22.0167	0.0404184	0.0404184			22.0167	0.998043	-0.993935			0.00290468	-1.40854
		22.0333	0.0350426	0.0350426			22.0333	0.593963	-0.910474			-0.223807	-1.0638				22.0333	0.0403556	0.0403556			22.0333	0.999266	-0.990957			0.0058751	-1.4073
		22.05	0.0324188	0.0324188			22.05	0.5576	-0.896899			-0.23992	-1.02849				22.05	0.0402927	0.0402927			22.05	0.99994	-0.986829			0.00927104	-1.40486
		22.0667	0.0297951	0.0297951			22.0667	0.525955	-0.884943			-0.253842	-0.997656				22.0667	0.0402299	0.0402299			22.0667	0.999926	-0.982777			0.0121262	-1.40198
		22.0833	0.0271713	0.0271713			22.0833	0.48793	-0.870331			-0.270398	-0.960435				22.0833	0.0401671	0.0401671			22.0833	0.999263	-0.977472			0.0154086	-1.39776
		22.1	0.0245476	0.0245476			22.1	0.454077	-0.857092			-0.284975	-0.927136				22.1	0.0401042	0.0401042			22.1	0.998127	-0.972318			0.0182499	-1.39331
		22.1167	0.0219238	0.0219238			22.1167	0.413818	-0.841156			-0.302174	-0.8874				22.1167	0.0400414	0.0400414			22.1167	0.996215	-0.965788			0.0215156	-1.38735
		22.1333	0.0193001	0.0193001			22.1333	0.377275	-0.826077			-0.317351	-0.850899				22.1333	0.0399786	0.0399786			22.1333	0.993946	-0.95936			0.024456	-1.3812
		22.15	0.0166764	0.0166764			22.15	0.334218	-0.808291			-0.33522	-0.807876				22.15	0.0399157	0.0399157			22.15	0.990759	-0.95142			0.0278174	-1.37333
		22.1667	0.0140526	0.0140526			22.1667	0.294491	-0.788563			-0.349362	-0.765834				22.1667	0.0398529	0.0398529			22.1667	0.987206	-0.942764			0.0314257	-1.36469
		22.1833	0.0114289	0.0114289			22.1833	0.24781	-0.760492			-0.362521	-0.712977				22.1833	0.0397901	0.0397901			22.1833	0.982567	-0.931509			0.0361031	-1.35346
		22.2	0.00880512	0.00880512			22.2	0.205937	-0.738288			-0.37643	-0.667668				22.2	0.0397272	0.0397272			22.2	0.976894	-0.922103			0.0387431	-1.34279
		22.2167	0.00818152	0.00818152			22.2167	0.202816	-0.712775			-0.360595	-0.64742				22.2167	0.0393436	0.0393436			22.2167	0.96934	-0.910799			0.0413943	-1.32946
		22.2333	0.00755791	0.00755791			22.2333	0.196122	-0.690459			-0.349549	-0.626908				22.2333	0.0389601	0.0389601			22.2333	0.962858	-0.900669			0.0439743	-1.31771
		22.25	0.00693431	0.00693431			22.25	0.186267	-0.664981			-0.338502	-0.601923				22.25	0.0385765	0.0385765			22.25	0.954899	-0.888614			0.0468706	-1.30356
		22.2667	0.00631071	0.00631071			22.2667	0.176797	-0.642115			-0.329029	-0.579058				22.2667	0.0381929	0.0381929			22.2667	0.947573	-0.877606			0.0494737	-1.2906
		22.2833	0.00568711	0.00568711			22.2833	0.164095	-0.616238			-0.319713	-0.551778				22.2833	0.0378093	0.0378093			22.2833	0.938732	-0.864637			0.0523931	-1.27517
		22.3	0.0050635	0.0050635			22.3	0.152477	-0.592527			-0.311162	-0.526798				22.3	0.0374258	0.0374258			22.3	0.930496	-0.852517			0.0551396	-1.26078
		22.3167	0.0044399	0.0044399			22.3167	0.137642	-0.565993			-0.30289	-0.497545				22.3167	0.0370422	0.0370422			22.3167	0.920691	-0.838405			0.0581845	-1.24387
		22.3333	0.0038163	0.0038163			22.3333	0.12401	-0.540391			-0.294426	-0.469802				22.3333	0.0366586	0.0366586			22.3333	0.91145	-0.824023			0.0618207	-1.22716
		22.35	0.0031927	0.0031927			22.35	0.107169	-0.508015			-0.283441	-0.435001				22.35	0.036275	0.036275			22.35	0.900585	-0.805619			0.0671509	-1.20647
		22.3667	0.00256909	0.00256909			22.3667	0.091388	-0.4794			-0.274366	-0.403608				22.3667	0.0358914	0.0358914			22.3667	0.890091	-0.79014			0.0706759	-1.1881
		22.3833	0.00194549	0.00194549			22.3833	0.0722317	-0.448096			-0.265776	-0.367927				22.3833	0.0355079	0.0355079			22.3833	0.877918	-0.772435			0.0745872	-1.16698
		22.4	0.00132189	0.00132189			22.4	0.054238	-0.419216			-0.258078	-0.334782				22.4	0.0351243	0.0351243			22.4	0.864852	-0.756588			0.0765541	-1.14653
		22.4167	0.00228518	0.00228518			22.4167	0.101932	-0.387878			-0.202194	-0.346348				22.4167	0.034457	0.034457			22.4167	0.848076	-0.738564			0.0774366	-1.12192
		22.4333	0.00324846	0.00324846			22.4333	0.153697	-0.358538			-0.144844	-0.362205				22.4333	0.0337897	0.0337897			22.4333	0.834062	-0.722143			0.0791388	-1.1004
		22.45	0.00421174	0.00421174			22.45	0.206478	-0.326989			-0.0852142	-0.377218				22.45	0.0331224	0.0331224			22.45	0.81806	-0.703601			0.0809345	-1.07598
		22.4667	0.00517503	0.00517503			22.4667	0.263111	-0.297156			-0.0240737	-0.396168				22.4667	0.032455	0.032455			22.4667	0.803668	-0.686403			0.0829193	-1.05364
		22.4833	0.00613831	0.00613831			22.4833	0.31518	-0.265364			0.0352253	-0.410506				22.4833	0.0317877	0.0317877			22.4833	0.787326	-0.667161			0.0849691	-1.02848
		22.5	0.0071016	0.0071016			22.5	0.370495	-0.235326			0.0955792	-0.42838				22.5	0.0311204	0.0311204			22.5	0.772372	-0.648274			0.08775	-1.00455
		22.5167	0.00806488	0.00806488			22.5167	0.41632	-0.208023			0.147288	-0.441477				22.5167	0.0304531	0.0304531			22.5167	0.7555	-0.624726			0.0924714	-0.975967
		22.5333	0.00902817	0.00902817			22.5333	0.464953	-0.180963			0.200811	-0.456731				22.5333	0.0297858	0.0297858			22.5333	0.739868	-0.604109			0.0959961	-0.950335
		22.55	0.00999145	0.00999145			22.55	0.501083	-0.152685			0.246355	-0.462284				22.55	0.0291185	0.0291185			22.55	0.722362	-0.581445			0.0996437	-0.921931
		22.5667	0.0109547	0.0109547			22.5667	0.539773	-0.124893			0.293364	-0.46999				22.5667	0.0284512	0.0284512			22.5667	0.705843	-0.560688			0.10264	-0.895573
		22.5833	0.011918	0.011918			22.5833	0.565113	-0.0962301			0.33155	-0.46764				22.5833	0.0277839	0.0277839			22.5833	0.687516	-0.538005			0.105721	-0.866574
		22.6	0.0128813	0.0128813			22.6	0.591176	-0.0678747			0.37003	-0.466019				22.6	0.0271166	0.0271166			22.6	0.669023	-0.516937			0.107541	-0.838601
		22.6167	0.0135941	0.0135941			22.6167	0.597724	-0.038996			0.395081	-0.450229				22.6167	0.0262297	0.0262297			22.6167	0.645704	-0.494078			0.107215	-0.805948
		22.6333	0.0143068	0.0143068			22.6333	0.613107	-0.0101845			0.42633	-0.440733				22.6333	0.0253428	0.0253428			22.6333	0.62536	-0.472589			0.108026	-0.776367
		22.65	0.0150196	0.0150196			22.65	0.617756	0.0187889			0.450105	-0.423534				22.65	0.0244559	0.0244559			22.65	0.603138	-0.449465			0.108663	-0.744303
		22.6667	0.0157324	0.0157324			22.6667	0.628594	0.0479057			0.478358	-0.410609				22.6667	0.023569	0.023569			22.6667	0.582709	-0.427115			0.110021	-0.714053
		22.6833	0.0164452	0.0164452			22.6833	0.629613	0.0786939			0.500849	-0.389559				22.6833	0.0226822	0.0226822			22.6833	0.560504	-0.400823			0.112911	-0.679761
		22.7	0.0171579	0.0171579			22.7	0.635768	0.110053			0.527375	-0.371737				22.7	0.0217953	0.0217953			22.7	0.539804	-0.376539			0.115446	-0.647952
		22.7167	0.0178707	0.0178707			22.7167	0.633094	0.140856			0.547265	-0.348065				22.7167	0.0209084	0.0209084			22.7167	0.517441	-0.350851			0.117797	-0.613976
		22.7333	0.0185835	0.0185835			22.7333	0.634306	0.172573			0.57055	-0.326495				22.7333	0.0200215	0.0200215			22.7333	0.496394	-0.326499			0.120134	-0.581874
		22.75	0.0192963	0.0192963			22.75	0.627759	0.20339			0.587711	-0.300074				22.75	0.0191346	0.0191346			22.75	0.473812	-0.300915			0.122257	-0.547815
		22.7667	0.020009	0.020009			22.7667	0.622796	0.235492			0.606901	-0.273865				22.7667	0.0182478	0.0182478			22.7667	0.452334	-0.276408			0.124398	-0.515298
		22.7833	0.0207218	0.0207218			22.7833	0.611356	0.26635			0.620632	-0.243956				22.7833	0.0173609	0.0173609			22.7833	0.429469	-0.250855			0.126299	-0.481061
		22.8	0.0214346	0.0214346			22.8	0.591936	0.298938			0.629943	-0.207181				22.8	0.016474	0.016474			22.8	0.407111	-0.226166			0.127948	-0.447795
		22.8167	0.0204023	0.0204023			22.8167	0.537313	0.32995			0.613248	-0.146627				22.8167	0.0154527	0.0154527			22.8167	0.380756	-0.200632			0.127367	-0.411103
		22.8333	0.01937	0.01937			22.8333	0.502551	0.36365			0.612497	-0.0982173				22.8333	0.0144314	0.0144314			22.8333	0.356242	-0.175705			0.127659	-0.376143
		22.85	0.0183377	0.0183377			22.85	0.4631	0.392071			0.604697	-0.0502251				22.85	0.0134101	0.0134101			22.85	0.33054	-0.148893			0.128444	-0.33901
		22.8667	0.0173054	0.0173054			22.8667	0.43248	0.421879			0.604123	-0.00749588				22.8667	0.0123887	0.0123887			22.8667	0.305993	-0.12277			0.129558	-0.303181
		22.8833	0.0162731	0.0162731			22.8833	0.397772	0.449581			0.599168	0.0366345				22.8833	0.0113674	0.0113674			22.8833	0.280409	-0.0961847			0.130266	-0.266292
		22.9	0.0152408	0.0152408			22.9	0.36919	0.479497			0.600112	0.0779988				22.9	0.0103461	0.0103461			22.9	0.255734	-0.0699844			0.131345	-0.230318
		22.9167	0.0142085	0.0142085			22.9167	0.337209	0.506987			0.596937	0.120051				22.9167	0.00932478	0.00932478			22.9167	0.230187	-0.0435211			0.131993	-0.193541
		22.9333	0.0131762	0.0131762			22.9333	0.309797	0.53717			0.598896	0.160777				22.9333	0.00830347	0.00830347			22.9333	0.205364	-0.0172305			0.13303	-0.157398
		22.95	0.0121439	0.0121439			22.95	0.27972	0.564644			0.597056	0.201471				22.95	0.00728215	0.00728215			22.95	0.179841	0.00911991			0.133616	-0.120718
		22.9667	0.0111116	0.0111116			22.9667	0.252913	0.595511			0.599927	0.242253				22.9667	0.00626083	0.00626083			22.9667	0.154872	0.0354985			0.134612	-0.0844099
		22.9833	0.0100793	0.0100793			22.9833	0.22426	0.623408			0.599392	0.28224				22.9833	0.00523951	0.00523951			22.9833	0.129385	0.0617348			0.135142	-0.0478358
		23	0.00904697	0.00904697			23	0.196661	0.657562			0.604027	0.325906				23	0.00421819	0.00421819			23	0.104267	0.0882163			0.136106	-0.0113496
		23.0167	0.00704728	0.00704728			23.0167	0.148666	0.681475			0.586998	0.376753				23.0167	0.00316041	0.00316041			23.0167	0.07794	0.113867			0.135628	0.0254039
		23.0333	0.00504759	0.00504759			23.0333	0.105807	0.704143			0.572721	0.423088				23.0333	0.00210262	0.00210262			23.0333	0.0519311	0.139895			0.135642	0.0622002
		23.05	0.0030479	0.0030479			23.05	0.0627641	0.724042			0.556356	0.467594				23.05	0.00104484	0.00104484			23.05	0.0257564	0.165383			0.135156	0.0987311
		23.0667	0.00104821	0.00104821			23.0667	0.0215207	0.745439			0.542322	0.511887				23.0667	-1.2947e-05	-1.2947e-05			23.0667	-0.000319642	0.191444			0.135145	0.135597
		23.0833	-0.000951482	-0.000951482			23.0833	-0.0192606	0.763895			0.526536	0.553774				23.0833	-0.00107073	-0.00107073			23.0833	-0.0263853	0.216766			0.13462	0.171934
		23.1	-0.00295117	-0.00295117			23.1	-0.0596713	0.784459			0.512503	0.596891				23.1	-0.00212852	-0.00212852			23.1	-0.05253	0.242855			0.13458	0.208869
		23.1167	-0.00495086	-0.00495086			23.1167	-0.0989064	0.801974			0.497144	0.637019				23.1167	-0.0031863	-0.0031863			23.1167	-0.0784867	0.26802			0.13402	0.245017
		23.1333	-0.00695056	-0.00695056			23.1333	-0.138892	0.822031			0.483052	0.679475				23.1333	-0.00424409	-0.00424409			23.1333	-0.104698	0.294178			0.133982	0.282048
		23.15	-0.00895025	-0.00895025			23.15	-0.177002	0.838953			0.46807	0.718388				23.15	-0.00530187	-0.00530187			23.15	-0.130547	0.319239			0.133425	0.318047
		23.1667	-0.0109499	-0.0109499			23.1667	-0.216965	0.859982			0.454682	0.761516				23.1667	-0.00635966	-0.00635966			23.1667	-0.156842	0.345788			0.133605	0.355413
		23.1833	-0.0129496	-0.0129496			23.1833	-0.254405	0.875534			0.439205	0.798987				23.1833	-0.00741745	-0.00741745			23.1833	-0.182606	0.369143			0.131901	0.390146
		23.2	-0.0149493	-0.0149493			23.2	-0.29568	0.890335			0.420484	0.83864				23.2	-0.00847523	-0.00847523			23.2	-0.209135	0.393266			0.1302	0.425962
		23.2167	-0.0164954	-0.0164954			23.2167	-0.326033	0.902448			0.407587	0.868667				23.2167	-0.00946799	-0.00946799			23.2167	-0.233483	0.416019			0.129072	0.459267
		23.2333	-0.0180416	-0.0180416			23.2333	-0.357976	0.915446			0.394191	0.900445				23.2333	-0.0104607	-0.0104607			23.2333	-0.258357	0.439962			0.128414	0.493786
		23.25	-0.0195877	-0.0195877			23.25	-0.386462	0.925856			0.381409	0.927949				23.25	-0.0114535	-0.0114535			23.25	-0.282392	0.462375			0.127267	0.52663
		23.2667	-0.0211338	-0.0211338			23.2667	-0.417889	0.937338			0.367306	0.95829				23.2667	-0.0124463	-0.0124463			23.2667	-0.307206	0.486192			0.126562	0.561018
		23.2833	-0.02268	-0.02268			23.2833	-0.445316	0.946356			0.354289	0.984061				23.2833	-0.013439	-0.013439			23.2833	-0.331016	0.508339			0.125387	0.593513
		23.3	-0.0242261	-0.0242261			23.3	-0.47622	0.956415			0.339549	1.01303				23.3	-0.0144318	-0.0144318			23.3	-0.355771	0.532152			0.12472	0.627857
		23.3167	-0.0257722	-0.0257722			23.3167	-0.502687	0.964148			0.326302	1.03721				23.3167	-0.0154245	-0.0154245			23.3167	-0.37937	0.55417			0.123602	0.660113
		23.3333	-0.0273183	-0.0273183			23.3333	-0.532991	0.973043			0.311163	1.06493				23.3333	-0.0164173	-0.0164173			23.3333	-0.404092	0.578731			0.123489	0.694961
		23.35	-0.0288645	-0.0288645			23.35	-0.558505	0.979493			0.297684	1.08753				23.35	-0.0174101	-0.0174101			23.35	-0.427516	0.598918			0.1212	0.725799
		23.3667	-0.0304106	-0.0304106			23.3667	-0.588103	0.985627			0.281092	1.1128				23.3667	-0.0184028	-0.0184028			23.3667	-0.452315	0.619568			0.118266	0.757936
		23.3833	-0.0319567	-0.0319567			23.3833	-0.612634	0.989975			0.266821	1.13322				23.3833	-0.0193956	-0.0193956			23.3833	-0.475691	0.63837			0.115031	0.78776
		23.4	-0.0335028	-0.0335028			23.4	-0.641348	0.994162			0.249477	1.15648				23.4	-0.0203883	-0.0203883			23.4	-0.501286	0.658456			0.111136	0.820062
		23.4167	-0.0350661	-0.0350661			23.4167	-0.664977	0.996821			0.234649	1.17507				23.4167	-0.0212207	-0.0212207			23.4167	-0.522511	0.676602			0.108959	0.847901
		23.4333	-0.0366293	-0.0366293			23.4333	-0.693055	0.999			0.216336	1.19646				23.4333	-0.022053	-0.022053			23.4333	-0.544024	0.696273			0.107656	0.877022
		23.45	-0.0381926	-0.0381926			23.45	-0.715721	0.999887			0.200935	1.21312				23.45	-0.0228853	-0.0228853			23.45	-0.564022	0.713931			0.106002	0.90365
		23.4667	-0.0397558	-0.0397558			23.4667	-0.74277	0.999735			0.181702	1.23214				23.4667	-0.0237177	-0.0237177			23.4667	-0.585072	0.733371			0.104863	0.93228
		23.4833	-0.0413191	-0.0413191			23.4833	-0.764356	0.998456			0.165534	1.2465				23.4833	-0.02455	-0.02455			23.4833	-0.604493	0.750735			0.103409	0.958291
		23.5	-0.0428823	-0.0428823			23.5	-0.790243	0.994548			0.144465	1.26204				23.5	-0.0253823	-0.0253823			23.5	-0.62518	0.77094			0.103068	0.987206
		23.5167	-0.0444455	-0.0444455			23.5167	-0.810684	0.98872			0.12589	1.27237				23.5167	-0.0262147	-0.0262147			23.5167	-0.644148	0.787002			0.101013	1.01198
		23.5333	-0.0460088	-0.0460088			23.5333	-0.835321	0.982056			0.103757	1.28508				23.5333	-0.027047	-0.027047			23.5333	-0.66455	0.802874			0.0978099	1.03763
		23.55	-0.047572	-0.047572			23.55	-0.854578	0.974874			0.0850622	1.29362				23.55	-0.0278793	-0.0278793			23.55	-0.683155	0.816846			0.0945339	1.06066
		23.5667	-0.0491353	-0.0491353			23.5667	-0.878062	0.966127			0.0622713	1.30404				23.5667	-0.0287117	-0.0287117			23.5667	-0.703461	0.83171			0.0906861	1.08553
		23.5833	-0.0506985	-0.0506985			23.5833	-0.89622	0.957444			0.0432919	1.31074				23.5833	-0.029544	-0.029544			23.5833	-0.721897	0.844672			0.0868154	1.10773
		23.6	-0.0522618	-0.0522618			23.6	-0.920384	0.946809			0.018685	1.3203				23.6	-0.0303763	-0.0303763			23.6	-0.743248	0.858745			0.0816685	1.13278
		23.6167	-0.0527921	-0.0527921			23.6167	-0.936568	0.936676			7.66651e-05	1.32458				23.6167	-0.030968	-0.030968			23.6167	-0.760155	0.870923			0.0783244	1.15335
		23.6333	-0.0533224	-0.0533224			23.6333	-0.950653	0.924239			-0.0186777	1.32575				23.6333	-0.0315596	-0.0315596			23.6333	-0.776515	0.884385			0.076275	1.17443
		23.65	-0.0538527	-0.0538527			23.65	-0.961022	0.91267			-0.0341897	1.3249				23.65	-0.0321513	-0.0321513			23.65	-0.79118	0.895953			0.0740859	1.19298
		23.6667	-0.0543831	-0.0543831			23.6667	-0.971716	0.898305			-0.0519094	1.3223				23.6667	-0.0327429	-0.0327429			23.6667	-0.80653	0.909644			0.0729126	1.21352
		23.6833	-0.0549134	-0.0549134			23.6833	-0.979183	0.884858			-0.0666982	1.31808				23.6833	-0.0333346	-0.0333346			23.6833	-0.820164	0.920407			0.0708826	1.23077
		23.7	-0.0554437	-0.0554437			23.7	-0.986905	0.868877			-0.0834583	1.31224				23.7	-0.0339262	-0.0339262			23.7	-0.834721	0.930437			0.0676815	1.24815
		23.7167	-0.0559741	-0.0559741			23.7167	-0.991868	0.854328			-0.0972556	1.30546				23.7167	-0.0345178	-0.0345178			23.7167	-0.847553	0.938904			0.0645948	1.26322
		23.7333	-0.0565044	-0.0565044			23.7333	-0.996535	0.836805			-0.112946	1.29637				23.7333	-0.0351095	-0.0351095			23.7333	-0.861425	0.947595			0.0609315	1.27917
		23.75	-0.0570347	-0.0570347			23.75	-0.998889	0.820966			-0.125811	1.28683				23.75	-0.0357011	-0.0357011			23.75	-0.87357	0.954817			0.0574504	1.29286
		23.7667	-0.057565	-0.057565			23.7667	-0.999999	0.801814			-0.140138	1.27407				23.7667	-0.0362928	-0.0362928			23.7667	-0.886921	0.962378			0.0533559	1.30765
		23.7833	-0.0580954	-0.0580954			23.7833	-0.999135	0.784554			-0.151731	1.26126				23.7833	-0.0368844	-0.0368844			23.7833	-0.898531	0.968552			0.0495119	1.32023
		23.8	-0.0586257	-0.0586257			23.8	-0.994439	0.763454			-0.163331	1.24302				23.8	-0.0374761	-0.0374761			23.8	-0.912318	0.975077			0.0443772	1.33459
		23.8167	-0.0575308	-0.0575308			23.8167	-0.986469	0.744417			-0.171157	1.22392				23.8167	-0.0377695	-0.0377695			23.8167	-0.923157	0.980277			0.0403894	1.34593
		23.8333	-0.056436	-0.056436			23.8333	-0.977001	0.719282			-0.182235	1.19945				23.8333	-0.0380629	-0.0380629			23.8333	-0.932871	0.986064			0.0376134	1.35689
		23.85	-0.0553411	-0.0553411			23.85	-0.966761	0.690859			-0.195092	1.17211				23.85	-0.0383564	-0.0383564			23.85	-0.941186	0.990316			0.0347404	1.36578
		23.8667	-0.0542463	-0.0542463			23.8667	-0.953901	0.66254			-0.206023	1.143				23.8667	-0.0386498	-0.0386498			23.8667	-0.949505	0.993696			0.0312481	1.37405
		23.8833	-0.0531514	-0.0531514			23.8833	-0.941293	0.635884			-0.215957	1.11523				23.8833	-0.0389432	-0.0389432			23.8833	-0.956512	0.996115			0.0280031	1.38072
		23.9	-0.0520566	-0.0520566			23.9	-0.925313	0.607211			-0.224933	1.08366				23.9	-0.0392367	-0.0392367			23.9	-0.963673	0.998082			0.0243304	1.38717
		23.9167	-0.0509617	-0.0509617			23.9167	-0.910332	0.580275			-0.233385	1.05402				23.9167	-0.0395301	-0.0395301			23.9167	-0.9696	0.999256			0.0209698	1.39219
		23.9333	-0.0498669	-0.0498669			23.9333	-0.891182	0.551013			-0.240536	1.01979				23.9333	-0.0398235	-0.0398235			23.9333	-0.975683	0.999925			0.0171418	1.39697
		23.95	-0.048772	-0.048772			23.95	-0.873628	0.523495			-0.247581	0.987915				23.95	-0.0401169	-0.0401169			23.95	-0.980599	0.999938			0.0136746	1.40045
		23.9667	-0.0476772	-0.0476772			23.9667	-0.850727	0.493619			-0.252514	0.950596				23.9667	-0.0404104	-0.0404104			23.9667	-0.985633	0.999267			0.00964012	1.40354
		23.9833	-0.0465823	-0.0465823			23.9833	-0.829901	0.46544			-0.257713	0.915944				23.9833	-0.0407038	-0.0407038			23.9833	-0.989545	0.998047			0.00601136	1.40544
		24	-0.0454875	-0.0454875			24	-0.799289	0.434918			-0.257649	0.872716				24	-0.0409972	-0.0409972			24	-0.993693	0.99563			0.00136965	1.40666
		24.0167	-0.0432282	-0.0432282			24.0167	-0.762732	0.405488			-0.252609	0.826056				24.0167	-0.0409632	-0.0409632			24.0167	-0.996528	0.992529			-0.00282755	1.40648
		24.0333	-0.040969	-0.040969			24.0333	-0.727279	0.374182			-0.249677	0.77885				24.0333	-0.0409291	-0.0409291			24.0333	-0.998404	0.988811			-0.00678295	1.40517
		24.05	-0.0387097	-0.0387097			24.05	-0.693246	0.34431			-0.246735	0.733663				24.05	-0.040895	-0.040895			24.05	-0.999488	0.984824			-0.010369	1.40312
		24.0667	-0.0364505	-0.0364505			24.0667	-0.65648	0.312686			-0.243099	0.685304				24.0667	-0.040861	-0.040861			24.0667	-0.999981	0.979904			-0.0141964	1.39999
		24.0833	-0.0341913	-0.0341913			24.0833	-0.621519	0.282329			-0.239843	0.639117				24.0833	-0.0408269	-0.0408269			24.0833	-0.999853	0.974916			-0.0176338	1.39637
		24.1	-0.031932	-0.031932			24.1	-0.583192	0.250466			-0.235273	0.589485				24.1	-0.0407928	-0.0407928			24.1	-0.999092	0.968771			-0.0214406	1.39149
		24.1167	-0.0296728	-0.0296728			24.1167	-0.546823	0.219686			-0.231321	0.542004				24.1167	-0.0407587	-0.0407587			24.1167	-0.997848	0.962715			-0.0248427	1.38633
		24.1333	-0.0274135	-0.0274135			24.1333	-0.506977	0.18767			-0.225785	0.49119				24.1333	-0.0407247	-0.0407247			24.1333	-0.995831	0.955182			-0.0287432	1.37958
		24.15	-0.0251543	-0.0251543			24.15	-0.469092	0.156558			-0.220995	0.442401				24.15	-0.0406906	-0.0406906			24.15	-0.993447	0.947863			-0.0322333	1.37271
		24.1667	-0.022895	-0.022895			24.1667	-0.427811	0.124346			-0.214582	0.390434				24.1667	-0.0406565	-0.0406565			24.1667	-0.990037	0.937984			-0.0368067	1.36332
		24.1833	-0.0206358	-0.0206358			24.1833	-0.388387	0.0871751			-0.212989	0.336273				24.1833	-0.0406225	-0.0406225			24.1833	-0.986345	0.927453			-0.0416424	1.35326
		24.2	-0.0183766	-0.0183766			24.2	-0.345381	0.0500989			-0.208796	0.279647				24.2	-0.0405884	-0.0405884			24.2	-0.98076	0.916705			-0.0452939	1.34171
		24.2167	-0.0158686	-0.0158686			24.2167	-0.29989	0.0133016			-0.202649	0.22146				24.2167	-0.0402286	-0.0402286			24.2167	-0.974439	0.906294			-0.0481859	1.32988
		24.2333	-0.0133606	-0.0133606			24.2333	-0.252977	-0.023498			-0.195497	0.162266				24.2333	-0.0398688	-0.0398688			24.2333	-0.967871	0.894743			-0.0517095	1.31707
		24.25	-0.0108526	-0.0108526			24.25	-0.207016	-0.0603819			-0.189079	0.103686				24.25	-0.039509	-0.039509			24.25	-0.961188	0.883708			-0.0547866	1.30454
		24.2667	-0.00834467	-0.00834467			24.2667	-0.159481	-0.097064			-0.181405	0.0441358				24.2667	-0.0391492	-0.0391492			24.2667	-0.953631	0.871217			-0.0582759	1.29036
		24.2833	-0.00583669	-0.00583669			24.2833	-0.112404	-0.134173			-0.174356	-0.0153929				24.2833	-0.0387895	-0.0387895			24.2833	-0.946153	0.859377			-0.0613602	1.2767
		24.3	-0.00332871	-0.00332871			24.3	-0.0642236	-0.170948			-0.166291	-0.0754652				24.3	-0.0384297	-0.0384297			24.3	-0.937567	0.845729			-0.0649394	1.26098
		24.3167	-0.00082074	-0.00082074			24.3167	-0.0159571	-0.208507			-0.15872	-0.136154				24.3167	-0.0380699	-0.0380699			24.3167	-0.929208	0.832841			-0.0681419	1.24596
		24.3333	0.00168724	0.00168724			24.3333	0.0328714	-0.246385			-0.150977	-0.197464				24.3333	-0.0377101	-0.0377101			24.3333	-0.919514	0.816917			-0.0725475	1.22784
		24.35	0.00419521	0.00419521			24.35	0.0823781	-0.278012			-0.138334	-0.254834				24.35	-0.0373503	-0.0373503			24.35	-0.910169	0.799809			-0.0780364	1.20914
		24.3667	0.00670319	0.00670319			24.3667	0.132042	-0.307357			-0.123966	-0.310702				24.3667	-0.0369905	-0.0369905			24.3667	-0.899133	0.782734			-0.0823069	1.18926
		24.3833	0.00921116	0.00921116			24.3833	0.183053	-0.338171			-0.109685	-0.368561				24.3833	-0.0366307	-0.0366307			24.3833	-0.888544	0.766386			-0.0863782	1.17021
		24.4	0.0117191	0.0117191			24.4	0.235082	-0.367129			-0.0933718	-0.425827				24.4	-0.036271	-0.036271			24.4	-0.874869	0.748933			-0.08905	1.1482
		24.4167	0.0135766	0.0135766			24.4167	0.277404	-0.397665			-0.0850373	-0.477345				24.4167	-0.0356183	-0.0356183			24.4167	-0.85985	0.732314			-0.0901817	1.12583
		24.4333	0.0154341	0.0154341			24.4333	0.316583	-0.426303			-0.0775842	-0.525299				24.4333	-0.0349656	-0.0349656			24.4333	-0.845214	0.714298			-0.0925716	1.10274
		24.45	0.0172915	0.0172915			24.45	0.358333	-0.456633			-0.0695085	-0.576268				24.45	-0.0343129	-0.0343129			24.45	-0.830992	0.697192			-0.0946112	1.08059
		24.4667	0.019149	0.019149			24.4667	0.397346	-0.48514			-0.0620793	-0.624012				24.4667	-0.0336603	-0.0336603			24.4667	-0.815905	0.678432			-0.0972077	1.05666
		24.4833	0.0210064	0.0210064			24.4833	0.439095	-0.515439			-0.0539833	-0.674957				24.4833	-0.0330076	-0.0330076			24.4833	-0.80137	0.660642			-0.0995092	1.0338
		24.5	0.0228639	0.0228639			24.5	0.477887	-0.545075			-0.0475095	-0.723344				24.5	-0.0323549	-0.0323549			24.5	-0.785665	0.640269			-0.102811	1.00829
		24.5167	0.0247214	0.0247214			24.5167	0.519541	-0.572097			-0.0371624	-0.771905				24.5167	-0.0317022	-0.0317022			24.5167	-0.770616	0.618207			-0.10777	0.982046
		24.5333	0.0265788	0.0265788			24.5333	0.558191	-0.594707			-0.0258208	-0.815223				24.5333	-0.0310495	-0.0310495			24.5333	-0.754193	0.596151			-0.111752	0.954837
		24.55	0.0284363	0.0284363			24.55	0.599708	-0.619517			-0.0140068	-0.862122				24.55	-0.0303969	-0.0303969			24.55	-0.738506	0.574925			-0.115669	0.928736
		24.5667	0.0302938	0.0302938			24.5667	0.638796	-0.64106			-0.00160061	-0.904995				24.5667	-0.0297442	-0.0297442			24.5667	-0.721162	0.552797			-0.119052	0.900825
		24.5833	0.0321512	0.0321512			24.5833	0.680544	-0.664748			0.0111695	-0.951265				24.5833	-0.0290915	-0.0290915			24.5833	-0.704624	0.531507			-0.122412	0.874077
		24.6	0.0340087	0.0340087			24.6	0.72452	-0.685377			0.0276782	-0.996947				24.6	-0.0284388	-0.0284388			24.6	-0.685243	0.509153			-0.124515	0.844565
		24.6167	0.0347305	0.0347305			24.6167	0.760229	-0.708071			0.036881	-1.03825				24.6167	-0.0275541	-0.0275541			24.6167	-0.663639	0.487634			-0.124454	0.814073
		24.6333	0.0354524	0.0354524			24.6333	0.784306	-0.727851			0.0399198	-1.06926				24.6333	-0.0266695	-0.0266695			24.6333	-0.642498	0.464957			-0.12554	0.783089
		24.65	0.0361742	0.0361742			24.65	0.812076	-0.749577			0.0441933	-1.10426				24.65	-0.0257848	-0.0257848			24.65	-0.622004	0.44311			-0.126497	0.753149
		24.6667	0.0368961	0.0368961			24.6667	0.833259	-0.768752			0.0456133	-1.13279				24.6667	-0.0249001	-0.0249001			24.6667	-0.600813	0.419703			-0.128064	0.721614
		24.6833	0.0376179	0.0376179			24.6833	0.857622	-0.789193			0.0483866	-1.16447				24.6833	-0.0240154	-0.0240154			24.6833	-0.580303	0.394665			-0.131266	0.689406
		24.7	0.0383398	0.0383398			24.7	0.876647	-0.806431			0.0496503	-1.19012				24.7	-0.0231307	-0.0231307			24.7	-0.558882	0.369467			-0.133937	0.656442
		24.7167	0.0390616	0.0390616			24.7167	0.898198	-0.825338			0.0515194	-1.21872				24.7167	-0.0222461	-0.0222461			24.7167	-0.538161	0.34491			-0.13665	0.624426
		24.7333	0.0397835	0.0397835			24.7333	0.915301	-0.841488			0.0521933	-1.24224				24.7333	-0.0213614	-0.0213614			24.7333	-0.516441	0.319771			-0.139067	0.591291
		24.75	0.0405053	0.0405053			24.75	0.93405	-0.859065			0.0530225	-1.26792				24.75	-0.0204767	-0.0204767			24.75	-0.49543	0.295204			-0.141581	0.559063
		24.7667	0.0412272	0.0412272			24.7667	0.94938	-0.874167			0.0531835	-1.28944				24.7667	-0.019592	-0.019592			24.7667	-0.473324	0.270048			-0.143739	0.525643
		24.7833	0.041949	0.041949			24.7833	0.965072	-0.890397			0.0528029	-1.31201				24.7833	-0.0187073	-0.0187073			24.7833	-0.451935	0.245392			-0.146048	0.493084
		24.8	0.0426708	0.0426708			24.8	0.979781	-0.904533			0.0532087	-1.33241				24.8	-0.0178227	-0.0178227			24.8	-0.428946	0.220199			-0.147607	0.459015
		24.8167	0.0420378	0.0420378			24.8167	0.991141	-0.919412			0.0507204	-1.35097				24.8167	-0.0167893	-0.0167893			24.8167	-0.403738	0.195438			-0.147291	0.423681
		24.8333	0.0414048	0.0414048			24.8333	0.995724	-0.933347			0.0441075	-1.36406				24.8333	-0.015756	-0.015756			24.8333	-0.378636	0.170161			-0.147414	0.388058
		24.85	0.0407718	0.0407718			24.85	0.999188	-0.946583			0.037197	-1.37587				24.85	-0.0147227	-0.0147227			24.85	-0.354067	0.144031			-0.148518	0.352209
		24.8667	0.0401388	0.0401388			24.8667	0.999993	-0.956191			0.0309727	-1.38323				24.8667	-0.0136894	-0.0136894			24.8667	-0.329058	0.117742			-0.149423	0.315935
		24.8833	0.0395058	0.0395058			24.8833	0.999014	-0.966079			0.0232882	-1.38953				24.8833	-0.012656	-0.012656			24.8833	-0.304524	0.0916895			-0.150497	0.280165
		24.9	0.0388728	0.0388728			24.9	0.99685	-0.973776			0.0163164	-1.39344				24.9	-0.0116227	-0.0116227			24.9	-0.279508	0.0654784			-0.151342	0.243942
		24.9167	0.0382398	0.0382398			24.9167	0.99211	-0.981379			0.00758753	-1.39547				24.9167	-0.0105894	-0.0105894			24.9167	-0.254911	0.0394013			-0.152388	0.20811
		24.9333	0.0376068	0.0376068			24.9333	0.987167	-0.987268			-7.18604e-05	-1.39614				24.9333	-0.00955606	-0.00955606			24.9333	-0.229867	0.0132563			-0.153167	0.171914
		24.95	0.0369738	0.0369738			24.95	0.9788	-0.992592			-0.00975215	-1.39398				24.95	-0.00852273	-0.00852273			24.95	-0.205183	-0.0128547			-0.154176	0.135997
		24.9667	0.0363408	0.0363408			24.9667	0.970737	-0.996467			-0.0181941	-1.39102				24.9667	-0.00748941	-0.00748941			24.9667	-0.180114	-0.0389325			-0.154889	0.0998304
		24.9833	0.0357078	0.0357078			24.9833	0.958325	-0.999108			-0.0288383	-1.38411				24.9833	-0.00645608	-0.00645608			24.9833	-0.155348	-0.0650762			-0.155863	0.0638315
		25	0.0350748	0.0350748			25	0.944315	-0.999942			-0.0393339	-1.3748				25	-0.00542275	-0.00542275			25	-0.130234	-0.0911054			-0.15651	0.0276678
		25.0167	0.0337163	0.0337163			25.0167	0.921611	-0.99762			-0.053746	-1.3571				25.0167	-0.00433886	-0.00433886			25.0167	-0.104185	-0.116803			-0.156262	-0.0089219
		25.0333	0.0323578	0.0323578			25.0333	0.905314	-0.994402			-0.0629952	-1.3433				25.0333	-0.00325497	-0.00325497			25.0333	-0.0780675	-0.142224			-0.15577	-0.0453658
		25.05	0.0309993	0.0309993			25.05	0.882	-0.989004			-0.0756635	-1.323				25.05	-0.00217107	-0.00217107			25.05	-0.0520927	-0.167899			-0.155557	-0.0818872
		25.0667	0.0296408	0.0296408			25.0667	0.86421	-0.983704			-0.0844946	-1.30667				25.0667	-0.00108718	-0.00108718			25.0667	-0.0260572	-0.193211			-0.155046	-0.118196
		25.0833	0.0282824	0.0282824			25.0833	0.83892	-0.976186			-0.0970612	-1.28347				25.0833	-3.28582e-06	-3.28582e-06			25.0833	-7.87922e-05	-0.218857			-0.154811	-0.1547
		25.1	0.0269239	0.0269239			25.1	0.819863	-0.969265			-0.105643	-1.2651				25.1	0.00108061	0.00108061			25.1	0.025884	-0.244064			-0.154277	-0.190882
		25.1167	0.0255654	0.0255654			25.1167	0.792798	-0.959975			-0.118212	-1.2394				25.1167	0.0021645	0.0021645			25.1167	0.0518719	-0.269684			-0.154017	-0.227375
		25.1333	0.0242069	0.0242069			25.1333	0.773036	-0.951648			-0.126298	-1.21954				25.1333	0.00324839	0.00324839			25.1333	0.0777623	-0.294834			-0.153493	-0.263465
		25.15	0.0228484	0.0228484			25.15	0.744788	-0.940775			-0.138584	-1.19187				25.15	0.00433229	0.00433229			25.15	0.103758	-0.320476			-0.153242	-0.299979
		25.1667	0.0214899	0.0214899			25.1667	0.725776	-0.931028			-0.145136	-1.17154				25.1667	0.00541618	0.00541618			25.1667	0.129588	-0.345894			-0.152952	-0.336216
		25.1833	0.0201314	0.0201314			25.1833	0.697835	-0.918362			-0.155936	-1.14282				25.1833	0.00650008	0.00650008			25.1833	0.155604	-0.36997			-0.151579	-0.371637
		25.2	0.0187729	0.0187729			25.2	0.687793	-0.907585			-0.155416	-1.1281				25.2	0.00758397	0.00758397			25.2	0.181479	-0.392886			-0.149488	-0.406138
		25.2167	0.018478	0.018478			25.2167	0.690472	-0.893902			-0.143846	-1.12032				25.2167	0.00861482	0.00861482			25.2167	0.206428	-0.416467			-0.14852	-0.440453
		25.2333	0.018183	0.018183			25.2333	0.68898	-0.882246			-0.13666	-1.11102				25.2333	0.00964566	0.00964566			25.2333	0.230882	-0.439118			-0.147245	-0.473762
		25.25	0.017888	0.017888			25.25	0.679938	-0.867567			-0.132674	-1.09425				25.25	0.0106765	0.0106765			25.25	0.255675	-0.462454			-0.146214	-0.507794
		25.2667	0.0175931	0.0175931			25.2667	0.674799	-0.855169			-0.127541	-1.08185				25.2667	0.0117074	0.0117074			25.2667	0.279976	-0.484904			-0.144906	-0.540852
		25.2833	0.0172981	0.0172981			25.2833	0.662027	-0.839655			-0.125602	-1.06185				25.2833	0.0127382	0.0127382			25.2833	0.304661	-0.508057			-0.143823	-0.574678
		25.3	0.0170031	0.0170031			25.3	0.654631	-0.826787			-0.121732	-1.04752				25.3	0.0137691	0.0137691			25.3	0.32881	-0.53044			-0.142574	-0.607582
		25.3167	0.0167081	0.0167081			25.3167	0.639655	-0.81074			-0.120976	-1.02558				25.3167	0.0147999	0.0147999			25.3167	0.353389	-0.553536			-0.141525	-0.641292
		25.3333	0.0164132	0.0164132			25.3333	0.630469	-0.798689			-0.11895	-1.01057				25.3333	0.0158307	0.0158307			25.3333	0.377415	-0.576605			-0.140848	-0.674594
		25.35	0.0161182	0.0161182			25.35	0.613861	-0.785863			-0.121624	-0.989755				25.35	0.0168616	0.0168616			25.35	0.401911	-0.597949			-0.13862	-0.707008
		25.3667	0.0158232	0.0158232			25.3667	0.602912	-0.773428			-0.120573	-0.973219				25.3667	0.0178924	0.0178924			25.3667	0.425921	-0.617122			-0.135199	-0.737543
		25.3833	0.0155283	0.0155283			25.3833	0.584813	-0.758027			-0.122481	-0.949532				25.3833	0.0189233	0.0189233			25.3833	0.450439	-0.637144			-0.13202	-0.769037
		25.4	0.0152333	0.0152333			25.4	0.570862	-0.744092			-0.122492	-0.929813				25.4	0.0199541	0.0199541			25.4	0.475084	-0.655744			-0.127746	-0.799616
		25.4167	0.0147379	0.0147379			25.4167	0.545066	-0.727226			-0.128807	-0.899646				25.4167	0.0208326	0.0208326			25.4167	0.497572	-0.675146			-0.125564	-0.829237
		25.4333	0.0142426	0.0142426			25.4333	0.527386	-0.71172			-0.130344	-0.876181				25.4333	0.021711	0.021711			25.4333	0.518349	-0.693336			-0.123735	-0.85679
		25.45	0.0137472	0.0137472			25.45	0.503199	-0.693381			-0.134479	-0.84611				25.45	0.0225894	0.0225894			25.45	0.539792	-0.71227			-0.121961	-0.885341
		25.4667	0.0132518	0.0132518			25.4667	0.485233	-0.675648			-0.134643	-0.820867				25.4667	0.0234678	0.0234678			25.4667	0.560105	-0.730249			-0.12031	-0.912418
		25.4833	0.0127565	0.0127565			25.4833	0.461265	-0.655274			-0.137185	-0.789512				25.4833	0.0243463	0.0243463			25.4833	0.581061	-0.748891			-0.118674	-0.940418
		25.5	0.0122611	0.0122611			25.5	0.442726	-0.631313			-0.133351	-0.759461				25.5	0.0252247	0.0252247			25.5	0.601012	-0.76766			-0.117838	-0.967797
		25.5167	0.0117657	0.0117657			25.5167	0.41877	-0.592071			-0.122542	-0.714773				25.5167	0.0261031	0.0261031			25.5167	0.621577	-0.78499			-0.11555	-0.994593
		25.5333	0.0112704	0.0112704			25.5333	0.399454	-0.561162			-0.114345	-0.679258				25.5333	0.0269816	0.0269816			25.5333	0.641249	-0.799509			-0.111906	-1.01877
		25.55	0.010775	0.010775			25.55	0.375406	-0.527093			-0.107259	-0.638163				25.55	0.02786	0.02786			25.55	0.661497	-0.814752			-0.108368	-1.04387
		25.5667	0.0102796	0.0102796			25.5667	0.354882	-0.496884			-0.10041	-0.60229				25.5667	0.0287384	0.0287384			25.5667	0.681085	-0.828331			-0.104119	-1.06732
		25.5833	0.00978428	0.00978428			25.5833	0.330474	-0.46377			-0.0942545	-0.561616				25.5833	0.0296169	0.0296169			25.5833	0.701191	-0.842538			-0.0999478	-1.09158
		25.6	0.00928891	0.00928891			25.6	0.306143	-0.433504			-0.090058	-0.523009				25.6	0.0304953	0.0304953			25.6	0.721815	-0.855408			-0.0944649	-1.11527
		25.6167	0.00799847	0.00799847			25.6167	0.255943	-0.400612			-0.102296	-0.464254				25.6167	0.0311356	0.0311356			25.6167	0.740318	-0.868787			-0.0908418	-1.13781
		25.6333	0.00670803	0.00670803			25.6333	0.214111	-0.369978			-0.110214	-0.413013				25.6333	0.031776	0.031776			25.6333	0.756026	-0.881144			-0.0884724	-1.15765
		25.65	0.00541759	0.00541759			25.65	0.170134	-0.337023			-0.118008	-0.358614				25.65	0.0324164	0.0324164			25.65	0.772379	-0.893856			-0.085897	-1.17821
		25.6667	0.00412714	0.00412714			25.6667	0.129663	-0.305674			-0.124458	-0.30783				25.6667	0.0330567	0.0330567			25.6667	0.787159	-0.906559			-0.0844284	-1.19764
		25.6833	0.0028367	0.0028367			25.6833	0.0879599	-0.270406			-0.129009	-0.253403				25.6833	0.0336971	0.0336971			25.6833	0.802506	-0.918377			-0.0819332	-1.21685
		25.7	0.00154626	0.00154626			25.7	0.0480165	-0.237021			-0.133647	-0.201552				25.7	0.0343374	0.0343374			25.7	0.816578	-0.927538			-0.078461	-1.23328
		25.7167	0.000255815	0.000255815			25.7167	0.00784998	-0.201865			-0.137189	-0.148291				25.7167	0.0349778	0.0349778			25.7167	0.831125	-0.936993			-0.0748602	-1.25025
		25.7333	-0.00103463	-0.00103463			25.7333	-0.0317984	-0.167851			-0.141173	-0.0962036				25.7333	0.0356182	0.0356182			25.7333	0.844609	-0.944941			-0.0709453	-1.2654
		25.75	-0.00232507	-0.00232507			25.75	-0.0706355	-0.132368			-0.143545	-0.0436512				25.75	0.0362585	0.0362585			25.75	0.858456	-0.953069			-0.0669012	-1.28094
		25.7667	-0.00361551	-0.00361551			25.7667	-0.109905	-0.0974653			-0.146633	0.00879616				25.7667	0.0368989	0.0368989			25.7667	0.871536	-0.960019			-0.0625668	-1.29511
		25.7833	-0.00490596	-0.00490596			25.7833	-0.147312	-0.06137			-0.147561	0.0607703				25.7833	0.0375392	0.0375392			25.7833	0.884831	-0.967008			-0.0581077	-1.30945
		25.8	-0.0061964	-0.0061964			25.8	-0.185215	-0.0251696			-0.148765	0.113169				25.8	0.0381796	0.0381796			25.8	0.898524	-0.973068			-0.0527109	-1.32342
		25.8167	-0.00782789	-0.00782789			25.8167	-0.229546	0.012064			-0.153783	0.170844				25.8167	0.0385182	0.0385182			25.8167	0.910929	-0.978983			-0.0481216	-1.33637
		25.8333	-0.00945937	-0.00945937			25.8333	-0.277428	0.0509638			-0.160135	0.232208				25.8333	0.0388569	0.0388569			25.8333	0.920501	-0.984486			-0.0452443	-1.34703
		25.85	-0.0110909	-0.0110909			25.85	-0.321173	0.0673889			-0.179452	0.274755				25.85	0.0391955	0.0391955			25.85	0.9303	-0.989342			-0.0417489	-1.35739
		25.8667	-0.0127224	-0.0127224			25.8667	-0.369162	0.0838694			-0.201732	0.320341				25.8667	0.0395341	0.0395341			25.8667	0.938591	-0.992569			-0.0381684	-1.36554
		25.8833	-0.0143538	-0.0143538			25.8833	-0.412155	0.100286			-0.220524	0.36235				25.8833	0.0398727	0.0398727			25.8833	0.947018	-0.995457			-0.0342518	-1.37354
		25.9	-0.0159853	-0.0159853			25.9	-0.460502	0.117172			-0.242771	0.408478				25.9	0.0402114	0.0402114			25.9	0.954275	-0.997416			-0.0305054	-1.38005
		25.9167	-0.0176168	-0.0176168			25.9167	-0.502989	0.133642			-0.261168	0.450166				25.9167	0.04055	0.04055			25.9167	0.961553	-0.998941			-0.0264369	-1.38628
		25.9333	-0.0192483	-0.0192483			25.9333	-0.552163	0.150755			-0.283838	0.497038				25.9333	0.0408886	0.0408886			25.9333	0.967869	-0.999747			-0.0225415	-1.39131
		25.95	-0.0208798	-0.0208798			25.95	-0.594631	0.167151			-0.302274	0.538662				25.95	0.0412273	0.0412273			25.95	0.974068	-0.999994			-0.0183329	-1.39587
		25.9667	-0.0225113	-0.0225113			25.9667	-0.645983	0.184307			-0.326455	0.587103				25.9667	0.0415659	0.0415659			25.9667	0.979497	-0.999612			-0.0142234	-1.39944
		25.9833	-0.0241428	-0.0241428			25.9833	-0.689722	0.200465			-0.345957	0.629457				25.9833	0.0419045	0.0419045			25.9833	0.984629	-0.998512			-0.00981634	-1.40229
		26	-0.0257742	-0.0257742			26	-0.751974	0.217267			-0.378095	0.685357				26	0.0422431	0.0422431			26	0.989447	-0.99657			-0.00503659	-1.40433
		26.0167	-0.0257537	-0.0257537			26.0167	-0.786597	0.235293			-0.389831	0.722585				26.0167	0.0422447	0.0422447			26.0167	0.993473	-0.993505			-2.25907e-05	-1.40501
		26.0333	-0.0257332	-0.0257332			26.0333	-0.812736	0.254782			-0.394534	0.754849				26.0333	0.0422462	0.0422462			26.0333	0.995967	-0.990392			0.00394225	-1.40457
		26.05	-0.0257127	-0.0257127			26.05	-0.833404	0.27274			-0.39645	0.782162				26.05	0.0422477	0.0422477			26.05	0.998005	-0.986273			0.00829585	-1.4031
		26.0667	-0.0256921	-0.0256921			26.0667	-0.855367	0.292055			-0.398321	0.81135				26.0667	0.0422492	0.0422492			26.0667	0.999211	-0.982083			0.0121113	-1.40099
		26.0833	-0.0256716	-0.0256716			26.0833	-0.871587	0.309608			-0.397379	0.835231				26.0833	0.0422508	0.0422508			26.0833	0.9999	-0.976836			0.0163085	-1.39776
		26.1	-0.0256511	-0.0256511			26.1	-0.890934	0.328481			-0.397714	0.862256				26.1	0.0422523	0.0422523			26.1	0.999959	-0.971541			0.0200948	-1.39406
		26.1167	-0.0256305	-0.0256305			26.1167	-0.904548	0.345365			-0.395402	0.883822				26.1167	0.0422538	0.0422538			26.1167	0.999411	-0.965112			0.0242528	-1.38913
		26.1333	-0.02561	-0.02561			26.1333	-0.92191	0.363265			-0.395022	0.908756				26.1333	0.0422553	0.0422553			26.1333	0.998327	-0.958542			0.0281323	-1.38372
		26.15	-0.0255895	-0.0255895			26.15	-0.933712	0.378956			-0.392271	0.928196				26.15	0.0422569	0.0422569			26.15	0.996529	-0.950747			0.0323728	-1.37693
		26.1667	-0.0255689	-0.0255689			26.1667	-0.949541	0.393429			-0.393231	0.949624				26.1667	0.0422584	0.0422584			26.1667	0.99418	-0.941963			0.0369228	-1.36906
		26.1833	-0.0255484	-0.0255484			26.1833	-0.960035	0.417822			-0.383403	0.974292				26.1833	0.0422599	0.0422599			26.1833	0.990977	-0.930923			0.0424643	-1.35899
		26.2	-0.0255279	-0.0255279			26.2	-0.975988	0.447513			-0.373688	1.00657				26.2	0.0422615	0.0422615			26.2	0.986667	-0.92138			0.046165	-1.34919
		26.2167	-0.0247462	-0.0247462			26.2167	-0.985137	0.474054			-0.36139	1.0318				26.2167	0.0419225	0.0419225			26.2167	0.980899	-0.910316			0.0499095	-1.33729
		26.2333	-0.0239645	-0.0239645			26.2333	-0.991509	0.504153			-0.344613	1.05759				26.2333	0.0415835	0.0415835			26.2333	0.975649	-0.900045			0.0534607	-1.32632
		26.25	-0.0231828	-0.0231828			26.25	-0.994951	0.531004			-0.32806	1.07901				26.25	0.0412445	0.0412445			26.25	0.969256	-0.888256			0.0572756	-1.31346
		26.2667	-0.0224011	-0.0224011			26.2667	-0.997987	0.561505			-0.308639	1.10273				26.2667	0.0409056	0.0409056			26.2667	0.963066	-0.877106			0.0607828	-1.3012
		26.2833	-0.0216194	-0.0216194			26.2833	-0.999181	0.588611			-0.290317	1.12274				26.2833	0.0405666	0.0405666			26.2833	0.955725	-0.864431			0.0645547	-1.28704
		26.3	-0.0208378	-0.0208378			26.3	-0.999969	0.620108			-0.268602	1.14557				26.3	0.0402276	0.0402276			26.3	0.948559	-0.852173			0.068155	-1.27331
		26.3167	-0.0200561	-0.0200561			26.3167	-0.999958	0.648039			-0.248844	1.16531				26.3167	0.0398887	0.0398887			26.3167	0.940208	-0.838381			0.0720027	-1.25765
		26.3333	-0.0192744	-0.0192744			26.3333	-0.999349	0.684455			-0.222664	1.19063				26.3333	0.0395497	0.0395497			26.3333	0.931982	-0.823887			0.0764352	-1.24159
		26.35	-0.0184927	-0.0184927			26.35	-0.998963	0.707228			-0.206288	1.20646				26.35	0.0392107	0.0392107			26.35	0.922533	-0.805881			0.0824851	-1.22217
		26.3667	-0.017711	-0.017711			26.3667	-0.998076	0.726975			-0.191698	1.2198				26.3667	0.0388717	0.0388717			26.3667	0.913004	-0.790299			0.0867653	-1.20442
		26.3833	-0.0169293	-0.0169293			26.3833	-0.998283	0.743866			-0.1799	1.23189				26.3833	0.0385328	0.0385328			26.3833	0.902205	-0.772985			0.0913721	-1.18454
		26.4	-0.0161476	-0.0161476			26.4	-0.999232	0.761808			-0.167884	1.24524				26.4	0.0381938	0.0381938			26.4	0.890076	-0.757033			0.094076	-1.16468
		26.4167	-0.0162561	-0.0162561			26.4167	-0.999985	0.776782			-0.157828	1.25636				26.4167	0.0375436	0.0375436			26.4167	0.87489	-0.739404			0.0958027	-1.14148
		26.4333	-0.0163645	-0.0163645			26.4333	-0.999989	0.793602			-0.145938	1.26826				26.4333	0.0368934	0.0368934			26.4333	0.861913	-0.722881			0.0983098	-1.12062
		26.45	-0.0164729	-0.0164729			26.45	-0.999975	0.807413			-0.136162	1.27802				26.45	0.0362432	0.0362432			26.45	0.847381	-0.70474			0.100862	-1.09752
		26.4667	-0.0165813	-0.0165813			26.4667	-0.999919	0.823436			-0.124792	1.28931				26.4667	0.035593	0.035593			26.4667	0.83395	-0.687448			0.103592	-1.07579
		26.4833	-0.0166897	-0.0166897			26.4833	-0.999943	0.836448			-0.115609	1.29852				26.4833	0.0349429	0.0349429			26.4833	0.819009	-0.66861			0.106348	-1.05191
		26.5	-0.0167982	-0.0167982			26.5	-0.999358	0.852338			-0.103959	1.30935				26.5	0.0342927	0.0342927			26.5	0.804951	-0.649651			0.109814	-1.02856
		26.5167	-0.0169066	-0.0169066			26.5167	-0.999227	0.864368			-0.0953597	1.31776				26.5167	0.0336425	0.0336425			26.5167	0.789418	-0.626558			0.11516	-1.00125
		26.5333	-0.017015	-0.017015			26.5333	-0.997672	0.877483			-0.0849858	1.32593				26.5333	0.0329923	0.0329923			26.5333	0.774615	-0.605903			0.119297	-0.976174
		26.55	-0.0171234	-0.0171234			26.55	-0.997126	0.887826			-0.0772865	1.33286				26.55	0.0323421	0.0323421			26.55	0.758376	-0.583675			0.123532	-0.948974
		26.5667	-0.0172318	-0.0172318			26.5667	-0.994152	0.899841			-0.0666879	1.33925				26.5667	0.0316919	0.0316919			26.5667	0.742602	-0.562889			0.127076	-0.923122
		26.5833	-0.0173403	-0.0173403			26.5833	-0.992859	0.909185			-0.0591664	1.34495				26.5833	0.0310417	0.0310417			26.5833	0.725444	-0.540629			0.130684	-0.895249
		26.6	-0.0174487	-0.0174487			26.6	-0.987631	0.920241			-0.0476518	1.34907				26.6	0.0303916	0.0303916			26.6	0.707503	-0.519545			0.132907	-0.867654
		26.6167	-0.0174467	-0.0174467			26.6167	-0.984594	0.928748			-0.0394894	1.35294				26.6167	0.0294897	0.0294897			26.6167	0.685186	-0.497096			0.132999	-0.836
		26.6333	-0.0174447	-0.0174447			26.6333	-0.977538	0.938954			-0.0272833	1.35516				26.6333	0.0285879	0.0285879			26.6333	0.665528	-0.475603			0.134298	-0.806902
		26.65	-0.0174427	-0.0174427			26.65	-0.973889	0.946737			-0.0191992	1.35809				26.65	0.0276861	0.0276861			26.65	0.644361	-0.452874			0.135402	-0.775862
		26.6667	-0.0174407	-0.0174407			26.6667	-0.964765	0.956639			-0.00574537	1.35864				26.6667	0.0267842	0.0267842			26.6667	0.624607	-0.430533			0.137231	-0.746097
		26.6833	-0.0174387	-0.0174387			26.6833	-0.959945	0.963727			0.00267413	1.36024				26.6833	0.0258824	0.0258824			26.6833	0.603428	-0.404631			0.140571	-0.712805
		26.7	-0.0174368	-0.0174368			26.7	-0.948432	0.970688			0.0157376	1.35702				26.7	0.0249806	0.0249806			26.7	0.58338	-0.380392			0.143534	-0.68149
		26.7167	-0.0174348	-0.0174348			26.7167	-0.942042	0.97579			0.0238633	1.35611				26.7167	0.0240787	0.0240787			26.7167	0.561998	-0.355077			0.146315	-0.64847
		26.7333	-0.0174328	-0.0174328			26.7333	-0.927657	0.981317			0.037943	1.34985				26.7333	0.0231769	0.0231769			26.7333	0.541569	-0.330792			0.149042	-0.616853
		26.75	-0.0174308	-0.0174308			26.75	-0.919136	0.98523			0.0467358	1.34659				26.75	0.0222751	0.0222751			26.75	0.519907	-0.305561			0.151566	-0.583694
		26.7667	-0.0174288	-0.0174288			26.7667	-0.900872	0.989474			0.0626507	1.33668				26.7667	0.0213732	0.0213732			26.7667	0.498989	-0.281142			0.154041	-0.551636
		26.7833	-0.0174268	-0.0174268			26.7833	-0.889114	0.992343			0.072994	1.33039				26.7833	0.0204714	0.0204714			26.7833	0.476956	-0.25592			0.156296	-0.518222
		26.8	-0.0174248	-0.0174248			26.8	-0.86223	0.99533			0.0941163	1.31349				26.8	0.0195696	0.0195696			26.8	0.454965	-0.231343			0.158125	-0.485293
		26.8167	-0.0169206	-0.0169206			26.8167	-0.835055	0.997183			0.114642	1.29559				26.8167	0.0185006	0.0185006			26.8167	0.428892	-0.206116			0.157526	-0.449019
		26.8333	-0.0164164	-0.0164164			26.8333	-0.804477	0.998885			0.137467	1.27517				26.8333	0.0174317	0.0174317			26.8333	0.404636	-0.181319			0.157909	-0.414332
		26.85	-0.0159122	-0.0159122			26.85	-0.780596	0.999687			0.154921	1.25885				26.85	0.0163627	0.0163627			26.85	0.379363	-0.154746			0.158828	-0.377672
		26.8667	-0.015408	-0.015408			26.8667	-0.74856	0.999994			0.177791	1.23641				26.8667	0.0152938	0.0152938			26.8667	0.355119	-0.12875			0.160067	-0.342147
		26.8833	-0.0149039	-0.0149039			26.8833	-0.723919	0.999661			0.194979	1.21875				26.8833	0.0142248	0.0142248			26.8833	0.329973	-0.10239			0.160925	-0.305727
		26.9	-0.0143997	-0.0143997			26.9	-0.689917	0.998463			0.218175	1.19387				26.9	0.0131559	0.0131559			26.9	0.305624	-0.0763463			0.162124	-0.270094
		26.9167	-0.0138955	-0.0138955			26.9167	-0.663644	0.996864			0.235622	1.17416				26.9167	0.0120869	0.0120869			26.9167	0.280497	-0.0500878			0.162924	-0.233759
		26.9333	-0.0133913	-0.0133913			26.9333	-0.627276	0.99391			0.259249	1.14635				26.9333	0.011018	0.011018			26.9333	0.256015	-0.0239822			0.164072	-0.197988
		26.95	-0.0128871	-0.0128871			26.95	-0.598757	0.99077			0.277195	1.12397				26.95	0.00994902	0.00994902			26.95	0.230886	0.00218462			0.164806	-0.161716
		26.9667	-0.0123829	-0.0123829			26.9667	-0.558968	0.985471			0.301584	1.09208				26.9667	0.00888006	0.00888006			26.9667	0.206263	0.0283486			0.165895	-0.125804
		26.9833	-0.0118787	-0.0118787			26.9833	-0.527125	0.980134			0.320326	1.06579				26.9833	0.00781111	0.00781111			26.9833	0.181137	0.0544209			0.166565	-0.0896019
		27	-0.0113745	-0.0113745			27	-0.476825	0.969716			0.348526	1.02286				27	0.00674216	0.00674216			27	0.156327	0.0806517			0.167569	-0.0535101
		27.0167	-0.00964819	-0.00964819			27.0167	-0.395034	0.957052			0.397407	0.956069				27.0167	0.00560778	0.00560778			27.0167	0.129703	0.106239			0.166836	-0.0165918
		27.0333	-0.00792191	-0.00792191			27.0333	-0.320845	0.945205			0.441489	0.895232				27.0333	0.00447341	0.00447341			27.0333	0.103554	0.132083			0.166621	0.0201732
		27.05	-0.00619562	-0.00619562			27.05	-0.250102	0.933498			0.483234	0.836931				27.05	0.00333903	0.00333903			27.05	0.0771596	0.157532			0.165952	0.0568316
		27.0667	-0.00446934	-0.00446934			27.0667	-0.178917	0.920628			0.524469	0.777495				27.0667	0.00220465	0.00220465			27.0667	0.0509944	0.183382			0.165729	0.0936122
		27.0833	-0.00274305	-0.00274305			27.0833	-0.109844	0.908475			0.564717	0.72006				27.0833	0.00107027	0.00107027			27.0833	0.0247153	0.208686			0.165039	0.130087
		27.1	-0.00101677	-0.00101677			27.1	-0.0403929	0.894722			0.604102	0.661226				27.1	-6.4103e-05	-6.4103e-05			27.1	-0.0014817	0.234539			0.164796	0.166892
		27.1167	0.000709516	0.000709516			27.1167	0.0282171	0.882091			0.643685	0.60378				27.1167	-0.00119848	-0.00119848			27.1167	-0.0276568	0.259702			0.164081	0.203193
		27.1333	0.0024358	0.0024358			27.1333	0.0960885	0.867864			0.681617	0.545728				27.1333	-0.00233286	-0.00233286			27.1333	-0.0538842	0.285596			0.163845	0.240048
		27.15	0.00416209	0.00416209			27.15	0.164329	0.855093			0.72084	0.488444				27.15	-0.00346724	-0.00346724			27.15	-0.079954	0.310666			0.163138	0.27621
		27.1667	0.00588837	0.00588837			27.1667	0.230679	0.842401			0.758782	0.432553				27.1667	-0.00460161	-0.00460161			27.1667	-0.106214	0.336897			0.163117	0.313327
		27.1833	0.00761466	0.00761466			27.1833	0.2985	0.834639			0.801251	0.379107				27.1833	-0.00573599	-0.00573599			27.1833	-0.132186	0.360346			0.161334	0.348272
		27.2	0.00934094	0.00934094			27.2	0.365137	0.821278			0.838922	0.32254				27.2	-0.00687037	-0.00687037			27.2	-0.158549	0.384269			0.159609	0.38383
		27.2167	0.0107094	0.0107094			27.2167	0.423018	0.810154			0.871984	0.273747				27.2167	-0.00796087	-0.00796087			27.2167	-0.183535	0.407162			0.158128	0.417686
		27.2333	0.0120779	0.0120779			27.2333	0.473262	0.794948			0.89676	0.227467				27.2333	-0.00905138	-0.00905138			27.2333	-0.208842	0.430899			0.157018	0.452365
		27.25	0.0134463	0.0134463			27.25	0.527087	0.782062			0.925708	0.180295				27.25	-0.0101419	-0.0101419			27.25	-0.233606	0.453474			0.15547	0.485838
		27.2667	0.0148148	0.0148148			27.2667	0.573944	0.765004			0.946779	0.1351				27.2667	-0.0112324	-0.0112324			27.2667	-0.258851	0.477074			0.154306	0.520377
		27.2833	0.0161833	0.0161833			27.2833	0.624251	0.75035			0.97199	0.0891658				27.2833	-0.0123229	-0.0123229			27.2833	-0.28342	0.499396			0.152718	0.553535
		27.3	0.0175517	0.0175517			27.3	0.667386	0.730784			0.988656	0.0448294				27.3	-0.0134134	-0.0134134			27.3	-0.308598	0.522977			0.151589	0.588012
		27.3167	0.0189202	0.0189202			27.3167	0.713575	0.713716			1.00925	9.93401e-05				27.3167	-0.0145039	-0.0145039			27.3167	-0.332974	0.545177			0.150051	0.620946
		27.3333	0.0202886	0.0202886			27.3333	0.752733	0.687546			1.01843	-0.0460944				27.3333	-0.0155944	-0.0155944			27.3333	-0.358099	0.569457			0.149452	0.655881
		27.35	0.0216571	0.0216571			27.35	0.794189	0.652487			1.02295	-0.100199				27.35	-0.0166849	-0.0166849			27.35	-0.382307	0.589859			0.146761	0.687425
		27.3667	0.0230256	0.0230256			27.3667	0.829444	0.620591			1.02533	-0.147681				27.3667	-0.0177754	-0.0177754			27.3667	-0.407471	0.610353			0.14346	0.71971
		27.3833	0.024394	0.024394			27.3833	0.865758	0.590147			1.02948	-0.194886				27.3833	-0.0188659	-0.0188659			27.3833	-0.431612	0.629434			0.139882	0.750273
		27.4	0.0257625	0.0257625			27.4	0.899651	0.558661			1.03118	-0.241117				27.4	-0.0199564	-0.0199564			27.4	-0.45741	0.649384			0.135747	0.782622
		27.4167	0.026446	0.026446			27.4167	0.928651	0.52865			1.03047	-0.282843				27.4167	-0.0208966	-0.0208966			27.4167	-0.479471	0.667833			0.133192	0.811267
		27.4333	0.0271295	0.0271295			27.4333	0.946069	0.496892			1.02033	-0.317616				27.4333	-0.0218368	-0.0218368			27.4333	-0.501614	0.687381			0.131357	0.840746
		27.45	0.027813	0.027813			27.45	0.963957	0.46657			1.01154	-0.351706				27.45	-0.022777	-0.022777			27.45	-0.522645	0.705357			0.129197	0.868328
		27.4667	0.0284965	0.0284965			27.4667	0.975564	0.434258			0.996895	-0.382761				27.4667	-0.0237172	-0.0237172			27.4667	-0.544381	0.724683			0.127493	0.897364
		27.4833	0.02918	0.02918			27.4833	0.986628	0.403305			0.982831	-0.412471				27.4833	-0.0246574	-0.0246574			27.4833	-0.564899	0.742372			0.125493	0.924381
		27.5	0.0298635	0.0298635			27.5	0.993237	0.369909			0.96389	-0.44076				27.5	-0.0255975	-0.0255975			27.5	-0.586309	0.762451			0.124551	0.953717
		27.5167	0.030547	0.030547			27.5167	0.998224	0.334348			0.942271	-0.469431				27.5167	-0.0265377	-0.0265377			27.5167	-0.606411	0.778823			0.121914	0.979508
		27.5333	0.0312305	0.0312305			27.5333	0.999938	0.298032			0.917803	-0.496322				27.5333	-0.0274779	-0.0274779			27.5333	-0.627562	0.794656			0.118153	1.00566
		27.55	0.031914	0.031914			27.55	0.998948	0.262523			0.891995	-0.520731				27.55	-0.0284181	-0.0284181			27.55	-0.647325	0.808996			0.114319	1.02977
		27.5667	0.0325975	0.0325975			27.5667	0.995177	0.225852			0.863398	-0.543995				27.5667	-0.0293583	-0.0293583			27.5667	-0.668396	0.82386			0.10993	1.05518
		27.5833	0.033281	0.033281			27.5833	0.987566	0.189721			0.832468	-0.564162				27.5833	-0.0302985	-0.0302985			27.5833	-0.688003	0.837211			0.105506	1.07849
		27.6	0.0339644	0.0339644			27.6	0.974132	0.152562			0.796693	-0.580938				27.6	-0.0312386	-0.0312386			27.6	-0.710088	0.851321			0.099867	1.10408
		27.6167	0.0333613	0.0333613			27.6167	0.951419	0.115656			0.754536	-0.590974				27.6167	-0.0319353	-0.0319353			27.6167	-0.728023	0.863903			0.0960812	1.12566
		27.6333	0.0327581	0.0327581			27.6333	0.933465	0.0779576			0.715184	-0.604935				27.6333	-0.0326319	-0.0326319			27.6333	-0.74518	0.877439			0.0935215	1.14737
		27.65	0.0321549	0.0321549			27.65	0.909335	0.0402046			0.671426	-0.614568				27.65	-0.0333285	-0.0333285			27.65	-0.761008	0.889425			0.0908045	1.16703
		27.6667	0.0315517	0.0315517			27.6667	0.888739	0.00192357			0.629793	-0.627073				27.6667	-0.0340251	-0.0340251			27.6667	-0.77723	0.903237			0.0890999	1.18827
		27.6833	0.0309485	0.0309485			27.6833	0.862348	-0.0362611			0.584132	-0.635413				27.6833	-0.0347217	-0.0347217			27.6833	-0.792081	0.914396			0.0864902	1.20666
		27.7	0.0303454	0.0303454			27.7	0.839548	-0.0746858			0.540839	-0.646461				27.7	-0.0354183	-0.0354183			27.7	-0.80757	0.92457			0.0827315	1.22481
		27.7167	0.0297422	0.0297422			27.7167	0.811245	-0.113799			0.493169	-0.654105				27.7167	-0.036115	-0.036115			27.7167	-0.821655	0.933454			0.0790534	1.24105
		27.7333	0.029139	0.029139			27.7333	0.786355	-0.15288			0.447934	-0.664139				27.7333	-0.0368116	-0.0368116			27.7333	-0.836519	0.942336			0.0748241	1.25784
		27.75	0.0285358	0.0285358			27.75	0.75635	-0.192968			0.398371	-0.671269				27.75	-0.0375082	-0.0375082			27.75	-0.849948	0.949985			0.0707364	1.27274
		27.7667	0.0279326	0.0279326			27.7667	0.728856	-0.232847			0.350732	-0.680027				27.7667	-0.0382048	-0.0382048			27.7667	-0.864362	0.957786			0.0660604	1.28845
		27.7833	0.0273294	0.0273294			27.7833	0.696828	-0.274054			0.298946	-0.686517				27.7833	-0.0389014	-0.0389014			27.7833	-0.877299	0.964397			0.0615876	1.30228
		27.8	0.0267263	0.0267263			27.8	0.662227	-0.315168			0.245408	-0.691123				27.8	-0.039598	-0.039598			27.8	-0.89229	0.971218			0.0558109	1.3177
		27.8167	0.0251065	0.0251065			27.8167	0.609192	-0.357955			0.177651	-0.683876				27.8167	-0.0399803	-0.0399803			27.8167	-0.904361	0.976872			0.0512735	1.33023
		27.8333	0.0234867	0.0234867			27.8333	0.56765	-0.402794			0.11657	-0.686208				27.8333	-0.0403626	-0.0403626			27.8333	-0.915056	0.983054			0.0480822	1.34217
		27.85	0.0218669	0.0218669			27.85	0.521532	-0.438084			0.0590067	-0.678551				27.85	-0.0407448	-0.0407448			27.85	-0.924555	0.987788			0.0447126	1.35223
		27.8667	0.0202472	0.0202472			27.8667	0.481393	-0.468776			0.00892196	-0.671871				27.8667	-0.0411271	-0.0411271			27.8667	-0.933894	0.991543			0.0407643	1.36149
		27.8833	0.0186274	0.0186274			27.8833	0.437495	-0.502019			-0.0456257	-0.664337				27.8833	-0.0415093	-0.0415093			27.8833	-0.942082	0.994407			0.0369992	1.3693
		27.9	0.0170076	0.0170076			27.9	0.398184	-0.532437			-0.0949309	-0.658049				27.9	-0.0418916	-0.0418916			27.9	-0.950307	0.996786			0.0328657	1.3768
		27.9167	0.0153878	0.0153878			27.9167	0.355906	-0.56535			-0.148099	-0.651427				27.9167	-0.0422738	-0.0422738			27.9167	-0.957418	0.998398			0.0289769	1.38297
		27.9333	0.0137681	0.0137681			27.9333	0.317332	-0.595689			-0.196828	-0.645604				27.9333	-0.0426561	-0.0426561			27.9333	-0.964618	0.999523			0.0246813	1.38886
		27.95	0.0121483	0.0121483			27.95	0.27656	-0.628442			-0.248818	-0.639933				27.95	-0.0430383	-0.0430383			27.95	-0.970731	0.999973			0.0206774	1.3935
		27.9667	0.0105285	0.0105285			27.9667	0.238758	-0.658861			-0.297057	-0.634712				27.9667	-0.0434206	-0.0434206			27.9667	-0.976962	0.999814			0.0161588	1.39779
		27.9833	0.00890872	0.00890872			27.9833	0.199497	-0.691514			-0.347909	-0.63004				27.9833	-0.0438029	-0.0438029			27.9833	-0.982105	0.999043			0.011977	1.40088
		28	0.00728895	0.00728895			28	0.162576	-0.723151			-0.396386	-0.626304				28	-0.0441851	-0.0441851			28	-0.987669	0.997252			0.00677624	1.40355
		28.0167	0.00570902	0.00570902			28.0167	0.125736	-0.75385			-0.444144	-0.621962				28.0167	-0.0442119	-0.0442119			28.0167	-0.991833	0.994701			0.00202798	1.40469
		28.0333	0.00412909	0.00412909			28.0333	0.0904549	-0.77986			-0.487483	-0.615406				28.0333	-0.0442387	-0.0442387			28.0333	-0.994863	0.991594			-0.00231146	1.40464
		28.05	0.00254916	0.00254916			28.05	0.0550877	-0.807827			-0.532267	-0.610173				28.05	-0.0442655	-0.0442655			28.05	-0.997072	0.988076			-0.00636148	1.40371
		28.0667	0.000969228	0.000969228			28.0667	0.0208139	-0.832612			-0.574028	-0.603463				28.0667	-0.0442923	-0.0442923			28.0667	-0.998696	0.983783			-0.0105453	1.40182
		28.0833	-0.000610702	-0.000610702			28.0833	-0.0129281	-0.858744			-0.616365	-0.598082				28.0833	-0.0443191	-0.0443191			28.0833	-0.999627	0.979239			-0.0144169	1.39927
		28.1	-0.00219063	-0.00219063			28.1	-0.046035	-0.882297			-0.65643	-0.591327				28.1	-0.0443459	-0.0443459			28.1	-0.999998	0.973746			-0.0185628	1.39565
		28.1167	-0.00377056	-0.00377056			28.1167	-0.0780495	-0.90629			-0.696033	-0.585655				28.1167	-0.0443727	-0.0443727			28.1167	-0.999771	0.968122			-0.0223789	1.39151
		28.1333	-0.00535049	-0.00535049			28.1333	-0.109795	-0.928527			-0.734204	-0.578931				28.1333	-0.0443995	-0.0443995			28.1333	-0.998898	0.961274			-0.0266039	1.38605
		28.15	-0.00693042	-0.00693042			28.15	-0.139941	-0.949695			-0.770489	-0.572583				28.15	-0.0444263	-0.0444263			28.15	-0.997503	0.954385			-0.0304895	1.38019
		28.1667	-0.00851035	-0.00851035			28.1667	-0.169987	-0.972084			-0.807566	-0.567168				28.1667	-0.0444531	-0.0444531			28.1667	-0.995269	0.945271			-0.0353543	1.37217
		28.1833	-0.0100903	-0.0100903			28.1833	-0.197971	-0.987845			-0.838499	-0.558526				28.1833	-0.0444799	-0.0444799			28.1833	-0.992558	0.935313			-0.0404787	1.36321
		28.2	-0.0116702	-0.0116702			28.2	-0.225019	-0.994502			-0.862332	-0.544107				28.2	-0.0445066	-0.0445066			28.2	-0.98829	0.925361			-0.0444982	1.35316
		28.2167	-0.0138313	-0.0138313			28.2167	-0.259707	-0.999036			-0.890066	-0.522784				28.2167	-0.044171	-0.044171			28.2167	-0.983164	0.915439			-0.0478883	1.34251
		28.2333	-0.0159924	-0.0159924			28.2333	-0.296357	-0.999993			-0.916658	-0.497546				28.2333	-0.0438354	-0.0438354			28.2333	-0.977815	0.90468			-0.0517142	1.33112
		28.25	-0.0181535	-0.0181535			28.25	-0.329762	-0.998134			-0.938964	-0.472611				28.25	-0.0434998	-0.0434998			28.25	-0.972106	0.894104			-0.0551558	1.31961
		28.2667	-0.0203145	-0.0203145			28.2667	-0.364701	-0.994087			-0.960808	-0.445043				28.2667	-0.0431642	-0.0431642			28.2667	-0.965707	0.882404			-0.0589041	1.30681
		28.2833	-0.0224756	-0.0224756			28.2833	-0.396225	-0.986297			-0.977591	-0.417244				28.2833	-0.0428286	-0.0428286			28.2833	-0.959113	0.871002			-0.0623036	1.29409
		28.3	-0.0246367	-0.0246367			28.3	-0.429405	-0.976733			-0.99429	-0.38702				28.3	-0.042493	-0.042493			28.3	-0.951646	0.858146			-0.0661139	1.27972
		28.3167	-0.0267978	-0.0267978			28.3167	-0.458996	-0.962326			-1.00503	-0.355908				28.3167	-0.0421574	-0.0421574			28.3167	-0.944105	0.845681			-0.0695964	1.26557
		28.3333	-0.0289589	-0.0289589			28.3333	-0.49032	-0.943519			-1.01388	-0.32046				28.3333	-0.0418218	-0.0418218			28.3333	-0.935495	0.830556			-0.0742035	1.24879
		28.35	-0.03112	-0.03112			28.35	-0.517923	-0.914364			-1.01278	-0.280326				28.35	-0.0414862	-0.0414862			28.35	-0.92691	0.813982			-0.0798525	1.231
		28.3667	-0.033281	-0.033281			28.3667	-0.547131	-0.88932			-1.01572	-0.241964				28.3667	-0.0411505	-0.0411505			28.3667	-0.916924	0.797783			-0.0842456	1.21248
		28.3833	-0.0354421	-0.0354421			28.3833	-0.572542	-0.8561			-1.0102	-0.200506				28.3833	-0.0408149	-0.0408149			28.3833	-0.907037	0.781929			-0.0884648	1.19428
		28.4	-0.0376032	-0.0376032			28.4	-0.598223	-0.825518			-1.00674	-0.160722				28.4	-0.0404793	-0.0404793			28.4	-0.894378	0.765336			-0.0912465	1.17359
		28.4167	-0.040214	-0.040214			28.4167	-0.624398	-0.78647			-0.997634	-0.114602				28.4167	-0.0398097	-0.0398097			28.4167	-0.880172	0.74919			-0.0926181	1.15213
		28.4333	-0.0428247	-0.0428247			28.4333	-0.654706	-0.750045			-0.993309	-0.0674153				28.4333	-0.0391402	-0.0391402			28.4333	-0.866626	0.732016			-0.0951833	1.13041
		28.45	-0.0454355	-0.0454355			28.45	-0.680696	-0.705038			-0.979862	-0.0172125				28.45	-0.0384706	-0.0384706			28.45	-0.853122	0.715367			-0.0974075	1.10909
		28.4667	-0.0480463	-0.0480463			28.4667	-0.709455	-0.662363			-0.970022	0.0332989				28.4667	-0.037801	-0.037801			28.4667	-0.839068	0.697422			-0.100159	1.08646
		28.4833	-0.050657	-0.050657			28.4833	-0.73397	-0.611415			-0.951331	0.0866595				28.4833	-0.0371314	-0.0371314			28.4833	-0.825192	0.680067			-0.102619	1.06438
		28.5	-0.0532678	-0.0532678			28.5	-0.760996	-0.56038			-0.934354	0.141857				28.5	-0.0364618	-0.0364618			28.5	-0.810471	0.660445			-0.106084	1.04009
		28.5167	-0.0558786	-0.0558786			28.5167	-0.783862	-0.492197			-0.90231	0.206238				28.5167	-0.0357922	-0.0357922			28.5167	-0.796028	0.638819			-0.111163	1.01459
		28.5333	-0.0584893	-0.0584893			28.5333	-0.809147	-0.429953			-0.876176	0.268131				28.5333	-0.0351227	-0.0351227			28.5333	-0.780531	0.617581			-0.115223	0.988615
		28.55	-0.0611001	-0.0611001			28.55	-0.830356	-0.360117			-0.841791	0.33251				28.55	-0.0344531	-0.0344531			28.55	-0.765394	0.596819			-0.119201	0.96323
		28.5667	-0.0637109	-0.0637109			28.5667	-0.854107	-0.292921			-0.811071	0.396818				28.5667	-0.0337835	-0.0337835			28.5667	-0.748901	0.575492			-0.122619	0.936487
		28.5833	-0.0663216	-0.0663216			28.5833	-0.873823	-0.219984			-0.773439	0.462334				28.5833	-0.0331139	-0.0331139			28.5833	-0.73284	0.554671			-0.125985	0.910408
		28.6	-0.0689324	-0.0689324			28.6	-0.897814	-0.148271			-0.739694	0.530007				28.6	-0.0324443	-0.0324443			28.6	-0.714136	0.533092			-0.128018	0.881924
		28.6167	-0.0704584	-0.0704584			28.6167	-0.915168	-0.0731624			-0.698855	0.595388				28.6167	-0.0315023	-0.0315023			28.6167	-0.692853	0.51204			-0.127854	0.851988
		28.6333	-0.0719843	-0.0719843			28.6333	-0.930151	0.00202815			-0.656282	0.65915				28.6333	-0.0305604	-0.0305604			28.6333	-0.672464	0.490101			-0.12895	0.822058
		28.65	-0.0735103	-0.0735103			28.65	-0.942308	0.0778797			-0.611243	0.721382				28.65	-0.0296184	-0.0296184			28.65	-0.652359	0.468708			-0.129861	0.792714
		28.6667	-0.0750362	-0.0750362			28.6667	-0.954343	0.155056			-0.565181	0.784463				28.6667	-0.0286764	-0.0286764			28.6667	-0.631897	0.445947			-0.131487	0.762151
		28.6833	-0.0765622	-0.0765622			28.6833	-0.963821	0.230631			-0.518444	0.844605				28.6833	-0.0277344	-0.0277344			28.6833	-0.611773	0.421223			-0.134739	0.730439
		28.7	-0.0780882	-0.0780882			28.7	-0.97335	0.308923			-0.469821	0.906703				28.7	-0.0267924	-0.0267924			28.7	-0.591044	0.396644			-0.137462	0.698401
		28.7167	-0.0796141	-0.0796141			28.7167	-0.98055	0.38199			-0.423246	0.963461				28.7167	-0.0258504	-0.0258504			28.7167	-0.570696	0.372477			-0.140162	0.666923
		28.7333	-0.0811401	-0.0811401			28.7333	-0.987619	0.458936			-0.373836	1.02287				28.7333	-0.0249085	-0.0249085			28.7333	-0.549619	0.347947			-0.142604	0.634675
		28.75	-0.0826661	-0.0826661			28.75	-0.992542	0.527946			-0.328519	1.07515				28.75	-0.0239665	-0.0239665			28.75	-0.528956	0.323795			-0.145071	0.602987
		28.7667	-0.084192	-0.084192			28.7667	-0.996926	0.601971			-0.279276	1.13059				28.7667	-0.0230245	-0.0230245			28.7667	-0.507425	0.299226			-0.147219	0.570388
		28.7833	-0.085718	-0.085718			28.7833	-0.999218	0.665652			-0.235867	1.17724				28.7833	-0.0220825	-0.0220825			28.7833	-0.486341	0.275002			-0.149439	0.538351
		28.8	-0.087244	-0.087244			28.8	-0.99983	0.736033			-0.186533	1.22744				28.8	-0.0211405	-0.0211405			28.8	-0.463748	0.250365			-0.150884	0.504954
		28.8167	-0.0865217	-0.0865217			28.8167	-0.997361	0.793695			-0.144013	1.26647				28.8167	-0.0200153	-0.0200153			28.8167	-0.438451	0.226043			-0.150195	0.469868
		28.8333	-0.0857994	-0.0857994			28.8333	-0.99338	0.866788			-0.089514	1.31534				28.8333	-0.0188901	-0.0188901			28.8333	-0.413634	0.20126			-0.150171	0.434795
		28.85	-0.0850771	-0.0850771			28.85	-0.988116	0.910074			-0.055184	1.34222				28.85	-0.0177649	-0.0177649			28.85	-0.389122	0.175334			-0.151171	0.39913
		28.8667	-0.0843548	-0.0843548			28.8667	-0.981492	0.937788			-0.0309036	1.35714				28.8667	-0.0166397	-0.0166397			28.8667	-0.3644	0.149361			-0.152055	0.363284
		28.8833	-0.0836325	-0.0836325			28.8833	-0.974204	0.958737			-0.0109368	1.3668				28.8833	-0.0155145	-0.0155145			28.8833	-0.33996	0.12358			-0.153004	0.327772
		28.9	-0.0829102	-0.0829102			28.9	-0.965316	0.975732			0.00736508	1.37253				28.9	-0.0143893	-0.0143893			28.9	-0.315214	0.0976768			-0.153822	0.291958
		28.9167	-0.0821879	-0.0821879			28.9167	-0.95618	0.986913			0.021732	1.37397				28.9167	-0.0132641	-0.0132641			28.9167	-0.290729	0.0719002			-0.154736	0.256418
		28.9333	-0.0814656	-0.0814656			28.9333	-0.945041	0.995381			0.0355962	1.37209				28.9333	-0.0121389	-0.0121389			28.9333	-0.26593	0.0460467			-0.155481	0.220601
		28.95	-0.0807433	-0.0807433			28.95	-0.933968	0.999186			0.0461166	1.36695				28.95	-0.0110137	-0.0110137			28.95	-0.24137	0.020259			-0.156349	0.185
		28.9667	-0.0800209	-0.0800209			28.9667	-0.920115	0.999637			0.0562304	1.35747				28.9667	-0.00988853	-0.00988853			28.9667	-0.216512	-0.00554261			-0.157016	0.149178
		28.9833	-0.0792987	-0.0792987			28.9833	-0.906561	0.996525			0.0636138	1.34568				28.9833	-0.00876333	-0.00876333			28.9833	-0.191875	-0.0313386			-0.157836	0.113516
		29	-0.0785763	-0.0785763			29	-0.886867	0.986436			0.0704059	1.32463				29	-0.00763813	-0.00763813			29	-0.1669	-0.057087			-0.158383	0.0776494
		29.0167	-0.0762714	-0.0762714			29.0167	-0.86303	0.970965			0.0763215	1.29683				29.0167	-0.00643816	-0.00643816			29.0167	-0.140559	-0.0826705			-0.157847	0.040933
		29.0333	-0.0739665	-0.0739665			29.0333	-0.841371	0.953311			0.0791536	1.26903				29.0333	-0.00523819	-0.00523819			29.0333	-0.114254	-0.108121			-0.157243	0.00433637
		29.05	-0.0716616	-0.0716616			29.05	-0.819705	0.9346			0.0812434	1.24048				29.05	-0.00403822	-0.00403822			29.05	-0.0880757	-0.13368			-0.156805	-0.0322474
		29.0667	-0.0693567	-0.0693567			29.0667	-0.797422	0.912096			0.0810871	1.20881				29.0667	-0.00283826	-0.00283826			29.0667	-0.0618535	-0.159044			-0.156198	-0.0687238
		29.0833	-0.0670517	-0.0670517			29.0833	-0.775515	0.890355			0.0812045	1.17795				29.0833	-0.00163829	-0.00163829			29.0833	-0.0357056	-0.184566			-0.155756	-0.10526
		29.1	-0.0647468	-0.0647468			29.1	-0.752441	0.864015			0.0788945	1.14301				29.1	-0.00043832	-0.00043832			29.1	-0.00954531	-0.209843			-0.155131	-0.141632
		29.1167	-0.0624419	-0.0624419			29.1167	-0.729982	0.839684			0.0775708	1.10992				29.1167	0.000761648	0.000761648			29.1167	0.016588	-0.235329			-0.154673	-0.178132
		29.1333	-0.060137	-0.060137			29.1333	-0.706133	0.809808			0.0733093	1.07193				29.1333	0.00196162	0.00196162			29.1333	0.0426876	-0.260554			-0.154055	-0.214424
		29.15	-0.0578321	-0.0578321			29.15	-0.683058	0.782831			0.0705501	1.03654				29.15	0.00316158	0.00316158			29.15	0.0688062	-0.286041			-0.153608	-0.250915
		29.1667	-0.0555271	-0.0555271			29.1667	-0.658485	0.746827			0.0624678	0.993706				29.1667	0.00436155	0.00436155			29.1667	0.094849	-0.311473			-0.153176	-0.287313
		29.1833	-0.0532222	-0.0532222			29.1833	-0.634787	0.706316			0.0505789	0.948303				29.1833	0.00556152	0.00556152			29.1833	0.120958	-0.335529			-0.151725	-0.322785
		29.2	-0.0509173	-0.0509173			29.2	-0.609509	0.665944			0.0399057	0.901882				29.2	0.00676149	0.00676149			29.2	0.147005	-0.358806			-0.149766	-0.357662
		29.2167	-0.0485887	-0.0485887			29.2167	-0.584976	0.628157			0.0305331	0.857814				29.2167	0.00791892	0.00791892			29.2167	0.172284	-0.382458			-0.148615	-0.392263
		29.2333	-0.0462601	-0.0462601			29.2333	-0.559047	0.587566			0.0201657	0.810778				29.2333	0.00907636	0.00907636			29.2333	0.19729	-0.405514			-0.147237	-0.426247
		29.25	-0.0439315	-0.0439315			29.25	-0.534043	0.549743			0.0111016	0.766353				29.25	0.0102338	0.0102338			29.25	0.222446	-0.428953			-0.146023	-0.460608
		29.2667	-0.0416028	-0.0416028			29.2667	-0.507654	0.508993			0.00094666	0.718878				29.2667	0.0113912	0.0113912			29.2667	0.247322	-0.451838			-0.144614	-0.494381
		29.2833	-0.0392742	-0.0392742			29.2833	-0.482165	0.470865			-0.00799026	0.673894				29.2833	0.0125487	0.0125487			29.2833	0.272372	-0.475113			-0.14336	-0.528552
		29.3	-0.0369456	-0.0369456			29.3	-0.455394	0.43044			-0.017645	0.626379				29.3	0.0137061	0.0137061			29.3	0.297118	-0.497945			-0.142006	-0.562194
		29.3167	-0.034617	-0.034617			29.3167	-0.429458	0.392161			-0.0263727	0.580972				29.3167	0.0148635	0.0148635			29.3167	0.322059	-0.52117			-0.140793	-0.596253
		29.3333	-0.0322884	-0.0322884			29.3333	-0.402415	0.354871			-0.0336184	0.535482				29.3333	0.016021	0.016021			29.3333	0.346696	-0.544623			-0.139956	-0.630257
		29.35	-0.0299598	-0.0299598			29.35	-0.376099	0.341942			-0.0241528	0.507732				29.35	0.0171784	0.0171784			29.35	0.371548	-0.566107			-0.137574	-0.663023
		29.3667	-0.0276312	-0.0276312			29.3667	-0.349005	0.320634			-0.0200613	0.473506				29.3667	0.0183358	0.0183358			29.3667	0.39617	-0.585914			-0.134169	-0.694438
		29.3833	-0.0253026	-0.0253026			29.3833	-0.322464	0.302273			-0.0142767	0.441756				29.3833	0.0194933	0.0194933			29.3833	0.421029	-0.606227			-0.130955	-0.72638
		29.4	-0.022974	-0.022974			29.4	-0.296504	0.279591			-0.0119592	0.40736				29.4	0.0206507	0.0206507			29.4	0.446222	-0.625527			-0.126788	-0.757841
		29.4167	-0.0215755	-0.0215755			29.4167	-0.281933	0.25965			-0.0157568	0.382957				29.4167	0.0216509	0.0216509			29.4167	0.469057	-0.645289			-0.124615	-0.787961
		29.4333	-0.0201769	-0.0201769			29.4333	-0.264104	0.236488			-0.0195278	0.353972				29.4333	0.0226511	0.0226511			29.4333	0.490593	-0.664225			-0.122776	-0.81658
		29.45	-0.0187784	-0.0187784			29.45	-0.247069	0.215773			-0.0221297	0.327279				29.45	0.0236514	0.0236514			29.45	0.512485	-0.683574			-0.120978	-0.845741
		29.4667	-0.0173799	-0.0173799			29.4667	-0.228432	0.19248			-0.0254217	0.29763				29.4667	0.0246516	0.0246516			29.4667	0.533603	-0.702333			-0.11931	-0.873939
		29.4833	-0.0159814	-0.0159814			29.4833	-0.210564	0.171319			-0.0277501	0.270032				29.4833	0.0256518	0.0256518			29.4833	0.555044	-0.72144			-0.11766	-0.902611
		29.5	-0.0145829	-0.0145829			29.5	-0.191542	0.147682			-0.0310134	0.239868				29.5	0.026652	0.026652			29.5	0.575829	-0.740986			-0.116784	-0.931129
		29.5167	-0.0131843	-0.0131843			29.5167	-0.173239	0.115598			-0.040758	0.204239				29.5167	0.0276522	0.0276522			29.5167	0.596905	-0.758723			-0.114423	-0.958574
		29.5333	-0.0117858	-0.0117858			29.5333	-0.154054	0.0835738			-0.0498367	0.168028				29.5333	0.0286524	0.0286524			29.5333	0.617433	-0.774084			-0.110769	-0.983951
		29.55	-0.0103873	-0.0103873			29.55	-0.135537	0.0525468			-0.0586829	0.132995				29.55	0.0296526	0.0296526			29.55	0.638212	-0.789872			-0.10724	-1.00981
		29.5667	-0.00898877	-0.00898877			29.5667	-0.116332	0.0212989			-0.0671984	0.0973196				29.5667	0.0306528	0.0306528			29.5667	0.658673	-0.804359			-0.103015	-1.03452
		29.5833	-0.00759025	-0.00759025			29.5833	-0.0977726	-0.00968053			-0.0759808	0.0622905				29.5833	0.0316531	0.0316531			29.5833	0.679332	-0.819194			-0.0988975	-1.05962
		29.6	-0.00619173	-0.00619173			29.6	-0.0784767	-0.0405964			-0.0841974	0.0267854				29.6	0.0326533	0.0326533			29.6	0.700832	-0.833027			-0.0934759	-1.0846
		29.6167	-0.00380936	-0.00380936			29.6167	-0.0477088	-0.0719651			-0.0846222	-0.0171518				29.6167	0.0333956	0.0333956			29.6167	0.719786	-0.847111			-0.0900324	-1.10796
		29.6333	-0.001427	-0.001427			29.6333	-0.0177294	-0.103155			-0.0854778	-0.0604047				29.6333	0.0341379	0.0341379			29.6333	0.736321	-0.860486			-0.0877977	-1.12911
		29.65	0.000955374	0.000955374			29.65	0.0118087	-0.135625			-0.0875513	-0.104251				29.65	0.0348802	0.0348802			29.65	0.753191	-0.873988			-0.0854165	-1.15059
		29.6667	0.00333774	0.00333774			29.6667	0.0409928	-0.16954			-0.0908965	-0.148869				29.6667	0.0356226	0.0356226			29.6667	0.768829	-0.8878			-0.0841254	-1.17141
		29.6833	0.00572011	0.00572011			29.6833	0.0700004	-0.18153			-0.0788633	-0.177859				29.6833	0.0363649	0.0363649			29.6833	0.784729	-0.900395			-0.081788	-1.19156
		29.7	0.00810248	0.00810248			29.7	0.0985842	-0.189029			-0.0639541	-0.203373				29.7	0.0371072	0.0371072			29.7	0.799681	-0.910546			-0.0783935	-1.20931
		29.7167	0.0104848	0.0104848			29.7167	0.127188	-0.198666			-0.0505429	-0.230413				29.7167	0.0378496	0.0378496			29.7167	0.814815	-0.920827			-0.0749621	-1.22728
		29.7333	0.0128672	0.0128672			29.7333	0.155218	-0.205126			-0.0352899	-0.254801				29.7333	0.0385919	0.0385919			29.7333	0.829198	-0.929803			-0.0711389	-1.2438
		29.75	0.0152496	0.0152496			29.75	0.18343	-0.213803			-0.0214772	-0.280886				29.75	0.0393342	0.0393342			29.75	0.843667	-0.938822			-0.067285	-1.26041
		29.7667	0.017632	0.017632			29.7667	0.210877	-0.219312			-0.00596432	-0.30419				29.7667	0.0400765	0.0400765			29.7667	0.857671	-0.946844			-0.0630548	-1.27598
		29.7833	0.0200143	0.0200143			29.7833	0.238639	-0.22712			0.00814471	-0.329341				29.7833	0.0408189	0.0408189			29.7833	0.871633	-0.954795			-0.0588048	-1.29148
		29.8	0.0223967	0.0223967			29.8	0.265271	-0.231471			0.0239	-0.35125				29.8	0.0415612	0.0415612			29.8	0.886328	-0.961988			-0.0534996	-1.30696
		29.8167	0.0249315	0.0249315			29.8167	0.293941	-0.238175			0.0394321	-0.376263				29.8167	0.0419692	0.0419692			29.8167	0.899355	-0.968959			-0.0492176	-1.3211
		29.8333	0.0274663	0.0274663			29.8333	0.321876	-0.240064			0.0578495	-0.397351				29.8333	0.0423772	0.0423772			29.8333	0.90971	-0.975756			-0.0467019	-1.33323
		29.85	0.0300011	0.0300011			29.85	0.350296	-0.256562			0.06628	-0.429114				29.85	0.0427852	0.0427852			29.85	0.920093	-0.981784			-0.0436218	-1.34483
		29.8667	0.0325359	0.0325359			29.8667	0.377696	-0.271747			0.0749168	-0.459226				29.8667	0.0431932	0.0431932			29.8667	0.929155	-0.9861			-0.0402665	-1.35429
		29.8833	0.0350707	0.0350707			29.8833	0.405683	-0.289128			0.0824172	-0.491305				29.8833	0.0436013	0.0436013			29.8833	0.938174	-0.990092			-0.0367117	-1.36349
		29.9	0.0376055	0.0376055			29.9	0.432515	-0.303766			0.091039	-0.520629				29.9	0.0440093	0.0440093			29.9	0.946195	-0.993132			-0.0331895	-1.37131
		29.9167	0.0401403	0.0401403			29.9167	0.460006	-0.320859			0.0983916	-0.552155				29.9167	0.0444173	0.0444173			29.9167	0.954082	-0.99578			-0.0294852	-1.37876
		29.9333	0.0426751	0.0426751			29.9333	0.486249	-0.334717			0.107149	-0.58051				29.9333	0.0448253	0.0448253			29.9333	0.961159	-0.99768			-0.0258238	-1.38511
		29.95	0.0452099	0.0452099			29.95	0.513194	-0.351231			0.114525	-0.611241				29.95	0.0452333	0.0452333			29.95	0.967988	-0.999089			-0.0219916	-1.39093
		29.9667	0.0477446	0.0477446			29.9667	0.538842	-0.364068			0.123584	-0.638453				29.9667	0.0456413	0.0456413			29.9667	0.974191	-0.999838			-0.0181357	-1.39585
		29.9833	0.0502794	0.0502794			29.9833	0.565207	-0.379717			0.131161	-0.668162				29.9833	0.0460493	0.0460493			29.9833	0.979989	-0.999965			-0.0141256	-1.40004
		30	0.0528142	0.0528142			30	0.590358	-0.390673			0.141199	-0.693693				30	0.0464574	0.0464574			30	0.985666	-0.999319			-0.00965403	-1.4036
		30.0167	0.0552924	0.0552924			30.0167	0.615822	-0.408738			0.146431	-0.724473				30.0167	0.0464868	0.0464868			30.0167	0.99042	-0.997727			-0.00516737	-1.40583
		30.0333	0.0577706	0.0577706			30.0333	0.639712	-0.424043			0.152501	-0.752189				30.0333	0.0465163	0.0465163			30.0333	0.993558	-0.995753			-0.00155159	-1.40666
		30.05	0.0602487	0.0602487			30.05	0.664293	-0.4422			0.157044	-0.782409				30.05	0.0465458	0.0465458			30.05	0.996215	-0.992955			0.00230526	-1.40656
		30.0667	0.0627269	0.0627269			30.0667	0.687458	-0.456615			0.163231	-0.808981				30.0667	0.0465753	0.0465753			30.0667	0.998012	-0.989851			0.005771	-1.40563
		30.0833	0.0652051	0.0652051			30.0833	0.711226	-0.474011			0.167736	-0.838089				30.0833	0.0466048	0.0466048			30.0833	0.999293	-0.985895			0.00947373	-1.40374
		30.1	0.0676832	0.0676832			30.1	0.7337	-0.487197			0.174304	-0.863305				30.1	0.0466343	0.0466343			30.1	0.999904	-0.981658			0.012902	-1.40118
		30.1167	0.0701614	0.0701614			30.1167	0.756648	-0.503453			0.179036	-0.891026				30.1167	0.0466637	0.0466637			30.1167	0.999936	-0.976514			0.0165616	-1.39756
		30.1333	0.0726396	0.0726396			30.1333	0.77853	-0.514817			0.186473	-0.914535				30.1333	0.0466932	0.0466932			30.1333	0.999373	-0.970998			0.0200646	-1.39326
		30.15	0.0751177	0.0751177			30.15	0.800694	-0.529302			0.191904	-0.940449				30.15	0.0467227	0.0467227			30.15	0.998149	-0.964498			0.0237949	-1.3878
		30.1667	0.0775959	0.0775959			30.1667	0.822338	-0.536013			0.202462	-0.9605				30.1667	0.0467522	0.0467522			30.1667	0.996297	-0.956851			0.0278924	-1.38108
		30.1833	0.0800741	0.0800741			30.1833	0.843963	-0.55597			0.203642	-0.989902				30.1833	0.0467817	0.0467817			30.1833	0.993668	-0.947386			0.0327265	-1.37253
		30.2	0.0825522	0.0825522			30.2	0.867833	-0.575863			0.206454	-1.02085				30.2	0.0468112	0.0468112			30.2	0.989877	-0.938961			0.0360033	-1.36389
		30.2167	0.0834635	0.0834635			30.2167	0.887448	-0.598027			0.204652	-1.05039				30.2167	0.046455	0.046455			30.2167	0.984772	-0.929313			0.0392155	-1.35346
		30.2333	0.0843748	0.0843748			30.2333	0.901184	-0.617322			0.200721	-1.07375				30.2333	0.0460988	0.0460988			30.2333	0.979942	-0.920086			0.0423247	-1.34352
		30.25	0.0852861	0.0852861			30.25	0.9153	-0.638942			0.195414	-1.09902				30.25	0.0457426	0.0457426			30.25	0.974111	-0.909652			0.0455791	-1.33202
		30.2667	0.0861973	0.0861973			30.2667	0.926754	-0.65703			0.190724	-1.1199				30.2667	0.0453865	0.0453865			30.2667	0.968274	-0.899493			0.0486355	-1.32071
		30.2833	0.0871086	0.0871086			30.2833	0.93843	-0.677449			0.184541	-1.1426				30.2833	0.0450303	0.0450303			30.2833	0.961454	-0.888126			0.0518511	-1.30785
		30.3	0.0880199	0.0880199			30.3	0.948188	-0.693639			0.179994	-1.16095				30.3	0.0446741	0.0446741			30.3	0.954588	-0.87681			0.0549972	-1.29499
		30.3167	0.0889311	0.0889311			30.3167	0.957961	-0.712146			0.173817	-1.18094				30.3167	0.0443179	0.0443179			30.3167	0.94673	-0.864281			0.0582996	-1.28058
		30.3333	0.0898424	0.0898424			30.3333	0.966231	-0.723179			0.171864	-1.19459				30.3333	0.0439618	0.0439618			30.3333	0.938755	-0.850692			0.0622703	-1.26533
		30.35	0.0907537	0.0907537			30.35	0.974253	-0.743891			0.162891	-1.21491				30.35	0.0436056	0.0436056			30.35	0.929767	-0.834112			0.0676381	-1.24725
		30.3667	0.0916649	0.0916649			30.3667	0.981122	-0.766657			0.15165	-1.23587				30.3667	0.0432494	0.0432494			30.3667	0.920442	-0.819541			0.0713474	-1.23035
		30.3833	0.0925762	0.0925762			30.3833	0.987376	-0.790222			0.139408	-1.25695				30.3833	0.0428932	0.0428932			30.3833	0.91007	-0.803564			0.0753113	-1.21172
		30.4	0.0934875	0.0934875			30.4	0.993144	-0.81264			0.127636	-1.27688				30.4	0.042537	0.042537			30.4	0.898085	-0.788561			0.0774451	-1.19264
		30.4167	0.0929144	0.0929144			30.4167	0.997274	-0.835544			0.114361	-1.296				30.4167	0.0418264	0.0418264			30.4167	0.883324	-0.772207			0.0785716	-1.17064
		30.4333	0.0923414	0.0923414			30.4333	0.99907	-0.857111			0.100381	-1.31252				30.4333	0.0411158	0.0411158			30.4333	0.870487	-0.756577			0.0805466	-1.15051
		30.45	0.0917683	0.0917683			30.45	0.999961	-0.878718			0.0857318	-1.32843				30.45	0.0404051	0.0404051			30.45	0.856345	-0.739647			0.0825184	-1.12854
		30.4667	0.0911953	0.0911953			30.4667	0.999812	-0.899592			0.0708667	-1.34308				30.4667	0.0396945	0.0396945			30.4667	0.843007	-0.723181			0.08473	-1.10746
		30.4833	0.0906223	0.0906223			30.4833	0.998698	-0.919765			0.0558144	-1.35656				30.4833	0.0389838	0.0389838			30.4833	0.828424	-0.705474			0.086939	-1.08463
		30.5	0.0900492	0.0900492			30.5	0.996954	-0.942648			0.0384001	-1.37151				30.5	0.0382732	0.0382732			30.5	0.814417	-0.687206			0.0899517	-1.06181
		30.5167	0.0894762	0.0894762			30.5167	0.994127	-0.96018			0.0240036	-1.3819				30.5167	0.0375625	0.0375625			30.5167	0.799209	-0.665177			0.0947748	-1.03548
		30.5333	0.0889031	0.0889031			30.5333	0.990904	-0.969623			0.0150478	-1.3863				30.5333	0.0368519	0.0368519			30.5333	0.784416	-0.645333			0.0983461	-1.01099
		30.55	0.0883301	0.0883301			30.55	0.986459	-0.97892			0.00533044	-1.38973				30.55	0.0361412	0.0361412			30.55	0.768466	-0.624179			0.102026	-0.984749
		30.5667	0.087757	0.087757			30.5667	0.981712	-0.985028			-0.0023448	-1.39069				30.5667	0.0354306	0.0354306			30.5667	0.752654	-0.604179			0.104988	-0.959426
		30.5833	0.087184	0.087184			30.5833	0.97558	-0.990815			-0.0107728	-1.39045				30.5833	0.03472	0.03472			30.5833	0.735738	-0.582952			0.108036	-0.932455
		30.6	0.0866109	0.0866109			30.6	0.96865	-0.994566			-0.0183254	-1.3882				30.6	0.0340093	0.0340093			30.6	0.71767	-0.562617			0.109639	-0.9053
		30.6167	0.0855016	0.0855016			30.6167	0.959583	-0.997696			-0.0269499	-1.38401				30.6167	0.0330111	0.0330111			30.6167	0.695474	-0.541146			0.109126	-0.874423
		30.6333	0.0843923	0.0843923			30.6333	0.951622	-0.999357			-0.0337538	-1.37955				30.6333	0.0320129	0.0320129			30.6333	0.675693	-0.52035			0.109844	-0.84573
		30.65	0.083283	0.083283			30.65	0.941894	-0.999999			-0.0410871	-1.37313				30.65	0.0310148	0.0310148			30.65	0.654664	-0.498521			0.11041	-0.815425
		30.6667	0.0821736	0.0821736			30.6667	0.932945	-0.999261			-0.0468925	-1.36628				30.6667	0.0300166	0.0300166			30.6667	0.634771	-0.476727			0.111753	-0.785948
		30.6833	0.0810643	0.0810643			30.6833	0.922186	-0.996703			-0.0526911	-1.35686				30.6833	0.0290184	0.0290184			30.6833	0.613711	-0.451415			0.114761	-0.753158
		30.7	0.079955	0.079955			30.7	0.912244	-0.993621			-0.0575422	-1.34765				30.7	0.0280202	0.0280202			30.7	0.593505	-0.427712			0.117233	-0.722109
		30.7167	0.0788457	0.0788457			30.7167	0.900441	-0.98878			-0.0624655	-1.33588				30.7167	0.027022	0.027022			30.7167	0.572215	-0.403062			0.11961	-0.689625
		30.7333	0.0777363	0.0777363			30.7333	0.889488	-0.983714			-0.0666278	-1.32455				30.7333	0.0260238	0.0260238			30.7333	0.551609	-0.379324			0.121823	-0.658269
		30.75	0.076627	0.076627			30.75	0.876629	-0.976664			-0.0707357	-1.31048				30.75	0.0250257	0.0250257			30.75	0.530009	-0.354742			0.123933	-0.625613
		30.7667	0.0755177	0.0755177			30.7667	0.864552	-0.969421			-0.0741539	-1.29682				30.7667	0.0240275	0.0240275			30.7667	0.508889	-0.330866			0.125881	-0.593796
		30.7833	0.0744084	0.0744084			30.7833	0.850535	-0.959917			-0.077345	-1.28018				30.7833	0.0230293	0.0230293			30.7833	0.486882	-0.306258			0.12772	-0.560834
		30.8	0.0732991	0.0732991			30.8	0.836547	-0.949672			-0.0799917	-1.26305				30.8	0.0220311	0.0220311			30.8	0.464633	-0.282205			0.128996	-0.528094
		30.8167	0.0718212	0.0718212			30.8167	0.819206	-0.936818			-0.0831643	-1.2417				30.8167	0.0208418	0.0208418			30.8167	0.438431	-0.257544			0.127906	-0.492129
		30.8333	0.0703433	0.0703433			30.8333	0.804251	-0.918884			-0.0810581	-1.21844				30.8333	0.0196525	0.0196525			30.8333	0.413881	-0.233195			0.127764	-0.457552
		30.85	0.0688654	0.0688654			30.85	0.787179	-0.891865			-0.0740236	-1.18726				30.85	0.0184632	0.0184632			30.85	0.388497	-0.206746			0.128517	-0.420901
		30.8667	0.0673875	0.0673875			30.8667	0.771785	-0.872116			-0.0709444	-1.16241				30.8667	0.0172739	0.0172739			30.8667	0.363963	-0.180971			0.129395	-0.385327
		30.8833	0.0659095	0.0659095			30.8833	0.754318	-0.847866			-0.0661479	-1.13292				30.8833	0.0160846	0.0160846			30.8833	0.338689	-0.154796			0.130032	-0.348946
		30.9	0.0644317	0.0644317			30.9	0.73842	-0.827828			-0.0632212	-1.1075				30.9	0.0148954	0.0148954			30.9	0.314051	-0.128999			0.130851	-0.313284
		30.9167	0.0629538	0.0629538			30.9167	0.720498	-0.803406			-0.0586247	-1.07756				30.9167	0.0137061	0.0137061			30.9167	0.288775	-0.102916			0.131422	-0.276967
		30.9333	0.0614759	0.0614759			30.9333	0.704095	-0.783239			-0.055963	-1.0517				30.9333	0.0125168	0.0125168			30.9333	0.264001	-0.0770729			0.132178	-0.241176
		30.95	0.0599979	0.0599979			30.95	0.685734	-0.758665			-0.0515699	-1.02134				30.95	0.0113275	0.0113275			30.95	0.238699	-0.0510628			0.132679	-0.204892
		30.9667	0.05852	0.05852			30.9667	0.668835	-0.739446			-0.0499296	-0.995805				30.9667	0.0101382	0.0101382			30.9667	0.213784	-0.0251759			0.133366	-0.16897
		30.9833	0.0570421	0.0570421			30.9833	0.650057	-0.715763			-0.0464607	-0.965781				30.9833	0.00894889	0.00894889			30.9833	0.18846	0.00075502			0.133795	-0.132727
		31	0.0555642	0.0555642			31	0.632571	-0.70395			-0.0504726	-0.945063				31	0.00775959	0.00775959			31	0.163351	0.0266717			0.134366	-0.096647
		31.0167	0.0540287	0.0540287			31.0167	0.612899	-0.704213			-0.064569	-0.931339				31.0167	0.00649582	0.00649582			31.0167	0.136452	0.0525161			0.133621	-0.0593519
		31.0333	0.0524932	0.0524932			31.0333	0.594849	-0.69818			-0.0730657	-0.91431				31.0333	0.00523205	0.00523205			31.0333	0.109977	0.078453			0.13324	-0.0222905
		31.05	0.0509577	0.0509577			31.05	0.575101	-0.689045			-0.0805707	-0.893887				31.05	0.00396827	0.00396827			31.05	0.083295	0.104189			0.132571	0.0147743
		31.0667	0.0494222	0.0494222			31.0667	0.556772	-0.679763			-0.086968	-0.874362				31.0667	0.0027045	0.0027045			31.0667	0.0568108	0.130125			0.132184	0.0518412
		31.0833	0.0478867	0.0478867			31.0833	0.536867	-0.667396			-0.0922978	-0.851542				31.0833	0.00144072	0.00144072			31.0833	0.0302247	0.155741			0.131497	0.0887533
		31.1	0.0463512	0.0463512			31.1	0.518265	-0.655668			-0.0971587	-0.830096				31.1	0.000176949	0.000176949			31.1	0.00371496	0.181671			0.131088	0.125834
		31.1167	0.0448157	0.0448157			31.1167	0.498225	-0.640953			-0.100924	-0.805521				31.1167	-0.00108683	-0.00108683			31.1167	-0.0227879	0.207165			0.130374	0.162601
		31.1333	0.0432802	0.0432802			31.1333	0.479356	-0.626382			-0.103964	-0.781875				31.1333	-0.0023506	-0.0023506			31.1333	-0.0493221	0.233112			0.129959	0.199711
		31.15	0.0417447	0.0417447			31.15	0.459202	-0.609032			-0.105946	-0.755355				31.15	-0.00361437	-0.00361437			31.15	-0.0757405	0.258515			0.129241	0.236354
		31.1667	0.0402092	0.0402092			31.1667	0.440008	-0.587294			-0.104147	-0.726413				31.1667	-0.00487815	-0.00487815			31.1667	-0.102302	0.284687			0.128965	0.273643
		31.1833	0.0386736	0.0386736			31.1833	0.419708	-0.54692			-0.0899522	-0.68351				31.1833	-0.00614192	-0.00614192			31.1833	-0.128643	0.308682			0.127307	0.309236
		31.2	0.0371381	0.0371381			31.2	0.399631	-0.515791			-0.0821375	-0.647301				31.2	-0.0074057	-0.0074057			31.2	-0.155306	0.332988			0.12564	0.345276
		31.2167	0.0351841	0.0351841			31.2167	0.374886	-0.481357			-0.0752865	-0.605456				31.2167	-0.0086186	-0.0086186			31.2167	-0.180634	0.356567			0.124403	0.379858
		31.2333	0.03323	0.03323			31.2333	0.352259	-0.451127			-0.0699096	-0.56808				31.2333	-0.00983151	-0.00983151			31.2333	-0.20618	0.380723			0.123421	0.415003
		31.25	0.031276	0.031276			31.25	0.328795	-0.417801			-0.0629369	-0.527923				31.25	-0.0110444	-0.0110444			31.25	-0.2313	0.404039			0.122145	0.449253
		31.2667	0.0293219	0.0293219			31.2667	0.306582	-0.387634			-0.0573127	-0.490885				31.2667	-0.0122573	-0.0122573			31.2667	-0.256779	0.42808			0.121128	0.484268
		31.2833	0.0273679	0.0273679			31.2833	0.283699	-0.354588			-0.0501261	-0.451337				31.2833	-0.0134702	-0.0134702			31.2833	-0.28172	0.451179			0.119825	0.518238
		31.3	0.0254138	0.0254138			31.3	0.261796	-0.324296			-0.0441939	-0.41443				31.3	-0.0146831	-0.0146831			31.3	-0.307124	0.475202			0.118849	0.553188
		31.3167	0.0234597	0.0234597			31.3167	0.239409	-0.291293			-0.0366874	-0.375263				31.3167	-0.015896	-0.015896			31.3167	-0.331887	0.498192			0.117596	0.586955
		31.3333	0.0215057	0.0215057			31.3333	0.217806	-0.261819			-0.0311223	-0.339146				31.3333	-0.0171089	-0.0171089			31.3333	-0.357234	0.522817			0.117085	0.62229
		31.35	0.0195516	0.0195516			31.35	0.195919	-0.243337			-0.0335294	-0.3106				31.35	-0.0183218	-0.0183218			31.35	-0.381843	0.54401			0.11467	0.654677
		31.3667	0.0175976	0.0175976			31.3667	0.174608	-0.22396			-0.0348973	-0.28183				31.3667	-0.0195348	-0.0195348			31.3667	-0.407229	0.565154			0.11167	0.687578
		31.3833	0.0156435	0.0156435			31.3833	0.153246	-0.202914			-0.0351209	-0.251843				31.3833	-0.0207477	-0.0207477			31.3833	-0.431788	0.585219			0.108492	0.719133
		31.4	0.0136895	0.0136895			31.4	0.131915	-0.182409			-0.0357045	-0.22226				31.4	-0.0219606	-0.0219606			31.4	-0.457836	0.605898			0.104695	0.752174
		31.4167	0.0106565	0.0106565			31.4167	0.100852	-0.160559			-0.0422192	-0.184846				31.4167	-0.0230011	-0.0230011			31.4167	-0.480249	0.62541			0.102644	0.781819
		31.4333	0.00762351	0.00762351			31.4333	0.0714823	-0.139328			-0.0479738	-0.149065				31.4333	-0.0240415	-0.0240415			31.4333	-0.502486	0.645747			0.1013	0.811923
		31.45	0.00459053	0.00459053			31.45	0.0425095	-0.117079			-0.0527288	-0.112846				31.45	-0.025082	-0.025082			31.45	-0.523842	0.664841			0.0997012	0.840526
		31.4667	0.00155756	0.00155756			31.4667	0.0143046	-0.0953131			-0.0572817	-0.0775115				31.4667	-0.0261225	-0.0261225			31.4667	-0.54566	0.685005			0.098532	0.870211
		31.4833	-0.00147541	-0.00147541			31.4833	-0.0133969	-0.072882			-0.0610084	-0.0420623				31.4833	-0.027163	-0.027163			31.4833	-0.566497	0.703856			0.0971275	0.898275
		31.5	-0.00450839	-0.00450839			31.5	-0.0405992	-0.0506712			-0.0645379	-0.00712198				31.5	-0.0282035	-0.0282035			31.5	-0.587978	0.724779			0.096733	0.92826
		31.5167	-0.00754136	-0.00754136			31.5167	-0.0671507	-0.0215963			-0.0627536	0.0322118				31.5167	-0.029244	-0.029244			31.5167	-0.608396	0.742198			0.0946123	0.955014
		31.5333	-0.0105743	-0.0105743			31.5333	-0.0933175	0.00719695			-0.0608964	0.0710744				31.5333	-0.0302845	-0.0302845			31.5333	-0.629612	0.758936			0.0914459	0.981852
		31.55	-0.0136073	-0.0136073			31.55	-0.118671	0.0360142			-0.0584474	0.109379				31.55	-0.031325	-0.031325			31.55	-0.649689	0.774467			0.0882318	1.00703
		31.5667	-0.0166403	-0.0166403			31.5667	-0.143584	0.0652682			-0.0553779	0.147681				31.5667	-0.0323654	-0.0323654			31.5667	-0.670827	0.790334			0.0845039	1.0332
		31.5833	-0.0196733	-0.0196733			31.5833	-0.167503	0.0942526			-0.0517959	0.185089				31.5833	-0.0334059	-0.0334059			31.5833	-0.69075	0.804951			0.0807527	1.05762
		31.6	-0.0227062	-0.0227062			31.6	-0.190093	0.124326			-0.0465043	0.222328				31.6	-0.0344464	-0.0344464			31.6	-0.712944	0.820147			0.0758038	1.08406
		31.6167	-0.027066	-0.027066			31.6167	-0.221763	0.153849			-0.0480225	0.265598				31.6167	-0.035209	-0.035209			31.6167	-0.73116	0.834058			0.0727601	1.10678
		31.6333	-0.0314258	-0.0314258			31.6333	-0.254435	0.185496			-0.0487478	0.311078				31.6333	-0.0359717	-0.0359717			31.6333	-0.748265	0.848772			0.0710692	1.12928
		31.65	-0.0357856	-0.0357856			31.65	-0.28546	0.216414			-0.0488231	0.354879				31.65	-0.0367343	-0.0367343			31.65	-0.764299	0.862156			0.0691954	1.15008
		31.6667	-0.0401454	-0.0401454			31.6667	-0.317012	0.253403			-0.0449786	0.403344				31.6667	-0.0374969	-0.0374969			31.6667	-0.780444	0.87729			0.068481	1.1722
		31.6833	-0.0445052	-0.0445052			31.6833	-0.346904	0.261893			-0.0601123	0.430484				31.6833	-0.0382595	-0.0382595			31.6833	-0.795467	0.88977			0.0666823	1.19164
		31.7	-0.048865	-0.048865			31.7	-0.377347	0.267134			-0.0779328	0.455717				31.7	-0.0390222	-0.0390222			31.7	-0.810862	0.901109			0.0638141	1.21055
		31.7167	-0.0532248	-0.0532248			31.7167	-0.406071	0.27079			-0.0956585	0.478613				31.7167	-0.0397848	-0.0397848			31.7167	-0.825094	0.911324			0.0609737	1.22783
		31.7333	-0.0575846	-0.0575846			31.7333	-0.435398	0.274052			-0.114088	0.501657				31.7333	-0.0405474	-0.0405474			31.7333	-0.839851	0.921443			0.0576948	1.24542
		31.75	-0.0619443	-0.0619443			31.75	-0.462935	0.275566			-0.13249	0.522199				31.75	-0.04131	-0.04131			31.75	-0.853402	0.930459			0.0544879	1.26138
		31.7667	-0.0663041	-0.0663041			31.7667	-0.491087	0.277036			-0.151356	0.543145				31.7667	-0.0420726	-0.0420726			31.7667	-0.867699	0.939576			0.0508248	1.27794
		31.7833	-0.0706639	-0.0706639			31.7833	-0.517382	0.276707			-0.170183	0.561506				31.7833	-0.0428353	-0.0428353			31.7833	-0.880732	0.9476			0.0472827	1.29283
		31.8	-0.0750237	-0.0750237			31.8	-0.544022	0.275973			-0.189539	0.579824				31.8	-0.0435979	-0.0435979			31.8	-0.895617	0.955841			0.0425849	1.30918
		31.8167	-0.0796247	-0.0796247			31.8167	-0.569908	0.273495			-0.209596	0.596376				31.8167	-0.0440041	-0.0440041			31.8167	-0.907768	0.962978			0.039039	1.32282
		31.8333	-0.0842257	-0.0842257			31.8333	-0.59711	0.267835			-0.232833	0.611608				31.8333	-0.0444104	-0.0444104			31.8333	-0.918285	0.97082			0.0371476	1.3358
		31.85	-0.0888267	-0.0888267			31.85	-0.62224	0.2848			-0.238606	0.641374				31.85	-0.0448166	-0.0448166			31.85	-0.927792	0.977116			0.0348774	1.34697
		31.8667	-0.0934277	-0.0934277			31.8667	-0.648435	0.306432			-0.241833	0.675193				31.8667	-0.0452228	-0.0452228			31.8667	-0.936925	0.982282			0.0320718	1.35708
		31.8833	-0.0980287	-0.0980287			31.8833	-0.67252	0.325386			-0.245461	0.705626				31.8833	-0.0456291	-0.0456291			31.8833	-0.945079	0.986567			0.0293366	1.36588
		31.9	-0.10263	-0.10263			31.9	-0.697696	0.34644			-0.248375	0.738316				31.9	-0.0460353	-0.0460353			31.9	-0.953079	0.990375			0.0263721	1.37423
		31.9167	-0.107231	-0.107231			31.9167	-0.720718	0.364813			-0.251663	0.767587				31.9167	-0.0464415	-0.0464415			31.9167	-0.960116	0.993385			0.0235243	1.38133
		31.9333	-0.111832	-0.111832			31.9333	-0.744956	0.384673			-0.254759	0.798768				31.9333	-0.0468478	-0.0468478			31.9333	-0.967073	0.995981			0.0204408	1.38809
		31.95	-0.116433	-0.116433			31.95	-0.766987	0.401793			-0.258232	0.826453				31.95	-0.047254	-0.047254			31.95	-0.973072	0.997835			0.0175097	1.39364
		31.9667	-0.121034	-0.121034			31.9667	-0.790599	0.419578			-0.262352	0.855724				31.9667	-0.0476602	-0.0476602			31.9667	-0.979037	0.999221			0.0142719	1.39884
		31.9833	-0.125635	-0.125635			31.9833	-0.811912	0.434571			-0.26682	0.881396				31.9833	-0.0480665	-0.0480665			31.9833	-0.98402	0.999892			0.0112232	1.40284
		32	-0.130236	-0.130236			32	-0.836986	0.446324			-0.27624	0.907437				32	-0.0484727	-0.0484727			32	-0.989269	0.99988			0.00750302	1.40654
		32.0167	-0.132858	-0.132858			32.0167	-0.856058	0.472787			-0.271014	0.939636				32.0167	-0.0484792	-0.0484792			32.0167	-0.993205	0.999019			0.00411062	1.40872
		32.0333	-0.13548	-0.13548			32.0333	-0.872108	0.506204			-0.258733	0.974614				32.0333	-0.0484856	-0.0484856			32.0333	-0.995942	0.997511			0.00110935	1.40958
		32.05	-0.138101	-0.138101			32.05	-0.886557	0.535378			-0.248321	1.00546				32.05	-0.0484921	-0.0484921			32.05	-0.997907	0.995447			-0.00173932	1.40951
		32.0667	-0.140723	-0.140723			32.0667	-0.900462	0.568241			-0.234915	1.03853				32.0667	-0.0484986	-0.0484986			32.0667	-0.99923	0.992713			-0.00460804	1.40852
		32.0833	-0.143345	-0.143345			32.0833	-0.912807	0.596986			-0.22332	1.06758				32.0833	-0.048505	-0.048505			32.0833	-0.999888	0.989549			-0.00731067	1.40674
		32.1	-0.145967	-0.145967			32.1	-0.92505	0.629163			-0.209224	1.09899				32.1	-0.0485115	-0.0485115			32.1	-0.999948	0.985605			-0.0101419	1.404
		32.1167	-0.148589	-0.148589			32.1167	-0.935761	0.657248			-0.196939	1.12643				32.1167	-0.048518	-0.048518			32.1167	-0.999416	0.98132			-0.0127959	1.40059
		32.1333	-0.151211	-0.151211			32.1333	-0.946531	0.689275			-0.181908	1.15669				32.1333	-0.0485244	-0.0485244			32.1333	-0.998221	0.976036			-0.0156875	1.39601
		32.15	-0.153833	-0.153833			32.15	-0.955776	0.717164			-0.168724	1.18295				32.15	-0.0485309	-0.0485309			32.15	-0.996488	0.97047			-0.0183972	1.39085
		32.1667	-0.156455	-0.156455			32.1667	-0.965213	0.752807			-0.150194	1.21482				32.1667	-0.0485374	-0.0485374			32.1667	-0.99391	0.963042			-0.0218264	1.38377
		32.1833	-0.159077	-0.159077			32.1833	-0.973073	0.776066			-0.139305	1.23683				32.1833	-0.0485438	-0.0485438			32.1833	-0.990815	0.954716			-0.0255261	1.3757
		32.2	-0.161699	-0.161699			32.2	-0.981833	0.795483			-0.131769	1.25675				32.2	-0.0485503	-0.0485503			32.2	-0.986129	0.946432			-0.0280695	1.36653
		32.2167	-0.16209	-0.16209			32.2167	-0.988249	0.812101			-0.124555	1.27304				32.2167	-0.0481535	-0.0481535			32.2167	-0.980469	0.937919			-0.0300874	1.35651
		32.2333	-0.162481	-0.162481			32.2333	-0.992532	0.828963			-0.115661	1.28799				32.2333	-0.0477567	-0.0477567			32.2333	-0.97473	0.928752			-0.0325117	1.34597
		32.25	-0.162873	-0.162873			32.25	-0.995718	0.843089			-0.107925	1.30023				32.25	-0.0473599	-0.0473599			32.25	-0.96853	0.919491			-0.0346762	1.33503
		32.2667	-0.163264	-0.163264			32.2667	-0.997988	0.858116			-0.0989044	1.31246				32.2667	-0.0469631	-0.0469631			32.2667	-0.961757	0.909328			-0.037073	1.32306
		32.2833	-0.163655	-0.163655			32.2833	-0.999357	0.870513			-0.0911066	1.3222				32.2833	-0.0465663	-0.0465663			32.2833	-0.954669	0.899171			-0.0392428	1.31086
		32.3	-0.164046	-0.164046			32.3	-0.999971	0.883949			-0.08204	1.33213				32.3	-0.0461694	-0.0461694			32.3	-0.946835	0.887803			-0.0417424	1.29728
		32.3167	-0.164437	-0.164437			32.3167	-0.999819	0.894887			-0.0741976	1.33976				32.3167	-0.0457726	-0.0457726			32.3167	-0.938789	0.876516			-0.044034	1.28361
		32.3333	-0.164828	-0.164828			32.3333	-0.998888	0.906693			-0.065192	1.34745				32.3333	-0.0453758	-0.0453758			32.3333	-0.929818	0.862838			-0.0473616	1.2676
		32.35	-0.16522	-0.16522			32.35	-0.997295	0.916358			-0.0572314	1.35316				32.35	-0.044979	-0.044979			32.35	-0.920716	0.847638			-0.0516733	1.25042
		32.3667	-0.165611	-0.165611			32.3667	-0.994768	0.927332			-0.0476841	1.35913				32.3667	-0.0445822	-0.0445822			32.3667	-0.910365	0.833009			-0.0546989	1.23275
		32.3833	-0.166002	-0.166002			32.3833	-0.991647	0.936071			-0.0392988	1.3631				32.3833	-0.0441854	-0.0441854			32.3833	-0.899945	0.818414			-0.0576506	1.21506
		32.4	-0.166393	-0.166393			32.4	-0.986925	0.945777			-0.0290959	1.36663				32.4	-0.0437886	-0.0437886			32.4	-0.886887	0.803313			-0.0590958	1.19515
		32.4167	-0.16556	-0.16556			32.4167	-0.98126	0.953415			-0.0196894	1.36802				32.4167	-0.0430256	-0.0430256			32.4167	-0.871991	0.788353			-0.059141	1.17404
		32.4333	-0.164727	-0.164727			32.4333	-0.975269	0.961816			-0.00951246	1.36973				32.4333	-0.0422626	-0.0422626			32.4333	-0.858007	0.772596			-0.0603948	1.15301
		32.45	-0.163895	-0.163895			32.45	-0.968834	0.968325			-0.000359976	1.36978				32.45	-0.0414996	-0.0414996			32.45	-0.843857	0.757062			-0.0613736	1.13202
		32.4667	-0.163062	-0.163062			32.4667	-0.961619	0.975415			0.00975539	1.36969				32.4667	-0.0407365	-0.0407365			32.4667	-0.829387	0.740444			-0.0628926	1.11004
		32.4833	-0.162229	-0.162229			32.4833	-0.954131	0.980777			0.0188413	1.36819				32.4833	-0.0399735	-0.0399735			32.4833	-0.814875	0.724119			-0.0641741	1.08823
		32.5	-0.161396	-0.161396			32.5	-0.945666	0.986748			0.0290498	1.36642				32.5	-0.0392105	-0.0392105			32.5	-0.799753	0.70565			-0.0665408	1.06448
		32.5167	-0.160563	-0.160563			32.5167	-0.937055	0.990939			0.0381022	1.3633				32.5167	-0.0384475	-0.0384475			32.5167	-0.784679	0.684999			-0.0704845	1.03922
		32.5333	-0.15973	-0.15973			32.5333	-0.927226	0.994444			0.0475301	1.35883				32.5333	-0.0376845	-0.0376845			32.5333	-0.768797	0.665045			-0.0733633	1.01388
		32.55	-0.158897	-0.158897			32.55	-0.917357	0.996778			0.0561592	1.3535				32.55	-0.0369214	-0.0369214			32.55	-0.753038	0.645284			-0.0761937	0.988763
		32.5667	-0.158064	-0.158064			32.5667	-0.905817	0.998661			0.0656508	1.34667				32.5667	-0.0361584	-0.0361584			32.5667	-0.736179	0.62519			-0.0784807	0.962633
		32.5833	-0.157231	-0.157231			32.5833	-0.894317	0.999628			0.0744661	1.33922				32.5833	-0.0353954	-0.0353954			32.5833	-0.719513	0.605341			-0.0807312	0.936813
		32.6	-0.156398	-0.156398			32.6	-0.879149	0.999999			0.0854542	1.32876				32.6	-0.0346323	-0.0346323			32.6	-0.700484	0.584929			-0.0817098	0.908925
		32.6167	-0.153686	-0.153686			32.6167	-0.861346	0.999676			0.097814	1.31594				32.6167	-0.0335774	-0.0335774			32.6167	-0.678575	0.564805			-0.0804474	0.879203
		32.6333	-0.150973	-0.150973			32.6333	-0.845036	0.998535			0.108541	1.3036				32.6333	-0.0325224	-0.0325224			32.6333	-0.657785	0.543942			-0.0804992	0.84975
		32.65	-0.148261	-0.148261			32.65	-0.828596	0.996901			0.119009	1.29082				32.65	-0.0314675	-0.0314675			32.65	-0.63704	0.523409			-0.0803493	0.820561
		32.6667	-0.145548	-0.145548			32.6667	-0.811851	0.994115			0.12888	1.27701				32.6667	-0.0304126	-0.0304126			32.6667	-0.616178	0.501513			-0.0810804	0.790327
		32.6833	-0.142836	-0.142836			32.6833	-0.79515	0.990969			0.138465	1.26298				32.6833	-0.0293576	-0.0293576			32.6833	-0.595416	0.477325			-0.0835027	0.758542
		32.7	-0.140123	-0.140123			32.7	-0.777707	0.986585			0.147699	1.24754				32.7	-0.0283027	-0.0283027			32.7	-0.574291	0.453588			-0.08535	0.72682
		32.7167	-0.137411	-0.137411			32.7167	-0.760435	0.98209			0.156734	1.23215				32.7167	-0.0272478	-0.0272478			32.7167	-0.55331	0.430078			-0.0871386	0.69536
		32.7333	-0.134699	-0.134699			32.7333	-0.742093	0.975965			0.165373	1.21485				32.7333	-0.0261928	-0.0261928			32.7333	-0.531846	0.406371			-0.0887239	0.663419
		32.75	-0.131986	-0.131986			32.75	-0.724029	0.969911			0.173865	1.1978				32.75	-0.0251379	-0.0251379			32.75	-0.510564	0.382888			-0.0902803	0.631766
		32.7667	-0.129274	-0.129274			32.7667	-0.704367	0.961713			0.181971	1.1781				32.7667	-0.0240829	-0.0240829			32.7667	-0.488662	0.3591			-0.0916141	0.599458
		32.7833	-0.126561	-0.126561			32.7833	-0.685095	0.953736			0.189958	1.15883				32.7833	-0.023028	-0.023028			32.7833	-0.466985	0.335535			-0.0929495	0.567468
		32.8	-0.123849	-0.123849			32.8	-0.661822	0.942608			0.198546	1.1345				32.8	-0.0219731	-0.0219731			32.8	-0.444097	0.311619			-0.0936758	0.534372
		32.8167	-0.118958	-0.118958			32.8167	-0.632282	0.931805			0.211795	1.10598				32.8167	-0.0207304	-0.0207304			32.8167	-0.418408	0.287929			-0.0922627	0.499456
		32.8333	-0.114067	-0.114067			32.8333	-0.60554	0.913274			0.217601	1.07396				32.8333	-0.0194877	-0.0194877			32.8333	-0.393313	0.263729			-0.0916301	0.464599
		32.85	-0.109176	-0.109176			32.85	-0.5788	0.88947			0.219677	1.03822				32.85	-0.018245	-0.018245			32.85	-0.368337	0.237959			-0.0921913	0.428716
		32.8667	-0.104285	-0.104285			32.8667	-0.552428	0.869596			0.224272	1.00552				32.8667	-0.0170022	-0.0170022			32.8667	-0.343309	0.2123			-0.0926373	0.392874
		32.8833	-0.0993936	-0.0993936			32.8833	-0.526132	0.849487			0.228646	0.972709				32.8833	-0.0157595	-0.0157595			32.8833	-0.318391	0.186788			-0.0930572	0.357215
		32.9	-0.0945026	-0.0945026			32.9	-0.49973	0.829543			0.233213	0.939938				32.9	-0.0145168	-0.0145168			32.9	-0.293319	0.161193			-0.0934277	0.321388
		32.9167	-0.0896116	-0.0896116			32.9167	-0.473465	0.809829			0.237845	0.907426				32.9167	-0.0132741	-0.0132741			32.9167	-0.268353	0.13571			-0.0937927	0.285716
		32.9333	-0.0847206	-0.0847206			32.9333	-0.446869	0.789538			0.242304	0.874272				32.9333	-0.0120314	-0.0120314			32.9333	-0.243213	0.110143			-0.0940946	0.249861
		32.95	-0.0798296	-0.0798296			32.95	-0.420469	0.76975			0.246979	0.841612				32.95	-0.0107887	-0.0107887			32.95	-0.218174	0.0846598			-0.0944088	0.214136
		32.9667	-0.0749385	-0.0749385			32.9667	-0.393503	0.749051			0.251411	0.807908				32.9667	-0.00954602	-0.00954602			32.9667	-0.192965	0.0591225			-0.0946412	0.178253
		32.9833	-0.0700475	-0.0700475			32.9833	-0.366813	0.729038			0.256132	0.774884				32.9833	-0.00830332	-0.00830332			32.9833	-0.167855	0.03364			-0.0949046	0.142479
		33	-0.0651565	-0.0651565			33	-0.338597	0.707794			0.261062	0.73991				33	-0.00706061	-0.00706061			33	-0.142548	0.00814756			-0.0950355	0.106558
		33.0167	-0.0587206	-0.0587206			33.0167	-0.30367	0.686932			0.271007	0.700462				33.0167	-0.00575391	-0.00575391			33.0167	-0.116089	-0.0175609			-0.0945048	0.0696699
		33.0333	-0.0522848	-0.0522848			33.0333	-0.270221	0.665249			0.279327	0.661477				33.0333	-0.0044472	-0.0044472			33.0333	-0.0896823	-0.0432336			-0.0939858	0.0328442
		33.05	-0.0458489	-0.0458489			33.05	-0.236808	0.644425			0.288229	0.623126				33.05	-0.00314049	-0.00314049			33.05	-0.0633283	-0.0689114			-0.0935076	-0.00394789
		33.0667	-0.0394131	-0.0394131			33.0667	-0.203679	0.622581			0.296208	0.584254				33.0667	-0.00183379	-0.00183379			33.0667	-0.0369639	-0.0945173			-0.0929712	-0.0406964
		33.0833	-0.0329773	-0.0329773			33.0833	-0.170523	0.601654			0.304856	0.546011				33.0833	-0.000527079	-0.000527079			33.0833	-0.0106249	-0.120159			-0.0924785	-0.0774527
		33.1	-0.0265414	-0.0265414			33.1	-0.137421	0.579673			0.312719	0.507062				33.1	0.000779628	0.000779628			33.1	0.0157097	-0.145698			-0.0919153	-0.114132
		33.1167	-0.0201056	-0.0201056			33.1167	-0.104243	0.558642			0.321309	0.468731				33.1167	0.00208634	0.00208634			33.1167	0.0420423	-0.171302			-0.0914004	-0.150857
		33.1333	-0.0136697	-0.0136697			33.1333	-0.0710194	0.536561			0.329187	0.429624				33.1333	0.00339304	0.00339304			33.1333	0.0683484	-0.196792			-0.0908235	-0.187483
		33.15	-0.00723389	-0.00723389			33.15	-0.0376639	0.515443			0.337841	0.391105				33.15	0.00469975	0.00469975			33.15	0.0946755	-0.222381			-0.0903011	-0.224193
		33.1667	-0.000798043	-0.000798043			33.1667	-0.00416841	0.493256			0.345837	0.351732				33.1667	0.00600646	0.00600646			33.1667	0.120966	-0.247984			-0.0898157	-0.260887
		33.1833	0.0056378	0.0056378			33.1833	0.0295457	0.471786			0.354495	0.312711				33.1833	0.00731316	0.00731316			33.1833	0.147302	-0.272386			-0.0884473	-0.296764
		33.2	0.0120736	0.0120736			33.2	0.0637165	0.449463			0.362872	0.272764				33.2	0.00861987	0.00861987			33.2	0.173686	-0.296354			-0.0867392	-0.332369
		33.2167	0.0173055	0.0173055			33.2167	0.0920309	0.428069			0.367766	0.237615				33.2167	0.00985969	0.00985969			33.2167	0.198872	-0.320486			-0.0859941	-0.367242
		33.2333	0.0225373	0.0225373			33.2333	0.120288	0.405824			0.372018	0.201905				33.2333	0.0110995	0.0110995			33.2333	0.223803	-0.344293			-0.0851993	-0.401704
		33.25	0.0277691	0.0277691			33.25	0.148815	0.384481			0.377097	0.166641				33.25	0.0123393	0.0123393			33.25	0.248824	-0.368262			-0.0844553	-0.436346
		33.2667	0.0330009	0.0330009			33.2667	0.177331	0.362337			0.381602	0.130819				33.2667	0.0135792	0.0135792			33.2667	0.273642	-0.391937			-0.0836475	-0.470635
		33.2833	0.0382327	0.0382327			33.2833	0.206083	0.341061			0.386889	0.0954437				33.2833	0.014819	0.014819			33.2833	0.298547	-0.415777			-0.0828936	-0.505103
		33.3	0.0434645	0.0434645			33.3	0.234844	0.319022			0.391643	0.059523				33.3	0.0160588	0.0160588			33.3	0.323254	-0.439413			-0.082137	-0.539287
		33.3167	0.0486963	0.0486963			33.3167	0.263836	0.297821			0.397151	0.0240311				33.3167	0.0172986	0.0172986			33.3167	0.348048	-0.463216			-0.0814362	-0.57365
		33.3333	0.0539281	0.0539281			33.3333	0.292913	0.275697			0.402068	-0.012173				33.3333	0.0185385	0.0185385			33.3333	0.37267	-0.487373			-0.0811068	-0.608142
		33.35	0.0591599	0.0591599			33.35	0.322226	0.252008			0.406045	-0.0496517				33.35	0.0197783	0.0197783			33.35	0.39738	-0.509443			-0.0792406	-0.641221
		33.3667	0.0643917	0.0643917			33.3667	0.351876	0.228343			0.410277	-0.0873509				33.3667	0.0210181	0.0210181			33.3667	0.422031	-0.530311			-0.0765651	-0.673408
		33.3833	0.0696235	0.0696235			33.3833	0.38179	0.205369			0.415184	-0.124749				33.3833	0.0222579	0.0222579			33.3833	0.44677	-0.551431			-0.0740065	-0.705835
		33.4	0.0748553	0.0748553			33.4	0.413473	0.1822			0.421204	-0.163535				33.4	0.0234978	0.0234978			33.4	0.472137	-0.571886			-0.070533	-0.738236
		33.4167	0.0785385	0.0785385			33.4167	0.438651	0.159652			0.423064	-0.197282				33.4167	0.024546	0.024546			33.4167	0.494721	-0.592553			-0.069178	-0.768819
		33.4333	0.0822215	0.0822215			33.4333	0.461736	0.136952			0.423336	-0.229657				33.4333	0.0255943	0.0255943			33.4333	0.516026	-0.612712			-0.068367	-0.798138
		33.45	0.0859045	0.0859045			33.45	0.485301	0.114823			0.424352	-0.261968				33.45	0.0266425	0.0266425			33.45	0.537521	-0.63304			-0.0675423	-0.827712
		33.4667	0.0895874	0.0895874			33.4667	0.508013	0.092621			0.424712	-0.293726				33.4667	0.0276908	0.0276908			33.4667	0.558378	-0.653073			-0.0669598	-0.856625
		33.4833	0.0932704	0.0932704			33.4833	0.531121	0.0709735			0.425745	-0.325374				33.4833	0.0287391	0.0287391			33.4833	0.579375	-0.673225			-0.0663619	-0.885721
		33.5	0.0969534	0.0969534			33.5	0.553633	0.0492814			0.426325	-0.356631				33.5	0.0297873	0.0297873			33.5	0.599885	-0.694038			-0.0665763	-0.914941
		33.5167	0.100636	0.100636			33.5167	0.576477	0.0191057			0.42114	-0.394121				33.5167	0.0308356	0.0308356			33.5167	0.620489	-0.712697			-0.0652008	-0.942705
		33.5333	0.104319	0.104319			33.5333	0.598896	-0.0103405			0.416172	-0.430795				33.5333	0.0318838	0.0318838			33.5333	0.640738	-0.729391			-0.0626869	-0.968827
		33.55	0.108002	0.108002			33.55	0.621581	-0.0393134			0.411725	-0.467323				33.55	0.0329321	0.0329321			33.55	0.661029	-0.746293			-0.060291	-0.995127
		33.5667	0.111685	0.111685			33.5667	0.644117	-0.0678418			0.407488	-0.503431				33.5667	0.0339803	0.0339803			33.5667	0.681219	-0.762214			-0.0572723	-1.02066
		33.5833	0.115368	0.115368			33.5833	0.66684	-0.0960703			0.403595	-0.539459				33.5833	0.0350286	0.0350286			33.5833	0.701385	-0.778274			-0.0543691	-1.04628
		33.6	0.119051	0.119051			33.6	0.690672	-0.123837			0.400813	-0.575945				33.6	0.0360768	0.0360768			33.6	0.722695	-0.793623			-0.0501536	-1.0722
		33.6167	0.121722	0.121722			33.6167	0.711687	-0.151421			0.396168	-0.61031				33.6167	0.0368275	0.0368275			33.6167	0.7412	-0.809033			-0.0479653	-1.09618
		33.6333	0.124393	0.124393			33.6333	0.730381	-0.178446			0.390277	-0.642637				33.6333	0.0375783	0.0375783			33.6333	0.757344	-0.82401			-0.0471394	-1.11819
		33.65	0.127063	0.127063			33.65	0.749351	-0.205371			0.384652	-0.67509				33.65	0.038329	0.038329			33.65	0.773608	-0.838945			-0.0462004	-1.14025
		33.6667	0.129734	0.129734			33.6667	0.767276	-0.231356			0.378953	-0.706139				33.6667	0.0390797	0.0390797			33.6667	0.788794	-0.854497			-0.0464591	-1.16198
		33.6833	0.132405	0.132405			33.6833	0.785364	-0.260267			0.371299	-0.739373				33.6833	0.0398305	0.0398305			33.6833	0.804027	-0.868445			-0.0455501	-1.18262
		33.7	0.135076	0.135076			33.7	0.802741	-0.289064			0.363225	-0.772023				33.7	0.0405812	0.0405812			33.7	0.818482	-0.880124			-0.0435873	-1.2011
		33.7167	0.137746	0.137746			33.7167	0.820149	-0.317826			0.355196	-0.80467				33.7167	0.0413319	0.0413319			33.7167	0.832906	-0.891815			-0.0416551	-1.21956
		33.7333	0.140417	0.140417			33.7333	0.837124	-0.34627			0.347086	-0.836786				33.7333	0.0420827	0.0420827			33.7333	0.846752	-0.902383			-0.0393372	-1.23683
		33.75	0.143088	0.143088			33.75	0.853958	-0.374778			0.338831	-0.868847				33.75	0.0428334	0.0428334			33.75	0.860473	-0.912889			-0.0370642	-1.25396
		33.7667	0.145759	0.145759			33.7667	0.870834	-0.403069			0.33076	-0.900786				33.7667	0.0435841	0.0435841			33.7667	0.873896	-0.922572			-0.0344194	-1.27029
		33.7833	0.148429	0.148429			33.7833	0.887313	-0.431501			0.322308	-0.932542				33.7833	0.0443349	0.0443349			33.7833	0.887068	-0.9321			-0.0318425	-1.28635
		33.8	0.1511	0.1511			33.8	0.906054	-0.46015			0.315301	-0.966052				33.8	0.0450856	0.0450856			33.8	0.901119	-0.941048			-0.028234	-1.30261
		33.8167	0.151263	0.151263			33.8167	0.921463	-0.489015			0.305787	-0.997358				33.8167	0.0454627	0.0454627			33.8167	0.913407	-0.949714			-0.0256726	-1.31743
		33.8333	0.151427	0.151427			33.8333	0.932422	-0.52071			0.291124	-1.02752				33.8333	0.0458398	0.0458398			33.8333	0.923169	-0.958512			-0.0249911	-1.33055
		33.85	0.15159	0.15159			33.85	0.943229	-0.543002			0.283003	-1.05092				33.85	0.0462168	0.0462168			33.85	0.932769	-0.966331			-0.0237317	-1.34287
		33.8667	0.151754	0.151754			33.8667	0.952196	-0.560698			0.276831	-1.06978				33.8667	0.0465939	0.0465939			33.8667	0.941188	-0.972306			-0.0220042	-1.35304
		33.8833	0.151917	0.151917			33.8833	0.960917	-0.5792			0.269914	-1.08903				33.8833	0.046971	0.046971			33.8833	0.949389	-0.977972			-0.0202111	-1.36285
		33.9	0.15208	0.15208			33.9	0.968363	-0.595489			0.263662	-1.10581				33.9	0.047348	0.047348			33.9	0.956719	-0.982667			-0.0183481	-1.37135
		33.9167	0.152244	0.152244			33.9167	0.975423	-0.612524			0.256609	-1.12285				33.9167	0.0477251	0.0477251			33.9167	0.963756	-0.987001			-0.0164365	-1.37939
		33.9333	0.152407	0.152407			33.9333	0.981478	-0.627672			0.250179	-1.13784				33.9333	0.0481022	0.0481022			33.9333	0.970088	-0.99058			-0.0144898	-1.3864
		33.95	0.15257	0.15257			33.95	0.986962	-0.643532			0.242842	-1.15293				33.95	0.0484793	0.0484793			33.95	0.976031	-0.993717			-0.0125062	-1.39282
		33.9667	0.152734	0.152734			33.9667	0.991604	-0.657364			0.236344	-1.166				33.9667	0.0488563	0.0488563			33.9667	0.981415	-0.996209			-0.0104612	-1.39839
		33.9833	0.152897	0.152897			33.9833	0.995392	-0.671881			0.228757	-1.17894				33.9833	0.0492334	0.0492334			33.9833	0.986271	-0.998143			-0.00839527	-1.40319
		34	0.153061	0.153061			34	0.998486	-0.682724			0.223277	-1.1888				34	0.0496105	0.0496105			34	0.99095	-0.99949			-0.00603838	-1.40745
		34.0167	0.15095	0.15095			34.0167	0.99992	-0.698604			0.213062	-1.20104				34.0167	0.0495752	0.0495752			34.0167	0.99466	-0.999998			-0.00377455	-1.41044
		34.0333	0.14884	0.14884			34.0333	0.999815	-0.715976			0.200704	-1.21325				34.0333	0.04954	0.04954			34.0333	0.996962	-0.999738			-0.0019632	-1.41188
		34.05	0.14673	0.14673			34.05	0.998566	-0.733557			0.18739	-1.2248				34.05	0.0495048	0.0495048			34.05	0.998682	-0.998799			-8.28186e-05	-1.41243
		34.0667	0.14462	0.14462			34.0667	0.9965	-0.750962			0.173622	-1.23564				34.0667	0.0494696	0.0494696			34.0667	0.999636	-0.997338			0.00162463	-1.41207
		34.0833	0.142509	0.142509			34.0833	0.99327	-0.768505			0.158933	-1.24576				34.0833	0.0494343	0.0494343			34.0833	0.999999	-0.995183			0.00340534	-1.41081
		34.1	0.140399	0.140399			34.1	0.98939	-0.7857			0.14403	-1.25518				34.1	0.0493991	0.0493991			34.1	0.999746	-0.992556			0.00508367	-1.40877
		34.1167	0.138289	0.138289			34.1167	0.984251	-0.802936			0.128209	-1.26373				34.1167	0.0493639	0.0493639			34.1167	0.998862	-0.989192			0.00683816	-1.40577
		34.1333	0.136179	0.136179			34.1333	0.978443	-0.820023			0.11202	-1.27171				34.1333	0.0493286	0.0493286			34.1333	0.997404	-0.985286			0.0085682	-1.40197
		34.15	0.134068	0.134068			34.15	0.971236	-0.837006			0.0949149	-1.27862				34.15	0.0492934	0.0492934			34.15	0.995256	-0.980572			0.0103827	-1.39712
		34.1667	0.131958	0.131958			34.1667	0.963006	-0.855342			0.0761302	-1.28577				34.1667	0.0492582	0.0492582			34.1667	0.992455	-0.974677			0.0125709	-1.39097
		34.1833	0.129848	0.129848			34.1833	0.953164	-0.871149			0.0579931	-1.28998				34.1833	0.049223	0.049223			34.1833	0.988875	-0.967364			0.0152107	-1.38327
		34.2	0.127737	0.127737			34.2	0.939827	-0.883779			0.0396314	-1.28948				34.2	0.0491877	0.0491877			34.2	0.983966	-0.960608			0.0165168	-1.37502
		34.2167	0.123265	0.123265			34.2167	0.921667	-0.896478			0.0178116	-1.28562				34.2167	0.0487432	0.0487432			34.2167	0.97766	-0.952855			0.0175392	-1.36508
		34.2333	0.118792	0.118792			34.2333	0.906586	-0.907757			-0.000827891	-1.28293				34.2333	0.0482986	0.0482986			34.2333	0.971782	-0.945189			0.0188042	-1.3555
		34.25	0.114319	0.114319			34.25	0.888862	-0.919003			-0.0213134	-1.27835				34.25	0.047854	0.047854			34.25	0.964926	-0.936552			0.0200632	-1.34455
		34.2667	0.109846	0.109846			34.2667	0.872521	-0.929263			-0.0401225	-1.27405				34.2667	0.0474094	0.0474094			34.2667	0.958074	-0.927875			0.021354	-1.33357
		34.2833	0.105373	0.105373			34.2833	0.853586	-0.939352			-0.060646	-1.2678				34.2833	0.0469649	0.0469649			34.2833	0.950286	-0.91823			0.0226665	-1.32124
		34.3	0.1009	0.1009			34.3	0.835953	-0.948783			-0.079783	-1.262				34.3	0.0465203	0.0465203			34.3	0.942419	-0.908333			0.0241026	-1.30868
		34.3167	0.0964276	0.0964276			34.3167	0.815678	-0.957844			-0.100527	-1.25407				34.3167	0.0460757	0.0460757			34.3167	0.933627	-0.897458			0.0255753	-1.29477
		34.3333	0.0919547	0.0919547			34.3333	0.796958	-0.967166			-0.120355	-1.24742				34.3333	0.0456312	0.0456312			34.3333	0.92466	-0.885252			0.0278655	-1.2798
		34.35	0.0874819	0.0874819			34.35	0.775511	-0.975186			-0.141191	-1.23793				34.35	0.0451866	0.0451866			34.35	0.914768	-0.870572			0.0312514	-1.26243
		34.3667	0.083009	0.083009			34.3667	0.756367	-0.980857			-0.158739	-1.2284				34.3667	0.044742	0.044742			34.3667	0.904452	-0.857493			0.033205	-1.24588
		34.3833	0.0785362	0.0785362			34.3833	0.734402	-0.986101			-0.177978	-1.21658				34.3833	0.0442975	0.0442975			34.3833	0.893201	-0.843253			0.0353184	-1.22786
		34.4	0.0740633	0.0740633			34.4	0.718735	-0.990189			-0.191947	-1.20839				34.4	0.0438529	0.0438529			34.4	0.880198	-0.829641			0.0357492	-1.20904
		34.4167	0.0714976	0.0714976			34.4167	0.709922	-0.993762			-0.200706	-1.20469				34.4167	0.0430433	0.0430433			34.4167	0.864358	-0.814925			0.0349542	-1.18743
		34.4333	0.0689319	0.0689319			34.4333	0.69689	-0.99645			-0.211821	-1.19737				34.4333	0.0422337	0.0422337			34.4333	0.850407	-0.800596			0.0352222	-1.16744
		34.45	0.0663662	0.0663662			34.45	0.682023	-0.998478			-0.223768	-1.18829				34.45	0.0414241	0.0414241			34.45	0.835287	-0.785208			0.0354114	-1.14586
		34.4667	0.0638004	0.0638004			34.4667	0.666724	-0.999679			-0.235435	-1.17832				34.4667	0.0406146	0.0406146			34.4667	0.82087	-0.76994			0.0360131	-1.12487
		34.4833	0.0612347	0.0612347			34.4833	0.649473	-0.999982			-0.247847	-1.16634				34.4833	0.039805	0.039805			34.4833	0.805356	-0.753663			0.0365527	-1.10239
		34.5	0.058669	0.058669			34.5	0.632555	-0.998976			-0.259098	-1.15367				34.5	0.0389954	0.0389954			34.5	0.790298	-0.736413			0.0381026	-1.07955
		34.5167	0.0561033	0.0561033			34.5167	0.613612	-0.996203			-0.270533	-1.13831				34.5167	0.0381858	0.0381858			34.5167	0.774198	-0.715777			0.0413099	-1.05357
		34.5333	0.0535375	0.0535375			34.5333	0.595389	-0.993178			-0.281279	-1.12329				34.5333	0.0373762	0.0373762			34.5333	0.758387	-0.697114			0.043327	-1.02919
		34.55	0.0509718	0.0509718			34.55	0.575085	-0.988938			-0.292638	-1.10593				34.55	0.0365667	0.0365667			34.55	0.741588	-0.677334			0.0454345	-1.00333
		34.5667	0.0484061	0.0484061			34.5667	0.555915	-0.98462			-0.30314	-1.08932				34.5667	0.0357571	0.0357571			34.5667	0.724809	-0.658454			0.0469201	-0.978115
		34.5833	0.0458404	0.0458404			34.5833	0.53461	-0.979154			-0.31434	-1.07039				34.5833	0.0349475	0.0349475			34.5833	0.707103	-0.638533			0.0484864	-0.951509
		34.6	0.0432746	0.0432746			34.6	0.51605	-0.973765			-0.323654	-1.05346				34.6	0.0341379	0.0341379			34.6	0.688204	-0.619249			0.0487583	-0.924509
		34.6167	0.0414367	0.0414367			34.6167	0.5019	-0.967226			-0.329035	-1.03883				34.6167	0.0330446	0.0330446			34.6167	0.665309	-0.599			0.0468879	-0.894002
		34.6333	0.0395988	0.0395988			34.6333	0.486106	-0.960919			-0.335743	-1.0232				34.6333	0.0319512	0.0319512			34.6333	0.644572	-0.579158			0.0462549	-0.865308
		34.65	0.0377609	0.0377609			34.65	0.468621	-0.953443			-0.342821	-1.00555				34.65	0.0308579	0.0308579			34.65	0.622784	-0.558439			0.0454986	-0.835251
		34.6667	0.035923	0.035923			34.6667	0.45112	-0.946541			-0.350316	-0.988295				34.6667	0.0297645	0.0297645			34.6667	0.601936	-0.537378			0.0456495	-0.805617
		34.6833	0.0340851	0.0340851			34.6833	0.43197	-0.938704			-0.358316	-0.969213				34.6833	0.0286712	0.0286712			34.6833	0.580115	-0.512831			0.047577	-0.77283
		34.7	0.0322472	0.0322472			34.7	0.413099	-0.930781			-0.366056	-0.950266				34.7	0.0275778	0.0275778			34.7	0.558968	-0.48989			0.0488456	-0.741655
		34.7167	0.0304093	0.0304093			34.7167	0.392647	-0.921665			-0.374072	-0.929359				34.7167	0.0264845	0.0264845			34.7167	0.536928	-0.466091			0.050089	-0.709241
		34.7333	0.0285714	0.0285714			34.7333	0.37256	-0.912673			-0.381918	-0.908797				34.7333	0.0253911	0.0253911			34.7333	0.515406	-0.443104			0.0511252	-0.677769
		34.75	0.0267335	0.0267335			34.75	0.350984	-0.902439			-0.389937	-0.886304				34.75	0.0242978	0.0242978			34.75	0.493076	-0.419342			0.052138	-0.645177
		34.7667	0.0248956	0.0248956			34.7667	0.329773	-0.892289			-0.397759	-0.864128				34.7667	0.0232045	0.0232045			34.7667	0.471091	-0.396182			0.0529687	-0.613255
		34.7833	0.0230577	0.0230577			34.7833	0.307193	-0.880856			-0.405641	-0.840078				34.7833	0.0221111	0.0221111			34.7833	0.448398	-0.37234			0.0537811	-0.580349
		34.8	0.0212198	0.0212198			34.8	0.284887	-0.869264			-0.413217	-0.816108				34.8	0.0210178	0.0210178			34.8	0.425461	-0.348948			0.0541024	-0.54759
		34.8167	0.0193392	0.0193392			34.8167	0.260831	-0.856354			-0.421098	-0.789969				34.8167	0.0197505	0.0197505			34.8167	0.399028	-0.324978			0.0523616	-0.511949
		34.8333	0.0174585	0.0174585			34.8333	0.237167	-0.841879			-0.427596	-0.763001				34.8333	0.0184833	0.0184833			34.8333	0.373893	-0.301143			0.051442	-0.477322
		34.85	0.0155778	0.0155778			34.85	0.212432	-0.823745			-0.432264	-0.732688				34.85	0.0172161	0.0172161			34.85	0.348107	-0.274859			0.0517939	-0.440503
		34.8667	0.0136972	0.0136972			34.8667	0.187938	-0.807854			-0.438346	-0.704131				34.8667	0.0159489	0.0159489			34.8667	0.322953	-0.249377			0.0520261	-0.404699
		34.8833	0.0118165	0.0118165			34.8833	0.162572	-0.790338			-0.443898	-0.67381				34.8833	0.0146817	0.0146817			34.8833	0.297228	-0.223455			0.0521659	-0.368178
		34.9	0.00993584	0.00993584			34.9	0.13735	-0.77369			-0.44996	-0.644202				34.9	0.0134145	0.0134145			34.9	0.271959	-0.197965			0.0523217	-0.332286
		34.9167	0.00805517	0.00805517			34.9167	0.11149	-0.755471			-0.455363	-0.613034				34.9167	0.0121473	0.0121473			34.9167	0.246206	-0.172121			0.0523857	-0.295802
		34.9333	0.0061745	0.0061745			34.9333	0.0856968	-0.737652			-0.461002	-0.582195				34.9333	0.0108801	0.0108801			34.9333	0.220799	-0.146578			0.0524818	-0.259775
		34.95	0.00429384	0.00429384			34.95	0.0595472	-0.71832			-0.465823	-0.550035				34.95	0.00961284	0.00961284			34.95	0.195002	-0.120778			0.0524845	-0.223291
		34.9667	0.00241317	0.00241317			34.9667	0.0334439	-0.698681			-0.470394	-0.517691				34.9667	0.00834563	0.00834563			34.9667	0.169462	-0.0951822			0.0525241	-0.187132
		34.9833	0.000532506	0.000532506			34.9833	0.00734889	-0.677621			-0.473954	-0.484347				34.9833	0.00707842	0.00707842			34.9833	0.143633	-0.0694288			0.0524701	-0.150657
		35	-0.00134816	-0.00134816			35	-0.0183942	-0.652965			-0.474723	-0.448709				35	0.0058112	0.0058112			35	0.117953	-0.0437942			0.0524382	-0.114373
		35.0167	-0.00452246	-0.00452246			35.0167	-0.0607479	-0.617446			-0.479556	-0.393645				35.0167	0.0044975	0.0044975			35.0167	0.0911707	-0.0176339			0.0519983	-0.0769365
		35.0333	-0.00769677	-0.00769677			35.0333	-0.10324	-0.587393			-0.488351	-0.342348				35.0333	0.0031838	0.0031838			35.0333	0.0645936	0.00846466			0.05166	-0.0396891
		35.05	-0.0108711	-0.0108711			35.05	-0.144952	-0.555169			-0.49506	-0.290067				35.05	0.0018701	0.0018701			35.05	0.0379077	0.0345258			0.0512182	-0.00239136
		35.0667	-0.0140454	-0.0140454			35.0667	-0.187445	-0.525092			-0.50384	-0.238753				35.0667	0.000556399	0.000556399			35.0667	0.0112881	0.0606253			0.0508504	0.0348867
		35.0833	-0.0172197	-0.0172197			35.0833	-0.228973	-0.492933			-0.510465	-0.186648				35.0833	-0.000757303	-0.000757303			35.0833	-0.015351	0.0865934			0.050376	0.0720855
		35.1	-0.020394	-0.020394			35.1	-0.271706	-0.462278			-0.519005	-0.134754				35.1	-0.002071	-0.002071			35.1	-0.0420153	0.11269			0.0499748	0.109393
		35.1167	-0.0235683	-0.0235683			35.1167	-0.313174	-0.429601			-0.525221	-0.0823261				35.1167	-0.00338471	-0.00338471			35.1167	-0.0686074	0.138562			0.0494656	0.146491
		35.1333	-0.0267426	-0.0267426			35.1333	-0.356298	-0.398241			-0.533539	-0.0296584				35.1333	-0.00469841	-0.00469841			35.1333	-0.095315	0.164667			0.0490389	0.183835
		35.15	-0.0299169	-0.0299169			35.15	-0.39781	-0.364876			-0.539301	0.0232879				35.15	-0.00601211	-0.00601211			35.15	-0.12186	0.190457			0.0485053	0.220841
		35.1667	-0.0330912	-0.0330912			35.1667	-0.441699	-0.33359			-0.548212	0.0764452				35.1667	-0.00732581	-0.00732581			35.1667	-0.148629	0.216687			0.0481247	0.258317
		35.1833	-0.0362655	-0.0362655			35.1833	-0.48362	-0.308503			-0.560116	0.123826				35.1833	-0.00863951	-0.00863951			35.1833	-0.17515	0.241352			0.0468113	0.294511
		35.2	-0.0394398	-0.0394398			35.2	-0.53086	-0.282129			-0.57487	0.175879				35.2	-0.00995321	-0.00995321			35.2	-0.20214	0.266218			0.0453096	0.331179
		35.2167	-0.041562	-0.041562			35.2167	-0.566284	-0.254384			-0.5803	0.220547				35.2167	-0.0111815	-0.0111815			35.2167	-0.227189	0.290607			0.0448433	0.366137
		35.2333	-0.0436842	-0.0436842			35.2333	-0.599916	-0.226484			-0.584353	0.264056				35.2333	-0.0124098	-0.0124098			35.2333	-0.252372	0.31537			0.0445464	0.401454
		35.25	-0.0458064	-0.0458064			35.25	-0.631595	-0.197352			-0.586154	0.307056				35.25	-0.0136382	-0.0136382			35.25	-0.277151	0.339559			0.0441289	0.436079
		35.2667	-0.0479286	-0.0479286			35.2667	-0.664049	-0.168153			-0.588456	0.350651				35.2667	-0.0148665	-0.0148665			35.2667	-0.302252	0.364235			0.043829	0.471277
		35.2833	-0.0500508	-0.0500508			35.2833	-0.694126	-0.137848			-0.588294	0.393348				35.2833	-0.0160948	-0.0160948			35.2833	-0.326848	0.38825			0.0434177	0.505651
		35.3	-0.0521729	-0.0521729			35.3	-0.725562	-0.107395			-0.58899	0.43711				35.3	-0.0173231	-0.0173231			35.3	-0.351869	0.412917			0.0431675	0.540786
		35.3167	-0.0542951	-0.0542951			35.3167	-0.75426	-0.0759313			-0.587034	0.479651				35.3167	-0.0185514	-0.0185514			35.3167	-0.376294	0.436844			0.0428148	0.574976
		35.3333	-0.0564173	-0.0564173			35.3333	-0.78473	-0.0441762			-0.586125	0.523651				35.3333	-0.0197797	-0.0197797			35.3333	-0.401264	0.462009			0.042953	0.610426
		35.35	-0.0585395	-0.0585395			35.35	-0.812088	-0.0192788			-0.587865	0.560601				35.35	-0.0210081	-0.0210081			35.35	-0.425553	0.484157			0.0414393	0.643262
		35.3667	-0.0606617	-0.0606617			35.3667	-0.841974	0.00629199			-0.590917	0.599815				35.3667	-0.0222364	-0.0222364			35.3667	-0.450592	0.506193			0.0393156	0.676549
		35.3833	-0.0627839	-0.0627839			35.3833	-0.868228	0.0323514			-0.591054	0.636806				35.3833	-0.0234647	-0.0234647			35.3833	-0.474876	0.527431			0.0371619	0.708738
		35.4	-0.0649061	-0.0649061			35.4	-0.901267	0.0589024			-0.595642	0.678942				35.4	-0.024693	-0.024693			35.4	-0.500758	0.549094			0.0341787	0.742358
		35.4167	-0.064723	-0.064723			35.4167	-0.924295	0.0856951			-0.59298	0.714171				35.4167	-0.025713	-0.025713			35.4167	-0.522781	0.569873			0.0332988	0.772623
		35.4333	-0.0645398	-0.0645398			35.4333	-0.939683	0.112975			-0.584571	0.744341				35.4333	-0.026733	-0.026733			35.4333	-0.544288	0.591261			0.0332155	0.802954
		35.45	-0.0643567	-0.0643567			35.45	-0.953001	0.140248			-0.574703	0.773044				35.45	-0.0277529	-0.0277529			35.45	-0.565036	0.611689			0.0329886	0.832071
		35.4667	-0.0641736	-0.0641736			35.4667	-0.964076	0.167927			-0.562962	0.800447				35.4667	-0.0287729	-0.0287729			35.4667	-0.586048	0.632958			0.0331705	0.861968
		35.4833	-0.0639905	-0.0639905			35.4833	-0.973257	0.195314			-0.550088	0.826305				35.4833	-0.0297929	-0.0297929			35.4833	-0.606211	0.653196			0.0332231	0.890536
		35.5	-0.0638074	-0.0638074			35.5	-0.98112	0.222232			-0.536615	0.850899				35.5	-0.0308129	-0.0308129			35.5	-0.626841	0.675223			0.0342111	0.920699
		35.5167	-0.0636243	-0.0636243			35.5167	-0.987267	0.257276			-0.516181	0.880025				35.5167	-0.0318329	-0.0318329			35.5167	-0.646545	0.693884			0.0334741	0.947827
		35.5333	-0.0634412	-0.0634412			35.5333	-0.992371	0.294476			-0.493486	0.909938				35.5333	-0.0328528	-0.0328528			35.5333	-0.666878	0.711797			0.0317625	0.974871
		35.55	-0.0632581	-0.0632581			35.55	-0.995949	0.330685			-0.470413	0.938072				35.55	-0.0338728	-0.0338728			35.55	-0.686213	0.72875			0.0300784	1.00053
		35.5667	-0.0630749	-0.0630749			35.5667	-0.998526	0.368675			-0.445372	0.966756				35.5667	-0.0348928	-0.0348928			35.5667	-0.706453	0.7459			0.0278931	1.02697
		35.5833	-0.0628918	-0.0628918			35.5833	-0.999771	0.405463			-0.420239	0.993651				35.5833	-0.0359128	-0.0359128			35.5833	-0.725617	0.762032			0.0257489	1.05193
		35.6	-0.0627087	-0.0627087			35.6	-0.999878	0.444285			-0.392864	1.02118				35.6	-0.0369327	-0.0369327			35.6	-0.746979	0.778605			0.0223628	1.07875
		35.6167	-0.0622979	-0.0622979			35.6167	-0.998762	0.481624			-0.365671	1.04679				35.6167	-0.0376428	-0.0376428			35.6167	-0.764554	0.794108			0.0208978	1.10214
		35.6333	-0.0618871	-0.0618871			35.6333	-0.996487	0.521601			-0.335795	1.07345				35.6333	-0.0383529	-0.0383529			35.6333	-0.780656	0.810297			0.0209595	1.12497
		35.65	-0.0614762	-0.0614762			35.65	-0.993394	0.559769			-0.306619	1.09825				35.65	-0.039063	-0.039063			35.65	-0.795852	0.825355			0.0208619	1.14637
		35.6667	-0.0610654	-0.0610654			35.6667	-0.989105	0.603368			-0.272758	1.12605				35.6667	-0.039773	-0.039773			35.6667	-0.810904	0.842114			0.0220694	1.16886
		35.6833	-0.0606546	-0.0606546			35.6833	-0.984296	0.637			-0.245575	1.14643				35.6833	-0.0404831	-0.0404831			35.6833	-0.825004	0.856144			0.0220193	1.18875
		35.7	-0.0602437	-0.0602437			35.7	-0.978209	0.668907			-0.218709	1.16469				35.7	-0.0411932	-0.0411932			35.7	-0.839239	0.868908			0.0209789	1.20784
		35.7167	-0.0598329	-0.0598329			35.7167	-0.971873	0.699021			-0.192936	1.1815				35.7167	-0.0419032	-0.0419032			35.7167	-0.852483	0.880708			0.0199581	1.22555
		35.7333	-0.0594221	-0.0594221			35.7333	-0.964172	0.730038			-0.165557	1.19799				35.7333	-0.0426133	-0.0426133			35.7333	-0.86602	0.892334			0.018607	1.24334
		35.75	-0.0590113	-0.0590113			35.75	-0.956477	0.758821			-0.139764	1.2129				35.75	-0.0433234	-0.0433234			35.75	-0.878519	0.902986			0.017301	1.25971
		35.7667	-0.0586004	-0.0586004			35.7667	-0.947336	0.789206			-0.111815	1.22792				35.7667	-0.0440334	-0.0440334			35.7667	-0.891529	0.913697			0.0156753	1.27649
		35.7833	-0.0581896	-0.0581896			35.7833	-0.93844	0.816894			-0.0859461	1.24121				35.7833	-0.0447435	-0.0447435			35.7833	-0.903434	0.923417			0.0141304	1.29178
		35.8	-0.0577788	-0.0577788			35.8	-0.92806	0.847026			-0.0572996	1.25518				35.8	-0.0454536	-0.0454536			35.8	-0.916901	0.933366			0.0116419	1.30834
		35.8167	-0.0573854	-0.0573854			35.8167	-0.918189	0.873805			-0.0313839	1.26713				35.8167	-0.0457838	-0.0457838			35.8167	-0.927986	0.942284			0.0101098	1.32248
		35.8333	-0.056992	-0.056992			35.8333	-0.90665	0.907397			0.000528732	1.28273				35.8333	-0.046114	-0.046114			35.8333	-0.937287	0.952095			0.0104706	1.33599
		35.85	-0.0565986	-0.0565986			35.85	-0.895772	0.931023			0.0249267	1.29174				35.85	-0.0464443	-0.0464443			35.85	-0.945717	0.960215			0.0102516	1.3477
		35.8667	-0.0562053	-0.0562053			35.8667	-0.883205	0.94642			0.0446993	1.29374				35.8667	-0.0467745	-0.0467745			35.8667	-0.953595	0.967023			0.00949514	1.35808
		35.8833	-0.0558119	-0.0558119			35.8833	-0.871469	0.959826			0.0624778	1.29492				35.8833	-0.0471047	-0.0471047			35.8833	-0.960632	0.972989			0.00873751	1.36728
		35.9	-0.0554185	-0.0554185			35.9	-0.858009	0.970566			0.0795902	1.293				35.9	-0.047435	-0.047435			35.9	-0.967336	0.978459			0.00786498	1.37589
		35.9167	-0.0550251	-0.0550251			35.9167	-0.845526	0.979439			0.0946906	1.29044				35.9167	-0.0477652	-0.0477652			35.9167	-0.973212	0.983133			0.00701555	1.38334
		35.9333	-0.0546317	-0.0546317			35.9333	-0.831295	0.986571			0.109797	1.28543				35.9333	-0.0480954	-0.0480954			35.9333	-0.978824	0.987438			0.00609161	1.39036
		35.95	-0.0542384	-0.0542384			35.95	-0.818168	0.991997			0.122915	1.27998				35.95	-0.0484257	-0.0484257			35.95	-0.983605	0.990971			0.00520863	1.39624
		35.9667	-0.053845	-0.053845			35.9667	-0.803299	0.99596			0.136232	1.27227				35.9667	-0.0487559	-0.0487559			35.9667	-0.988149	0.994151			0.00424356	1.4017
		35.9833	-0.0534516	-0.0534516			35.9833	-0.789638	0.998476			0.14767	1.26439				35.9833	-0.0490861	-0.0490861			35.9833	-0.991828	0.996551			0.00334001	1.406
		36	-0.0530582	-0.0530582			36	-0.774417	0.999673			0.15928	1.25447				36	-0.0494163	-0.0494163			36	-0.995419	0.998603			0.00225111	1.40999
		36.0167	-0.0527387	-0.0527387			36.0167	-0.760938	0.999999			0.169041	1.24517				36.0167	-0.0493354	-0.0493354			36.0167	-0.997872	0.999711			0.00130053	1.4125
		36.0333	-0.0524192	-0.0524192			36.0333	-0.745209	0.99925			0.179634	1.23352				36.0333	-0.0492544	-0.0492544			36.0333	-0.999251	0.999998			0.000528479	1.41368
		36.05	-0.0520997	-0.0520997			36.05	-0.730876	0.997365			0.188436	1.22205				36.05	-0.0491735	-0.0491735			36.05	-0.999916	0.999639			-0.000196194	1.4139
		36.0667	-0.0517802	-0.0517802			36.0667	-0.714444	0.993765			0.197509	1.20789				36.0667	-0.0490925	-0.0490925			36.0667	-0.999923	0.998651			-0.000899287	1.4132
		36.0833	-0.0514607	-0.0514607			36.0833	-0.699465	0.989143			0.204834	1.19403				36.0833	-0.0490116	-0.0490116			36.0833	-0.999316	0.997111			-0.00155918	1.41169
		36.1	-0.0511412	-0.0511412			36.1	-0.682303	0.982403			0.212202	1.17713				36.1	-0.0489306	-0.0489306			36.1	-0.998076	0.994901			-0.0022447	1.40925
		36.1167	-0.0508217	-0.0508217			36.1167	-0.666649	0.974854			0.217934	1.16072				36.1167	-0.0488497	-0.0488497			36.1167	-0.996287	0.9922			-0.00289022	1.40607
		36.1333	-0.0505022	-0.0505022			36.1333	-0.648566	0.964776			0.223594	1.14081				36.1333	-0.0487687	-0.0487687			36.1333	-0.993793	0.988669			-0.00362282	1.40181
		36.15	-0.0501827	-0.0501827			36.15	-0.632056	0.954155			0.227759	1.12162				36.15	-0.0486878	-0.0486878			36.15	-0.990794	0.984677			-0.00432519	1.39687
		36.1667	-0.0498632	-0.0498632			36.1667	-0.612425	0.940308			0.231849	1.09795				36.1667	-0.0486068	-0.0486068			36.1667	-0.986893	0.979164			-0.0054651	1.39021
		36.1833	-0.0495436	-0.0495436			36.1833	-0.594485	0.92586			0.234318	1.07505				36.1833	-0.0485259	-0.0485259			36.1833	-0.982502	0.972746			-0.00689872	1.38257
		36.2	-0.0492241	-0.0492241			36.2	-0.569547	0.908681			0.239804	1.04527				36.2	-0.0484449	-0.0484449			36.2	-0.976332	0.966292			-0.00709892	1.37364
		36.2167	-0.0470496	-0.0470496			36.2167	-0.532046	0.891575			0.254225	1.00665				36.2167	-0.047963	-0.047963			36.2167	-0.969045	0.959413			-0.00681072	1.36363
		36.2333	-0.0448751	-0.0448751			36.2333	-0.499939	0.870965			0.262355	0.969376				36.2333	-0.0474811	-0.0474811			36.2333	-0.961945	0.951982			-0.00704459	1.35335
		36.25	-0.0427006	-0.0427006			36.25	-0.468997	0.850847			0.270009	0.933271				36.25	-0.0469993	-0.0469993			36.25	-0.954347	0.944243			-0.00714469	1.34251
		36.2667	-0.0405261	-0.0405261			36.2667	-0.439127	0.826344			0.273804	0.894823				36.2667	-0.0465174	-0.0465174			36.2667	-0.946303	0.935753			-0.0074602	1.33081
		36.2833	-0.0383515	-0.0383515			36.2833	-0.410358	0.802799			0.277497	0.857831				36.2833	-0.0460355	-0.0460355			36.2833	-0.937893	0.927036			-0.00767722	1.3187
		36.3	-0.036177	-0.036177			36.3	-0.381901	0.772892			0.276472	0.816562				36.3	-0.0455536	-0.0455536			36.3	-0.92885	0.917287			-0.00817628	1.30542
		36.3167	-0.0340025	-0.0340025			36.3167	-0.354517	0.744593			0.275825	0.777188				36.3167	-0.0450717	-0.0450717			36.3167	-0.919534	0.907371			-0.00860002	1.29182
		36.3333	-0.031828	-0.031828			36.3333	-0.32716	0.699714			0.263435	0.72611				36.3333	-0.0445898	-0.0445898			36.3333	-0.909406	0.8953			-0.00997494	1.27612
		36.35	-0.0296535	-0.0296535			36.35	-0.300864	0.629057			0.232068	0.657553				36.35	-0.0441079	-0.0441079			36.35	-0.899078	0.88172			-0.0122736	1.25921
		36.3667	-0.027479	-0.027479			36.3667	-0.274396	0.572091			0.210502	0.598557				36.3667	-0.043626	-0.043626			36.3667	-0.887624	0.868793			-0.0133157	1.24197
		36.3833	-0.0253044	-0.0253044			36.3833	-0.249012	0.514508			0.187734	0.53989				36.3833	-0.0431441	-0.0431441			36.3833	-0.876024	0.855645			-0.0144102	1.22447
		36.4	-0.0231299	-0.0231299			36.4	-0.222745	0.460277			0.167961	0.48297				36.4	-0.0426622	-0.0426622			36.4	-0.861911	0.842145			-0.0139762	1.20495
		36.4167	-0.0199658	-0.0199658			36.4167	-0.188783	0.406122			0.153682	0.420661				36.4167	-0.0418299	-0.0418299			36.4167	-0.845656	0.828532			-0.0121083	1.18383
		36.4333	-0.0168016	-0.0168016			36.4333	-0.156625	0.353652			0.13932	0.36082				36.4333	-0.0409976	-0.0409976			36.4333	-0.830516	0.814287			-0.0114755	1.16305
		36.45	-0.0136375	-0.0136375			36.45	-0.125445	0.301672			0.124612	0.302017				36.45	-0.0401653	-0.0401653			36.45	-0.815102	0.800009			-0.0106728	1.14206
		36.4667	-0.0104733	-0.0104733			36.4667	-0.0950629	0.250855			0.110162	0.244601				36.4667	-0.039333	-0.039333			36.4667	-0.799548	0.784801			-0.0104273	1.1203
		36.4833	-0.0073092	-0.0073092			36.4833	-0.065525	0.200798			0.0956522	0.188319				36.4833	-0.0385006	-0.0385006			36.4833	-0.783827	0.76963			-0.0100389	1.09846
		36.5	-0.00414505	-0.00414505			36.5	-0.0366628	0.151686			0.0813337	0.133183				36.5	-0.0376683	-0.0376683			36.5	-0.767683	0.752404			-0.0108043	1.07486
		36.5167	-0.000980909	-0.000980909			36.5167	-0.00856862	0.10224			0.0662356	0.0783535				36.5167	-0.036836	-0.036836			36.5167	-0.751454	0.732919			-0.0131059	1.04961
		36.5333	0.00218324	0.00218324			36.5333	0.0188003	0.0539381			0.0514338	0.0248462				36.5333	-0.0360037	-0.0360037			36.5333	-0.734618	0.714361			-0.0143233	1.02458
		36.55	0.00534738	0.00534738			36.55	0.0454402	0.00662789			0.0368177	-0.0274444				36.55	-0.0351714	-0.0351714			36.55	-0.717764	0.695744			-0.015571	0.999501
		36.5667	0.00851152	0.00851152			36.5667	0.0711463	-0.0396674			0.022259	-0.0783572				36.5667	-0.0343391	-0.0343391			36.5667	-0.700042	0.676971			-0.0163134	0.973695
		36.5833	0.0116757	0.0116757			36.5833	0.0961095	-0.0849489			0.00789175	-0.128028				36.5833	-0.0335068	-0.0335068			36.5833	-0.682368	0.658207			-0.0170841	0.94793
		36.6	0.0148398	0.0148398			36.6	0.119173	-0.129258			-0.00713174	-0.175667				36.6	-0.0326745	-0.0326745			36.6	-0.662696	0.639033			-0.0167326	0.920462
		36.6167	0.0198765	0.0198765			36.6167	0.155619	-0.172563			-0.0119816	-0.23206				36.6167	-0.0315772	-0.0315772			36.6167	-0.640012	0.619924			-0.0142043	0.890909
		36.6333	0.0249131	0.0249131			36.6333	0.191847	-0.215023			-0.0163879	-0.2877				36.6333	-0.0304799	-0.0304799			36.6333	-0.618476	0.600191			-0.0129296	0.861727
		36.65	0.0299498	0.0299498			36.65	0.226916	-0.256526			-0.0209377	-0.341846				36.65	-0.0293826	-0.0293826			36.65	-0.596851	0.580579			-0.0115059	0.832568
		36.6667	0.0349865	0.0349865			36.6667	0.261422	-0.298039			-0.0258921	-0.395598				36.6667	-0.0282853	-0.0282853			36.6667	-0.575249	0.559583			-0.0110775	0.802448
		36.6833	0.0400232	0.0400232			36.6833	0.295008	-0.332836			-0.0267484	-0.443952				36.6833	-0.027188	-0.027188			36.6833	-0.553605	0.536052			-0.0124116	0.770504
		36.7	0.0450598	0.0450598			36.7	0.328007	-0.365455			-0.0264798	-0.490352				36.7	-0.0260907	-0.0260907			36.7	-0.531763	0.513256			-0.0130864	0.73894
		36.7167	0.0500965	0.0500965			36.7167	0.360216	-0.397478			-0.0263485	-0.53577				36.7167	-0.0249934	-0.0249934			36.7167	-0.509917	0.490494			-0.0137342	0.707398
		36.7333	0.0551332	0.0551332			36.7333	0.391845	-0.427883			-0.0254828	-0.579635				36.7333	-0.0238961	-0.0238961			36.7333	-0.48777	0.467691			-0.0141983	0.675613
		36.75	0.0601698	0.0601698			36.75	0.422761	-0.45765			-0.0246703	-0.622545				36.75	-0.0227988	-0.0227988			36.75	-0.465656	0.444944			-0.0146456	0.643892
		36.7667	0.0652065	0.0652065			36.7667	0.453125	-0.485746			-0.0230664	-0.663882				36.7667	-0.0217015	-0.0217015			36.7667	-0.443133	0.422001			-0.0149431	0.611742
		36.7833	0.0702432	0.0702432			36.7833	0.48282	-0.513201			-0.0214825	-0.704293				36.7833	-0.0206042	-0.0206042			36.7833	-0.420685	0.399137			-0.0152367	0.579702
		36.8	0.0752798	0.0752798			36.8	0.512057	-0.538637			-0.0187943	-0.742953				36.8	-0.0195069	-0.0195069			36.8	-0.397384	0.375986			-0.0151307	0.546855
		36.8167	0.0802633	0.0802633			36.8167	0.540393	-0.563449			-0.0163027	-0.780534				36.8167	-0.018256	-0.018256			36.8167	-0.371556	0.352942			-0.0131619	0.512297
		36.8333	0.0852467	0.0852467			36.8333	0.568134	-0.584186			-0.0113506	-0.814813				36.8333	-0.0170051	-0.0170051			36.8333	-0.346235	0.32933			-0.0119532	0.477696
		36.85	0.0902302	0.0902302			36.85	0.595242	-0.610917			-0.0110841	-0.852883				36.85	-0.0157542	-0.0157542			36.85	-0.320919	0.303761			-0.0121326	0.441715
		36.8667	0.0952137	0.0952137			36.8667	0.621886	-0.639271			-0.0122929	-0.891773				36.8667	-0.0145034	-0.0145034			36.8667	-0.295613	0.278501			-0.0120999	0.40596
		36.8833	0.100197	0.100197			36.8833	0.647868	-0.666275			-0.0130161	-0.929239				36.8833	-0.0132525	-0.0132525			36.8833	-0.270309	0.2533			-0.0120275	0.370247
		36.9	0.105181	0.105181			36.9	0.673512	-0.692938			-0.0137362	-0.966226				36.9	-0.0120016	-0.0120016			36.9	-0.244935	0.228088			-0.0119124	0.334477
		36.9167	0.110164	0.110164			36.9167	0.698437	-0.718308			-0.0140504	-1.00179				36.9167	-0.0107507	-0.0107507			36.9167	-0.219564	0.202925			-0.011765	0.298745
		36.9333	0.115148	0.115148			36.9333	0.723243	-0.743042			-0.0140002	-1.03682				36.9333	-0.00949987	-0.00949987			36.9333	-0.194105	0.177708			-0.011594	0.262912
		36.95	0.120131	0.120131			36.95	0.747235	-0.766501			-0.0136228	-1.07037				36.95	-0.008249	-0.008249			36.95	-0.168651	0.152536			-0.0113949	0.227114
		36.9667	0.125114	0.125114			36.9667	0.771613	-0.789264			-0.0124809	-1.10371				36.9667	-0.00699812	-0.00699812			36.9667	-0.143113	0.127308			-0.0111761	0.191217
		36.9833	0.130098	0.130098			36.9833	0.795014	-0.810742			-0.0111213	-1.13544				36.9833	-0.00574725	-0.00574725			36.9833	-0.117584	0.102124			-0.0109323	0.155357
		37	0.135081	0.135081			37	0.821405	-0.831588			-0.00720066	-1.16884				37	-0.00449638	-0.00449638			37	-0.0919747	0.0768877			-0.0106681	0.119404
		37.0167	0.137743	0.137743			37.0167	0.842292	-0.851013			-0.00616688	-1.19735				37.0167	-0.00321786	-0.00321786			37.0167	-0.0658244	0.0510378			-0.0104557	0.0826341
		37.0333	0.140405	0.140405			37.0333	0.858588	-0.869667			-0.00783405	-1.22206				37.0333	-0.00193933	-0.00193933			37.0333	-0.0396746	0.0252184			-0.010222	0.0458863
		37.05	0.143067	0.143067			37.05	0.874502	-0.886967			-0.00881409	-1.24555				37.05	-0.000660809	-0.000660809			37.05	-0.0135222	-0.000576136			-0.00996902	0.00915424
		37.0667	0.145729	0.145729			37.0667	0.888742	-0.903634			-0.0105301	-1.2674				37.0667	0.000617715	0.000617715			37.0667	0.0126415	-0.0263522			-0.00969493	-0.0275727
		37.0833	0.148391	0.148391			37.0833	0.902516	-0.918854			-0.0115528	-1.2879				37.0833	0.00189624	0.00189624			37.0833	0.0388161	-0.0521164			-0.00940472	-0.064299
		37.1	0.151053	0.151053			37.1	0.915259	-0.933559			-0.0129402	-1.30731				37.1	0.00317476	0.00317476			37.1	0.0649924	-0.0778515			-0.00909276	-0.101006
		37.1167	0.153715	0.153715			37.1167	0.927417	-0.946665			-0.0136109	-1.32518				37.1167	0.00445329	0.00445329			37.1167	0.0911867	-0.103586			-0.00876756	-0.137725
		37.1333	0.156377	0.156377			37.1333	0.938903	-0.959483			-0.0145522	-1.34236				37.1333	0.00573181	0.00573181			37.1333	0.117378	-0.129289			-0.00842191	-0.17442
		37.15	0.159039	0.159039			37.15	0.949631	-0.970399			-0.0146853	-1.35767				37.15	0.00701033	0.00701033			37.15	0.143596	-0.155004			-0.00806651	-0.211142
		37.1667	0.161701	0.161701			37.1667	0.960069	-0.982175			-0.0156315	-1.37337				37.1667	0.00828886	0.00828886			37.1667	0.169834	-0.180762			-0.00772756	-0.247909
		37.1833	0.164363	0.164363			37.1833	0.969454	-0.990425			-0.0148287	-1.38584				37.1833	0.00956738	0.00956738			37.1833	0.19611	-0.205554			-0.00667787	-0.284019
		37.2	0.167025	0.167025			37.2	0.979872	-0.99491			-0.0106334	-1.39638				37.2	0.0108459	0.0108459			37.2	0.222606	-0.230152			-0.0053354	-0.320148
		37.2167	0.166235	0.166235			37.2167	0.987717	-0.998034			-0.00729499	-1.40414				37.2167	0.0120245	0.0120245			37.2167	0.247264	-0.254782			-0.0053167	-0.355
		37.2333	0.165445	0.165445			37.2333	0.992107	-0.999606			-0.00530245	-1.40835				37.2333	0.0132031	0.0132031			37.2333	0.271598	-0.279274			-0.00542801	-0.389525
		37.25	0.164655	0.164655			37.25	0.995682	-0.999975			-0.0030355	-1.41114				37.25	0.0143817	0.0143817			37.25	0.295999	-0.30379			-0.00550876	-0.424115
		37.2667	0.163864	0.163864			37.2667	0.997901	-0.999158			-0.000888919	-1.41213				37.2667	0.0155603	0.0155603			37.2667	0.320226	-0.328192			-0.00563267	-0.458501
		37.2833	0.163074	0.163074			37.2833	0.99938	-0.997164			0.00156715	-1.41177				37.2833	0.0167389	0.0167389			37.2833	0.344496	-0.352611			-0.00573855	-0.492929
		37.3	0.162284	0.162284			37.3	0.999965	-0.993888			0.00429708	-1.40987				37.3	0.0179175	0.0179175			37.3	0.368629	-0.376995			-0.00591573	-0.527236
		37.3167	0.161494	0.161494			37.3167	0.999805	-0.989359			0.00738607	-1.40655				37.3167	0.0190961	0.0190961			37.3167	0.392786	-0.401393			-0.00608588	-0.56157
		37.3333	0.160704	0.160704			37.3333	0.998932	-0.982087			0.0119116	-1.40079				37.3333	0.0202747	0.0202747			37.3333	0.416866	-0.426212			-0.00660907	-0.596146
		37.35	0.159913	0.159913			37.35	0.997268	-0.972172			0.0177457	-1.3926				37.35	0.0214533	0.0214533			37.35	0.44095	-0.448908			-0.00562728	-0.629225
		37.3667	0.159123	0.159123			37.3667	0.994875	-0.963189			0.0224059	-1.38456				37.3667	0.0226319	0.0226319			37.3667	0.465114	-0.470791			-0.00401373	-0.661785
		37.3833	0.158333	0.158333			37.3833	0.991588	-0.952726			0.0274797	-1.37484				37.3833	0.0238105	0.0238105			37.3833	0.489266	-0.492739			-0.00245564	-0.694383
		37.4	0.157543	0.157543			37.4	0.986767	-0.942323			0.0314266	-1.36407				37.4	0.0249891	0.0249891			37.4	0.514348	-0.514301			3.3296e-05	-0.727365
		37.4167	0.154949	0.154949			37.4167	0.980231	-0.930659			0.0350527	-1.3512				37.4167	0.0259515	0.0259515			37.4167	0.536263	-0.535888			0.000265188	-0.758126
		37.4333	0.152355	0.152355			37.4333	0.974446	-0.91881			0.0393404	-1.33873				37.4333	0.0269138	0.0269138			37.4333	0.556783	-0.557222			-0.000309948	-0.78772
		37.45	0.149761	0.149761			37.45	0.967516	-0.905818			0.0436268	-1.32465				37.45	0.0278762	0.0278762			37.45	0.577393	-0.578541			-0.000811453	-0.817369
		37.4667	0.147167	0.147167			37.4667	0.960947	-0.892233			0.0485878	-1.3104				37.4667	0.0288385	0.0288385			37.4667	0.59741	-0.599799			-0.00168891	-0.846555
		37.4833	0.144573	0.144573			37.4833	0.953309	-0.877578			0.0535504	-1.29463				37.4833	0.0298008	0.0298008			37.4833	0.617457	-0.621			-0.00250542	-0.875722
		37.5	0.141978	0.141978			37.5	0.946081	-0.860306			0.0606523	-1.27731				37.5	0.0307632	0.0307632			37.5	0.637102	-0.643028			-0.0041899	-0.905189
		37.5167	0.139384	0.139384			37.5167	0.937815	-0.838873			0.0699623	-1.25631				37.5167	0.0317255	0.0317255			37.5167	0.65672	-0.662611			-0.00416525	-0.932908
		37.5333	0.13679	0.13679			37.5333	0.930078	-0.820238			0.077669	-1.23766				37.5333	0.0326879	0.0326879			37.5333	0.676092	-0.680604			-0.00319043	-0.959329
		37.55	0.134196	0.134196			37.55	0.921318	-0.800235			0.085619	-1.21732				37.55	0.0336502	0.0336502			37.55	0.695374	-0.698625			-0.00229886	-0.985707
		37.5667	0.131602	0.131602			37.5667	0.913299	-0.781211			0.0934002	-1.1982				37.5667	0.0346126	0.0346126			37.5667	0.714687	-0.715949			-0.000892207	-1.01161
		37.5833	0.129008	0.129008			37.5833	0.904272	-0.760976			0.101325	-1.17751				37.5833	0.0355749	0.0355749			37.5833	0.733833	-0.733236			0.000422059	-1.03737
		37.6	0.126414	0.126414			37.6	0.896758	-0.741284			0.109937	-1.15827				37.6	0.0365373	0.0365373			37.6	0.75433	-0.750074			0.00301	-1.06377
		37.6167	0.124375	0.124375			37.6167	0.889133	-0.720498			0.119243	-1.13818				37.6167	0.0371899	0.0371899			37.6167	0.771953	-0.766805			0.00363955	-1.08807
		37.6333	0.122335	0.122335			37.6333	0.881218	-0.699812			0.128274	-1.11796				37.6333	0.0378425	0.0378425			37.6333	0.787197	-0.783356			0.00271577	-1.11055
		37.65	0.120296	0.120296			37.65	0.87241	-0.678142			0.137368	-1.09641				37.65	0.038495	0.038495			37.65	0.802421	-0.799716			0.00191288	-1.13288
		37.6667	0.118256	0.118256			37.6667	0.863997	-0.654786			0.147935	-1.07394				37.6667	0.0391476	0.0391476			37.6667	0.81664	-0.816963			-0.000228352	-1.15513
		37.6833	0.116217	0.116217			37.6833	0.854667	-0.625471			0.162066	-1.04662				37.6833	0.0398002	0.0398002			37.6833	0.83077	-0.832216			-0.00102244	-1.17591
		37.7	0.114177	0.114177			37.7	0.845939	-0.59935			0.174365	-1.02197				37.7	0.0404528	0.0404528			37.7	0.844209	-0.845398			-0.000840619	-1.19473
		37.7167	0.112138	0.112138			37.7167	0.83628	-0.571955			0.186906	-0.995772				37.7167	0.0411054	0.0411054			37.7167	0.857485	-0.858472			-0.000698542	-1.21336
		37.7333	0.110098	0.110098			37.7333	0.827409	-0.545995			0.19899	-0.971143				37.7333	0.041758	0.041758			37.7333	0.87027	-0.870618			-0.00024618	-1.23099
		37.75	0.108059	0.108059			37.75	0.817601	-0.518828			0.211264	-0.944998				37.75	0.0424106	0.0424106			37.75	0.8828	-0.88259			0.000148525	-1.24832
		37.7667	0.106019	0.106019			37.7667	0.808893	-0.492808			0.223506	-0.920442				37.7667	0.0430632	0.0430632			37.7667	0.895108	-0.893927			0.000834845	-1.26504
		37.7833	0.10398	0.10398			37.7833	0.79925	-0.465619			0.235913	-0.894397				37.7833	0.0437158	0.0437158			37.7833	0.907036	-0.90501			0.0014327	-1.28131
		37.8	0.10194	0.10194			37.8	0.792066	-0.439627			0.249212	-0.870939				37.8	0.0443684	0.0443684			37.8	0.919846	-0.915711			0.00292415	-1.29793
		37.8167	0.100712	0.100712			37.8167	0.786422	-0.412459			0.264432	-0.847737				37.8167	0.0446498	0.0446498			37.8167	0.930964	-0.926046			0.00347724	-1.3131
		37.8333	0.0994841	0.0994841			37.8333	0.779563	-0.387707			0.277084	-0.825384				37.8333	0.0449311	0.0449311			37.8333	0.939716	-0.936831			0.00204003	-1.32692
		37.85	0.0982559	0.0982559			37.85	0.771932	-0.370314			0.283987	-0.80769				37.85	0.0452124	0.0452124			37.85	0.948179	-0.946357			0.00128856	-1.33964
		37.8667	0.0970277	0.0970277			37.8667	0.76437	-0.351163			0.292181	-0.788801				37.8667	0.0454938	0.0454938			37.8667	0.955564	-0.953973			0.00112511	-1.35025
		37.8833	0.0957995	0.0957995			37.8833	0.756026	-0.331341			0.300297	-0.768884				37.8833	0.0457751	0.0457751			37.8833	0.962621	-0.961255			0.000965626	-1.36039
		37.9	0.0945713	0.0945713			37.9	0.74802	-0.311262			0.308834	-0.749026				37.9	0.0460565	0.0460565			37.9	0.968887	-0.967603			0.000907843	-1.3693
		37.9167	0.0933431	0.0933431			37.9167	0.739231	-0.290587			0.317239	-0.728191				37.9167	0.0463378	0.0463378			37.9167	0.974763	-0.973574			0.00084024	-1.37768
		37.9333	0.0921149	0.0921149			37.9333	0.730922	-0.269902			0.32599	-0.70769				37.9333	0.0466192	0.0466192			37.9333	0.979991	-0.978843			0.000811748	-1.38511
		37.95	0.0908868	0.0908868			37.95	0.721833	-0.248682			0.334568	-0.686257				37.95	0.0469005	0.0469005			37.95	0.984748	-0.983668			0.000763996	-1.39188
		37.9667	0.0896586	0.0896586			37.9667	0.713376	-0.227508			0.343561	-0.665306				37.9667	0.0471819	0.0471819			37.9667	0.988964	-0.987923			0.0007358	-1.39787
		37.9833	0.0884304	0.0884304			37.9833	0.704144	-0.205858			0.352342	-0.643469				37.9833	0.0474632	0.0474632			37.9833	0.992585	-0.991631			0.000674897	-1.40305
		38	0.0872022	0.0872022			38	0.696109	-0.184191			0.361981	-0.622466				38	0.0477445	0.0477445			38	0.995887	-0.994997			0.000628831	-1.40777
		38.0167	0.0862994	0.0862994			38.0167	0.688676	-0.161089			0.373061	-0.600874				38.0167	0.0476309	0.0476309			38.0167	0.99823	-0.997515			0.000505889	-1.4112
		38.0333	0.0853967	0.0853967			38.0333	0.680837	-0.138153			0.383736	-0.579113				38.0333	0.0475173	0.0475173			38.0333	0.999424	-0.99896			0.000327902	-1.41307
		38.05	0.084494	0.084494			38.05	0.672303	-0.114804			0.394212	-0.556568				38.05	0.0474036	0.0474036			38.05	0.999973	-0.999804			0.000119065	-1.41406
		38.0667	0.0835913	0.0835913			38.0667	0.663885	-0.0914574			0.404767	-0.534108				38.0667	0.04729	0.04729			38.0667	0.999855	-0.999991			-9.58841e-05	-1.4141
		38.0833	0.0826885	0.0826885			38.0833	0.654791	-0.0677198			0.415122	-0.510892				38.0833	0.0471763	0.0471763			38.0833	0.999103	-0.99957			-0.000330558	-1.41328
		38.1	0.0817858	0.0817858			38.1	0.645865	-0.0438594			0.425682	-0.487709				38.1	0.0470627	0.0470627			38.1	0.997791	-0.998571			-0.000551871	-1.41164
		38.1167	0.0808831	0.0808831			38.1167	0.636288	-0.0196122			0.436056	-0.463792				38.1167	0.0469491	0.0469491			38.1167	0.995823	-0.99693			-0.000783046	-1.40909
		38.1333	0.0799803	0.0799803			38.1333	0.626815	0.00494697			0.446723	-0.439727				38.1333	0.0468354	0.0468354			38.1333	0.993305	-0.994668			-0.000964193	-1.40571
		38.15	0.0790776	0.0790776			38.15	0.616723	0.0299365			0.457257	-0.41492				38.15	0.0467218	0.0467218			38.15	0.99009	-0.991699			-0.00113725	-1.40134
		38.1667	0.0781749	0.0781749			38.1667	0.606495	0.0557921			0.468308	-0.389406				38.1667	0.0466082	0.0466082			38.1667	0.98621	-0.987617			-0.000994666	-1.39571
		38.1833	0.0772721	0.0772721			38.1833	0.595695	0.0714213			0.471723	-0.370718				38.1833	0.0464945	0.0464945			38.1833	0.981565	-0.982395			-0.000586895	-1.38873
		38.2	0.0763694	0.0763694			38.2	0.583467	0.0871059			0.474166	-0.35098				38.2	0.0463809	0.0463809			38.2	0.975455	-0.977311			-0.00131228	-1.38081
		38.2167	0.0745987	0.0745987			38.2167	0.56632	0.103019			0.473294	-0.327604				38.2167	0.0458882	0.0458882			38.2167	0.96786	-0.971386			-0.0024932	-1.37125
		38.2333	0.0728279	0.0728279			38.2333	0.551593	0.119224			0.474339	-0.305731				38.2333	0.0453955	0.0453955			38.2333	0.960866	-0.965287			-0.00312654	-1.362
		38.25	0.0710572	0.0710572			38.25	0.536232	0.135588			0.475048	-0.283298				38.25	0.0449028	0.0449028			38.25	0.95292	-0.958382			-0.00386208	-1.35149
		38.2667	0.0692865	0.0692865			38.2667	0.521919	0.152424			0.476832	-0.261272				38.2667	0.0444101	0.0444101			38.2667	0.945015	-0.951202			-0.00437476	-1.34083
		38.2833	0.0675157	0.0675157			38.2833	0.507003	0.16939			0.478282	-0.238728				38.2833	0.0439174	0.0439174			38.2833	0.936215	-0.943222			-0.00495474	-1.32896
		38.3	0.065745	0.065745			38.3	0.492844	0.187195			0.48086	-0.216127				38.3	0.0434247	0.0434247			38.3	0.927337	-0.93477			-0.00525554	-1.31671
		38.3167	0.0639742	0.0639742			38.3167	0.47812	0.20516			0.483152	-0.193012				38.3167	0.042932	0.042932			38.3167	0.91759	-0.925507			-0.00559782	-1.30327
		38.3333	0.0622035	0.0622035			38.3333	0.464006	0.22568			0.487681	-0.168522				38.3333	0.0424393	0.0424393			38.3333	0.90765	-0.914756			-0.00502471	-1.28864
		38.35	0.0604327	0.0604327			38.35	0.449368	0.231197			0.481232	-0.154271				38.35	0.0419467	0.0419467			38.35	0.896855	-0.901971			-0.00361755	-1.27196
		38.3667	0.058662	0.058662			38.3667	0.435214	0.234543			0.47359	-0.141896				38.3667	0.041454	0.041454			38.3667	0.885609	-0.890407			-0.00339312	-1.25583
		38.3833	0.0568913	0.0568913			38.3833	0.420585	0.23774			0.465506	-0.129291				38.3833	0.0409613	0.0409613			38.3833	0.873513	-0.877867			-0.00307828	-1.23841
		38.4	0.0551205	0.0551205			38.4	0.406142	0.240172			0.457013	-0.117359				38.4	0.0404686	0.0404686			38.4	0.859647	-0.865659			-0.00425085	-1.21998
		38.4167	0.053132	0.053132			38.4167	0.389938	0.242401			0.447131	-0.104324				38.4167	0.0396503	0.0396503			38.4167	0.84291	-0.852537			-0.00680722	-1.19886
		38.4333	0.0511436	0.0511436			38.4333	0.374597	0.244091			0.437479	-0.0922817				38.4333	0.038832	0.038832			38.4333	0.828002	-0.839517			-0.00814184	-1.17911
		38.45	0.0491551	0.0491551			38.45	0.358845	0.24555			0.427372	-0.080112				38.45	0.0380137	0.0380137			38.45	0.812035	-0.825627			-0.00961138	-1.158
		38.4667	0.0471666	0.0471666			38.4667	0.343647	0.246439			0.417253	-0.0687365				38.4667	0.0371953	0.0371953			38.4667	0.796699	-0.811572			-0.0105164	-1.13722
		38.4833	0.0451781	0.0451781			38.4833	0.328079	0.247079			0.406698	-0.057276				38.4833	0.036377	0.036377			38.4833	0.780379	-0.796688			-0.0115322	-1.11515
		38.5	0.0431897	0.0431897			38.5	0.31297	0.246468			0.395582	-0.0470243				38.5	0.0355587	0.0355587			38.5	0.764439	-0.780507			-0.0113615	-1.09244
		38.5167	0.0412012	0.0412012			38.5167	0.297538	0.252418			0.388878	-0.0319048				38.5167	0.0347404	0.0347404			38.5167	0.747574	-0.761324			-0.00972311	-1.06695
		38.5333	0.0392127	0.0392127			38.5333	0.282503	0.259327			0.383131	-0.0163878				38.5333	0.0339221	0.0339221			38.5333	0.730926	-0.743885			-0.00916336	-1.04285
		38.55	0.0372242	0.0372242			38.55	0.267193	0.265927			0.376973	-0.000895241				38.55	0.0331038	0.0331038			38.55	0.713409	-0.72549			-0.00854253	-1.01746
		38.5667	0.0352357	0.0352357			38.5667	0.252225	0.272758			0.371219	0.0145185				38.5667	0.0322855	0.0322855			38.5667	0.695863	-0.707754			-0.00840817	-0.992507
		38.5833	0.0332473	0.0332473			38.5833	0.237035	0.279269			0.365082	0.0298641				38.5833	0.0314672	0.0314672			38.5833	0.677514	-0.689136			-0.00821796	-0.966368
		38.6	0.0312588	0.0312588			38.6	0.22211	0.285802			0.359148	0.0450369				38.6	0.0306489	0.0306489			38.6	0.658047	-0.67091			-0.00909588	-0.939715
		38.6167	0.0292078	0.0292078			38.6167	0.206598	0.291999			0.352562	0.0603876				38.6167	0.02959	0.02959			38.6167	0.634816	-0.651873			-0.0120611	-0.909826
		38.6333	0.0271568	0.0271568			38.6333	0.191435	0.297951			0.346048	0.0753186				38.6333	0.0285311	0.0285311			38.6333	0.613463	-0.632985			-0.0138047	-0.881372
		38.65	0.0251058	0.0251058			38.65	0.17615	0.303548			0.339197	0.0900836				38.65	0.0274722	0.0274722			38.65	0.591206	-0.613362			-0.0156669	-0.851758
		38.6667	0.0230547	0.0230547			38.6667	0.161136	0.307769			0.331566	0.103686				38.6667	0.0264134	0.0264134			38.6667	0.569726	-0.593042			-0.0164868	-0.822202
		38.6833	0.0210037	0.0210037			38.6833	0.146053	0.319425			0.329142	0.122592				38.6833	0.0253545	0.0253545			38.6833	0.547415	-0.56937			-0.0155245	-0.789686
		38.7	0.0189527	0.0189527			38.7	0.131202	0.332779			0.328084	0.142537				38.7	0.0242956	0.0242956			38.7	0.52564	-0.547253			-0.0152823	-0.75865
		38.7167	0.0169017	0.0169017			38.7167	0.116338	0.345566			0.326616	0.162089				38.7167	0.0232367	0.0232367			38.7167	0.503107	-0.524371			-0.0150361	-0.726537
		38.7333	0.0148507	0.0148507			38.7333	0.101677	0.35904			0.325776	0.181983				38.7333	0.0221778	0.0221778			38.7333	0.480975	-0.502171			-0.0149881	-0.695189
		38.75	0.0127997	0.0127997			38.75	0.0870649	0.371962			0.324581	0.201453				38.75	0.021119	0.021119			38.75	0.458162	-0.479278			-0.0149314	-0.66287
		38.7667	0.0107487	0.0107487			38.7667	0.0726288	0.385386			0.323865	0.221153				38.7667	0.0200601	0.0200601			38.7667	0.435609	-0.456852			-0.0150208	-0.631065
		38.7833	0.00869766	0.00869766			38.7833	0.0583133	0.398258			0.322845	0.240377				38.7833	0.0190012	0.0190012			38.7833	0.412464	-0.43381			-0.0150935	-0.598406
		38.8	0.00664664	0.00664664			38.8	0.0441159	0.411547			0.322202	0.259813				38.8	0.0179423	0.0179423			38.8	0.389129	-0.411077			-0.0155199	-0.565831
		38.8167	0.00387048	0.00387048			38.8167	0.0254087	0.424277			0.317976	0.282043				38.8167	0.0167505	0.0167505			38.8167	0.362846	-0.387818			-0.0176574	-0.530799
		38.8333	0.00109432	0.00109432			38.8333	0.00713057	0.437295			0.314256	0.304172				38.8333	0.0155587	0.0155587			38.8333	0.33754	-0.364471			-0.0190431	-0.496396
		38.85	-0.00168184	-0.00168184			38.85	-0.0108642	0.450203			0.31066	0.326024				38.85	0.014367	0.014367			38.85	0.311705	-0.338481			-0.018933	-0.459751
		38.8667	-0.004458	-0.004458			38.8667	-0.028585	0.463656			0.307642	0.348067				38.8667	0.0131752	0.0131752			38.8667	0.286329	-0.313369			-0.0191196	-0.42405
		38.8833	-0.00723416	-0.00723416			38.8833	-0.0459895	0.476516			0.304428	0.369467				38.8833	0.0119834	0.0119834			38.8833	0.260494	-0.287811			-0.019316	-0.38771
		38.9	-0.0100103	-0.0100103			38.9	-0.0631265	0.489814			0.301714	0.390988				38.9	0.0107916	0.0107916			38.9	0.234976	-0.262683			-0.0195916	-0.351898
		38.9167	-0.0127865	-0.0127865			38.9167	-0.0798949	0.502509			0.298833	0.411822				38.9167	0.0095998	0.0095998			38.9167	0.209074	-0.237178			-0.0198722	-0.315547
		38.9333	-0.0155626	-0.0155626			38.9333	-0.0963233	0.515607			0.296478	0.4327				38.9333	0.00840801	0.00840801			38.9333	0.183402	-0.211971			-0.0202018	-0.279571
		38.95	-0.0183388	-0.0183388			38.95	-0.112316	0.528092			0.293998	0.452836				38.95	0.00721622	0.00721622			38.95	0.157425	-0.186465			-0.0205345	-0.243167
		38.9667	-0.021115	-0.021115			38.9667	-0.127728	0.540929			0.292177	0.472812				38.9667	0.00602444	0.00602444			38.9667	0.131607	-0.161173			-0.0209059	-0.207027
		38.9833	-0.0238911	-0.0238911			38.9833	-0.142612	0.553144			0.29029	0.491974				38.9833	0.00483265	0.00483265			38.9833	0.105568	-0.135663			-0.0212807	-0.170576
		39	-0.0266673	-0.0266673			39	-0.155654	0.565482			0.289793	0.50992				39	0.00364086	0.00364086			39	0.079619	-0.110276			-0.0216779	-0.134276
		39.0167	-0.0324637	-0.0324637			39.0167	-0.184636	0.577952			0.278116	0.539231				39.0167	0.00243534	0.00243534			39.0167	0.053239	-0.0839275			-0.0217001	-0.0969913
		39.0333	-0.0382601	-0.0382601			39.0333	-0.214647	0.591195			0.26626	0.569817				39.0333	0.00122983	0.00122983			39.0333	0.0269163	-0.0577509			-0.0218034	-0.0598687
		39.05	-0.0440565	-0.0440565			39.05	-0.243449	0.603763			0.254781	0.599069				39.05	2.43126e-05	2.43126e-05			39.05	0.000531961	-0.0315057			-0.0219018	-0.0226541
		39.0667	-0.0498529	-0.0498529			39.0667	-0.27259	0.616888			0.243456	0.628956				39.0667	-0.0011812	-0.0011812			39.0667	-0.025873	-0.00531756			-0.022055	0.0145349
		39.0833	-0.0556493	-0.0556493			39.0833	-0.30064	0.629332			0.232421	0.65759				39.0833	-0.00238672	-0.00238672			39.0833	-0.0522606	0.0208668			-0.0221987	0.0517089
		39.1	-0.0614457	-0.0614457			39.1	-0.328977	0.642301			0.221554	0.686797				39.1	-0.00359223	-0.00359223			39.1	-0.0787387	0.0470683			-0.0223944	0.088959
		39.1167	-0.0672421	-0.0672421			39.1167	-0.35625	0.654582			0.210952	0.714766				39.1167	-0.00479775	-0.00479775			39.1167	-0.105121	0.073192			-0.022577	0.126086
		39.1333	-0.0730385	-0.0730385			39.1333	-0.383792	0.667392			0.200535	0.743299				39.1333	-0.00600326	-0.00600326			39.1333	-0.131672	0.0994084			-0.0228135	0.163398
		39.15	-0.0788349	-0.0788349			39.15	-0.410259	0.679507			0.190387	0.770581				39.15	-0.00720878	-0.00720878			39.15	-0.15805	0.125476			-0.0230336	0.200483
		39.1667	-0.0846313	-0.0846313			39.1667	-0.436901	0.692234			0.180547	0.798419				39.1667	-0.0084143	-0.0084143			39.1667	-0.184707	0.151767			-0.0232921	0.237923
		39.1833	-0.0904277	-0.0904277			39.1833	-0.462435	0.704064			0.170858	0.824839				39.1833	-0.00961981	-0.00961981			39.1833	-0.211123	0.176981			-0.0241422	0.274431
		39.2	-0.0962241	-0.0962241			39.2	-0.487431	0.716285			0.161824	0.851155				39.2	-0.0108253	-0.0108253			39.2	-0.238135	0.202318			-0.0253265	0.311447
		39.2167	-0.102853	-0.102853			39.2167	-0.514323	0.727812			0.150959	0.878322				39.2167	-0.0119259	-0.0119259			39.2167	-0.262732	0.227365			-0.0250077	0.346551
		39.2333	-0.109483	-0.109483			39.2333	-0.542799	0.739842			0.13933	0.906964				39.2333	-0.0130265	-0.0130265			39.2333	-0.287349	0.252641			-0.0245423	0.381831
		39.25	-0.116112	-0.116112			39.25	-0.569847	0.751171			0.128215	0.934101				39.25	-0.0141271	-0.0141271			39.25	-0.311609	0.277548			-0.024085	0.416597
		39.2667	-0.122741	-0.122741			39.2667	-0.597882	0.763092			0.116821	0.962354				39.2667	-0.0152278	-0.0152278			39.2667	-0.336137	0.302769			-0.0235948	0.451774
		39.2833	-0.12937	-0.12937			39.2833	-0.624447	0.774303			0.105964	0.989065				39.2833	-0.0163284	-0.0163284			39.2833	-0.360214	0.327548			-0.0230989	0.486321
		39.3	-0.135999	-0.135999			39.3	-0.652016	0.786321			0.0949678	1.01706				39.3	-0.017429	-0.017429			39.3	-0.384666	0.352773			-0.0225513	0.521448
		39.3167	-0.142629	-0.142629			39.3167	-0.678036	0.797611			0.0845517	1.04344				39.3167	-0.0185296	-0.0185296			39.3167	-0.408585	0.377492			-0.0219865	0.55584
		39.3333	-0.149258	-0.149258			39.3333	-0.705262	0.810921			0.0747117	1.0721				39.3333	-0.0196302	-0.0196302			39.3333	-0.432998	0.403136			-0.0211157	0.591236
		39.35	-0.155887	-0.155887			39.35	-0.730819	0.821348			0.0640135	1.09755				39.35	-0.0207308	-0.0207308			39.35	-0.456803	0.426117			-0.0216981	0.624319
		39.3667	-0.162516	-0.162516			39.3667	-0.758155	0.830041			0.0508307	1.12302				39.3667	-0.0218314	-0.0218314			39.3667	-0.481319	0.448944			-0.022892	0.657795
		39.3833	-0.169146	-0.169146			39.3833	-0.78362	0.838208			0.0385994	1.14681				39.3833	-0.022932	-0.022932			39.3833	-0.505159	0.471205			-0.0240092	0.690393
		39.4	-0.175775	-0.175775			39.4	-0.814096	0.845874			0.0224707	1.17378				39.4	-0.0240326	-0.0240326			39.4	-0.530657	0.49374			-0.0261041	0.724359
		39.4167	-0.178565	-0.178565			39.4167	-0.836834	0.853032			0.0114535	1.19492				39.4167	-0.024922	-0.024922			39.4167	-0.552209	0.515628			-0.0258664	0.755075
		39.4333	-0.181355	-0.181355			39.4333	-0.854871	0.859807			0.00349043	1.21246				39.4333	-0.0258114	-0.0258114			39.4333	-0.572976	0.53795			-0.0247665	0.785543
		39.45	-0.184144	-0.184144			39.45	-0.871829	0.866095			-0.0040544	1.2289				39.45	-0.0267008	-0.0267008			39.45	-0.593101	0.559553			-0.023722	0.815049
		39.4667	-0.186934	-0.186934			39.4667	-0.887675	0.871762			-0.0112518	1.24411				39.4667	-0.0275902	-0.0275902			39.4667	-0.613326	0.581804			-0.0222898	0.845084
		39.4833	-0.189724	-0.189724			39.4833	-0.902353	0.876978			-0.0179426	1.25818				39.4833	-0.0284795	-0.0284795			39.4833	-0.632825	0.603268			-0.0208999	0.87405
		39.5	-0.192514	-0.192514			39.5	-0.916628	0.879781			-0.0260548	1.27025				39.5	-0.0293689	-0.0293689			39.5	-0.652643	0.626267			-0.0186512	0.904326
		39.5167	-0.195304	-0.195304			39.5167	-0.929613	0.884604			-0.0318262	1.28285				39.5167	-0.0302583	-0.0302583			39.5167	-0.671663	0.646031			-0.0181245	0.93175
		39.5333	-0.198094	-0.198094			39.5333	-0.942518	0.892638			-0.0352704	1.29765				39.5333	-0.0311477	-0.0311477			39.5333	-0.691171	0.664995			-0.0185095	0.958954
		39.55	-0.200884	-0.200884			39.55	-0.953946	0.899949			-0.0381813	1.3109				39.55	-0.0320371	-0.0320371			39.55	-0.70981	0.683224			-0.0187989	0.985024
		39.5667	-0.203674	-0.203674			39.5667	-0.965588	0.908467			-0.0403904	1.32516				39.5667	-0.0329265	-0.0329265			39.5667	-0.729219	0.701525			-0.0195829	1.01169
		39.5833	-0.206463	-0.206463			39.5833	-0.975379	0.916208			-0.0418407	1.33755				39.5833	-0.0338158	-0.0338158			39.5833	-0.747681	0.719024			-0.0202638	1.03712
		39.6	-0.209253	-0.209253			39.6	-0.986551	0.924806			-0.0436608	1.35153				39.6	-0.0347052	-0.0347052			39.6	-0.768238	0.736833			-0.0222071	1.06425
		39.6167	-0.206079	-0.206079			39.6167	-0.993941	0.932577			-0.0433904	1.36225				39.6167	-0.0352997	-0.0352997			39.6167	-0.785223	0.753778			-0.0222349	1.08824
		39.6333	-0.202904	-0.202904			39.6333	-0.997412	0.94121			-0.0397411	1.37081				39.6333	-0.0358942	-0.0358942			39.6333	-0.800512	0.771289			-0.0206641	1.11143
		39.65	-0.19973	-0.19973			39.65	-0.999456	0.94893			-0.0357271	1.37772				39.65	-0.0364887	-0.0364887			39.65	-0.815033	0.787868			-0.0192079	1.13342
		39.6667	-0.196555	-0.196555			39.6667	-0.999999	0.958516			-0.0293328	1.38488				39.6667	-0.0370832	-0.0370832			39.6667	-0.829231	0.806066			-0.0163801	1.15633
		39.6833	-0.19338	-0.19338			39.6833	-0.999333	0.966077			-0.0235161	1.38975				39.6833	-0.0376777	-0.0376777			39.6833	-0.842618	0.82148			-0.0149471	1.1767
		39.7	-0.190206	-0.190206			39.7	-0.997581	0.971636			-0.0183454	1.39245				39.7	-0.0382721	-0.0382721			39.7	-0.855974	0.835515			-0.0144666	1.19606
		39.7167	-0.187031	-0.187031			39.7167	-0.99471	0.976572			-0.0128255	1.39391				39.7167	-0.0388666	-0.0388666			39.7167	-0.868477	0.848758			-0.0139432	1.21427
		39.7333	-0.183857	-0.183857			39.7333	-0.990797	0.980914			-0.00698833	1.39421				39.7333	-0.0394611	-0.0394611			39.7333	-0.881111	0.861737			-0.0136994	1.23238
		39.75	-0.180682	-0.180682			39.75	-0.98579	0.984699			-0.000771582	1.39335				39.75	-0.0400556	-0.0400556			39.75	-0.892842	0.873891			-0.0134008	1.24927
		39.7667	-0.177507	-0.177507			39.7667	-0.979448	0.988132			0.00614084	1.39129				39.7667	-0.0406501	-0.0406501			39.7667	-0.904919	0.886038			-0.0133509	1.2664
		39.7833	-0.174333	-0.174333			39.7833	-0.971943	0.991038			0.0135019	1.38804				39.7833	-0.0412446	-0.0412446			39.7833	-0.916019	0.897321			-0.0132213	1.28223
		39.8	-0.171158	-0.171158			39.8	-0.961125	0.993672			0.0230142	1.38225				39.8	-0.041839	-0.041839			39.8	-0.928462	0.90881			-0.0138964	1.29915
		39.8167	-0.165174	-0.165174			39.8167	-0.947012	0.995783			0.0344861	1.37376				39.8167	-0.0420854	-0.0420854			39.8167	-0.938783	0.919375			-0.0137234	1.31392
		39.8333	-0.159191	-0.159191			39.8333	-0.934434	0.997699			0.0447356	1.36622				39.8333	-0.0423318	-0.0423318			39.8333	-0.947271	0.930952			-0.0115396	1.3281
		39.85	-0.153207	-0.153207			39.85	-0.92016	0.998996			0.0557461	1.35705				39.85	-0.0425782	-0.0425782			39.85	-0.954991	0.940713			-0.0100962	1.34047
		39.8667	-0.147223	-0.147223			39.8667	-0.906183	0.999715			0.0661372	1.34767				39.8667	-0.0428246	-0.0428246			39.8667	-0.962065	0.948982			-0.00925128	1.35131
		39.8833	-0.141239	-0.141239			39.8833	-0.890692	0.999994			0.077288	1.33692				39.8833	-0.043071	-0.043071			39.8833	-0.968397	0.956488			-0.0084209	1.3611
		39.9	-0.135255	-0.135255			39.9	-0.875441	0.999861			0.0879781	1.32604				39.9	-0.0433174	-0.0433174			39.9	-0.974299	0.963448			-0.00767283	1.37019
		39.9167	-0.129271	-0.129271			39.9167	-0.858757	0.999342			0.0994089	1.31387				39.9167	-0.0435638	-0.0435638			39.9167	-0.979465	0.969662			-0.0069321	1.37824
		39.9333	-0.123287	-0.123287			39.9333	-0.84256	0.99841			0.110203	1.30176				39.9333	-0.0438101	-0.0438101			39.9333	-0.984272	0.975508			-0.00619672	1.38577
		39.95	-0.117303	-0.117303			39.95	-0.824968	0.997125			0.121734	1.28841				39.95	-0.0440565	-0.0440565			39.95	-0.988333	0.980604			-0.00546506	1.39225
		39.9667	-0.11132	-0.11132			39.9667	-0.808666	0.995371			0.132021	1.27565				39.9667	-0.0443029	-0.0443029			39.9667	-0.992055	0.98541			-0.00469883	1.39828
		39.9833	-0.105336	-0.105336			39.9833	-0.791016	0.993284			0.143025	1.26169				39.9833	-0.0445493	-0.0445493			39.9833	-0.994988	0.989431			-0.00392986	1.4032
		40	-0.0993519	-0.0993519			40	-0.779117	0.990531			0.149492	1.25133				40	-0.0447957	-0.0447957			40	-0.997653	0.993361			-0.0030344	1.40786
		40.0167	-0.0960065	-0.0960065			40.0167	-0.775021	0.987373			0.150155	1.2462				40.0167	-0.0446759	-0.0446759			40.0167	-0.999275	0.996266			-0.00212724	1.41106
		40.0333	-0.0926612	-0.0926612			40.0333	-0.765122	0.983826			0.154647	1.23669				40.0333	-0.0445561	-0.0445561			40.0333	-0.99993	0.998153			-0.00125665	1.41286
		40.05	-0.0893158	-0.0893158			40.05	-0.75509	0.979977			0.159019	1.22688				40.05	-0.0444364	-0.0444364			40.05	-0.999904	0.999363			-0.000382019	1.4137
		40.0667	-0.0859704	-0.0859704			40.0667	-0.743385	0.975538			0.164157	1.21546				40.0667	-0.0443166	-0.0443166			40.0667	-0.999241	0.999942			0.000495099	1.41364
		40.0833	-0.0826251	-0.0826251			40.0833	-0.73144	0.97083			0.169274	1.20369				40.0833	-0.0441968	-0.0441968			40.0833	-0.997988	0.999909			0.00135898	1.41273
		40.1	-0.0792797	-0.0792797			40.1	-0.718778	0.965333			0.17434	1.19085				40.1	-0.044077	-0.044077			40.1	-0.996116	0.999265			0.00222691	1.41095
		40.1167	-0.0759343	-0.0759343			40.1167	-0.705809	0.959579			0.179442	1.17761				40.1167	-0.0439573	-0.0439573			40.1167	-0.993708	0.998045			0.00306673	1.40838
		40.1333	-0.072589	-0.072589			40.1333	-0.69285	0.952626			0.18369	1.16353				40.1333	-0.0438375	-0.0438375			40.1333	-0.990613	0.996112			0.00388838	1.40483
		40.15	-0.0692436	-0.0692436			40.15	-0.679536	0.945403			0.187996	1.14901				40.15	-0.0437177	-0.0437177			40.15	-0.987016	0.993605			0.00465925	1.40051
		40.1667	-0.0658983	-0.0658983			40.1667	-0.667507	0.935068			0.189194	1.13319				40.1667	-0.0435979	-0.0435979			40.1667	-0.98254	0.989868			0.00518107	1.3947
		40.1833	-0.0625529	-0.0625529			40.1833	-0.655125	0.922446			0.189024	1.11551				40.1833	-0.0434782	-0.0434782			40.1833	-0.977568	0.985227			0.00541633	1.38791
		40.2	-0.0592075	-0.0592075			40.2	-0.650251	0.911631			0.184823	1.10442				40.2	-0.0433584	-0.0433584			40.2	-0.970814	0.980422			0.00679352	1.37973
		40.2167	-0.0584849	-0.0584849			40.2167	-0.662714	0.900288			0.16799	1.10521				40.2167	-0.0428906	-0.0428906			40.2167	-0.962866	0.97506			0.00862249	1.37032
		40.2333	-0.0577623	-0.0577623			40.2333	-0.665799	0.889157			0.157938	1.09952				40.2333	-0.0424227	-0.0424227			40.2333	-0.955249	0.969198			0.00986295	1.36079
		40.25	-0.0570396	-0.0570396			40.25	-0.66969	0.877635			0.147039	1.09412				40.25	-0.0419549	-0.0419549			40.25	-0.947092	0.962876			0.0111609	1.35055
		40.2667	-0.056317	-0.056317			40.2667	-0.670136	0.865977			0.138481	1.0862				40.2667	-0.0414871	-0.0414871			40.2667	-0.938592	0.955903			0.0122404	1.33961
		40.2833	-0.0555944	-0.0555944			40.2833	-0.671321	0.85401			0.12918	1.07857				40.2833	-0.0410193	-0.0410193			40.2833	-0.929669	0.948534			0.0133391	1.32809
		40.3	-0.0548718	-0.0548718			40.3	-0.670338	0.841668			0.121148	1.06915				40.3	-0.0405514	-0.0405514			40.3	-0.920222	0.94027			0.0141763	1.31557
		40.3167	-0.0541491	-0.0541491			40.3167	-0.670072	0.829073			0.112431	1.06006				40.3167	-0.0400836	-0.0400836			40.3167	-0.910431	0.931649			0.0150035	1.30255
		40.3333	-0.0534265	-0.0534265			40.3333	-0.668323	0.815486			0.10406	1.04921				40.3333	-0.0396158	-0.0396158			40.3333	-0.899949	0.921094			0.0149516	1.28767
		40.35	-0.0527039	-0.0527039			40.35	-0.667286	0.800729			0.0943584	1.03804				40.35	-0.039148	-0.039148			40.35	-0.889186	0.909074			0.0140628	1.27156
		40.3667	-0.0519812	-0.0519812			40.3667	-0.665496	0.786408			0.0854974	1.02665				40.3667	-0.0386801	-0.0386801			40.3667	-0.877436	0.897713			0.0143378	1.25522
		40.3833	-0.0512586	-0.0512586			40.3833	-0.664429	0.771826			0.0759412	1.01559				40.3833	-0.0382123	-0.0382123			40.3833	-0.865453	0.88593			0.0144796	1.23841
		40.4	-0.050536	-0.050536			40.4	-0.665199	0.75712			0.0649984	1.00573				40.4	-0.0377445	-0.0377445			40.4	-0.851155	0.873902			0.0160846	1.2198
		40.4167	-0.0506929	-0.0506929			40.4167	-0.673243	0.742204			0.0487627	1.00087				40.4167	-0.0369804	-0.0369804			40.4167	-0.834617	0.861552			0.0190462	1.19937
		40.4333	-0.0508499	-0.0508499			40.4333	-0.675892	0.726998			0.0361374	0.991992				40.4333	-0.0362163	-0.0362163			40.4333	-0.819274	0.848699			0.0208068	1.17944
		40.45	-0.0510068	-0.0510068			40.45	-0.679319	0.711621			0.0228406	0.983543				40.45	-0.0354522	-0.0354522			40.45	-0.803561	0.835597			0.0226534	1.15906
		40.4667	-0.0511638	-0.0511638			40.4667	-0.679794	0.695775			0.0113004	0.972674				40.4667	-0.0346881	-0.0346881			40.4667	-0.787832	0.8217			0.0239483	1.13811
		40.4833	-0.0513207	-0.0513207			40.4833	-0.681043	0.679795			-0.000882344	0.962257				40.4833	-0.033924	-0.033924			40.4833	-0.771827	0.807614			0.0253059	1.11683
		40.5	-0.0514777	-0.0514777			40.5	-0.679794	0.662668			-0.0121101	0.949264				40.5	-0.0331598	-0.0331598			40.5	-0.75554	0.791583			0.0254865	1.09398
		40.5167	-0.0516346	-0.0516346			40.5167	-0.679321	0.643614			-0.0252486	0.935457				40.5167	-0.0323957	-0.0323957			40.5167	-0.739048	0.773277			0.0242033	1.06937
		40.5333	-0.0517915	-0.0517915			40.5333	-0.676433	0.625243			-0.0361969	0.920423				40.5333	-0.0316316	-0.0316316			40.5333	-0.722105	0.756055			0.0240057	1.04522
		40.55	-0.0519485	-0.0519485			40.55	-0.674326	0.606656			-0.0478502	0.905791				40.55	-0.0308675	-0.0308675			40.55	-0.705019	0.738544			0.0237055	1.02075
		40.5667	-0.0521054	-0.0521054			40.5667	-0.669537	0.588084			-0.0575953	0.889272				40.5667	-0.0301034	-0.0301034			40.5667	-0.687244	0.721028			0.0238891	0.995798
		40.5833	-0.0522624	-0.0522624			40.5833	-0.665546	0.569321			-0.0680417	0.873183				40.5833	-0.0293393	-0.0293393			40.5833	-0.669386	0.7033			0.0239811	0.970635
		40.6	-0.0524193	-0.0524193			40.6	-0.656843	0.550432			-0.0752444	0.853672				40.6	-0.0285752	-0.0285752			40.6	-0.64981	0.6853			0.0250957	0.944065
		40.6167	-0.0517477	-0.0517477			40.6167	-0.643053	0.531369			-0.0789727	0.830441				40.6167	-0.0275944	-0.0275944			40.6167	-0.627266	0.667152			0.0282035	0.915292
		40.6333	-0.051076	-0.051076			40.6333	-0.631052	0.512098			-0.0841136	0.808329				40.6333	-0.0266136	-0.0266136			40.6333	-0.605875	0.648493			0.0301359	0.886972
		40.65	-0.0504044	-0.0504044			40.65	-0.619725	0.492669			-0.0898419	0.786581				40.65	-0.0256328	-0.0256328			40.65	-0.584278	0.629749			0.0321523	0.858447
		40.6667	-0.0497327	-0.0497327			40.6667	-0.607994	0.472838			-0.09557	0.764264				40.6667	-0.024652	-0.024652			40.6667	-0.562802	0.609635			0.0331154	0.829038
		40.6833	-0.0490611	-0.0490611			40.6833	-0.596929	0.452042			-0.102451	0.741734				40.6833	-0.0236712	-0.0236712			40.6833	-0.541166	0.586829			0.0322884	0.797613
		40.7	-0.0483894	-0.0483894			40.7	-0.58498	0.431348			-0.108634	0.718653				40.7	-0.0226904	-0.0226904			40.7	-0.519445	0.565			0.0322122	0.766819
		40.7167	-0.0477178	-0.0477178			40.7167	-0.573698	0.410468			-0.115421	0.69591				40.7167	-0.0217096	-0.0217096			40.7167	-0.497603	0.543005			0.0321045	0.735821
		40.7333	-0.0470461	-0.0470461			40.7333	-0.561205	0.389505			-0.12141	0.672254				40.7333	-0.0207287	-0.0207287			40.7333	-0.475579	0.52112			0.0322027	0.704772
		40.75	-0.0463745	-0.0463745			40.75	-0.549394	0.368351			-0.128017	0.648943				40.75	-0.0197479	-0.0197479			40.75	-0.45347	0.499108			0.032271	0.673575
		40.7667	-0.0457028	-0.0457028			40.7667	-0.535855	0.347093			-0.133475	0.624338				40.7667	-0.0187671	-0.0187671			40.7667	-0.431084	0.477018			0.0324808	0.642125
		40.7833	-0.0450312	-0.0450312			40.7833	-0.523039	0.325633			-0.139587	0.600101				40.7833	-0.0177863	-0.0177863			40.7833	-0.408655	0.454842			0.0326593	0.610585
		40.8	-0.0443595	-0.0443595			40.8	-0.506119	0.304098			-0.14285	0.57291				40.8	-0.0168055	-0.0168055			40.8	-0.385569	0.43246			0.0331568	0.578434
		40.8167	-0.0425149	-0.0425149			40.8167	-0.480044	0.282341			-0.139797	0.539087				40.8167	-0.015707	-0.015707			40.8167	-0.36018	0.410038			0.0352544	0.544626
		40.8333	-0.0406703	-0.0406703			40.8333	-0.457016	0.260735			-0.138792	0.507527				40.8333	-0.0146086	-0.0146086			40.8333	-0.335271	0.387021			0.0365931	0.510738
		40.85	-0.0388256	-0.0388256			40.85	-0.434402	0.241206			-0.13661	0.477727				40.85	-0.0135101	-0.0135101			40.85	-0.310278	0.361752			0.0363981	0.475197
		40.8667	-0.036981	-0.036981			40.8667	-0.412267	0.221104			-0.135173	0.447861				40.8667	-0.0124116	-0.0124116			40.8667	-0.285337	0.337002			0.0365328	0.44006
		40.8833	-0.0351364	-0.0351364			40.8833	-0.3905	0.200828			-0.134119	0.418132				40.8833	-0.0113131	-0.0113131			40.8833	-0.260319	0.312182			0.0366732	0.404819
		40.9	-0.0332917	-0.0332917			40.9	-0.368706	0.180281			-0.133236	0.388193				40.9	-0.0102146	-0.0102146			40.9	-0.235277	0.287453			0.0368938	0.369626
		40.9167	-0.0314471	-0.0314471			40.9167	-0.347265	0.159556			-0.13273	0.358377				40.9167	-0.00911613	-0.00911613			40.9167	-0.210167	0.262665			0.0371213	0.334342
		40.9333	-0.0296024	-0.0296024			40.9333	-0.325557	0.138633			-0.132175	0.328232				40.9333	-0.00801765	-0.00801765			40.9333	-0.185012	0.237886			0.0373876	0.299033
		40.95	-0.0277578	-0.0277578			40.95	-0.304211	0.117512			-0.132017	0.298203				40.95	-0.00691917	-0.00691917			40.95	-0.159798	0.213065			0.0376656	0.263654
		40.9667	-0.0259132	-0.0259132			40.9667	-0.282359	0.0962366			-0.131609	0.267708				40.9667	-0.00582068	-0.00582068			40.9667	-0.134535	0.188223			0.0379632	0.228224
		40.9833	-0.0240685	-0.0240685			40.9833	-0.260918	0.0747145			-0.131666	0.237328				40.9833	-0.0047222	-0.0047222			40.9833	-0.109224	0.16336			0.0382797	0.192746
		41	-0.0222239	-0.0222239			41	-0.238015	0.0531278			-0.130735	0.205869				41	-0.00362371	-0.00362371			41	-0.0838629	0.138427			0.0385824	0.157182
		41.0167	-0.0193316	-0.0193316			41.0167	-0.205167	0.0384782			-0.117867	0.172283				41.0167	-0.00251589	-0.00251589			41.0167	-0.0582543	0.112543			0.0383879	0.120772
		41.0333	-0.0164393	-0.0164393			41.0333	-0.173984	0.0234076			-0.106473	0.139577				41.0333	-0.00140806	-0.00140806			41.0333	-0.032623	0.0867497			0.0382734	0.0844093
		41.05	-0.013547	-0.013547			41.05	-0.14299	0.00820019			-0.0953109	0.106908				41.05	-0.00030024	-0.00030024			41.05	-0.0069599	0.060951			0.0381775	0.0480202
		41.0667	-0.0106546	-0.0106546			41.0667	-0.112359	-0.00714322			-0.0845006	0.0743985				41.0667	0.000807585	0.000807585			41.0667	0.0187313	0.035172			0.0381155	0.0116253
		41.0833	-0.00776232	-0.00776232			41.0833	-0.0817963	-0.0225757			-0.0738022	0.0418753				41.0833	0.00191541	0.00191541			41.0833	0.0444483	0.00939271			0.0380713	-0.024788
		41.1	-0.00487001	-0.00487001			41.1	-0.0513283	-0.0380235			-0.0631813	0.00940787				41.1	0.00302323	0.00302323			41.1	0.070194	-0.0163803			0.038052	-0.0612173
		41.1167	-0.00197769	-0.00197769			41.1167	-0.020852	-0.0535203			-0.0525892	-0.0230999				41.1167	0.00413106	0.00413106			41.1167	0.0959592	-0.0421461			0.0380516	-0.0976552
		41.1333	0.000914625	0.000914625			41.1333	0.00965411	-0.068891			-0.0418868	-0.0555398				41.1333	0.00523888	0.00523888			41.1333	0.121763	-0.0679163			0.0380757	-0.134124
		41.15	0.00380694	0.00380694			41.15	0.0402346	-0.0842576			-0.0311289	-0.0880293				41.15	0.00634671	0.00634671			41.15	0.147582	-0.0936727			0.03812	-0.170593
		41.1667	0.00669926	0.00669926			41.1667	0.070957	-0.0990354			-0.0198544	-0.120203				41.1667	0.00745453	0.00745453			41.1667	0.173482	-0.119482			0.0381835	-0.207157
		41.1833	0.00959157	0.00959157			41.1833	0.101828	-0.121765			-0.0140972	-0.158104				41.1833	0.00856236	0.00856236			41.1833	0.199397	-0.144553			0.0387803	-0.24321
		41.2	0.0124839	0.0124839			41.2	0.133189	-0.144843			-0.00824041	-0.196598				41.2	0.00967018	0.00967018			41.2	0.225632	-0.169574			0.0396393	-0.279453
		41.2167	0.0149729	0.0149729			41.2167	0.160663	-0.167816			-0.00505777	-0.23227				41.2167	0.0106804	0.0106804			41.2167	0.249789	-0.19456			0.0390527	-0.314203
		41.2333	0.0174619	0.0174619			41.2333	0.187956	-0.190928			-0.00210146	-0.267911				41.2333	0.0116907	0.0116907			41.2333	0.273669	-0.219528			0.0382831	-0.348743
		41.25	0.0199509	0.0199509			41.25	0.215486	-0.213992			0.00105643	-0.303686				41.25	0.012701	0.012701			41.25	0.297572	-0.244441			0.037569	-0.383262
		41.2667	0.0224399	0.0224399			41.2667	0.243013	-0.237194			0.00411413	-0.339558				41.2667	0.0137112	0.0137112			41.2667	0.321379	-0.269364			0.03678	-0.417718
		41.2833	0.0249289	0.0249289			41.2833	0.270758	-0.26038			0.00733831	-0.375571				41.2833	0.0147215	0.0147215			41.2833	0.345173	-0.294214			0.0360337	-0.452115
		41.3	0.0274179	0.0274179			41.3	0.29857	-0.283794			0.0104489	-0.411794				41.3	0.0157318	0.0157318			41.3	0.368926	-0.319147			0.0351985	-0.486541
		41.3167	0.0299069	0.0299069			41.3167	0.326595	-0.307216			0.0137027	-0.448172				41.3167	0.016742	0.016742			41.3167	0.392636	-0.343994			0.0343949	-0.520876
		41.3333	0.0323959	0.0323959			41.3333	0.35481	-0.331416			0.0165417	-0.485235				41.3333	0.0177523	0.0177523			41.3333	0.416376	-0.369307			0.033283	-0.555562
		41.35	0.0348849	0.0348849			41.35	0.383234	-0.352289			0.0218816	-0.520093				41.35	0.0187625	0.0187625			41.35	0.440047	-0.392498			0.0336223	-0.588698
		41.3667	0.0373739	0.0373739			41.3667	0.412168	-0.372476			0.028066	-0.554827				41.3667	0.0197728	0.0197728			41.3667	0.463918	-0.415179			0.0344639	-0.621615
		41.3833	0.0398629	0.0398629			41.3833	0.441322	-0.392753			0.0343438	-0.58978				41.3833	0.0207831	0.0207831			41.3833	0.487695	-0.437789			0.0352888	-0.654416
		41.4	0.0423519	0.0423519			41.4	0.472673	-0.412816			0.0423256	-0.626136				41.4	0.0217933	0.0217933			41.4	0.512547	-0.460235			0.0369901	-0.687861
		41.4167	0.0440247	0.0440247			41.4167	0.49749	-0.432933			0.0456485	-0.657908				41.4167	0.0226109	0.0226109			41.4167	0.534075	-0.482564			0.036424	-0.718872
		41.4333	0.0456975	0.0456975			41.4333	0.519993	-0.452966			0.0473953	-0.687986				41.4333	0.0234285	0.0234285			41.4333	0.55432	-0.504846			0.0349829	-0.748944
		41.45	0.0473702	0.0473702			41.45	0.542951	-0.473028			0.0494433	-0.718405				41.45	0.024246	0.024246			41.45	0.574558	-0.52697			0.0336492	-0.778898
		41.4667	0.049043	0.049043			41.4667	0.565124	-0.493181			0.0508719	-0.748335				41.4667	0.0250636	0.0250636			41.4667	0.594333	-0.549229			0.0318932	-0.80862
		41.4833	0.0507158	0.0507158			41.4833	0.587654	-0.513343			0.0525457	-0.778522				41.4833	0.0258812	0.0258812			41.4833	0.614037	-0.571287			0.0302286	-0.838151
		41.5	0.0523886	0.0523886			41.5	0.609777	-0.534447			0.0532662	-0.809089				41.5	0.0266987	0.0266987			41.5	0.633477	-0.594305			0.0276991	-0.868173
		41.5167	0.0540613	0.0540613			41.5167	0.632171	-0.552511			0.0563286	-0.837697				41.5167	0.0275163	0.0275163			41.5167	0.652788	-0.61464			0.0269746	-0.896206
		41.5333	0.0557341	0.0557341			41.5333	0.654488	-0.569102			0.0603768	-0.865209				41.5333	0.0283339	0.0283339			41.5333	0.671994	-0.633725			0.0270603	-0.923282
		41.55	0.0574069	0.0574069			41.55	0.676982	-0.585786			0.0644851	-0.892912				41.55	0.0291514	0.0291514			41.55	0.691007	-0.652677			0.0271032	-0.950128
		41.5667	0.0590797	0.0590797			41.5667	0.700023	-0.601767			0.0694774	-0.920504				41.5667	0.029969	0.029969			41.5667	0.710195	-0.671193			0.0275788	-0.976788
		41.5833	0.0607524	0.0607524			41.5833	0.723117	-0.617795			0.0744737	-0.948168				41.5833	0.0307866	0.0307866			41.5833	0.729115	-0.689511			0.0280042	-1.00312
		41.6	0.0624252	0.0624252			41.6	0.749859	-0.633211			0.0824826	-0.977978				41.6	0.0316041	0.0316041			41.6	0.749525	-0.707623			0.0296292	-1.03036
		41.6167	0.0628406	0.0628406			41.6167	0.77026	-0.648636			0.0860009	-1.00331				41.6167	0.0321546	0.0321546			41.6167	0.766942	-0.725474			0.0293224	-1.0553
		41.6333	0.063256	0.063256			41.6333	0.785388	-0.663359			0.086288	-1.02442				41.6333	0.032705	0.032705			41.6333	0.78214	-0.74338			0.027408	-1.07871
		41.65	0.0636715	0.0636715			41.65	0.801005	-0.678057			0.0869371	-1.04585				41.65	0.0332554	0.0332554			41.65	0.797215	-0.760949			0.0256445	-1.10179
		41.6667	0.0640869	0.0640869			41.6667	0.814476	-0.691281			0.0871122	-1.06473				41.6667	0.0338058	0.0338058			41.6667	0.81143	-0.779647			0.0224738	-1.12506
		41.6833	0.0645023	0.0645023			41.6833	0.828342	-0.706408			0.0862206	-1.08523				41.6833	0.0343563	0.0343563			41.6833	0.825457	-0.795984			0.0208405	-1.14653
		41.7	0.0649177	0.0649177			41.7	0.840696	-0.722427			0.083629	-1.1053				41.7	0.0349067	0.0349067			41.7	0.838933	-0.810477			0.0201215	-1.16631
		41.7167	0.0653332	0.0653332			41.7167	0.853365	-0.738183			0.0814456	-1.12539				41.7167	0.0354571	0.0354571			41.7167	0.852152	-0.82473			0.0193901	-1.18573
		41.7333	0.0657486	0.0657486			41.7333	0.864804	-0.754055			0.0783112	-1.14471				41.7333	0.0360076	0.0360076			41.7333	0.865016	-0.838268			0.0189137	-1.2044
		41.75	0.066164	0.066164			41.75	0.876477	-0.769614			0.0755633	-1.16396				41.75	0.036558	0.036558			41.75	0.877539	-0.851503			0.0184105	-1.22262
		41.7667	0.0665794	0.0665794			41.7667	0.887092	-0.785199			0.0720495	-1.18249				41.7667	0.0371084	0.0371084			41.7667	0.889971	-0.864312			0.0181438	-1.24047
		41.7833	0.0669949	0.0669949			41.7833	0.897858	-0.80041			0.0689056	-1.20086				41.7833	0.0376588	0.0376588			41.7833	0.90195	-0.876746			0.0178218	-1.25773
		41.8	0.0674103	0.0674103			41.8	0.907698	-0.815735			0.0650278	-1.21865				41.8	0.0382093	0.0382093			41.8	0.914939	-0.889013			0.0183322	-1.27559
		41.8167	0.0678187	0.0678187			41.8167	0.917583	-0.830608			0.0615005	-1.23616				41.8167	0.0384454	0.0384454			41.8167	0.926142	-0.900809			0.0179133	-1.29185
		41.8333	0.0682271	0.0682271			41.8333	0.926595	-0.846346			0.0567442	-1.25366				41.8333	0.0386816	0.0386816			41.8333	0.935092	-0.913363			0.0153646	-1.30705
		41.85	0.0686356	0.0686356			41.85	0.935572	-0.860354			0.0531867	-1.26991				41.85	0.0389178	0.0389178			41.85	0.943697	-0.924341			0.0136865	-1.3209
		41.8667	0.069044	0.069044			41.8667	0.943774	-0.872892			0.0501213	-1.28458				41.8667	0.039154	0.039154			41.8667	0.95132	-0.933424			0.0126545	-1.33272
		41.8833	0.0694524	0.0694524			41.8833	0.951831	-0.885028			0.0472373	-1.29886				41.8833	0.0393902	0.0393902			41.8833	0.958568	-0.94211			0.0116375	-1.34398
		41.9	0.0698608	0.0698608			41.9	0.959193	-0.89656			0.0442882	-1.31222				41.9	0.0396264	0.0396264			41.9	0.965112	-0.949954			0.0107185	-1.35416
		41.9167	0.0702693	0.0702693			41.9167	0.966284	-0.907631			0.0414738	-1.32506				41.9167	0.0398626	0.0398626			41.9167	0.971229	-0.957364			0.00980395	-1.36372
		41.9333	0.0706777	0.0706777			41.9333	0.972758	-0.918299			0.0385082	-1.33718				41.9333	0.0400987	0.0400987			41.9333	0.976779	-0.964178			0.00891022	-1.37246
		41.95	0.0710861	0.0710861			41.95	0.978803	-0.928426			0.0356222	-1.34861				41.95	0.0403349	0.0403349			41.95	0.981831	-0.970499			0.00801309	-1.38051
		41.9667	0.0714946	0.0714946			41.9667	0.984338	-0.938315			0.0325437	-1.35952				41.9667	0.0405711	0.0405711			41.9667	0.986419	-0.976377			0.00710082	-1.38791
		41.9833	0.071903	0.071903			41.9833	0.989215	-0.947549			0.0294619	-1.3695				41.9833	0.0408073	0.0408073			41.9833	0.990403	-0.981672			0.00617422	-1.39447
		42	0.0723114	0.0723114			42	0.993959	-0.95714			0.0260352	-1.37964				42	0.0410435	0.0410435			42	0.994185	-0.986903			0.00514879	-1.40084
		42.0167	0.0717906	0.0717906			42.0167	0.997352	-0.965429			0.0225727	-1.3879				42.0167	0.0409495	0.0409495			42.0167	0.997005	-0.991182			0.00411749	-1.40586
		42.0333	0.0712697	0.0712697			42.0333	0.999024	-0.972203			0.0189653	-1.39387				42.0333	0.0408555	0.0408555			42.0333	0.998641	-0.994183			0.00315195	-1.40914
		42.05	0.0707489	0.0707489			42.05	0.999904	-0.978321			0.015261	-1.39882				42.05	0.0407615	0.0407615			42.05	0.999657	-0.996607			0.00215699	-1.41157
		42.0667	0.070228	0.070228			42.0667	0.999912	-0.983678			0.0114793	-1.40261				42.0667	0.0406676	0.0406676			42.0667	0.999998	-0.998312			0.00119229	-1.41302
		42.0833	0.0697071	0.0697071			42.0833	0.999117	-0.988323			0.00763258	-1.40533				42.0833	0.0405736	0.0405736			42.0833	0.999739	-0.999443			0.000209428	-1.41364
		42.1	0.0691863	0.0691863			42.1	0.997626	-0.992333			0.00374272	-1.40711				42.1	0.0404796	0.0404796			42.1	0.998908	-0.999959			-0.000743597	-1.41341
		42.1167	0.0686654	0.0686654			42.1167	0.995265	-0.995523			-0.00018258	-1.4077				42.1167	0.0403857	0.0403857			42.1167	0.997466	-0.999876			-0.00170404	-1.41233
		42.1333	0.0681446	0.0681446			42.1333	0.992208	-0.99805			-0.00413069	-1.40732				42.1333	0.0402917	0.0402917			42.1333	0.995456	-0.999159			-0.00261846	-1.41041
		42.15	0.0676237	0.0676237			42.15	0.988176	-0.999544			-0.00803833	-1.40553				42.15	0.0401977	0.0401977			42.15	0.992806	-0.997784			-0.00352002	-1.40756
		42.1667	0.0671029	0.0671029			42.1667	0.983188	-0.999908			-0.0118227	-1.40226				42.1667	0.0401037	0.0401037			42.1667	0.989477	-0.995432			-0.00421047	-1.40354
		42.1833	0.066582	0.066582			42.1833	0.977049	-0.998305			-0.0150302	-1.39679				42.1833	0.0400098	0.0400098			42.1833	0.98545	-0.992111			-0.00470945	-1.39835
		42.2	0.0660612	0.0660612			42.2	0.968093	-0.995989			-0.0197256	-1.38882				42.2	0.0399158	0.0399158			42.2	0.980023	-0.988581			-0.00605128	-1.39201
		42.2167	0.0643918	0.0643918			42.2167	0.955969	-0.992562			-0.0258753	-1.37782				42.2167	0.0395076	0.0395076			42.2167	0.973284	-0.984315			-0.00779965	-1.38423
		42.2333	0.0627224	0.0627224			42.2333	0.945946	-0.988839			-0.0303297	-1.3681				42.2333	0.0390995	0.0390995			42.2333	0.966948	-0.979682			-0.00900408	-1.37647
		42.25	0.0610531	0.0610531			42.25	0.934148	-0.984201			-0.0353923	-1.35648				42.25	0.0386914	0.0386914			42.25	0.959768	-0.974356			-0.0103151	-1.36763
		42.2667	0.0593837	0.0593837			42.2667	0.923319	-0.979477			-0.0397092	-1.34548				42.2667	0.0382832	0.0382832			42.2667	0.952501	-0.968587			-0.0113746	-1.35841
		42.2833	0.0577143	0.0577143			42.2833	0.910831	-0.973947			-0.0446298	-1.33274				42.2833	0.0378751	0.0378751			42.2833	0.944452	-0.962138			-0.0125063	-1.34816
		42.3	0.0560449	0.0560449			42.3	0.899315	-0.968613			-0.049001	-1.32082				42.3	0.0374669	0.0374669			42.3	0.936204	-0.955064			-0.0133366	-1.33733
		42.3167	0.0543756	0.0543756			42.3167	0.886179	-0.962572			-0.0540182	-1.30726				42.3167	0.0370588	0.0370588			42.3167	0.927205	-0.947302			-0.0142106	-1.32548
		42.3333	0.0527062	0.0527062			42.3333	0.874266	-0.957806			-0.0590717	-1.29547				42.3333	0.0366506	0.0366506			42.3333	0.917893	-0.93798			-0.0142037	-1.3123
		42.35	0.0510368	0.0510368			42.35	0.860755	-0.95328			-0.0654254	-1.28272				42.35	0.0362425	0.0362425			42.35	0.90785	-0.926993			-0.0135363	-1.29743
		42.3667	0.0493674	0.0493674			42.3667	0.849102	-0.947345			-0.0694682	-1.27028				42.3667	0.0358344	0.0358344			42.3667	0.897242	-0.916866			-0.0138766	-1.28277
		42.3833	0.0476981	0.0476981			42.3833	0.835889	-0.940927			-0.0742734	-1.2564				42.3833	0.0354262	0.0354262			42.3833	0.885912	-0.905918			-0.0141468	-1.26702
		42.4	0.0460287	0.0460287			42.4	0.827565	-0.933888			-0.0751816	-1.24553				42.4	0.0350181	0.0350181			42.4	0.872765	-0.895041			-0.015752	-1.25003
		42.4167	0.0451572	0.0451572			42.4167	0.822696	-0.926335			-0.0732843	-1.23675				42.4167	0.0343413	0.0343413			42.4167	0.857089	-0.883413			-0.018614	-1.23072
		42.4333	0.0442857	0.0442857			42.4333	0.814883	-0.918213			-0.0730652	-1.22548				42.4333	0.0336645	0.0336645			42.4333	0.842973	-0.871638			-0.0202694	-1.21241
		42.45	0.0434142	0.0434142			42.45	0.806065	-0.909569			-0.0731882	-1.21314				42.45	0.0329878	0.0329878			42.45	0.827946	-0.859159			-0.0220706	-1.19296
		42.4667	0.0425427	0.0425427			42.4667	0.797072	-0.900176			-0.0729055	-1.20014				42.4667	0.032311	0.032311			42.4667	0.813355	-0.846265			-0.0232704	-1.17353
		42.4833	0.0416713	0.0416713			42.4833	0.787018	-0.890256			-0.0730003	-1.18601				42.4833	0.0316342	0.0316342			42.4833	0.797931	-0.832705			-0.0245891	-1.15303
		42.5	0.0407998	0.0407998			42.5	0.777426	-0.878428			-0.0714195	-1.17087				42.5	0.0309574	0.0309574			42.5	0.782702	-0.81759			-0.0246696	-1.13158
		42.5167	0.0399283	0.0399283			42.5167	0.766747	-0.864421			-0.0690663	-1.15341				42.5167	0.0302807	0.0302807			42.5167	0.766697	-0.799866			-0.0234538	-1.10773
		42.5333	0.0390568	0.0390568			42.5333	0.756971	-0.851751			-0.0670196	-1.13754				42.5333	0.0296039	0.0296039			42.5333	0.75073	-0.783621			-0.0232575	-1.08495
		42.55	0.0381853	0.0381853			42.55	0.746098	-0.838398			-0.0652663	-1.12041				42.55	0.0289271	0.0289271			42.55	0.734042	-0.766582			-0.0230096	-1.0611
		42.5667	0.0373138	0.0373138			42.5667	0.736798	-0.825292			-0.062575	-1.10456				42.5667	0.0282503	0.0282503			42.5667	0.717148	-0.749951			-0.023195	-1.0374
		42.5833	0.0364423	0.0364423			42.5833	0.726403	-0.811573			-0.0602243	-1.08751				42.5833	0.0275736	0.0275736			42.5833	0.699593	-0.732601			-0.0233403	-1.01271
		42.6	0.0355708	0.0355708			42.6	0.720508	-0.797838			-0.0546803	-1.07363				42.6	0.0268968	0.0268968			42.6	0.680763	-0.715393			-0.0244871	-0.987232
		42.6167	0.0353596	0.0353596			42.6167	0.720164	-0.783547			-0.0448182	-1.06328				42.6167	0.0260214	0.0260214			42.6167	0.658526	-0.697533			-0.0275824	-0.958878
		42.6333	0.0351484	0.0351484			42.6333	0.716169	-0.768986			-0.037347	-1.05016				42.6333	0.0251459	0.0251459			42.6333	0.637955	-0.679563			-0.0294215	-0.931626
		42.65	0.0349372	0.0349372			42.65	0.711394	-0.753926			-0.0300751	-1.03614				42.65	0.0242705	0.0242705			42.65	0.616612	-0.66101			-0.0313938	-0.903415
		42.6667	0.034726	0.034726			42.6667	0.705807	-0.737678			-0.0225364	-1.0207				42.6667	0.0233951	0.0233951			42.6667	0.59587	-0.641426			-0.032213	-0.8749
		42.6833	0.0345148	0.0345148			42.6833	0.699454	-0.719028			-0.0138409	-1.00302				42.6833	0.0225196	0.0225196			42.6833	0.57442	-0.618716			-0.0313218	-0.843675
		42.7	0.0343036	0.0343036			42.7	0.692871	-0.701588			-0.00616347	-0.986032				42.7	0.0216442	0.0216442			42.7	0.553343	-0.597444			-0.0311842	-0.813729
		42.7167	0.0340924	0.0340924			42.7167	0.685547	-0.683614			0.0013667	-0.968143				42.7167	0.0207688	0.0207688			42.7167	0.531622	-0.575526			-0.0310444	-0.782872
		42.7333	0.0338812	0.0338812			42.7333	0.678279	-0.66592			0.00873932	-0.950493				42.7333	0.0198934	0.0198934			42.7333	0.510147	-0.554116			-0.0310907	-0.752548
		42.75	0.03367	0.03367			42.75	0.670299	-0.647768			0.0159316	-0.932014				42.75	0.0190179	0.0190179			42.75	0.488097	-0.532126			-0.0311338	-0.721407
		42.7667	0.0334588	0.0334588			42.7667	0.662678	-0.62959			0.023397	-0.913771				42.7667	0.0181425	0.0181425			42.7667	0.466155	-0.510425			-0.0313033	-0.690546
		42.7833	0.0332475	0.0332475			42.7833	0.654375	-0.611034			0.0306468	-0.894779				42.7833	0.0172671	0.0172671			42.7833	0.443714	-0.488211			-0.0314638	-0.658971
		42.8	0.0330363	0.0330363			42.8	0.647681	-0.592037			0.0393461	-0.876613				42.8	0.0163916	0.0163916			42.8	0.420916	-0.46612			-0.0319645	-0.627229
		42.8167	0.0331423	0.0331423			42.8167	0.643944	-0.572767			0.0503302	-0.860344				42.8167	0.0154047	0.0154047			42.8167	0.395329	-0.443594			-0.0341284	-0.593209
		42.8333	0.0332483	0.0332483			42.8333	0.63786	-0.551201			0.0612776	-0.840793				42.8333	0.0144177	0.0144177			42.8333	0.370638	-0.42072			-0.0354128	-0.559574
		42.85	0.0333543	0.0333543			42.85	0.631245	-0.522526			0.0768762	-0.815839				42.85	0.0134307	0.0134307			42.85	0.345476	-0.395159			-0.0351307	-0.523708
		42.8667	0.0334603	0.0334603			42.8667	0.623461	-0.496952			0.0894553	-0.792252				42.8667	0.0124437	0.0124437			42.8667	0.320687	-0.370479			-0.0352083	-0.488728
		42.8833	0.0335663	0.0335663			42.8833	0.615243	-0.470882			0.102079	-0.768007				42.8833	0.0114568	0.0114568			42.8833	0.295481	-0.345396			-0.0352949	-0.453168
		42.9	0.0336723	0.0336723			42.9	0.605868	-0.445952			0.113078	-0.743749				42.9	0.0104698	0.0104698			42.9	0.270518	-0.320675			-0.0354664	-0.418037
		42.9167	0.0337783	0.0337783			42.9167	0.596176	-0.420565			0.124176	-0.718945				42.9167	0.00948282	0.00948282			42.9167	0.245199	-0.295605			-0.0356429	-0.382406
		42.9333	0.0338843	0.0338843			42.9333	0.584968	-0.395977			0.133637	-0.693633				42.9333	0.00849585	0.00849585			42.9333	0.22005	-0.270769			-0.0358635	-0.347061
		42.95	0.0339903	0.0339903			42.95	0.573602	-0.370969			0.143283	-0.667912				42.95	0.00750887	0.00750887			42.95	0.194607	-0.245642			-0.0360875	-0.311303
		42.9667	0.0340963	0.0340963			42.9667	0.559683	-0.346743			0.150572	-0.64094				42.9667	0.0065219	0.0065219			42.9667	0.169281	-0.220673			-0.0363394	-0.275739
		42.9833	0.0342023	0.0342023			42.9833	0.545874	-0.322106			0.158228	-0.613754				42.9833	0.00553493	0.00553493			42.9833	0.143725	-0.195479			-0.0365958	-0.239853
		43	0.0343083	0.0343083			43	0.524104	-0.299057			0.159132	-0.582063				43	0.00454795	0.00454795			43	0.118228	-0.170333			-0.0368438	-0.204044
		43.0167	0.0324021	0.0324021			43.0167	0.480945	-0.283506			0.13961	-0.540548				43.0167	0.00354499	0.00354499			43.0167	0.0921634	-0.143943			-0.0366137	-0.166952
		43.0333	0.0304959	0.0304959			43.0333	0.446756	-0.266505			0.127457	-0.504351				43.0333	0.00254203	0.00254203			43.0333	0.0661728	-0.117784			-0.0364945	-0.130077
		43.05	0.0285897	0.0285897			43.05	0.412502	-0.249415			0.11532	-0.468046				43.05	0.00153907	0.00153907			43.05	0.0400722	-0.0915026			-0.0363668	-0.0930374
		43.0667	0.0266835	0.0266835			43.0667	0.38101	-0.23195			0.105401	-0.433428				43.0667	0.000536107	0.000536107			43.0667	0.0139756	-0.0653141			-0.0363018	-0.0560663
		43.0833	0.0247773	0.0247773			43.0833	0.349468	-0.214511			0.0954288	-0.398793				43.0833	-0.000466855	-0.000466855			43.0833	-0.0121721	-0.0390546			-0.0362228	-0.0190088
		43.1	0.0228711	0.0228711			43.1	0.319436	-0.196854			0.0866784	-0.365073				43.1	-0.00146982	-0.00146982			43.1	-0.038367	-0.0128286			-0.0362008	0.0180584
		43.1167	0.020965	0.020965			43.1167	0.289456	-0.179339			0.0778643	-0.331488				43.1167	-0.00247278	-0.00247278			43.1167	-0.0645539	0.0134146			-0.0361609	0.0551321
		43.1333	0.0190588	0.0190588			43.1333	0.260412	-0.16156			0.0698991	-0.298379				43.1333	-0.00347574	-0.00347574			43.1333	-0.090844	0.0396754			-0.0361816	0.0922911
		43.15	0.0171526	0.0171526			43.15	0.231568	-0.144079			0.0618636	-0.265623				43.15	-0.0044787	-0.0044787			43.15	-0.117069	0.0659008			-0.0361815	0.129379
		43.1667	0.0152464	0.0152464			43.1667	0.203239	-0.125625			0.0548812	-0.232542				43.1667	-0.00548166	-0.00548166			43.1667	-0.143477	0.0922189			-0.0362451	0.166662
		43.1833	0.0133402	0.0133402			43.1833	0.175332	-0.0900133			0.0603297	-0.187628				43.1833	-0.00648462	-0.00648462			43.1833	-0.169771	0.117842			-0.0367192	0.203373
		43.2	0.011434	0.011434			43.2	0.147014	-0.0564652			0.0640274	-0.143881				43.2	-0.00748758	-0.00748758			43.2	-0.196487	0.143529			-0.0374471	0.240427
		43.2167	0.00822256	0.00822256			43.2167	0.103505	-0.0234676			0.0565951	-0.0897832				43.2167	-0.00841178	-0.00841178			43.2167	-0.221112	0.169072			-0.0367979	0.275901
		43.2333	0.00501114	0.00501114			43.2333	0.0625066	0.0089101			0.0504992	-0.0378984				43.2333	-0.00933597	-0.00933597			43.2333	-0.245726	0.194736			-0.0360554	0.311454
		43.25	0.00179973	0.00179973			43.25	0.0221936	0.0408572			0.0445837	0.0131972				43.25	-0.0102602	-0.0102602			43.25	-0.270133	0.220197			-0.0353104	0.346715
		43.2667	-0.00141169	-0.00141169			43.2667	-0.0172976	0.0725622			0.0390779	0.0635405				43.2667	-0.0111844	-0.0111844			43.2667	-0.294706	0.245837			-0.0345551	0.382221
		43.2833	-0.0046231	-0.0046231			43.2833	-0.0561629	0.103872			0.0337353	0.113162				43.2833	-0.0121085	-0.0121085			43.2833	-0.318996	0.271219			-0.0337832	0.417345
		43.3	-0.00783451	-0.00783451			43.3	-0.0947165	0.135218			0.0286386	0.162588				43.3	-0.0130327	-0.0130327			43.3	-0.343531	0.296882			-0.032986	0.452841
		43.3167	-0.0110459	-0.0110459			43.3167	-0.132611	0.166192			0.0237451	0.211286				43.3167	-0.0139569	-0.0139569			43.3167	-0.367719	0.322238			-0.0321595	0.487873
		43.3333	-0.0142573	-0.0142573			43.3333	-0.170546	0.197889			0.0193347	0.260523				43.3333	-0.0148811	-0.0148811			43.3333	-0.392247	0.34826			-0.0311035	0.523617
		43.35	-0.0174688	-0.0174688			43.35	-0.207763	0.223712			0.0112778	0.305099				43.35	-0.0158053	-0.0158053			43.35	-0.416367	0.371939			-0.0314157	0.557417
		43.3667	-0.0206802	-0.0206802			43.3667	-0.245413	0.248982			0.00252385	0.34959				43.3667	-0.0167295	-0.0167295			43.3667	-0.441015	0.395415			-0.0322441	0.591445
		43.3833	-0.0238916	-0.0238916			43.3833	-0.282293	0.273932			-0.00591238	0.393311				43.3833	-0.0176537	-0.0176537			43.3833	-0.465202	0.418535			-0.0329982	0.624896
		43.4	-0.027103	-0.027103			43.4	-0.320745	0.298736			-0.0155633	0.438039				43.4	-0.0185779	-0.0185779			43.4	-0.490755	0.44179			-0.0346235	0.659409
		43.4167	-0.0297488	-0.0297488			43.4167	-0.35266	0.323131			-0.0208799	0.477856				43.4167	-0.0193382	-0.0193382			43.4167	-0.512647	0.464619			-0.0339605	0.691032
		43.4333	-0.0323946	-0.0323946			43.4333	-0.383979	0.347449			-0.0258305	0.517198				43.4333	-0.0200986	-0.0200986			43.4333	-0.533742	0.487714			-0.0325464	0.722279
		43.45	-0.0350404	-0.0350404			43.45	-0.414571	0.371292			-0.0306031	0.555689				43.45	-0.0208589	-0.0208589			43.45	-0.554408	0.510322			-0.0311734	0.752878
		43.4667	-0.0376862	-0.0376862			43.4667	-0.445444	0.395041			-0.0356405	0.594312				43.4667	-0.0216193	-0.0216193			43.4667	-0.57505	0.533386			-0.0294608	0.783782
		43.4833	-0.0403321	-0.0403321			43.4833	-0.475432	0.418254			-0.0404311	0.631931				43.4833	-0.0223796	-0.0223796			43.4833	-0.595184	0.555906			-0.0277736	0.813943
		43.5	-0.0429779	-0.0429779			43.5	-0.506021	0.44103			-0.0459561	0.669666				43.5	-0.02314	-0.02314			43.5	-0.615488	0.579702			-0.025304	0.845127
		43.5167	-0.0456237	-0.0456237			43.5167	-0.535594	0.464972			-0.0499373	0.707507				43.5167	-0.0239004	-0.0239004			43.5167	-0.635216	0.600423			-0.0246025	0.873729
		43.5333	-0.0482695	-0.0482695			43.5333	-0.566126	0.489588			-0.0541206	0.746502				43.5333	-0.0246607	-0.0246607			43.5333	-0.655271	0.620273			-0.0247474	0.901946
		43.55	-0.0509153	-0.0509153			43.55	-0.595508	0.513475			-0.0580062	0.78417				43.55	-0.0254211	-0.0254211			43.55	-0.674685	0.639624			-0.024792	0.929356
		43.5667	-0.0535611	-0.0535611			43.5667	-0.626559	0.53777			-0.0627833	0.823305				43.5667	-0.0261814	-0.0261814			43.5667	-0.694696	0.6589			-0.0253117	0.957137
		43.5833	-0.0562069	-0.0562069			43.5833	-0.656307	0.561299			-0.0671804	0.860978				43.5833	-0.0269418	-0.0269418			43.5833	-0.713995	0.677608			-0.0257296	0.984012
		43.6	-0.0588527	-0.0588527			43.6	-0.691163	0.585311			-0.074849	0.902603				43.6	-0.0277021	-0.0277021			43.6	-0.73517	0.696467			-0.0273671	1.01232
		43.6167	-0.0601013	-0.0601013			43.6167	-0.716517	0.608508			-0.0763744	0.936934				43.6167	-0.028231	-0.028231			43.6167	-0.752871	0.714694			-0.0269956	1.03773
		43.6333	-0.0613498	-0.0613498			43.6333	-0.737502	0.632474			-0.0742657	0.968719				43.6333	-0.0287598	-0.0287598			43.6333	-0.768836	0.733329			-0.025107	1.06219
		43.65	-0.0625984	-0.0625984			43.65	-0.757809	0.655566			-0.0722964	0.999407				43.65	-0.0292886	-0.0292886			43.65	-0.784242	0.751261			-0.0233215	1.08576
		43.6667	-0.0638469	-0.0638469			43.6667	-0.777201	0.680987			-0.0680333	1.03109				43.6667	-0.0298175	-0.0298175			43.6667	-0.79922	0.770671			-0.0201871	1.11008
		43.6833	-0.0650955	-0.0650955			43.6833	-0.795773	0.701644			-0.0665595	1.05883				43.6833	-0.0303463	-0.0303463			43.6833	-0.813588	0.787301			-0.0185878	1.132
		43.7	-0.066344	-0.066344			43.7	-0.814211	0.720248			-0.0664424	1.08503				43.7	-0.0308751	-0.0308751			43.7	-0.827813	0.802421			-0.0179546	1.15275
		43.7167	-0.0675926	-0.0675926			43.7167	-0.831701	0.73824			-0.0660868	1.11012				43.7167	-0.031404	-0.031404			43.7167	-0.841376	0.816957			-0.0172667	1.17262
		43.7333	-0.0688411	-0.0688411			43.7333	-0.849553	0.755765			-0.0663181	1.13513				43.7333	-0.0319328	-0.0319328			43.7333	-0.854969	0.8311			-0.0168783	1.19223
		43.75	-0.0700897	-0.0700897			43.75	-0.866301	0.772614			-0.0662467	1.15889				43.75	-0.0324617	-0.0324617			43.75	-0.867841	0.844609			-0.0164277	1.21089
		43.7667	-0.0713382	-0.0713382			43.7667	-0.884112	0.789353			-0.0670049	1.18332				43.7667	-0.0329905	-0.0329905			43.7667	-0.880983	0.857999			-0.0162525	1.22965
		43.7833	-0.0725867	-0.0725867			43.7833	-0.900557	0.805354			-0.0673185	1.20626				43.7833	-0.0335193	-0.0335193			43.7833	-0.893322	0.8707			-0.0159958	1.24735
		43.8	-0.0738353	-0.0738353			43.8	-0.921184	0.821508			-0.0704818	1.23227				43.8	-0.0340482	-0.0340482			43.8	-0.907019	0.883525			-0.0166126	1.26611
		43.8167	-0.0732221	-0.0732221			43.8167	-0.936637	0.836851			-0.0705597	1.25405				43.8167	-0.0343011	-0.0343011			43.8167	-0.918546	0.895586			-0.0162346	1.28279
		43.8333	-0.072609	-0.072609			43.8333	-0.946522	0.853161			-0.0660163	1.27257				43.8333	-0.034554	-0.034554			43.8333	-0.928102	0.908691			-0.0137256	1.29881
		43.85	-0.0719959	-0.0719959			43.85	-0.955748	0.867471			-0.0624213	1.28921				43.85	-0.0348069	-0.0348069			43.85	-0.937035	0.919908			-0.0121106	1.31306
		43.8667	-0.0713827	-0.0713827			43.8667	-0.963125	0.880571			-0.0583749	1.30369				43.8667	-0.0350598	-0.0350598			43.8667	-0.945248	0.929437			-0.0111798	1.3256
		43.8833	-0.0707696	-0.0707696			43.8833	-0.969904	0.892926			-0.0544313	1.31722				43.8833	-0.0353127	-0.0353127			43.8833	-0.952836	0.938336			-0.0102532	1.33726
		43.9	-0.0701564	-0.0701564			43.9	-0.975589	0.904962			-0.0499406	1.32975				43.9	-0.0355656	-0.0355656			43.9	-0.959954	0.946595			-0.00944625	1.34813
		43.9167	-0.0695433	-0.0695433			43.9167	-0.980705	0.916196			-0.0456149	1.34131				43.9167	-0.0358185	-0.0358185			43.9167	-0.96643	0.954214			-0.00863871	1.3581
		43.9333	-0.0689301	-0.0689301			43.9333	-0.985056	0.927374			-0.0407873	1.35229				43.9333	-0.0360714	-0.0360714			43.9333	-0.972542	0.961415			-0.00786827	1.36751
		43.95	-0.068317	-0.068317			43.95	-0.988857	0.93766			-0.0362015	1.36225				43.95	-0.0363243	-0.0363243			43.95	-0.97798	0.967946			-0.00709563	1.37598
		43.9667	-0.0677039	-0.0677039			43.9667	-0.99208	0.948201			-0.0310275	1.37199				43.9667	-0.0365772	-0.0365772			43.9667	-0.983132	0.97419			-0.00632241	1.38404
		43.9833	-0.0670907	-0.0670907			43.9833	-0.994751	0.957674			-0.0262176	1.38057				43.9833	-0.0368301	-0.0368301			43.9833	-0.987544	0.979705			-0.00554307	1.39106
		44	-0.0664776	-0.0664776			44	-0.997039	0.96881			-0.019961	1.39007				44	-0.037083	-0.037083			44	-0.99195	0.985308			-0.00469625	1.39813
		44.0167	-0.0655491	-0.0655491			44.0167	-0.998662	0.977426			-0.0150162	1.3973				44.0167	-0.0370423	-0.0370423			44.0167	-0.995285	0.989829			-0.00385816	1.40369
		44.0333	-0.0646207	-0.0646207			44.0333	-0.999548	0.982883			-0.0117839	1.40179				44.0333	-0.0370017	-0.0370017			44.0333	-0.997434	0.993119			-0.00305105	1.40753
		44.05	-0.0636922	-0.0636922			44.05	-0.999965	0.987643			-0.00871247	1.40545				44.05	-0.036961	-0.036961			44.05	-0.998929	0.995759			-0.00224137	1.41046
		44.0667	-0.0627638	-0.0627638			44.0667	-0.999932	0.991229			-0.00615365	1.40796				44.0667	-0.0369203	-0.0369203			44.0667	-0.999761	0.997725			-0.00143978	1.41244
		44.0833	-0.0618353	-0.0618353			44.0833	-0.999496	0.994224			-0.00372776	1.40977				44.0833	-0.0368796	-0.0368796			44.0833	-0.999997	0.999076			-0.000651127	1.41356
		44.1	-0.0609069	-0.0609069			44.1	-0.99872	0.996451			-0.00160449	1.4108				44.1	-0.036839	-0.036839			44.1	-0.999648	0.999833			0.000130992	1.41385
		44.1167	-0.0599784	-0.0599784			44.1167	-0.997596	0.998145			0.000388299	1.4112				44.1167	-0.0367983	-0.0367983			44.1167	-0.998728	0.999981			0.000885463	1.4133
		44.1333	-0.05905	-0.05905			44.1333	-0.996219	0.999246			0.00214026	1.41101				44.1333	-0.0367576	-0.0367576			44.1333	-0.997204	0.999494			0.00161945	1.41188
		44.15	-0.0581216	-0.0581216			44.15	-0.994548	0.999861			0.00375642	1.41026				44.15	-0.0367169	-0.0367169			44.15	-0.995114	0.99837			0.00230198	1.40961
		44.1667	-0.0571931	-0.0571931			44.1667	-0.992737	0.999993			0.00513079	1.40907				44.1667	-0.0366763	-0.0366763			44.1667	-0.992291	0.996264			0.00280947	1.40612
		44.1833	-0.0562647	-0.0562647			44.1833	-0.990692	0.999703			0.00637193	1.40742				44.1833	-0.0366356	-0.0366356			44.1833	-0.98888	0.993258			0.00309518	1.40158
		44.2	-0.0553362	-0.0553362			44.2	-0.988848	0.998963			0.00715203	1.40559				44.2	-0.0365949	-0.0365949			44.2	-0.984053	0.989936			0.00415981	1.39582
		44.2167	-0.0546336	-0.0546336			44.2167	-0.986988	0.997781			0.00763182	1.40344				44.2167	-0.0362707	-0.0362707			44.2167	-0.978137	0.985969			0.00553826	1.38883
		44.2333	-0.053931	-0.053931			44.2333	-0.984644	0.996137			0.00812625	1.40062				44.2333	-0.0359465	-0.0359465			44.2333	-0.972374	0.981529			0.00647401	1.38162
		44.25	-0.0532284	-0.0532284			44.25	-0.982174	0.994055			0.00840113	1.39741				44.25	-0.0356223	-0.0356223			44.25	-0.965967	0.976515			0.00745843	1.37354
		44.2667	-0.0525258	-0.0525258			44.2667	-0.979465	0.99149			0.00850262	1.39368				44.2667	-0.0352981	-0.0352981			44.2667	-0.959262	0.970933			0.00825294	1.36485
		44.2833	-0.0518231	-0.0518231			44.2833	-0.976641	0.988493			0.00838094	1.38956				44.2833	-0.0349739	-0.0349739			44.2833	-0.952004	0.964815			0.00905883	1.3554
		44.3	-0.0511205	-0.0511205			44.3	-0.973666	0.984962			0.00798809	1.38496				44.3	-0.0346497	-0.0346497			44.3	-0.944322	0.95793			0.00962229	1.3451
		44.3167	-0.0504179	-0.0504179			44.3167	-0.970598	0.981004			0.00735846	1.37999				44.3167	-0.0343255	-0.0343255			44.3167	-0.936145	0.950523			0.0101665	1.33408
		44.3333	-0.0497153	-0.0497153			44.3333	-0.967479	0.976359			0.00627874	1.3745				44.3333	-0.0340013	-0.0340013			44.3333	-0.927414	0.941415			0.00990034	1.32146
		44.35	-0.0490127	-0.0490127			44.35	-0.964299	0.971217			0.00489186	1.36862				44.35	-0.0336771	-0.0336771			44.35	-0.918227	0.930872			0.00894129	1.30751
		44.3667	-0.04831	-0.04831			44.3667	-0.961257	0.965558			0.00304094	1.36246				44.3667	-0.0333529	-0.0333529			44.3667	-0.908226	0.920975			0.00901492	1.29344
		44.3833	-0.0476074	-0.0476074			44.3833	-0.958198	0.959473			0.000901395	1.356				44.3833	-0.0330287	-0.0330287			44.3833	-0.897793	0.910469			0.00896308	1.27863
		44.4	-0.0469048	-0.0469048			44.4	-0.956094	0.952658			-0.00242926	1.34969				44.4	-0.0327045	-0.0327045			44.4	-0.885315	0.899823			0.0102583	1.26228
		44.4167	-0.0465051	-0.0465051			44.4167	-0.954624	0.945429			-0.00650132	1.34354				44.4167	-0.0321329	-0.0321329			44.4167	-0.870764	0.888653			0.0126499	1.2441
		44.4333	-0.0461054	-0.0461054			44.4333	-0.95201	0.937203			-0.0104704	1.33588				44.4333	-0.0315613	-0.0315613			44.4333	-0.857423	0.877118			0.0139265	1.22651
		44.45	-0.0457057	-0.0457057			44.45	-0.949482	0.928564			-0.0147907	1.32798				44.45	-0.0309897	-0.0309897			44.45	-0.843507	0.865119			0.0152819	1.20818
		44.4667	-0.045306	-0.045306			44.4667	-0.946537	0.918327			-0.0199478	1.31866				44.4667	-0.0304181	-0.0304181			44.4667	-0.829707	0.852478			0.0161015	1.18948
		44.4833	-0.0449063	-0.0449063			44.4833	-0.94367	0.907659			-0.0254636	1.30909				44.4833	-0.0298465	-0.0298465			44.4833	-0.815417	0.839419			0.0169718	1.17015
		44.5	-0.0445066	-0.0445066			44.5	-0.940583	0.892445			-0.0340382	1.29615				44.5	-0.0292749	-0.0292749			44.5	-0.801002	0.824578			0.0166704	1.14946
		44.5167	-0.0441069	-0.0441069			44.5167	-0.937576	0.872796			-0.0458064	1.28013				44.5167	-0.0287033	-0.0287033			44.5167	-0.786161	0.807441			0.0150474	1.12685
		44.5333	-0.0437072	-0.0437072			44.5333	-0.934527	0.856415			-0.0552334	1.26639				44.5333	-0.0281317	-0.0281317			44.5333	-0.771032	0.791533			0.0144967	1.1049
		44.55	-0.0433075	-0.0433075			44.55	-0.931572	0.83906			-0.0654159	1.25203				44.55	-0.0275601	-0.0275601			44.55	-0.75553	0.775094			0.0138335	1.08231
		44.5667	-0.0429077	-0.0429077			44.5667	-0.928911	0.822395			-0.0753181	1.23836				44.5667	-0.0269884	-0.0269884			44.5667	-0.739492	0.758816			0.0136647	1.05946
		44.5833	-0.042508	-0.042508			44.5833	-0.926369	0.804928			-0.0858713	1.22421				44.5833	-0.0264168	-0.0264168			44.5833	-0.723135	0.742084			0.0133996	1.03607
		44.6	-0.0421083	-0.0421083			44.6	-0.925719	0.787589			-0.0976725	1.21149				44.6	-0.0258452	-0.0258452			44.6	-0.705138	0.72525			0.0142211	1.01144
		44.6167	-0.0421834	-0.0421834			44.6167	-0.926749	0.769553			-0.111154	1.19947				44.6167	-0.0250844	-0.0250844			44.6167	-0.684163	0.708024			0.016872	0.984425
		44.6333	-0.0422584	-0.0422584			44.6333	-0.925084	0.751219			-0.122942	1.18533				44.6333	-0.0243235	-0.0243235			44.6333	-0.664595	0.690445			0.0182784	0.958158
		44.65	-0.0423334	-0.0423334			44.65	-0.923606	0.732269			-0.135296	1.17088				44.65	-0.0235627	-0.0235627			44.65	-0.644581	0.672536			0.0197671	0.931343
		44.6667	-0.0424084	-0.0424084			44.6667	-0.920926	0.711678			-0.147961	1.15442				44.6667	-0.0228018	-0.0228018			44.6667	-0.624889	0.653346			0.0201219	0.903849
		44.6833	-0.0424834	-0.0424834			44.6833	-0.918415	0.687423			-0.163336	1.1355				44.6833	-0.022041	-0.022041			44.6833	-0.604806	0.631322			0.0187497	0.874075
		44.7	-0.0425585	-0.0425585			44.7	-0.914927	0.664954			-0.176757	1.11714				44.7	-0.0212802	-0.0212802			44.7	-0.584821	0.610527			0.018177	0.845239
		44.7167	-0.0426335	-0.0426335			44.7167	-0.911593	0.641683			-0.190855	1.09833				44.7167	-0.0205193	-0.0205193			44.7167	-0.564494	0.589322			0.017556	0.815871
		44.7333	-0.0427085	-0.0427085			44.7333	-0.907269	0.61894			-0.203879	1.07919				44.7333	-0.0197585	-0.0197585			44.7333	-0.544145	0.568417			0.017163	0.7867
		44.75	-0.0427835	-0.0427835			44.75	-0.903087	0.595459			-0.217526	1.05963				44.75	-0.0189976	-0.0189976			44.75	-0.523502	0.547155			0.016725	0.757069
		44.7667	-0.0428585	-0.0428585			44.7667	-0.897667	0.572252			-0.230104	1.03939				44.7667	-0.0182368	-0.0182368			44.7667	-0.502701	0.52598			0.0164613	0.727387
		44.7833	-0.0429336	-0.0429336			44.7833	-0.892373	0.548354			-0.243258	1.01875				44.7833	-0.0174759	-0.0174759			44.7833	-0.481661	0.504503			0.0161516	0.697323
		44.8	-0.0430086	-0.0430086			44.8	-0.884341	0.524626			-0.254357	0.996291				44.8	-0.0167151	-0.0167151			44.8	-0.459929	0.482955			0.0162818	0.66672
		44.8167	-0.0426635	-0.0426635			44.8167	-0.874389	0.500248			-0.264558	0.972015				44.8167	-0.0158393	-0.0158393			44.8167	-0.435502	0.461163			0.0181451	0.634038
		44.8333	-0.0423184	-0.0423184			44.8333	-0.866077	0.47603			-0.275805	0.949013				44.8333	-0.0149636	-0.0149636			44.8333	-0.411898	0.438818			0.0190355	0.601547
		44.85	-0.0419734	-0.0419734			44.85	-0.85772	0.451478			-0.287257	0.925742				44.85	-0.0140878	-0.0140878			44.85	-0.38802	0.41395			0.0183353	0.567078
		44.8667	-0.0416283	-0.0416283			44.8667	-0.849548	0.426867			-0.298881	0.902562				44.8667	-0.013212	-0.013212			44.8667	-0.364384	0.389848			0.0180059	0.533323
		44.8833	-0.0412832	-0.0412832			44.8833	-0.841362	0.401689			-0.310896	0.87897				44.8833	-0.0123363	-0.0123363			44.8833	-0.340501	0.36549			0.0176697	0.499211
		44.9	-0.0409381	-0.0409381			44.9	-0.833066	0.376487			-0.322851	0.855283				44.9	-0.0114605	-0.0114605			44.9	-0.31674	0.341375			0.0174194	0.465358
		44.9167	-0.040593	-0.040593			44.9167	-0.824771	0.350745			-0.335187	0.831215				44.9167	-0.0105847	-0.0105847			44.9167	-0.292763	0.317035			0.0171628	0.431192
		44.9333	-0.040248	-0.040248			44.9333	-0.816213	0.324973			-0.347359	0.80694				44.9333	-0.00970898	-0.00970898			44.9333	-0.268853	0.292822			0.016949	0.397164
		44.95	-0.0399029	-0.0399029			44.95	-0.807666	0.298683			-0.359905	0.782307				44.95	-0.00883322	-0.00883322			44.95	-0.24476	0.268423			0.0167323	0.362875
		44.9667	-0.0395578	-0.0395578			44.9667	-0.798712	0.272376			-0.372176	0.757374				44.9667	-0.00795746	-0.00795746			44.9667	-0.220696	0.244087			0.0165396	0.328651
		44.9833	-0.0392127	-0.0392127			44.9833	-0.789777	0.245561			-0.384819	0.732094				44.9833	-0.0070817	-0.0070817			44.9833	-0.196487	0.219608			0.0163488	0.294224
		45	-0.0388676	-0.0388676			45	-0.780051	0.218914			-0.396784	0.706375				45	-0.00620594	-0.00620594			45	-0.17224	0.195084			0.0161533	0.259737
		45.0167	-0.0384468	-0.0384468			45.0167	-0.769731	0.194546			-0.406717	0.681847				45.0167	-0.00529853	-0.00529853			45.0167	-0.147043	0.169288			0.01573	0.22368
		45.0333	-0.0380259	-0.0380259			45.0333	-0.759453	0.169614			-0.417079	0.656949				45.0333	-0.00439112	-0.00439112			45.0333	-0.121966	0.143704			0.0153715	0.187857
		45.05	-0.037605	-0.037605			45.05	-0.749169	0.14433			-0.427686	0.631799				45.05	-0.00348371	-0.00348371			45.05	-0.0967921	0.118028			0.0150159	0.151901
		45.0667	-0.0371841	-0.0371841			45.0667	-0.738516	0.118771			-0.438226	0.606194				45.0667	-0.0025763	-0.0025763			45.0667	-0.071646	0.0924253			0.0146932	0.116016
		45.0833	-0.0367632	-0.0367632			45.0833	-0.72787	0.0929232			-0.448975	0.580388				45.0833	-0.00166889	-0.00166889			45.0833	-0.046428	0.0667572			0.0143749	0.080034
		45.1	-0.0363423	-0.0363423			45.1	-0.716638	0.0668567			-0.459465	0.554015				45.1	-0.000761476	-0.000761476			45.1	-0.0212037	0.0411197			0.0140827	0.0440693
		45.1167	-0.0359214	-0.0359214			45.1167	-0.705427	0.0405719			-0.470124	0.527501				45.1167	0.000145935	0.000145935			45.1167	0.00406511	0.0154473			0.0137973	0.0080484
		45.1333	-0.0355005	-0.0355005			45.1333	-0.693319	0.0141162			-0.480269	0.500232				45.1333	0.00105335	0.00105335			45.1333	0.0293697	-0.0102261			0.0135366	-0.0279985
		45.15	-0.0350796	-0.0350796			45.15	-0.681253	-0.0124562			-0.490527	0.472911				45.15	0.00196076	0.00196076			45.15	0.0546917	-0.0359037			0.0132851	-0.0640606
		45.1667	-0.0346587	-0.0346587			45.1667	-0.667588	-0.0389654			-0.499609	0.444503				45.1667	0.00286817	0.00286817			45.1667	0.0800903	-0.0616267			0.0130557	-0.100209
		45.1833	-0.0342378	-0.0342378			45.1833	-0.654016	-0.0734114			-0.514369	0.410549				45.1833	0.00377558	0.00377558			45.1833	0.105483	-0.0868437			0.0131799	-0.135995
		45.2	-0.0338169	-0.0338169			45.2	-0.635302	-0.108293			-0.525801	0.372652				45.2	0.00468299	0.00468299			45.2	0.131077	-0.112094			0.0134233	-0.171948
		45.2167	-0.0324611	-0.0324611			45.2167	-0.606053	-0.143199			-0.529801	0.327287				45.2167	0.00553767	0.00553767			45.2167	0.155228	-0.137279			0.0126919	-0.206834
		45.2333	-0.0311053	-0.0311053			45.2333	-0.58197	-0.178782			-0.537933	0.285097				45.2333	0.00639235	0.00639235			45.2333	0.179373	-0.16253			0.0119097	-0.241762
		45.25	-0.0297495	-0.0297495			45.25	-0.557349	-0.214432			-0.545732	0.242479				45.25	0.00724704	0.00724704			45.25	0.203456	-0.187678			0.0111569	-0.276574
		45.2667	-0.0283936	-0.0283936			45.2667	-0.534245	-0.25112			-0.555337	0.2002				45.2667	0.00810172	0.00810172			45.2667	0.227615	-0.212932			0.010382	-0.311514
		45.2833	-0.0270378	-0.0270378			45.2833	-0.510602	-0.287893			-0.564621	0.157479				45.2833	0.0089564	0.0089564			45.2833	0.251664	-0.238046			0.00962923	-0.346278
		45.3	-0.025682	-0.025682			45.3	-0.487772	-0.326478			-0.575761	0.114052				45.3	0.00981109	0.00981109			45.3	0.275836	-0.263347			0.00883118	-0.38126
		45.3167	-0.0243262	-0.0243262			45.3167	-0.464395	-0.365211			-0.58662	0.0701332				45.3167	0.0106658	0.0106658			45.3167	0.299858	-0.288476			0.00804773	-0.416015
		45.3333	-0.0229703	-0.0229703			45.3333	-0.441541	-0.409466			-0.601753	0.02268				45.3333	0.0115205	0.0115205			45.3333	0.324069	-0.314118			0.00703631	-0.451267
		45.35	-0.0216145	-0.0216145			45.35	-0.418122	-0.437375			-0.604928	-0.0136145				45.35	0.0123751	0.0123751			45.35	0.348091	-0.337655			0.00737989	-0.484896
		45.3667	-0.0202587	-0.0202587			45.3667	-0.39508	-0.461513			-0.605703	-0.0469755				45.3667	0.0132298	0.0132298			45.3667	0.372446	-0.36096			0.00812185	-0.518596
		45.3833	-0.0189029	-0.0189029			45.3833	-0.371442	-0.48612			-0.606388	-0.0810899				45.3833	0.0140845	0.0140845			45.3833	0.39658	-0.384062			0.00885134	-0.551997
		45.4	-0.017547	-0.017547			45.4	-0.348191	-0.51002			-0.606847	-0.11443				45.4	0.0149392	0.0149392			45.4	0.421696	-0.407216			0.0102391	-0.58613
		45.4167	-0.0162419	-0.0162419			45.4167	-0.325195	-0.534171			-0.607663	-0.147768				45.4167	0.0156634	0.0156634			45.4167	0.443644	-0.430108			0.00957123	-0.617836
		45.4333	-0.0149367	-0.0149367			45.4333	-0.302122	-0.558363			-0.608455	-0.18119				45.4333	0.0163876	0.0163876			45.4333	0.464925	-0.453168			0.00831406	-0.64919
		45.45	-0.0136316	-0.0136316			45.45	-0.27841	-0.582655			-0.608865	-0.215134				45.45	0.0171117	0.0171117			45.45	0.486003	-0.475913			0.00713531	-0.680177
		45.4667	-0.0123264	-0.0123264			45.4667	-0.25469	-0.607654			-0.609769	-0.249583				45.4667	0.0178359	0.0178359			45.4667	0.507	-0.499001			0.00565573	-0.71135
		45.4833	-0.0110213	-0.0110213			45.4833	-0.230267	-0.632622			-0.610155	-0.284507				45.4833	0.0185601	0.0185601			45.4833	0.527723	-0.521728			0.00423959	-0.742074
		45.5	-0.00971612	-0.00971612			45.5	-0.205778	-0.660573			-0.612603	-0.321588				45.5	0.0192843	0.0192843			45.5	0.548523	-0.545565			0.00209171	-0.773637
		45.5167	-0.00841096	-0.00841096			45.5167	-0.180489	-0.683002			-0.61058	-0.35533				45.5167	0.0200085	0.0200085			45.5167	0.56899	-0.566482			0.00177362	-0.8029
		45.5333	-0.00710581	-0.00710581			45.5333	-0.155037	-0.702583			-0.606429	-0.387174				45.5333	0.0207327	0.0207327			45.5333	0.589673	-0.586521			0.00222877	-0.831695
		45.55	-0.00580066	-0.00580066			45.55	-0.128623	-0.722228			-0.601642	-0.419742				45.55	0.0214569	0.0214569			45.55	0.609964	-0.606233			0.00263797	-0.859981
		45.5667	-0.0044955	-0.0044955			45.5667	-0.101898	-0.74121			-0.596168	-0.452062				45.5667	0.0221811	0.0221811			45.5667	0.630724	-0.625807			0.00347745	-0.888502
		45.5833	-0.00319035	-0.00319035			45.5833	-0.073897	-0.760098			-0.589724	-0.485218				45.5833	0.0229053	0.0229053			45.5833	0.651031	-0.644983			0.00427656	-0.91642
		45.6	-0.0018852	-0.0018852			45.6	-0.0454043	-0.778979			-0.582927	-0.518715				45.6	0.0236294	0.0236294			45.6	0.672989	-0.664239			0.00618733	-0.945563
		45.6167	-0.00166466	-0.00166466			45.6167	-0.0416808	-0.797605			-0.593464	-0.534519				45.6167	0.0241589	0.0241589			45.6167	0.691534	-0.683033			0.0060109	-0.971965
		45.6333	-0.00144413	-0.00144413			45.6333	-0.037041	-0.816975			-0.60388	-0.551496				45.6333	0.0246884	0.0246884			45.6333	0.708474	-0.702165			0.00446108	-0.997472
		45.65	-0.00122359	-0.00122359			45.65	-0.0321644	-0.835879			-0.6138	-0.568312				45.65	0.0252178	0.0252178			45.65	0.725072	-0.720763			0.00304684	-1.02236
		45.6667	-0.00100306	-0.00100306			45.6667	-0.026922	-0.858647			-0.626192	-0.588119				45.6667	0.0257473	0.0257473			45.6667	0.741244	-0.740768			0.000336585	-1.04794
		45.6833	-0.000782526	-0.000782526			45.6833	-0.0214503	-0.876361			-0.634849	-0.604513				45.6833	0.0262768	0.0262768			45.6833	0.757009	-0.758004			-0.000703515	-1.07128
		45.7	-0.000561993	-0.000561993			45.7	-0.0157172	-0.888835			-0.639615	-0.617388				45.7	0.0268062	0.0268062			45.7	0.772621	-0.773713			-0.000772215	-1.09342
		45.7167	-0.000341459	-0.000341459			45.7167	-0.00974473	-0.901206			-0.644139	-0.630358				45.7167	0.0273357	0.0273357			45.7167	0.787761	-0.788985			-0.000865148	-1.11493
		45.7333	-0.000120925	-0.000120925			45.7333	-0.00352507	-0.911597			-0.647089	-0.642104				45.7333	0.0278652	0.0278652			45.7333	0.802932	-0.80383			-0.000634984	-1.13615
		45.75	9.9609e-05	9.9609e-05			45.75	0.00296653	-0.921815			-0.649724	-0.653919				45.75	0.0283946	0.0283946			45.75	0.817563	-0.818178			-0.000435166	-1.15664
		45.7667	0.000320143	0.000320143			45.7667	0.00978225	-0.930686			-0.651177	-0.665012				45.7667	0.0289241	0.0289241			45.7667	0.832495	-0.832382			7.98261e-05	-1.17725
		45.7833	0.000540677	0.000540677			45.7833	0.0169561	-0.939329			-0.652216	-0.676195				45.7833	0.0294536	0.0294536			45.7833	0.846798	-0.846023			0.000548373	-1.19701
		45.8	0.00076121	0.00076121			45.8	0.0249745	-0.946827			-0.651848	-0.687167				45.8	0.029983	0.029983			45.8	0.862619	-0.859785			0.00200391	-1.21792
		45.8167	-4.4316e-05	-4.4316e-05			45.8167	-0.00152457	-0.954059			-0.6757	-0.673544				45.8167	0.0302726	0.0302726			45.8167	0.876015	-0.872898			0.0022039	-1.23667
		45.8333	-0.000849842	-0.000849842			45.8333	-0.0299105	-0.959805			-0.699835	-0.657535				45.8333	0.0305622	0.0305622			45.8333	0.887367	-0.887132			0.000165806	-1.25476
		45.85	-0.00165537	-0.00165537			45.85	-0.0595609	-0.965658			-0.724939	-0.640707				45.85	0.0308518	0.0308518			45.85	0.898239	-0.89939			-0.000813476	-1.27112
		45.8667	-0.00246089	-0.00246089			45.8667	-0.0894941	-0.971733			-0.750401	-0.623837				45.8667	0.0311414	0.0311414			45.8667	0.908397	-0.909883			-0.00105081	-1.28572
		45.8833	-0.00326642	-0.00326642			45.8833	-0.119911	-0.977315			-0.775856	-0.606276				45.8833	0.031431	0.031431			45.8833	0.918045	-0.91984			-0.00126955	-1.29958
		45.9	-0.00407195	-0.00407195			45.9	-0.149562	-0.982542			-0.800518	-0.589006				45.9	0.0317205	0.0317205			45.9	0.92726	-0.929141			-0.00132982	-1.31267
		45.9167	-0.00487747	-0.00487747			45.9167	-0.178996	-0.987155			-0.824593	-0.571454				45.9167	0.0320101	0.0320101			45.9167	0.935925	-0.937877			-0.00138039	-1.32498
		45.9333	-0.005683	-0.005683			45.9333	-0.20675	-0.991279			-0.847134	-0.554746				45.9333	0.0322997	0.0322997			45.9333	0.944302	-0.946207			-0.00134706	-1.33679
		45.95	-0.00648853	-0.00648853			45.95	-0.233726	-0.994647			-0.86859	-0.538052				45.95	0.0325893	0.0325893			45.95	0.952074	-0.953926			-0.00130959	-1.34775
		45.9667	-0.00729405	-0.00729405			45.9667	-0.258191	-0.997399			-0.887836	-0.522699				45.9667	0.0328789	0.0328789			45.9667	0.95971	-0.961409			-0.0012014	-1.35844
		45.9833	-0.00809958	-0.00809958			45.9833	-0.281505	-0.999182			-0.905583	-0.507474				45.9833	0.0331685	0.0331685			45.9833	0.966654	-0.968205			-0.00109691	-1.36815
		46	-0.0089051	-0.0089051			46	-0.300935	-1			-0.9199	-0.494313				46	0.0334581	0.0334581			46	0.974058	-0.975282			-0.000865528	-1.37839
		46.0167	-0.00948958	-0.00948958			46.0167	-0.312485	-0.999172			-0.927482	-0.485561				46.0167	0.0334854	0.0334854			46.0167	0.980207	-0.9812			-0.000701956	-1.38692
		46.0333	-0.0100741	-0.0100741			46.0333	-0.323181	-0.997269			-0.933699	-0.476652				46.0333	0.0335127	0.0335127			46.0333	0.984819	-0.985731			-0.000644636	-1.39339
		46.05	-0.0106585	-0.0106585			46.05	-0.333125	-0.994164			-0.938535	-0.467425				46.05	0.0335401	0.0335401			46.05	0.988833	-0.989646			-0.000575515	-1.399
		46.0667	-0.011243	-0.011243			46.0667	-0.341156	-0.99019			-0.941404	-0.458937				46.0667	0.0335674	0.0335674			46.0667	0.99212	-0.992863			-0.000525108	-1.40359
		46.0833	-0.0118275	-0.0118275			46.0833	-0.348526	-0.985061			-0.942988	-0.450098				46.0833	0.0335947	0.0335947			46.0833	0.994835	-0.99548			-0.000455945	-1.40737
		46.1	-0.012412	-0.012412			46.1	-0.353525	-0.979014			-0.942247	-0.442288				46.1	0.0336221	0.0336221			46.1	0.996973	-0.997518			-0.000385222	-1.41032
		46.1167	-0.0129964	-0.0129964			46.1167	-0.358005	-0.971792			-0.940309	-0.434013				46.1167	0.0336494	0.0336494			46.1167	0.998538	-0.998945			-0.000287357	-1.41243
		46.1333	-0.0135809	-0.0135809			46.1333	-0.359497	-0.963437			-0.935455	-0.42705				46.1333	0.0336767	0.0336767			46.1333	0.999555	-0.999793			-0.000168124	-1.41375
		46.15	-0.0141654	-0.0141654			46.15	-0.360693	-0.953843			-0.929517	-0.41942				46.15	0.033704	0.033704			46.15	0.999984	-0.999987			-2.57096e-06	-1.41419
		46.1667	-0.0147499	-0.0147499			46.1667	-0.357512	-0.942024			-0.918911	-0.413312				46.1667	0.0337314	0.0337314			46.1667	0.999806	-0.999404			0.000284828	-1.41365
		46.1833	-0.0153344	-0.0153344			46.1833	-0.354449	-0.927752			-0.906653	-0.405387				46.1833	0.0337587	0.0337587			46.1833	0.998993	-0.997942			0.000743681	-1.41205
		46.2	-0.0159188	-0.0159188			46.2	-0.340076	-0.913754			-0.886592	-0.405652				46.2	0.033786	0.033786			46.2	0.997207	-0.995966			0.000877497	-1.40939
		46.2167	-0.0138631	-0.0138631			46.2167	-0.279574	-0.898186			-0.832802	-0.437425				46.2167	0.0335531	0.0335531			46.2167	0.994482	-0.993332			0.000813139	-1.4056
		46.2333	-0.0118074	-0.0118074			46.2333	-0.232122	-0.882053			-0.787841	-0.459571				46.2333	0.0333201	0.0333201			46.2333	0.991449	-0.990174			0.000901437	-1.40122
		46.25	-0.00975172	-0.00975172			46.25	-0.186497	-0.864409			-0.743103	-0.479356				46.25	0.0330871	0.0330871			46.25	0.987755	-0.986418			0.000945733	-1.39595
		46.2667	-0.00769602	-0.00769602			46.2667	-0.144597	-0.845955			-0.700426	-0.495935				46.2667	0.0328542	0.0328542			46.2667	0.983625	-0.982078			0.00109396	-1.38996
		46.2833	-0.00564031	-0.00564031			46.2833	-0.103917	-0.826021			-0.657566	-0.510605				46.2833	0.0326212	0.0326212			46.2833	0.978913	-0.977169			0.00123317	-1.38316
		46.3	-0.00358461	-0.00358461			46.3	-0.0651206	-0.804985			-0.615257	-0.523163				46.3	0.0323882	0.0323882			46.3	0.973702	-0.971504			0.00155429	-1.37547
		46.3167	-0.0015289	-0.0015289			46.3167	-0.0273397	-0.782497			-0.572641	-0.533977				46.3167	0.0321553	0.0321553			46.3167	0.967953	-0.965271			0.0018964	-1.367
		46.3333	0.0005268	0.0005268			46.3333	0.00930561	-0.757714			-0.529204	-0.542364				46.3333	0.0319223	0.0319223			46.3333	0.961604	-0.957442			0.00294324	-1.35697
		46.35	0.0025825	0.0025825			46.35	0.0449899	-0.728924			-0.483615	-0.54724				46.35	0.0316893	0.0316893			46.35	0.954746	-0.948303			0.00455586	-1.34566
		46.3667	0.00463821	0.00463821			46.3667	0.0798446	-0.700864			-0.439127	-0.552044				46.3667	0.0314564	0.0314564			46.3667	0.947054	-0.939632			0.00524817	-1.33409
		46.3833	0.00669391	0.00669391			46.3833	0.113692	-0.671045			-0.394108	-0.554893				46.3833	0.0312234	0.0312234			46.3833	0.938862	-0.930316			0.00604285	-1.32171
		46.4	0.00874962	0.00874962			46.4	0.146253	-0.640893			-0.349764	-0.556596				46.4	0.0309904	0.0309904			46.4	0.92872	-0.920785			0.00561109	-1.3078
		46.4167	0.0113928	0.0113928			46.4167	0.18685	-0.609066			-0.298551	-0.562798				46.4167	0.0305228	0.0305228			46.4167	0.916883	-0.910695			0.00437564	-1.29229
		46.4333	0.0140359	0.0140359			46.4333	0.22789	-0.576754			-0.246684	-0.568969				46.4333	0.0300552	0.0300552			46.4333	0.905944	-0.900181			0.00407509	-1.27712
		46.45	0.0166791	0.0166791			46.45	0.267526	-0.542838			-0.194675	-0.573014				46.45	0.0295876	0.0295876			46.45	0.894382	-0.889166			0.00368819	-1.26116
		46.4667	0.0193223	0.0193223			46.4667	0.307578	-0.50851			-0.14208	-0.577061				46.4667	0.02912	0.02912			46.4667	0.882778	-0.877456			0.00376266	-1.24467
		46.4833	0.0219654	0.0219654			46.4833	0.346268	-0.472638			-0.0893572	-0.579054				46.4833	0.0286524	0.0286524			46.4833	0.870646	-0.865289			0.00378786	-1.22749
		46.5	0.0246086	0.0246086			46.5	0.385639	-0.43716			-0.0364309	-0.581807				46.5	0.0281848	0.0281848			46.5	0.85825	-0.851294			0.00491875	-1.20883
		46.5167	0.0272517	0.0272517			46.5167	0.423598	-0.404894			0.0132254	-0.585832				46.5167	0.0277172	0.0277172			46.5167	0.845395	-0.835153			0.00724264	-1.18833
		46.5333	0.0298949	0.0298949			46.5333	0.462611	-0.37057			0.0650831	-0.589148				46.5333	0.0272496	0.0272496			46.5333	0.832107	-0.82013			0.00846895	-1.16831
		46.55	0.032538	0.032538			46.55	0.500108	-0.335332			0.116514	-0.590746				46.55	0.026782	0.026782			46.55	0.818419	-0.804542			0.00981242	-1.14761
		46.5667	0.0351812	0.0351812			46.5667	0.539371	-0.299067			0.16992	-0.592866				46.5667	0.0263144	0.0263144			46.5667	0.80402	-0.78903			0.0105993	-1.12646
		46.5833	0.0378244	0.0378244			46.5833	0.576963	-0.2621			0.222642	-0.593307				46.5833	0.0258468	0.0258468			46.5833	0.789276	-0.773039			0.0114812	-1.10472
		46.6	0.0404675	0.0404675			46.6	0.619555	-0.224371			0.279437	-0.596746				46.6	0.0253792	0.0253792			46.6	0.772599	-0.756856			0.0111314	-1.08149
		46.6167	0.0421126	0.0421126			46.6167	0.651534	-0.186197			0.329043	-0.592366				46.6167	0.0247236	0.0247236			46.6167	0.753163	-0.740263			0.00912146	-1.05601
		46.6333	0.0437576	0.0437576			46.6333	0.680189	-0.147438			0.376712	-0.585221				46.6333	0.0240679	0.0240679			46.6333	0.735094	-0.723215			0.0083994	-1.03118
		46.65	0.0454027	0.0454027			46.65	0.707752	-0.108597			0.423666	-0.577246				46.65	0.0234123	0.0234123			46.65	0.716545	-0.705823			0.00758108	-1.00577
		46.6667	0.0470478	0.0470478			46.6667	0.735109	-0.0692404			0.47084	-0.568761				46.6667	0.0227567	0.0227567			46.6667	0.698196	-0.686993			0.00792184	-0.979477
		46.6833	0.0486928	0.0486928			46.6833	0.761086	-0.015663			0.527093	-0.549244				46.6833	0.0221011	0.0221011			46.6833	0.679443	-0.665405			0.00992626	-0.950952
		46.7	0.0503379	0.0503379			46.7	0.787619	0.0371233			0.583181	-0.530681				46.7	0.0214455	0.0214455			46.7	0.660641	-0.645006			0.011056	-0.923232
		46.7167	0.0519829	0.0519829			46.7167	0.812466	0.089567			0.637834	-0.511167				46.7167	0.0207898	0.0207898			46.7167	0.641498	-0.62418			0.0122459	-0.89497
		46.7333	0.053628	0.053628			46.7333	0.838448	0.142118			0.693365	-0.49238				46.7333	0.0201342	0.0201342			46.7333	0.622162	-0.603573			0.0131439	-0.866725
		46.75	0.0552731	0.0552731			46.75	0.862325	0.19422			0.74709	-0.472422				46.75	0.0194786	0.0194786			46.75	0.602544	-0.582603			0.0141	-0.838026
		46.7667	0.0569181	0.0569181			46.7667	0.88831	0.246747			0.802607	-0.453653				46.7667	0.018823	0.018823			46.7667	0.582551	-0.561628			0.0147949	-0.809057
		46.7833	0.0585632	0.0585632			46.7833	0.911417	0.298616			0.855623	-0.433315				46.7833	0.0181674	0.0181674			46.7833	0.562342	-0.540349			0.0155515	-0.779721
		46.8	0.0602082	0.0602082			46.8	0.941376	0.351519			0.914215	-0.417092				46.8	0.0175117	0.0175117			46.8	0.541024	-0.518892			0.0156492	-0.749474
		46.8167	0.0589296	0.0589296			46.8167	0.96186	0.403546			0.965488	-0.394787				46.8167	0.0167311	0.0167311			46.8167	0.516775	-0.497198			0.013843	-0.716987
		46.8333	0.0576511	0.0576511			46.8333	0.972589	0.460018			1.01301	-0.362443				46.8333	0.0159505	0.0159505			46.8333	0.493476	-0.47478			0.0132205	-0.68466
		46.85	0.0563725	0.0563725			46.85	0.981962	0.501569			1.04901	-0.339689				46.85	0.0151699	0.0151699			46.85	0.469899	-0.449797			0.0142142	-0.650324
		46.8667	0.0550939	0.0550939			46.8667	0.988234	0.538841			1.07981	-0.317769				46.8667	0.0143893	0.0143893			46.8667	0.446503	-0.425575			0.0147985	-0.616653
		46.8833	0.0538153	0.0538153			46.8833	0.993329	0.575707			1.10948	-0.295303				46.8833	0.0136087	0.0136087			46.8833	0.422867	-0.401096			0.0153945	-0.58263
		46.9	0.0525367	0.0525367			46.9	0.996631	0.61115			1.13687	-0.272576				46.9	0.012828	0.012828			46.9	0.399257	-0.376798			0.0158805	-0.548754
		46.9167	0.0512581	0.0512581			46.9167	0.99886	0.645753			1.16292	-0.249685				46.9167	0.0120474	0.0120474			46.9167	0.375444	-0.35228			0.0163797	-0.514578
		46.9333	0.0499795	0.0499795			46.9333	0.999861	0.67956			1.18753	-0.226487				46.9333	0.0112668	0.0112668			46.9333	0.351589	-0.327818			0.0168084	-0.480413
		46.95	0.0487009	0.0487009			46.95	0.999886	0.712175			1.21061	-0.203442				46.95	0.0104862	0.0104862			46.95	0.32757	-0.303175			0.0172494	-0.446004
		46.9667	0.0474223	0.0474223			46.9667	0.999036	0.744597			1.23293	-0.179916				46.9667	0.00970557	0.00970557			46.9667	0.303456	-0.278523			0.0176305	-0.411521
		46.9833	0.0461437	0.0461437			46.9833	0.997325	0.775456			1.25355	-0.156885				46.9833	0.00892495	0.00892495			46.9833	0.279222	-0.253734			0.0180225	-0.376857
		47	0.0448651	0.0448651			47	0.995194	0.80863			1.2755	-0.131921				47	0.00814433	0.00814433			47	0.25474	-0.228805			0.0183389	-0.341918
		47.0167	0.043781	0.043781			47.0167	0.992497	0.835605			1.29266	-0.110939				47.0167	0.00731219	0.00731219			47.0167	0.228683	-0.20248			0.0185285	-0.304878
		47.0333	0.0426968	0.0426968			47.0333	0.989038	0.857839			1.30594	-0.0927716				47.0333	0.00648004	0.00648004			47.0333	0.202841	-0.176364			0.018722	-0.268139
		47.05	0.0416127	0.0416127			47.05	0.984955	0.878903			1.31795	-0.0749902				47.05	0.0056479	0.0056479			47.05	0.176899	-0.15015			0.0189142	-0.231259
		47.0667	0.0405285	0.0405285			47.0667	0.980351	0.898035			1.32822	-0.0582065				47.0667	0.00481575	0.00481575			47.0667	0.150981	-0.123986			0.0190885	-0.194431
		47.0833	0.0394444	0.0394444			47.0833	0.975196	0.91578			1.33712	-0.0420132				47.0833	0.0039836	0.0039836			47.0833	0.124978	-0.0977446			0.0192569	-0.157489
		47.1	0.0383602	0.0383602			47.1	0.969735	0.932263			1.34492	-0.0264965				47.1	0.00315146	0.00315146			47.1	0.0989626	-0.0715159			0.0194077	-0.120546
		47.1167	0.037276	0.037276			47.1167	0.963837	0.947084			1.35123	-0.011846				47.1167	0.00231931	0.00231931			47.1167	0.0728799	-0.045235			0.0195479	-0.0835198
		47.1333	0.0361919	0.0361919			47.1333	0.958017	0.961129			1.35704	0.00220078				47.1333	0.00148717	0.00148717			47.1333	0.0467719	-0.0189478			0.0196746	-0.0464709
		47.15	0.0351077	0.0351077			47.15	0.951927	0.973049			1.36116	0.0149358				47.15	0.000655019	0.000655019			47.15	0.0206134	0.00736815			0.019786	-0.00936583
		47.1667	0.0340236	0.0340236			47.1667	0.946838	0.985529			1.36639	0.0273587				47.1667	-0.000177127	-0.000177127			47.1667	-0.00557894	0.0337118			0.019893	0.0277828
		47.1833	0.0329394	0.0329394			47.1833	0.941752	0.993792			1.36864	0.0367979				47.1833	-0.00100927	-0.00100927			47.1833	-0.0318087	0.0596906			0.0197155	0.0646998
		47.2	0.0318553	0.0318553			47.2	0.942186	0.997543			1.3716	0.0391436				47.2	-0.00184142	-0.00184142			47.2	-0.0581035	0.0856897			0.0195064	0.101677
		47.2167	0.031809	0.031809			47.2167	0.946598	0.999635			1.3762	0.0375028				47.2167	-0.00264796	-0.00264796			47.2167	-0.0836374	0.111667			0.0198199	0.138101
		47.2333	0.0317627	0.0317627			47.2333	0.944652	0.99995			1.37504	0.039102				47.2333	-0.0034545	-0.0034545			47.2333	-0.109176	0.137674			0.020151	0.174549
[truncated: 525 more rows]

## Sheet: Figure 6
Figure 6
Description: Time series of modelled oscillation with different types of polarisation, seen in two LoS.
		Horizontal Polarisation					Vertical Polarisation					Obique Polarisation					Circular Polarisation					Elliptical Polarisation
		Figure 6a	Figure 6f	Figure 6k			Figure 6b	Figure 6g	Figure 6l			Figure 6c	Figure 6h	Figure 6m			Figure 6d	Figure 6i	Figure 6n			Figure 6e	Figure 6j	Figure 6o
		HRIEUV LoS	AIA LoS	Amplitude [norm. scale]			HRIEUV LoS	AIA LoS	Amplitude [norm. scale]			HRIEUV LoS	AIA LoS	Amplitude [norm. scale]			HRIEUV LoS	AIA LoS	Amplitude [norm. scale]			HRIEUV LoS	AIA LoS	Amplitude [norm. scale]
	time/period	distance [norm. scale]	distance [norm. scale]	x	y		distance [norm. scale]	distance [norm. scale]	x	y		distance [norm. scale]	distance [norm. scale]	x	y		distance [norm. scale]	distance [norm. scale]	x	y		distance [norm. scale]	distance [norm. scale]	x	y
1	0	0.525209	1.05499	-0.000179896	0.00923812		0.525209	1.05499	0.00555844	0.0123007		0.525209	1.05499	0.0127746	0.00851059		0.405217	0.955	-0.0766844	-0.104672		0.525219	0.895001	-0.127098	0.00924968
2	0.0333333	0.488846	1.09496	0.0390952	-0.0271248		0.485181	1.03496	-0.0180525	-0.0277271		0.465183	1.07496	0.028479	-0.0515155		0.385185	0.994968	-0.0527328	-0.124704		0.488849	0.914973	-0.106942	-0.0271196
3	0.0666667	0.463431	1.13494	0.0745764	-0.0525392		0.465153	1.01494	-0.0377313	-0.0477551		0.425155	1.09493	0.046956	-0.0915428		0.365153	1.03493	-0.0161946	-0.144735		0.463433	0.954943	-0.0859273	-0.0525364
4	0.1	0.445126	1.15491	0.101944	-0.0708444		0.445126	0.994914	-0.0534582	-0.0677818		0.365125	1.09491	0.051996	-0.151573		0.345123	1.07491	0.0241452	-0.164765		0.445122	0.974916	-0.0464452	-0.070847
5	0.133333	0.4251	1.19489	0.134872	-0.0908701		0.443356	0.974892	-0.0612262	-0.0695516		0.325093	1.09488	0.0670875	-0.191605		0.345096	1.11488	0.0651389	-0.164792		0.425091	1.01489	-0.00610495	-0.0908781
6	0.166667	0.405076	1.21488	0.155041	-0.110895		0.425075	0.974868	-0.0771352	-0.0878326		0.305064	1.11486	0.0670636	-0.211634		0.345071	1.15486	0.108357	-0.164817		0.40506	1.05486	0.0342356	-0.110909
7	0.2	0.383244	1.21485	0.160836	-0.132726		0.405052	0.954849	-0.0814548	-0.107856		0.285034	1.11484	0.0670411	-0.231664		0.36505	1.19485	0.145179	-0.144838		0.383224	1.09484	0.0594664	-0.132745
8	0.233333	0.38503	1.23484	0.175178	-0.130941		0.40503	0.954829	-0.0814754	-0.107878		0.285012	1.11482	0.0670202	-0.231686		0.38503	1.21483	0.171169	-0.124859		0.385006	1.13482	0.098777	-0.130963
9	0.266667	0.379251	1.23482	0.160797	-0.136719		0.40501	0.954811	-0.0814944	-0.107898		0.284992	1.1148	0.0670007	-0.231706		0.40501	1.23482	0.190811	-0.104879		0.379231	1.1548	0.126295	-0.136738
10	0.3	0.38499	1.2148	0.154952	-0.13098		0.423225	0.954794	-0.081512	-0.0896829		0.284973	1.11478	0.0669828	-0.231725		0.419281	1.25482	0.206631	-0.0906069		0.384967	1.17479	0.145922	-0.131002
11	0.333333	0.39924	1.19478	0.141107	-0.11673		0.424973	0.974777	-0.0772285	-0.0879351		0.324966	1.11477	0.0669662	-0.191732		0.444972	1.2548	0.198734	-0.0649164		0.399227	1.19478	0.145907	-0.116742
12	0.366667	0.419249	1.17476	0.114548	-0.0967219		0.444956	0.994762	-0.0575589	-0.067952		0.344953	1.09475	0.0669511	-0.171745		0.484953	1.23478	0.194685	-0.0249352		0.419241	1.19476	0.145893	-0.0967281
13	0.4	0.444941	1.15475	0.0943498	-0.0710291		0.46494	0.994749	-0.0379266	-0.0479678		0.384942	1.09474	0.0479173	-0.131756		0.524935	1.21476	0.155383	0.0150471		0.444937	1.17475	0.14588	-0.0710318
14	0.433333	0.464927	1.11473	0.0585174	-0.0510435		0.484926	1.01473	-0.0182904	-0.0279824		0.444928	1.07473	0.0282386	-0.0717698		0.564921	1.17474	0.131772	0.0550321		0.464927	1.15474	0.134432	-0.0510417
15	0.466667	0.504912	1.07472	0.0152743	-0.0110584		0.504912	1.03472	0.00135378	-0.00799575		0.484914	1.05472	0.0282288	-0.0317843		0.604909	1.13472	0.100454	0.0950205		0.504919	1.13472	0.110594	-0.01105
16	0.5	0.5249	1.03472	-0.020106	0.00892981		0.5249	1.05472	0.00923338	0.0119924		0.544899	1.03472	0.0085607	0.028201		0.6249	1.09471	0.0612117	0.115011		0.524909	1.11471	0.0946274	0.00894006
17	0.533333	0.56489	0.994712	-0.0594016	0.0489191		0.54489	1.07471	0.0328726	0.0319822		0.584889	1.01471	-0.0228417	0.0681912		0.664896	1.05471	0.0219363	0.155007		0.564899	1.09471	0.0744361	0.0489304
18	0.566667	0.584882	0.95471	-0.08304	0.0689112		0.564882	1.0947	0.0485025	0.0519741		0.644885	0.994708	-0.0384788	0.128187		0.684892	1.01471	-0.021434	0.175004		0.584891	1.0747	0.0542467	0.0689215
19	0.6	0.604876	0.934707	-0.118377	0.0889053		0.584875	1.0947	0.0565767	0.0719675		0.684886	0.974705	-0.0621675	0.168188		0.684886	0.974705	-0.0647681	0.174998		0.604883	1.0547	0.0320657	0.0889138
20	0.633333	0.624872	0.894704	-0.138024	0.108901		0.604871	1.11469	0.0681364	0.0919629		0.724894	0.954702	-0.0777875	0.208196		0.684881	0.934703	-0.104047	0.174993		0.624876	1.03469	0.012419	0.108907
21	0.666667	0.639429	0.874699	-0.15767	0.123459		0.604867	1.11469	0.0721215	0.0919592		0.744901	0.934702	-0.0857857	0.228203		0.684877	0.914702	-0.12369	0.174989		0.639429	1.0147	-0.0192815	0.12346
22	0.7	0.644868	0.874699	-0.177317	0.128897		0.604865	1.11469	0.0721202	0.0919567		0.744898	0.934701	-0.0974281	0.2282		0.664871	0.874699	-0.147318	0.154982		0.644868	0.974699	-0.0389258	0.128899
23	0.733333	0.644867	0.874699	-0.181291	0.128896		0.604863	1.11469	0.07212	0.0919554		0.764911	0.934701	-0.0974284	0.248213		0.644867	0.854697	-0.170937	0.134978		0.644867	0.9547	-0.0782478	0.128898
24	0.766667	0.644866	0.874701	-0.157671	0.128896		0.604863	1.11469	0.0681331	0.0919554		0.744897	0.934703	-0.0974276	0.228199		0.619397	0.854699	-0.174937	0.109508		0.644867	0.934703	-0.0978902	0.128898
25	0.8	0.639423	0.894706	-0.157669	0.123453		0.604864	1.11469	0.068135	0.0919564		0.724888	0.934705	-0.0857854	0.20819		0.579347	0.854702	-0.174935	0.0694582		0.639423	0.914706	-0.125499	0.123454
26	0.833333	0.619398	0.91471	-0.13404	0.103427		0.584866	1.0947	0.0681379	0.0719582		0.704883	0.954708	-0.0661514	0.188185		0.544867	0.854705	-0.174933	0.0349785		0.619401	0.894709	-0.127406	0.103432
27	0.866667	0.60487	0.934714	-0.0987328	0.0888993		0.584869	1.0947	0.0524978	0.0719614		0.664876	0.974712	-0.0464568	0.148178		0.504873	0.874712	-0.155283	-0.00501562		0.604877	0.874712	-0.145142	0.0889075
28	0.9	0.564874	0.974717	-0.079098	0.0489033		0.564874	1.09471	0.0485037	0.0519659		0.624875	1.01471	-0.0268104	0.108177		0.479236	0.89472	-0.137538	-0.0306526		0.564883	0.874719	-0.147582	0.0489144
29	0.933333	0.54488	1.01472	-0.0397582	0.0289091		0.54488	1.07472	0.0249187	0.0319717		0.564879	1.03472	-0.00715952	0.0481811		0.443133	0.914727	-0.117348	-0.0667551		0.544889	0.894727	-0.147577	0.0289202
30	0.966667	0.524887	1.05473	-0.000461603	0.00891656		0.524887	1.05473	0.00527673	0.0119792		0.524887	1.05473	0.0124929	0.00818902		0.404894	0.954733	-0.0769757	-0.104994		0.524896	0.894734	-0.127385	0.00892677
31	1	0.488607	1.09473	0.038846	-0.0273638		0.484897	1.03473	-0.0183068	-0.0280106		0.464899	1.07473	0.0282206	-0.0517993		0.384901	0.994738	-0.0529847	-0.124988		0.48861	0.914743	-0.107193	-0.0273594
32	1.03333	0.463173	1.13474	0.0743462	-0.0527976		0.464907	1.01475	-0.0379461	-0.0480011		0.424909	1.09474	0.0467311	-0.0917891		0.364908	1.03474	-0.0164149	-0.144981		0.463175	0.954751	-0.0861448	-0.0527942
33	1.06667	0.444917	1.15476	0.101772	-0.0710535		0.444917	0.994759	-0.0536311	-0.0679909		0.364917	1.09475	0.0518183	-0.151782		0.344915	1.07475	0.0239571	-0.164974		0.444914	0.974761	-0.0466284	-0.0710552
34	1.1	0.424928	1.19477	0.134712	-0.0910428		0.44317	0.974772	-0.0613744	-0.0697383		0.324922	1.09476	0.0669322	-0.191777		0.344924	1.11476	0.0649825	-0.164964		0.42492	1.01477	-0.00625556	-0.0910494
35	1.13333	0.404939	1.21479	0.154908	-0.111032		0.424938	0.974783	-0.0772456	-0.0879696		0.304928	1.11478	0.0669427	-0.21177		0.344935	1.15478	0.108241	-0.164953		0.404925	1.05478	0.0341179	-0.111044
[truncated: 25 more rows]

## Sheet: Figure 7
Figure 7
Description: Hodograms composited by the simulated oscillations seen in two LoS, considering different types of polarisation.
[truncated: 63 more rows]
