# Supplementary material for: Polarisation of decayless kink oscillations of solar coronal loops
Source: Nat Commun. 2023 Sep 12;14:5298. doi: 10.1038/s41467-023-41029-8 (PMC10497544; doi:10.1038/s41467-023-41029-8)
Supplement: Supplementary file 5 — Source Data [file 41467_2023_41029_MOESM5_ESM.zip › SourceData/Fig3a/fig3a_slit45.txt]

38.1667	72.20164585947627
38.3333	71.21869087099698
38.5000	69.82508925704052
38.6667	68.69722111359927
38.8333	68.38967004181839
39.0000	68.20718444782831
39.1667	68.48135754060394
39.3333	68.59517299145034
39.5000	68.87873427850487
39.6667	68.70024289931112
39.8333	68.73501117158690
40.0000	69.27448525760849
40.1667	70.18321281947416
40.3333	70.79903449973304
40.5000	71.06611961377682
40.6667	71.46341243028957
40.8333	71.99957790987290
41.0000	72.31978516678431
41.1667	72.40139695239588
41.3333	71.94956237257460
41.5000	71.48682901977152
41.6667	70.75590107100007
41.8333	70.09968131314510
42.0000	69.60696752540503
42.1667	69.25233682986523
42.3333	69.20157362340846
42.5000	69.38356062495512
42.6667	69.49512065501574
42.8333	69.94054148643922
43.0000	70.05031973411516
43.1667	70.49106771456484
43.3333	70.63201853097570
43.5000	70.89268933086686
43.6667	71.05844766964175
43.8333	71.30425103004130
44.0000	71.52398977384702
44.1667	71.64693813403034
44.3333	71.96555658030789
44.5000	71.74295059264611
44.6667	71.49106177944309
44.8333	70.41395552852202
45.0000	70.21442482812321
45.1667	69.97439008082637
45.3333	70.32495835960256
45.5000	70.30759744698109
45.6667	70.04572039438213
45.8333	69.58109648336671
46.0000	69.15920326224123
46.1667	69.62236039012832
46.3333	70.09825508684553
46.5000	70.46065785495962
46.6667	70.25074006761982
46.8333	70.43465551891855
47.0000	70.53496910423478
47.1667	70.77716789425072
47.3333	70.59875565103435
47.5000	70.84426878321794
47.6667	71.02835200831754
47.8333	70.91712363510285
48.0000	70.58735532524067
48.1667	70.11980812235336
48.3333	70.04131879976904
48.5000	69.87990925232921
48.6667	69.97238124290170
48.8333	70.23980645734646
49.0000	70.64722662425328
49.1667	70.87808156002430
49.3333	70.77661592442942
49.5000	70.60736524794497
49.6667	70.59205370331279
49.8333	70.71667302257728
50.0000	70.70490849711688
50.1667	70.30835102644234
50.3333	70.08083398165073
50.5000	69.71106270339801
50.6667	69.09848417244947
50.8333	68.81482463173224
51.0000	68.42323034463358
51.1667	68.97378245223661
51.3333	69.50657269743809
51.5000	70.58984062833024
51.6667	70.96332367866799
51.8333	71.40828768899716
52.0000	72.23319160135421
52.1667	73.14029632815209
52.3333	73.43054673012492
52.5000	72.72305339234143
52.6667	72.02221139893129
52.8333	71.02044787877946
53.0000	70.38747837480986
53.1667	69.93263281993100
53.3333	69.86617218197148
53.5000	69.60729519101308
53.6667	69.72679166671651
53.8333	69.44734272078368
54.0000	69.68420571407215
54.1667	69.47991403292488
54.3333	69.66126005089062
54.5000	69.64969519512027
54.6667	69.82633994331779
54.8333	70.19992160451977
55.0000	70.37133937081911
55.1667	70.61412629907268
55.3333	70.83943063611932
55.5000	71.47915409091685
55.6667	72.07107858390849
55.8333	72.65983652066343
56.0000	72.59439148884496
56.1667	72.35946251606140
56.3333	72.21854091714398
56.5000	72.01001117399188
56.6667	71.67540646509714
56.8333	70.69283975935107
57.0000	69.41402018184601
57.1667	68.31700231524164
57.3333	67.55079152208667
57.5000	67.34569635873828
57.6667	67.46814983892793
57.8333	68.14515045975452
58.0000	69.15665468870718
58.1667	69.75030795853046
58.3333	69.70589121719280
58.5000	69.72830361911245
58.6667	70.31077638072961
58.8333	71.29976949459432
59.0000	72.40055827228531
59.1667	72.95596407792478
59.3333	73.03831131386036
59.5000	72.67305167541979
59.6667	71.78586617509914
59.8333	70.73030136326757
60.0000	70.11123248472438
60.1667	70.08387840166262
60.3333	70.47638707888511
60.5000	70.62978079879488
60.6667	70.62595165367935
60.8333	70.91277976915589
61.0000	71.35678394476308
61.1667	71.71416632102277
61.3333	71.50232356142202
61.5000	70.92379648160404
61.6667	70.32141880412105
61.8333	69.83389309314578
62.0000	69.12563972058555
62.1667	68.41049648782128
62.3333	67.62320799527176
62.5000	67.21436574640977
62.6667	67.65491154241546
62.8333	68.96100394114450
63.0000	70.48350332127170
63.1667	71.57737032128101
63.3333	71.53141147138875
63.5000	71.75828199690061
63.6667	71.64535349925836
63.8333	72.09108673250329
64.0000	72.19820635706917
64.1667	72.41018534698161
64.3333	71.96995379336033
64.5000	71.30583397886923
64.6667	70.22457387232315
64.8333	69.99117309294050
65.0000	69.78338977894877
65.1667	69.82871710741978
65.3333	69.88192956046409
65.5000	69.80887824191863
65.6667	69.84895546312437
65.8333	69.27001564577051
66.0000	68.93002337290487
66.1667	68.85062346573194
66.3333	69.07145356062074
66.5000	69.40574495123778
66.6667	69.88488016878445
66.8333	70.81730407930712
67.0000	71.50925625639263
