# Supplementary material for: Polarisation of decayless kink oscillations of solar coronal loops
Source: Nat Commun. 2023 Sep 12;14:5298. doi: 10.1038/s41467-023-41029-8 (PMC10497544; doi:10.1038/s41467-023-41029-8)
Supplement: Supplementary file 5 — Source Data [file 41467_2023_41029_MOESM5_ESM.zip › SourceData/Fig3a/fig3a_slit44.txt]

14.5000	68.27830504774194
14.6667	68.96668029379710
14.8333	68.88766461559413
15.0000	69.11574876048125
15.1667	68.60920488244903
15.3333	68.90099733109456
15.5000	69.04597573998319
15.6667	69.32767722836591
15.8333	69.56984341516663
16.0000	69.58314158242287
16.1667	69.38608904932128
16.3333	69.24786527715018
16.5000	69.33231249573210
16.6667	69.37604250037653
16.8333	69.38288489002358
17.0000	68.99219759691046
17.1667	68.38816412240274
17.3333	68.32458270244486
17.5000	68.52725134163755
17.6667	68.90503999474357
17.8333	68.51691397149013
18.0000	68.10753177941197
18.1667	68.40035834235211
18.3333	68.83742438119221
18.5000	69.20372977035839
18.6667	69.13662697427409
18.8333	69.02882575523292
19.0000	68.91641071238371
19.1667	68.49913902702461
19.3333	68.25184725766796
19.5000	68.38501815774944
19.6667	68.46032006540476
19.8333	68.46182140784593
20.0000	68.31897624804044
20.1667	68.77820651437303
20.3333	69.08475084678638
20.5000	69.21553124352592
20.6667	69.06086763924874
20.8333	69.33271468893102
21.0000	68.98103931196628
21.1667	69.01695376399479
21.3333	68.67134651895257
21.5000	69.50765629542632
21.6667	69.33715154117824
21.8333	69.62036451924772
22.0000	68.83939969755863
22.1667	69.14477554870945
22.3333	68.53483109292344
22.5000	68.78333737228357
22.6667	68.19641028107436
22.8333	68.57717621765048
23.0000	68.43245242703848
23.1667	68.84590834654217
23.3333	68.78985168050596
23.5000	68.74080559924950
23.6667	68.65473114822548
23.8333	68.74077167585392
24.0000	69.02157953475421
24.1667	68.96778879621229
24.3333	69.04646828744580
24.5000	69.01136333745477
24.6667	69.09544181276455
24.8333	68.85290705545982
25.0000	68.80495967657023
25.1667	68.39713793904060
25.3333	68.29365874758160
25.5000	68.00111072931384
25.6667	68.09851785317581
25.8333	68.15257726216166
26.0000	68.39470482634532
26.1667	69.03660165464561
26.3333	69.21174299938437
26.5000	69.07647409648081
26.6667	68.63963249219695
26.8333	67.84116109584768
27.0000	67.98844690411502
27.1667	67.97254064087474
27.3333	69.12690983854480
27.5000	69.16585579849931
27.6667	69.32258635726316
27.8333	69.07015292579422
28.0000	69.04040522575824
28.1667	68.94619572643423
28.3333	68.54340632787198
28.5000	68.59281924190456
28.6667	68.65084870931447
28.8333	68.91234325218421
29.0000	68.87704695983486
29.1667	68.91711422007174
29.3333	68.94716215033625
29.5000	68.83841724125831
29.6667	68.87002076339398
29.8333	68.89884661262785
30.0000	68.97566530041384
30.1667	68.88686088594203
30.3333	68.93136470193325
30.5000	68.98501239431440
30.6667	69.20191890993515
30.8333	69.41738451083077
31.0000	69.61252751320714
31.1667	69.46844634225863
31.3333	69.06633495603666
31.5000	69.02513653802986
31.6667	68.64124881155701
31.8333	68.57006724366957
32.0000	68.19822683580901
32.1667	67.99945661850310
32.3333	68.13131285268091
32.5000	67.66872782675151
32.6667	68.30674009387772
32.8333	68.35822244069563
33.0000	68.89597257861146
33.1667	69.00775002310758
33.3333	69.22618996628678
33.5000	69.47879579332324
33.6667	69.58806520889233
33.8333	69.57420495107833
34.0000	70.03611454984578
34.1667	70.08559146348750
34.3333	70.33997443718306
34.5000	69.80636693933273
34.6667	69.62098422384008
34.8333	69.32277694631773
35.0000	69.16596266110071
35.1667	68.54982322999778
35.3333	68.26722013295787
35.5000	68.13700260927899
35.6667	68.30783201655858
35.8333	68.40633931148072
36.0000	68.37802430174405
36.1667	68.79891854152662
36.3333	68.79126568648505
36.5000	69.26922973048433
36.6667	69.49757336752958
36.8333	69.91606017985534
37.0000	70.00358058969798
37.1667	69.56971948734076
37.3333	69.03815489841141
37.5000	68.59927656018901
37.6667	68.55372473870257
37.8333	67.66943677693075
38.0000	67.07754908333068
38.1667	66.07336720218879
38.3333	66.31533631028688
38.5000	66.45144458972440
38.6667	66.66267465504686
38.8333	67.00459756445210
39.0000	67.79475734541226
39.1667	69.73277567931446
39.3333	71.49982714201514
39.5000	72.46998155252984
39.6667	72.44238131797930
39.8333	72.01149042493871
40.0000	71.53774413816959
40.1667	71.15421305160548
40.3333	70.32734614032908
40.5000	70.01468338362666
40.6667	69.47850525975768
40.8333	69.53334872349014
41.0000	68.53839567039506
41.1667	68.42550624798992
41.3333	67.13759830429731
41.5000	66.77578593332086
41.6667	65.56752075530808
41.8333	65.83554625141859
42.0000	65.45960617543881
42.1667	65.66793647947935
42.3333	65.96511204371903
42.5000	66.53242006167760
42.6667	67.04407221775928
42.8333	68.10160117998413
43.0000	68.31106337837231
43.1667	68.26672685376113
43.3333	69.22070652638273
43.5000	71.14608540614233
43.6667	72.83145984717027
43.8333	72.16113900623742
44.0000	71.44485412208003
44.1667	71.01930251504618
44.3333	71.24621558195003
44.5000	70.76536430806357
44.6667	69.94062370965274
44.8333	68.76026782422437
45.0000	68.08588077613447
45.1667	67.77826486692697
45.3333	67.82092965054736
45.5000	67.87598861703502
45.6667	67.59919992303853
45.8333	67.29548099249448
46.0000	67.54908247303004
46.1667	67.97480709979580
46.3333	67.94383182436378
46.5000	67.95512751294716
46.6667	67.92223034182065
46.8333	68.43685428236405
47.0000	68.62397931076161
47.1667	68.83794618905206
47.3333	68.83373598966244
47.5000	69.55608386398397
47.6667	70.15296156203075
47.8333	70.48575611700845
48.0000	69.30208506441171
48.1667	68.13130230729924
48.3333	66.85785405846629
48.5000	66.51418401726953
48.6667	66.54808274224074
48.8333	68.04982224868226
49.0000	68.40239046625133
49.1667	67.99425547323403
49.3333	68.16267929643335
49.5000	68.77203172018278
49.6667	70.36174397969879
49.8333	71.05051110310335
50.0000	71.59737297892258
50.1667	70.81897430286365
50.3333	69.78557526882055
50.5000	69.16312670610327
50.6667	68.88919121783304
50.8333	67.97828099415122
51.0000	67.03652270200980
51.1667	66.33440320004193
51.3333	66.01672713828881
51.5000	67.13714875989444
51.6667	68.74454133066764
51.8333	70.19656933113804
52.0000	70.91657568511128
52.1667	71.82170674300798
52.3333	72.48148904514771
52.5000	71.93476258979709
52.6667	71.66983060004637
52.8333	70.61037571196641
53.0000	69.82471389452162
53.1667	67.72570134168787
53.3333	66.63841878474348
53.5000	65.73255011449848
53.6667	65.26770412891372
53.8333	64.71653053936804
54.0000	64.88646706347878
54.1667	65.49996899892511
54.3333	66.41530904560081
54.5000	67.28420401492365
54.6667	68.39040147179732
54.8333	69.61035263638792
55.0000	70.46737627297418
55.1667	70.40867605848180
55.3333	70.47540948491724
55.5000	70.48184309850741
55.6667	71.10085348089412
55.8333	71.01564776353651
56.0000	71.01076333901145
56.1667	71.08375254253497
56.3333	70.82670269400454
56.5000	70.92884306858544
56.6667	70.20570683446002
56.8333	70.14236828648920
57.0000	68.76298763108394
57.1667	67.51959020111929
57.3333	65.89031084633591
57.5000	64.25698567836498
57.6667	64.66221779607847
57.8333	66.15104043950640
58.0000	68.83640411319374
58.1667	69.98215058500922
58.3333	70.17548961772370
58.5000	70.10394432453857
58.6667	70.19268692214462
58.8333	70.46407048327652
59.0000	70.65429930544865
59.1667	70.29144032149848
59.3333	69.75010087063367
59.5000	69.48985948765799
59.6667	69.29816181770924
59.8333	68.63520431638437
60.0000	68.29122782149028
60.1667	68.03558001666036
60.3333	68.20798720433896
60.5000	68.26654578277429
60.6667	68.22641727997119
60.8333	68.28314433441001
61.0000	67.85492929451624
61.1667	67.33352995046738
61.3333	66.37368852126089
61.5000	66.09604996259665
61.6667	66.96634615896180
61.8333	68.08775041313459
62.0000	68.81909152731352
62.1667	68.98822938901915
62.3333	69.07249310859750
62.5000	69.54979478290819
62.6667	69.82690559483896
62.8333	69.82442096759367
63.0000	69.48329029333516
63.1667	69.22231451476186
63.3333	69.42452822238442
63.5000	69.49566770365975
63.6667	69.13054042837219
63.8333	69.08406601423789
64.0000	68.93591087596381
64.1667	69.02988556543642
64.3333	68.87513030180817
64.5000	68.99673553437809
64.6667	69.14989988786280
64.8333	68.87514542616452
65.0000	68.64005627578180
65.1667	68.05747246902597
65.3333	67.72432239030610
65.5000	66.72164307502084
65.6667	66.78181359035784
65.8333	67.45943437134548
66.0000	68.14265957027611
66.1667	68.48545639641314
66.3333	67.94859417900911
66.5000	68.07801967955628
66.6667	68.46263292301639
66.8333	69.26104182787432
67.0000	69.82692210987615
67.1667	70.11594529819534
67.3333	70.34412710614994
