# Supplementary material for: Polarisation of decayless kink oscillations of solar coronal loops
Source: Nat Commun. 2023 Sep 12;14:5298. doi: 10.1038/s41467-023-41029-8 (PMC10497544; doi:10.1038/s41467-023-41029-8)
Supplement: Supplementary file 5 — Source Data [file 41467_2023_41029_MOESM5_ESM.zip › SourceData/Fig3a/fig3a_slit43.txt]

36.8333	68.19455340898180
37.0000	68.05528183113417
37.1667	67.86970493336258
37.3333	67.66377095820874
37.5000	67.09897400246220
37.6667	66.49669002541648
37.8333	66.02528543852360
38.0000	65.99102819506449
38.1667	65.83774051384680
38.3333	65.88902759234102
38.5000	65.92548767727568
38.6667	66.27527494707392
38.8333	66.53306054900281
39.0000	66.76558200443040
39.1667	67.13739081814684
39.3333	67.56252580132349
39.5000	68.15570780098548
39.6667	67.68177956179593
39.8333	68.23648232361660
40.0000	68.42545773929270
40.1667	69.16243950992673
40.3333	68.77953894627903
40.5000	68.67736581668429
40.6667	68.37199743436541
40.8333	68.06403713145671
41.0000	67.62051714238369
41.1667	67.35048926896212
41.3333	66.64248408559818
41.5000	65.92079316040716
41.6667	65.29696008757752
41.8333	65.23167289481502
42.0000	64.87783557034662
42.1667	65.11084452464814
42.3333	65.10749949008795
42.5000	65.74582968354854
42.6667	66.17922392868037
42.8333	66.85604568979517
43.0000	67.15377850029580
43.1667	67.57163696716749
43.3333	68.07308548223615
43.5000	68.70841768152395
43.6667	69.29036707316160
43.8333	69.43133058639930
44.0000	69.38936702850494
44.1667	69.20672773925536
44.3333	69.01273184980617
44.5000	68.46735956233192
44.6667	67.39611464285004
44.8333	66.89564440398190
45.0000	66.59662836199499
45.1667	66.44857779928506
45.3333	65.80413358877345
45.5000	65.32449249046934
45.6667	65.22655186374021
45.8333	65.29583046202296
46.0000	65.50979099113617
46.1667	65.67710372367252
46.3333	66.35848795931919
46.5000	67.13036074851981
46.6667	67.59198103928564
46.8333	67.63323750682316
47.0000	67.74936594568737
47.1667	68.12948116248891
47.3333	68.54916886189179
47.5000	68.78688067215303
47.6667	68.93242229165811
47.8333	68.71230333886329
48.0000	68.58532976926540
48.1667	68.32590312557709
48.3333	67.88161707074464
48.5000	67.44648410374012
48.6667	66.85951255330167
48.8333	67.05638125264683
49.0000	66.93762035219626
49.1667	66.83672628175283
49.3333	66.58444583034746
49.5000	66.18222956074823
49.6667	66.18353745384138
49.8333	65.97353178994780
50.0000	65.94777123251308
50.1667	65.75152830686781
50.3333	65.75436096521402
50.5000	66.37053835229295
50.6667	66.95644500485365
50.8333	67.35433375157569
51.0000	67.50626298970114
51.1667	67.44788151588628
51.3333	67.33677423854756
51.5000	67.31818905037395
51.6667	67.78533533239825
51.8333	68.26030640626699
52.0000	68.41382688724651
52.1667	68.42898442714811
52.3333	68.45544087771958
52.5000	68.26787163275550
52.6667	68.29131943149892
52.8333	67.92864487940491
53.0000	67.66562810920534
53.1667	67.05694517482846
53.3333	66.75209238760976
53.5000	66.43486122247901
53.6667	66.16008748085929
53.8333	65.94894753616015
54.0000	65.81058135230138
54.1667	65.53811245433768
54.3333	65.84586213807687
54.5000	65.67614577204462
54.6667	66.13071017888711
54.8333	66.10770622887222
55.0000	66.99982873912414
55.1667	67.35236485277670
55.3333	67.85358768728551
55.5000	68.04590728648063
55.6667	68.38072830907493
55.8333	68.49996806854323
56.0000	68.58903926868929
56.1667	68.68986816087221
56.3333	68.74810646795567
56.5000	68.73273138918667
56.6667	68.69087838402507
56.8333	68.43390756893221
57.0000	68.22339065057726
57.1667	67.82088173758994
57.3333	67.19421328360970
57.5000	66.16723748918541
57.6667	65.30584614437700
57.8333	64.46031164561705
58.0000	64.52050622343209
58.1667	64.93283269343877
58.3333	66.33676665915605
58.5000	67.49003399629102
58.6667	68.11687385940465
58.8333	68.30121869774459
59.0000	68.21759350051511
59.1667	68.07260640262504
59.3333	67.90471691939351
59.5000	67.95124286193600
59.6667	67.92097384110967
59.8333	67.76523461593962
60.0000	67.33886137043822
60.1667	66.99413129770915
60.3333	66.80936153306716
60.5000	66.61488552045206
60.6667	66.48615991373200
60.8333	66.42312581581292
61.0000	66.47061101231830
61.1667	66.25375391922033
61.3333	65.85421317762271
61.5000	65.39815039811118
61.6667	65.56109350939367
61.8333	65.63988992096550
62.0000	66.23792510710584
62.1667	66.78941813544957
62.3333	67.61447891561698
62.5000	67.89379604074071
62.6667	68.13505619346610
62.8333	68.35168744287145
63.0000	68.76993617077333
63.1667	69.09652202308239
63.3333	69.21772068260519
63.5000	69.06943988851191
63.6667	68.88222797078051
63.8333	68.83434364477921
64.0000	68.76269362004923
64.1667	68.36908702587625
64.3333	67.80557999938375
64.5000	67.15348042170815
64.6667	66.65227493627260
64.8333	66.05480272641920
65.0000	65.79111916562999
65.1667	65.77785791275922
65.3333	65.90078812113185
65.5000	65.97556672550483
65.6667	65.97017820959951
65.8333	65.99239137119760
66.0000	65.88406241997123
66.1667	65.86383631931608
66.3333	66.21853237469212
66.5000	66.70286034254262
66.6667	66.65499597643192
66.8333	66.21541886211338
67.0000	66.26903987245778
67.1667	66.91871536602503
67.3333	68.09455281212892
67.5000	68.71013247689420
67.6667	69.15765071717259
67.8333	69.23732255047369
68.0000	69.31252197816414
68.1667	69.41526488357488
68.3333	69.37643828549831
68.5000	68.61158622274553
68.6667	67.95785236464272
68.8333	67.37822296357301
69.0000	67.22675174402097
69.1667	66.97164388548934
69.3333	66.69426142875426
69.5000	66.22668650929597
69.6667	65.93583261980403
69.8333	65.52035099775472
70.0000	65.40299485839907
70.1667	65.59707913440367
70.3333	66.28567031861986
70.5000	67.49406003004380
70.6667	68.02797572771719
70.8333	67.83958390887140
71.0000	67.55790761095956
71.1667	67.48470385086799
71.3333	67.75952442654511
71.5000	67.91045623171938
71.6667	68.03290854290729
71.8333	67.76164594572377
72.0000	67.33179777450570
72.1667	66.86486876968704
72.3333	66.39348005910988
72.5000	66.46703292232510
72.6667	66.21498722125176
72.8333	66.80556770436213
73.0000	66.75980617105900
73.1667	67.19126504176865
73.3333	67.33446416385246
73.5000	67.68517966641447
73.6667	67.79634554369811
73.8333	67.68145632236435
74.0000	67.47716694967893
