# Supplementary material for: Polarisation of decayless kink oscillations of solar coronal loops
Source: Nat Commun. 2023 Sep 12;14:5298. doi: 10.1038/s41467-023-41029-8 (PMC10497544; doi:10.1038/s41467-023-41029-8)
Supplement: Supplementary file 5 — Source Data [file 41467_2023_41029_MOESM5_ESM.zip › SourceData/Fig3a/fig3a_slit42.txt]

17.6667	64.74758860194532
17.8333	64.98653083462602
18.0000	65.31475624420393
18.1667	65.65326744886606
18.3333	65.90127252835306
18.5000	66.29968926298748
18.6667	66.76393965070650
18.8333	66.86296992354305
19.0000	66.81571019358260
19.1667	66.97491823358435
19.3333	66.88367825074506
19.5000	66.69550891687834
19.6667	66.53951199858757
19.8333	66.38817054476590
20.0000	66.13448984440831
20.1667	65.93873277374483
20.3333	65.47266458071547
20.5000	65.77461248320968
20.6667	66.06479922105297
20.8333	66.20791176878369
21.0000	66.30557193412254
21.1667	65.96226648189578
21.3333	64.99058026605846
21.5000	64.36080815679196
21.6667	63.71879923092759
21.8333	63.52079411552378
22.0000	64.18103960084288
22.1667	64.40624716474646
22.3333	64.44301903669938
22.5000	64.92166704089101
22.6667	64.89608248656059
22.8333	64.99902488585502
23.0000	65.67461810135428
23.1667	66.35380442335939
23.3333	66.62170018420933
23.5000	67.01128703414179
23.6667	67.00952730463798
23.8333	66.80646058260400
24.0000	66.65645781473177
24.1667	66.28428338480671
24.3333	65.89242165484693
24.5000	65.21192339824687
24.6667	64.78827814359651
24.8333	64.27869461278064
25.0000	64.12960071725821
25.1667	63.85241181527559
25.3333	64.03396138136458
25.5000	64.22272973658438
25.6667	64.24121747248199
25.8333	64.66999140347060
26.0000	64.97560917647544
26.1667	65.39305862966116
26.3333	65.57852615568991
26.5000	66.17302905196873
26.6667	66.23381894352035
26.8333	66.57463137610553
27.0000	66.69032871611486
27.1667	66.90342605334956
27.3333	66.88377698567832
27.5000	66.82497789267734
27.6667	66.65545462007832
27.8333	66.09736136786564
28.0000	65.58197409859635
28.1667	64.95487644081116
28.3333	64.54329144356254
28.5000	64.32738361330718
28.6667	64.43025547563373
28.8333	64.51169424753121
29.0000	64.88946334240542
29.1667	65.17517982492221
29.3333	65.22357357362333
29.5000	65.39099197749468
29.6667	65.60448470194123
29.8333	65.80428010409862
30.0000	65.77476650139444
30.1667	65.86106469268226
30.3333	65.92785152401670
30.5000	65.91056329277420
30.6667	65.82349987739038
30.8333	65.82671291547308
31.0000	65.99142521838500
31.1667	65.90866796232406
31.3333	65.77486361227146
31.5000	65.72171544700274
31.6667	65.46013924052882
31.8333	65.17061568520282
32.0000	64.86656474293851
32.1667	64.65670579909393
32.3333	64.75035099712400
32.5000	65.15107168123969
32.6667	65.72504842587495
32.8333	66.55864189604756
33.0000	67.28575350768737
33.1667	67.23640789675605
33.3333	67.10839131818440
33.5000	66.62447418086212
33.6667	66.12200474300599
33.8333	65.74738753687416
34.0000	65.67597245561485
34.1667	66.00248477401658
34.3333	66.17129627576435
34.5000	66.12224531765966
34.6667	65.89969677424524
34.8333	65.95538755043361
35.0000	65.37359255994306
35.1667	64.95057203112536
35.3333	64.52830381480223
35.5000	64.40246864063511
35.6667	64.11095506199597
35.8333	64.17981073985214
36.0000	64.33661150576590
36.1667	64.81088069959610
36.3333	64.85171518791334
36.5000	64.93820032424021
36.6667	65.38124475462712
36.8333	65.95826321321299
37.0000	66.39110720460074
37.1667	66.92960813104260
37.3333	67.20282297420989
37.5000	66.76102162104293
37.6667	66.05267423111511
37.8333	65.57529266998806
38.0000	65.27147873261241
38.1667	65.09924729818400
38.3333	65.13728638523334
38.5000	65.30829322604973
38.6667	65.14211373667818
38.8333	64.80777051159664
39.0000	64.60014597567165
39.1667	64.65010922491902
39.3333	64.61012328322741
39.5000	64.96914554717127
39.6667	65.57535667650380
39.8333	66.40713476285579
40.0000	66.88007446431715
40.1667	67.42686141339566
40.3333	67.96626320629714
40.5000	68.03554598565411
40.6667	67.75826720068474
40.8333	67.78048045537196
41.0000	67.50671229888354
41.1667	66.67240421019490
41.3333	66.20591369675813
41.5000	65.58430074049902
41.6667	64.74265357819728
41.8333	64.47381928299723
42.0000	64.06744807152165
42.1667	63.49259612255894
42.3333	63.11295817627761
42.5000	62.95482854327455
42.6667	62.58600416293095
42.8333	63.00004366502633
43.0000	63.74841129395435
43.1667	64.18230036722414
43.3333	64.93333819617223
43.5000	66.00681373498850
43.6667	66.76617342990195
43.8333	67.64467744230663
44.0000	68.40518340711509
44.1667	68.70301958964177
44.3333	68.52568849676173
44.5000	67.99920590116923
44.6667	67.10206841552763
44.8333	66.49123585183115
45.0000	65.87882070732987
45.1667	65.35037713861482
45.3333	64.94101010734148
45.5000	64.67860206697918
45.6667	64.68180748660130
45.8333	64.74525311020824
46.0000	64.94469800604182
46.1667	65.51315237751928
46.3333	65.74837349390947
46.5000	66.14656500754124
46.6667	66.38391769007629
46.8333	66.20916313560305
47.0000	65.89659144171823
47.1667	65.77636206833810
47.3333	65.48588158734340
47.5000	65.02565653626790
47.6667	65.07061967290453
47.8333	65.03508704661063
48.0000	65.40133211857280
48.1667	65.48577182589790
48.3333	65.83181019735532
48.5000	65.80286266528189
48.6667	65.80415806080418
48.8333	65.56417855030615
49.0000	65.53544514554555
49.1667	65.49860023346977
49.3333	65.53262322224066
49.5000	65.45962719662066
49.6667	65.23484208009492
49.8333	64.84074138566797
50.0000	64.48021883119239
50.1667	64.33002158898030
50.3333	64.14205724396189
50.5000	64.04399240341590
50.6667	64.20047531598938
50.8333	64.23529122143729
51.0000	64.49310680656367
51.1667	64.99862213571330
51.3333	65.55234793954955
51.5000	66.06682048191300
51.6667	66.84907285727719
51.8333	67.06749485721707
52.0000	67.19641571474244
52.1667	67.26611745964397
52.3333	67.02387396222265
52.5000	66.64370314423579
52.6667	66.67972894619875
52.8333	66.05782170887643
53.0000	65.50960801352191
53.1667	65.09992876177088
53.3333	64.58006031735783
53.5000	64.02049816781437
53.6667	63.65902369348446
53.8333	63.59780728360031
54.0000	63.34913971598108
54.1667	63.66151529814919
54.3333	64.12344176645220
54.5000	65.01459651564882
54.6667	65.38347196844107
54.8333	66.38270185183559
55.0000	66.59422966338170
55.1667	66.83393490463079
55.3333	67.11609593250304
55.5000	67.54229822719698
55.6667	67.65803905459853
55.8333	67.96438782518949
56.0000	67.93274757942270
56.1667	67.74348043733748
56.3333	67.83529259488454
56.5000	67.46479158328633
56.6667	67.29077772824287
56.8333	66.76107088791409
57.0000	66.28299975976648
57.1667	65.45888368329884
57.3333	64.90996208575426
57.5000	64.16303760643829
57.6667	63.62501231588987
57.8333	63.15249335848354
58.0000	62.82153071783768
58.1667	62.48822852796979
58.3333	62.45734619299650
58.5000	62.86238777238813
58.6667	63.31669100416879
58.8333	63.91427397291336
59.0000	64.61341841971591
59.1667	65.40248300317155
59.3333	65.92351607900748
59.5000	66.33268653994233
59.6667	66.82386641246494
59.8333	67.27065546115590
60.0000	67.42090665939277
60.1667	67.37912097235306
60.3333	67.23041684683683
60.5000	66.85358264425957
60.6667	66.35359370689825
60.8333	65.85803116768017
61.0000	65.34630148880507
61.1667	65.07474444479088
61.3333	64.80824086861736
61.5000	64.84199443936113
61.6667	64.64093778054266
61.8333	64.92968237609861
62.0000	65.23545720272512
62.1667	65.70871068303873
62.3333	65.91830175868834
62.5000	66.45103202948984
62.6667	66.69785135967882
62.8333	66.60252447393282
63.0000	66.38384176541638
63.1667	66.30777659083027
63.3333	66.28824055862913
63.5000	66.17998067738279
63.6667	66.18437255560229
63.8333	66.30105405729213
64.0000	66.43267963602695
64.1667	66.35656458031917
64.3333	66.33103524622248
64.5000	66.12464367549083
64.6667	65.91160032386078
64.8333	65.32227059708214
65.0000	64.62195273929996
65.1667	64.34902877690598
65.3333	64.03803305334176
65.5000	63.62085096187109
65.6667	63.58645554783911
65.8333	63.77331009897775
66.0000	63.56696174091032
66.1667	63.70467325925046
66.3333	64.06105018463637
66.5000	64.58116615471718
66.6667	64.75854551830150
66.8333	65.27379955344884
67.0000	66.15687379165901
67.1667	66.23711771447128
67.3333	66.67787015874181
67.5000	67.33161054048064
67.6667	67.43012839286664
67.8333	67.44921652882493
68.0000	67.90007942340478
68.1667	67.71900293581285
68.3333	67.31565877756329
68.5000	67.17176139837638
68.6667	66.67029708569969
68.8333	66.14148870321804
69.0000	65.69045758038800
69.1667	65.42397261524054
69.3333	64.79048125286278
69.5000	63.87598798662507
69.6667	63.25954921511671
69.8333	63.22866581611470
70.0000	63.59962135257602
70.1667	64.31098620003283
70.3333	65.44950707300683
70.5000	66.17539837580320
70.6667	66.74070533432476
70.8333	67.26064097117552
71.0000	66.96534540405088
71.1667	66.88574900716245
71.3333	66.82502135078622
71.5000	66.45590121374137
71.6667	65.50289471759685
71.8333	65.40144867963103
72.0000	65.00538992522756
72.1667	64.44400495013410
72.3333	64.29658505469271
72.5000	64.26844370893913
72.6667	63.96559485002112
72.8333	64.17140832775493
73.0000	64.83627967248687
73.1667	65.23802705960368
73.3333	65.80632367530760
73.5000	66.44074173226181
73.6667	66.49440258964154
73.8333	66.44014302892400
