# Supplementary material for: Polarisation of decayless kink oscillations of solar coronal loops
Source: Nat Commun. 2023 Sep 12;14:5298. doi: 10.1038/s41467-023-41029-8 (PMC10497544; doi:10.1038/s41467-023-41029-8)
Supplement: Supplementary file 5 — Source Data [file 41467_2023_41029_MOESM5_ESM.zip › SourceData/Fig3a/fig3a_slit41.txt]

0.00000	64.01650318605445
0.166667	64.16796609868310
0.333333	64.31886613294218
0.500000	64.35036267022318
0.666667	64.23023779487217
0.833333	64.42490902239534
1.00000	64.38913451710228
1.16667	64.47288484609784
1.33333	64.17207771874436
1.50000	64.41633566170549
1.66667	64.21322795273309
1.83333	64.11156641134980
2.00000	63.78953441968648
2.16667	64.09204711923239
2.33333	63.95745480076906
2.50000	64.07249213384569
2.66667	64.01154287841577
2.83333	63.89078843507121
3.00000	63.52299686461777
3.16667	63.43634475307953
3.33333	63.37259644658907
3.50000	63.23891450060857
3.66667	63.08649009167888
3.83333	62.93057900997762
4.00000	63.09583336613554
4.16667	62.83254037717420
4.33333	63.06560248784326
4.50000	63.25873757311675
4.66667	63.56768080480989
4.83333	63.49974302295454
5.00000	63.75228505304239
5.16667	63.73730132146077
5.33333	63.91022597848927
5.50000	64.07374938493125
5.66667	64.27774536270977
5.83333	64.49550237842233
6.00000	64.29878255699968
6.16667	64.36345703415338
6.33333	64.17439158389799
6.50000	64.17452606860280
6.66667	64.19287540790089
6.83333	64.28053900877605
7.00000	64.33330216356590
7.16667	64.82899588525595
7.33333	65.05202889234988
7.50000	64.95119177474872
7.66667	64.92257637570816
7.83333	64.70409172213184
8.00000	64.22626822935067
8.16667	63.79328199870867
8.33333	63.69537204288157
8.50000	63.71047745057031
8.66667	63.95086671989282
8.83333	64.15845817354740
9.00000	64.29557354667304
9.16667	64.88813134300038
9.33333	65.13132923944758
9.50000	65.01663744486093
9.66667	64.55815614216517
9.83333	64.21609108411448
10.0000	63.30613785322581
10.1667	62.64214511631128
10.3333	62.07146267327498
10.5000	62.34772052313565
10.6667	62.46367253060067
10.8333	62.74650767371477
11.0000	63.14788774401426
11.1667	63.62793642583536
11.3333	64.00479819122711
11.5000	64.38808517439621
11.6667	65.14838424484142
11.8333	65.89947047811920
12.0000	66.92343790461112
12.1667	67.00718207238536
12.3333	67.27626913528705
12.5000	67.55236613534277
12.6667	67.31370936790982
12.8333	65.75556862738976
13.0000	65.13920638138025
13.1667	63.94858373262733
13.3333	62.28480333478468
13.5000	61.03568559577887
13.6667	60.65439240244173
13.8333	60.04422488296237
14.0000	60.13278486404393
14.1667	60.00110211663684
14.3333	59.97322564759789
14.5000	60.55179401060259
14.6667	61.36142637653565
14.8333	61.99882136913050
15.0000	63.66095221811325
15.1667	65.72884376999259
15.3333	66.91821835330113
15.5000	67.43764720118084
15.6667	67.82255771799376
15.8333	67.26351655289206
16.0000	66.43274206273347
16.1667	65.75556421162909
16.3333	65.42860364904479
16.5000	64.83871426362246
16.6667	64.40305371692408
16.8333	63.77781112507893
17.0000	63.26524959989134
17.1667	62.65203324443003
17.3333	62.24465248404063
17.5000	62.09608777142655
17.6667	61.91807092303061
17.8333	62.07268875869084
18.0000	62.54780845973843
18.1667	63.00259863458247
18.3333	63.34265687668447
18.5000	63.97374755102901
18.6667	64.50374513260526
18.8333	64.82102866819400
19.0000	65.07003663312933
19.1667	65.29439924574542
19.3333	65.27484112881797
19.5000	65.30779521721105
19.6667	65.17531526868869
19.8333	65.11486004186544
20.0000	64.97945686768999
20.1667	64.82272137080315
20.3333	64.48098664822541
20.5000	64.30786492239110
20.6667	63.87381226408480
20.8333	63.49867431089628
21.0000	63.11245866361845
21.1667	62.59550965653360
21.3333	62.23303163037454
21.5000	62.12479497072218
21.6667	62.03106950291465
21.8333	62.11318059021490
22.0000	62.54306200387619
22.1667	62.87133661375852
22.3333	63.51650738077357
22.5000	64.02821050831891
22.6667	64.57270350405864
22.8333	64.92496068242610
23.0000	65.35385137644690
23.1667	65.41358551703432
23.3333	65.37032252808497
23.5000	65.23315490433201
23.6667	64.93126254382426
23.8333	64.55737925633174
24.0000	64.15881142145737
24.1667	63.76239369419037
24.3333	63.34470930759227
24.5000	63.06571431862829
24.6667	62.72213869690687
24.8333	62.44959848847946
25.0000	62.44980106632199
25.1667	62.59822431727873
25.3333	62.86129452267831
25.5000	63.18429576555158
25.6667	63.71736130911886
25.8333	64.14824111621159
26.0000	64.51663629432647
26.1667	64.89885803147153
26.3333	65.31189682716904
26.5000	65.55618203293072
26.6667	65.68836584778228
26.8333	65.60640681379826
27.0000	65.37176737589296
27.1667	64.89311417473903
27.3333	64.29982583089746
27.5000	63.64359363484472
27.6667	63.12423623809264
27.8333	62.77617399896033
28.0000	62.64955982175526
28.1667	62.71989665111725
28.3333	63.24651473089227
28.5000	63.57729334524070
28.6667	63.90215070406374
28.8333	64.32865282680145
29.0000	64.63459690995261
29.1667	64.50415143121124
29.3333	64.46276776656256
29.5000	64.50675979556939
29.6667	64.14455279759369
29.8333	63.80800270021875
30.0000	63.44619779522678
30.1667	63.13087280911218
30.3333	62.91443246792863
30.5000	62.84892048589002
30.6667	62.85546302305838
30.8333	62.98930395152670
31.0000	63.23008285167374
31.1667	63.44834281911202
31.3333	63.85705020793402
31.5000	63.97552294346728
31.6667	64.10999422563386
31.8333	64.10521544942505
32.0000	64.13654069171203
32.1667	64.19423176080018
32.3333	64.33938496913487
32.5000	64.92322535934454
32.6667	65.38912578554530
32.8333	65.72990970221427
33.0000	65.59735843629022
33.1667	65.56489418885018
33.3333	65.12738007089709
33.5000	64.90239887572172
33.6667	64.23193748126593
33.8333	63.65815752758870
34.0000	63.20315698615867
34.1667	62.38743718347151
34.3333	61.68620970494479
34.5000	61.48490284989041
34.6667	61.99162328612450
34.8333	62.23797567092975
35.0000	62.73161545951412
35.1667	63.43388097430664
35.3333	63.79580588823846
35.5000	63.82000910761855
35.6667	64.61694187130516
35.8333	65.03936870929323
36.0000	64.92717048402453
36.1667	65.02829587457276
36.3333	65.07849182676301
36.5000	64.40459817703993
36.6667	63.85196619256121
36.8333	63.57526168319662
37.0000	62.87030217337353
37.1667	63.04237327801241
37.3333	63.17813780173785
37.5000	63.61338563565538
37.6667	63.57214905171533
37.8333	64.28166391334415
38.0000	63.12147032772148
38.1667	62.97030239803138
38.3333	62.87575016744498
38.5000	63.66144847893513
38.6667	64.18475350122560
38.8333	65.11299535575530
39.0000	65.48208106033162
39.1667	66.08415645726225
39.3333	65.94935597717217
39.5000	66.36916348155982
39.6667	67.17185657991716
39.8333	67.23608466552604
40.0000	67.10049546133169
40.1667	66.78607012600158
40.3333	65.63304481074948
40.5000	64.74651444660728
40.6667	63.93817717187692
40.8333	63.27118586097753
41.0000	63.00649596648498
41.1667	62.76967328234266
41.3333	62.45744561128539
41.5000	61.96140176847466
41.6667	61.52842324096801
41.8333	61.55247102156337
42.0000	61.36220648749632
42.1667	61.18709593015166
42.3333	62.07110035273207
42.5000	62.62803469011686
42.6667	62.77718824702846
42.8333	63.19435498308119
43.0000	63.68412824499801
43.1667	63.82857061852877
43.3333	64.19372302877117
43.5000	64.76272037574003
43.6667	65.61438343511021
43.8333	66.38855206473323
44.0000	66.83764021472085
44.1667	67.02915104819641
44.3333	66.84446035428607
44.5000	66.41694812698493
44.6667	65.83935907287990
44.8333	65.21344271900742
45.0000	64.66007031903807
45.1667	64.36789556463566
45.3333	63.79424884210930
45.5000	63.39925385063601
45.6667	63.00825168745833
45.8333	62.92954778518127
46.0000	62.65171483114598
46.1667	62.84341482873263
46.3333	63.20060659342872
46.5000	63.81631424742967
46.6667	64.10563352740930
46.8333	64.65134869825961
47.0000	64.97143960396062
47.1667	65.27350101363398
47.3333	65.10525018419582
47.5000	65.19825559523250
47.6667	65.05061433396817
47.8333	64.89553798290309
48.0000	64.46819100948065
48.1667	64.34346418789865
48.3333	64.12543044778738
48.5000	63.92197331719927
48.6667	63.82690580684446
48.8333	63.84222738645457
49.0000	63.99222546614548
49.1667	64.04267117629414
49.3333	64.30804874579024
49.5000	64.17346168274599
49.6667	64.21235891384785
49.8333	63.63139300573053
50.0000	63.24582489351339
50.1667	62.46355554956749
50.3333	62.02386264868476
50.5000	61.37355267038038
50.6667	61.33666015048949
50.8333	61.25094261756622
51.0000	61.54215040620740
51.1667	62.11577196223832
51.3333	62.79679769184203
51.5000	63.57403718159991
51.6667	64.22413613166215
51.8333	64.81704006752865
52.0000	65.15095187069755
52.1667	65.23741160653506
52.3333	65.14686301582323
52.5000	64.97257749847645
52.6667	64.69495005093073
52.8333	64.46231352194623
53.0000	64.15486485811343
53.1667	63.93277944510429
53.3333	63.77063465461597
53.5000	64.03163824807397
53.6667	63.99292730709498
53.8333	64.07008097805807
54.0000	64.37255323938901
54.1667	64.41677088703379
54.3333	64.26764096130243
54.5000	64.60342217769910
54.6667	64.86022051447449
54.8333	64.71294045903385
55.0000	64.84954754020939
55.1667	64.76976773556848
55.3333	64.70463201840404
55.5000	64.55604165297385
55.6667	64.42779407012536
55.8333	64.58512062874213
56.0000	64.74145168412423
56.1667	64.52171930684301
56.3333	64.67450797512953
56.5000	64.68185440201540
56.6667	64.53078045187100
56.8333	64.09857307306908
57.0000	64.29691871820391
57.1667	64.35492216658743
57.3333	64.18272310555494
57.5000	64.09594526585013
57.6667	64.41836955576962
57.8333	64.05213793754231
58.0000	63.70664719824153
58.1667	63.76201478739660
58.3333	63.63109612023005
58.5000	63.40244685947903
58.6667	63.20733126991607
58.8333	63.08960767085535
59.0000	63.20856390862484
59.1667	63.29583868456837
59.3333	63.27858619841730
59.5000	63.40028510980039
59.6667	63.45583176601166
