# Supplementary material for: Polarisation of decayless kink oscillations of solar coronal loops
Source: Nat Commun. 2023 Sep 12;14:5298. doi: 10.1038/s41467-023-41029-8 (PMC10497544; doi:10.1038/s41467-023-41029-8)
Supplement: Supplementary file 5 — Source Data [file 41467_2023_41029_MOESM5_ESM.zip › SourceData/Fig3a/fig3a_slit40.txt]

0.00000	62.72427555103933
0.166667	62.71754003565803
0.333333	62.68127678345991
0.500000	62.72482608285765
0.666667	62.95549408026464
0.833333	63.05969380692022
1.00000	62.90823537908524
1.16667	62.51579994857266
1.33333	61.99258018337565
1.50000	61.75367939765039
1.66667	61.54215326072271
1.83333	61.26202565021232
2.00000	61.51384217313319
2.16667	61.76473366171002
2.33333	61.92499704641446
2.50000	62.19273161787380
2.66667	62.47696998134242
2.83333	62.50421862720624
3.00000	62.46822391668262
3.16667	62.44569855488742
3.33333	61.94190072820694
3.50000	61.78928909649932
3.66667	61.34857938470847
3.83333	61.32707448634142
4.00000	61.12508416267823
4.16667	61.46131399728123
4.33333	61.50051297539002
4.50000	62.06194513474373
4.66667	62.52334732445428
4.83333	63.16088351875910
5.00000	63.72547593464730
5.16667	64.42979493211652
5.33333	64.80709054806256
5.50000	64.65437579302922
5.66667	64.27712039096657
5.83333	63.88587271231327
6.00000	63.21081422348189
6.16667	62.36025530502122
6.33333	61.81606089497159
6.50000	61.56347215881154
6.66667	60.84136662796819
6.83333	60.62690263732726
7.00000	60.88099909087252
7.16667	61.04623220661642
7.33333	61.27664340361681
7.50000	61.94085995445341
7.66667	62.29653433762626
7.83333	62.61281342587629
8.00000	62.97124475394222
8.16667	63.19090582474581
8.33333	63.29228470329371
8.50000	63.21645309160267
8.66667	63.28843507003440
8.83333	63.28223110112967
9.00000	63.33800159314506
9.16667	63.00492805874524
9.33333	62.90642658774163
9.50000	62.38921171904016
9.66667	62.05762491760514
9.83333	61.54531666782548
10.0000	61.57193018193745
10.1667	61.57438983173428
10.3333	61.71833457184287
10.5000	61.64029522818914
10.6667	61.62513723982666
10.8333	61.69265289727870
11.0000	61.76061989250165
11.1667	61.90658875087664
11.3333	62.26140579858193
11.5000	62.73137264297913
11.6667	63.05229385209307
11.8333	63.36345790497181
12.0000	63.56736648555534
12.1667	63.82422829141332
12.3333	63.93316504156605
12.5000	63.90492163958825
12.6667	63.88177975725022
12.8333	63.63687482345268
13.0000	63.21527001481728
13.1667	62.59245960540756
13.3333	62.12666191372882
13.5000	61.43913660780407
13.6667	60.81270690610408
13.8333	60.42498285194829
14.0000	60.28928425472230
14.1667	60.18925609317976
14.3333	60.61739366923358
14.5000	61.16873287265020
14.6667	61.59935966492323
14.8333	62.29415434956045
15.0000	62.79740590353472
15.1667	63.01497391054624
15.3333	63.29434539019434
15.5000	63.66974274973653
15.6667	63.63761431059559
15.8333	63.64612632179659
16.0000	63.65773095608920
16.1667	63.55904379677986
16.3333	63.16612934517186
16.5000	62.94832627502126
16.6667	62.68792972963512
16.8333	62.21937487345107
17.0000	61.85374647117538
17.1667	61.65450426037481
17.3333	61.39203477502485
17.5000	61.14034948579386
17.6667	61.15155821729412
17.8333	61.27018202069157
18.0000	61.23247585207751
18.1667	61.34327225351141
18.3333	61.54596920909757
18.5000	61.83687670119494
18.6667	62.16379544024880
18.8333	62.60306193243950
19.0000	62.81228117109369
19.1667	63.16404682379648
19.3333	63.37850229090446
19.5000	63.49306071620745
19.6667	63.60842049225974
19.8333	63.84532828833080
20.0000	63.99756114792799
20.1667	63.86202927721820
20.3333	63.62877508263489
20.5000	63.35300212163974
20.6667	62.85937917133403
20.8333	62.27136740361100
21.0000	61.78500437759851
21.1667	61.36717168566724
21.3333	60.81030595564416
21.5000	60.50240783310576
21.6667	60.25985275633681
21.8333	60.32911404495551
22.0000	60.47789813066932
22.1667	60.86952094782806
22.3333	61.42338099045519
22.5000	62.13414974553066
22.6667	62.74244312034484
22.8333	63.25261278034479
23.0000	63.64126249325280
23.1667	63.80355105352082
23.3333	63.76231053366057
23.5000	63.72160692533524
23.6667	63.38807368135403
23.8333	63.04330235483180
24.0000	62.61786392004254
24.1667	62.08485375742573
24.3333	61.42880535097231
24.5000	60.95693840330855
24.6667	60.69431424041405
24.8333	60.65009525332484
25.0000	60.81151445423770
25.1667	61.14720290844029
25.3333	61.65100395092496
25.5000	62.20216634445262
25.6667	62.63657516160893
25.8333	63.18253751819044
26.0000	63.57640526252451
26.1667	63.93461648554940
26.3333	64.26407693622130
26.5000	64.39669782539399
26.6667	64.44721396927800
26.8333	64.26119327637018
27.0000	63.89077945892989
27.1667	63.27371635820558
27.3333	62.82665781661539
27.5000	62.06298841716044
27.6667	61.37433580601598
27.8333	61.04635986480070
28.0000	60.98787279525703
28.1667	61.13184638416283
28.3333	61.55896022530904
28.5000	62.23953887815695
28.6667	62.75336536772942
28.8333	63.11949738648134
29.0000	63.43095917075054
29.1667	63.59884060233467
29.3333	63.53393480601735
29.5000	63.38762267088672
29.6667	63.07265292011034
29.8333	62.36277020611664
30.0000	61.67604022540812
30.1667	61.05929994356367
30.3333	60.39403585514882
30.5000	59.99030492907345
30.6667	60.02875045215646
30.8333	60.24300173066928
31.0000	60.62780516807387
31.1667	61.32898831770000
31.3333	62.01697331251572
31.5000	62.55951107770894
31.6667	63.16099302337080
31.8333	63.41089388005775
32.0000	63.72197082753807
32.1667	64.03958144049871
32.3333	64.14764753489885
32.5000	64.14595433335909
32.6667	64.17115747147641
32.8333	64.01932429265131
33.0000	63.66180943965296
33.1667	63.18750710991576
33.3333	62.48418160850918
33.5000	62.05616072777850
33.6667	61.60060923414746
33.8333	61.10632041573074
34.0000	60.85582433188893
34.1667	60.58830949290618
34.3333	60.49889475338359
34.5000	60.38327633367305
34.6667	60.44320965167074
34.8333	60.67635923915306
35.0000	61.06678170782592
35.1667	61.70401257891456
35.3333	62.26746062141723
35.5000	62.77663236207428
35.6667	63.53818122265212
35.8333	63.91512777137510
36.0000	63.64891093181023
36.1667	63.66250888361217
36.3333	63.47923795598961
36.5000	61.72479875766476
36.6667	60.51223924494046
36.8333	60.33283036025276
37.0000	59.86368546288465
37.1667	59.40754305655544
37.3333	60.49050923079706
37.5000	61.48419484706501
37.6667	61.67662829784769
37.8333	61.97747747692654
38.0000	62.76564684462882
38.1667	63.05347021569471
38.3333	63.25708328383243
38.5000	63.58030316641370
38.6667	64.02527605660019
38.8333	63.86659766888535
39.0000	64.04953949752787
39.1667	64.63358885871907
39.3333	64.67512184282387
39.5000	64.68446835859899
39.6667	65.10636552087912
39.8333	65.08206665175010
40.0000	64.56784389064561
40.1667	64.27787647208375
40.3333	63.49199182696322
40.5000	62.96589947275542
40.6667	62.22932566865691
40.8333	61.99217194566946
41.0000	61.71963374225728
41.1667	61.70717333312913
41.3333	61.44288176139533
41.5000	61.22208261594180
41.6667	60.85613543041244
41.8333	60.97851390163316
42.0000	60.89952364479102
42.1667	60.80119709969650
42.3333	60.92032573358016
42.5000	61.30765766776774
42.6667	61.41130978940073
42.8333	61.65097588939766
43.0000	61.93448513523914
43.1667	62.42227167413630
43.3333	62.53105476442014
43.5000	62.83512338214146
43.6667	63.41130163598086
43.8333	63.76229545153799
44.0000	64.21557398188602
44.1667	64.34865297871217
44.3333	64.16868103702163
44.5000	64.00335418515358
44.6667	63.72867475132240
44.8333	63.44231640146823
45.0000	63.09055103272228
45.1667	63.06241664669892
45.3333	62.64239689928568
45.5000	62.44836078770278
45.6667	61.99201134849409
45.8333	61.97515182826141
46.0000	61.70836699009459
46.1667	61.67973083233306
46.3333	61.90029622668401
46.5000	62.28808608211071
46.6667	62.46126912446260
46.8333	62.91983527223305
47.0000	63.26938967417549
47.1667	63.30573762409733
47.3333	63.09943342222154
47.5000	63.07290026214680
47.6667	62.97524356876273
47.8333	62.95064213743887
48.0000	62.79814743887026
48.1667	62.89488008583950
48.3333	62.93567077370331
48.5000	62.83832183720432
48.6667	62.84689995117368
48.8333	62.96800957842864
49.0000	63.18979833047557
49.1667	63.14862633257697
49.3333	63.18836856482463
49.5000	62.99212733759607
49.6667	62.74935906807618
49.8333	61.87491125412259
50.0000	61.27250416566834
50.1667	60.38833913670695
50.3333	59.64361492690598
50.5000	59.10966140376032
50.6667	59.04658617885457
50.8333	59.14814143855924
51.0000	59.60791606456627
51.1667	60.21375392352753
51.3333	60.92566079435037
51.5000	61.81352064144001
51.6667	62.55232580433036
51.8333	63.06703753553744
52.0000	63.49343557054620
52.1667	63.63456617109494
52.3333	63.74234800930784
52.5000	63.72185325071895
52.6667	63.63398035966684
52.8333	63.50895719137163
53.0000	63.44754210643770
53.1667	63.10939564378341
53.3333	62.90394643128627
53.5000	62.85716194257658
53.6667	62.64603481459969
53.8333	62.51672058193419
54.0000	62.48490356929453
54.1667	62.45109332298485
54.3333	62.28620345639117
54.5000	62.55897573441499
54.6667	62.71083655699679
54.8333	62.71958595286480
55.0000	62.41438267735301
55.1667	62.28351529687738
55.3333	62.34616204125987
55.5000	62.34311485829563
55.6667	62.51377418644880
55.8333	63.09364580471457
56.0000	63.53413975400314
56.1667	63.37475980196986
56.3333	63.31884268580561
56.5000	63.24506554751735
56.6667	63.25760171608467
56.8333	62.96490553208902
57.0000	63.49336182082993
57.1667	63.65031905959540
57.3333	63.54224839526680
57.5000	63.13106459303304
57.6667	63.15081363124319
57.8333	62.54597823993693
58.0000	62.33168464153623
58.1667	62.12678914282144
58.3333	61.89045380031182
58.5000	61.67856048203796
58.6667	61.00122123108139
58.8333	60.36465796604713
59.0000	60.33735814725995
59.1667	60.45884444924881
59.3333	60.35431146071334
59.5000	61.17339309308585
59.6667	61.99718222276885
59.8333	62.56760730436347
