# Supplementary material for: Polarisation of decayless kink oscillations of solar coronal loops
Source: Nat Commun. 2023 Sep 12;14:5298. doi: 10.1038/s41467-023-41029-8 (PMC10497544; doi:10.1038/s41467-023-41029-8)
Supplement: Supplementary file 5 — Source Data [file 41467_2023_41029_MOESM5_ESM.zip › SourceData/Fig3a/fig3a_slit39.txt]

0.00000	60.62856288792346
0.166667	60.75696222726588
0.333333	60.99997435511402
0.500000	61.31658739985374
0.666667	61.59854772647109
0.833333	61.89131170419635
1.00000	61.79480762132798
1.16667	61.43503089139290
1.33333	61.05408834548843
1.50000	60.74250863334379
1.66667	60.02853867649979
1.83333	59.88138258493257
2.00000	59.77462291024405
2.16667	59.67751312902507
2.33333	59.76429194912016
2.50000	60.17432114196035
2.66667	60.28353341097806
2.83333	60.41297242599205
3.00000	60.48806079253988
3.16667	60.56502582780012
3.33333	60.35181620360695
3.50000	60.23712541617122
3.66667	60.21644868739835
3.83333	60.03622709429002
4.00000	59.86271092568607
4.16667	60.09998381869662
4.33333	60.30322622984698
4.50000	60.78170387412811
4.66667	61.44122111981461
4.83333	62.11109911752022
5.00000	62.60487543746843
5.16667	63.26006825277183
5.33333	63.25391219460911
5.50000	63.07540058708732
5.66667	62.71446151409246
5.83333	62.20962516752762
6.00000	61.30703098137026
6.16667	60.62374304994501
6.33333	60.10802297649037
6.50000	59.61113371918670
6.66667	59.19080573167429
6.83333	58.88158993696315
7.00000	58.90477237040758
7.16667	59.03693557251653
7.33333	59.41377998425299
7.50000	60.03550892948137
7.66667	60.51050167726329
7.83333	61.09306126818890
8.00000	61.60194871976264
8.16667	61.76121552583871
8.33333	61.70674786384824
8.50000	62.02640340658490
8.66667	61.91507573013242
8.83333	61.68615760166636
9.00000	61.66061430879491
9.16667	61.54223453656148
9.33333	61.18271856074747
9.50000	60.93431657442521
9.66667	60.76720823617644
9.83333	60.33346928969500
10.0000	60.14250348560106
10.1667	59.78998864245434
10.3333	59.72762957237340
10.5000	59.61185581317272
10.6667	59.76042055733617
10.8333	59.70507324662878
11.0000	59.97436163039513
11.1667	60.28100975077324
11.3333	60.70227031646534
11.5000	61.09181782253530
11.6667	61.63068027482394
11.8333	62.11438380851432
12.0000	62.29245331892650
12.1667	62.57697589575573
12.3333	62.82263433147404
12.5000	62.81010516565492
12.6667	62.67153121752894
12.8333	62.53926367260569
13.0000	61.99605739391603
13.1667	61.34911010822902
13.3333	60.69359506722230
13.5000	60.06621561816439
13.6667	59.28148411997564
13.8333	58.80146244711233
14.0000	58.50172530299174
14.1667	58.39276561204451
14.3333	58.72864925653386
14.5000	59.43761918503542
14.6667	59.89512260409557
14.8333	60.35906333536698
15.0000	60.79751176991239
15.1667	60.79837126379278
15.3333	60.65622753353870
15.5000	60.65675831985484
15.6667	60.66278474187595
15.8333	60.91178351861961
16.0000	61.36449536696360
16.1667	61.85170255436721
16.3333	62.13670558262077
16.5000	62.25847359977811
16.6667	62.05394889820830
16.8333	61.51048148127528
17.0000	60.98331260946320
17.1667	60.54358923937965
17.3333	60.17643089099174
17.5000	59.88417167639535
17.6667	59.81933669132506
17.8333	59.59993224828435
18.0000	59.43704084025139
18.1667	59.54434709452512
18.3333	59.49928328103076
18.5000	59.88334253956425
18.6667	60.41181604317232
18.8333	60.89433804291792
19.0000	61.21670183557691
19.1667	61.47557481836394
19.3333	61.68786046322818
19.5000	61.85304725043663
19.6667	62.03384557471114
19.8333	62.16312004918241
20.0000	62.53078901663507
20.1667	62.12182516707426
20.3333	61.71937026486006
20.5000	61.26673847085689
20.6667	60.71674490616090
20.8333	59.95140611749502
21.0000	59.62270303623271
21.1667	59.14259211079011
21.3333	58.62556376478794
21.5000	58.62353784514223
21.6667	58.60182948307274
21.8333	58.85893739254380
22.0000	59.36885053223638
22.1667	59.86967617077217
22.3333	60.32034421741243
22.5000	60.87491816777683
22.6667	60.98118575189847
22.8333	61.16347217513594
23.0000	61.36743198129416
23.1667	61.43699496584466
23.3333	61.69347455672516
23.5000	61.94794443230569
23.6667	61.68292416772449
23.8333	61.44697243304793
24.0000	61.48890760598552
24.1667	60.90352475514468
24.3333	60.46685391636802
24.5000	60.10897201981984
24.6667	59.93967428522735
24.8333	59.50170414947038
25.0000	59.60932972507402
25.1667	59.77864657232288
25.3333	60.12477551155085
25.5000	60.50915870336969
25.6667	60.83271471341384
25.8333	61.29544871116470
26.0000	61.58348071895819
26.1667	61.92186777474371
26.3333	62.30572646520012
26.5000	62.39916124832609
26.6667	62.35606533227190
26.8333	62.15207366737062
27.0000	61.88881162501662
27.1667	61.40880759502684
27.3333	61.06816822838005
27.5000	60.83967071368978
27.6667	60.62386669031319
27.8333	60.51574902297175
28.0000	60.65037404014906
28.1667	60.67070734537594
28.3333	60.96944528100514
28.5000	61.36065537297025
28.6667	61.81587183518729
28.8333	62.11251076459422
29.0000	62.40437180991044
29.1667	62.32284216357737
29.3333	62.27177570663500
29.5000	61.95291517297026
29.6667	61.71439881647380
29.8333	61.37616759910747
30.0000	60.74178109487023
30.1667	59.97140776038070
30.3333	59.17643563348792
30.5000	58.30768991593919
30.6667	57.73992325022645
30.8333	57.60725017136914
31.0000	57.89425188823044
31.1667	58.54885835334821
31.3333	59.23136978449768
31.5000	60.10969883988468
31.6667	61.24017843571845
31.8333	61.79283071418504
32.0000	62.41258556291033
32.1667	62.91154864910614
32.3333	63.31053242633657
32.5000	62.95025748946395
32.6667	62.99284086288721
32.8333	62.55679232768426
33.0000	62.17624810246960
33.1667	61.18979132667139
33.3333	60.60956209750041
33.5000	59.95059689636291
33.6667	59.23804684721795
33.8333	58.70442997718867
34.0000	58.46810373241956
34.1667	58.40063757660745
34.3333	58.85814006071222
34.5000	59.18270513675346
34.6667	59.58894656104552
34.8333	60.24440784667103
35.0000	60.50138326527725
35.1667	60.74624344079754
35.3333	61.07603315491831
35.5000	61.46750855000492
35.6667	61.83290478867990
35.8333	62.36382727636467
36.0000	62.39565386501092
36.1667	62.69839271523845
36.3333	62.63079290167126
36.5000	62.03594173774238
36.6667	61.27559942798964
36.8333	60.52644028319276
37.0000	59.95998151131092
37.1667	60.04757842659122
37.3333	60.53327352934058
37.5000	61.24128936496810
