# Supplementary material for: Polarisation of decayless kink oscillations of solar coronal loops
Source: Nat Commun. 2023 Sep 12;14:5298. doi: 10.1038/s41467-023-41029-8 (PMC10497544; doi:10.1038/s41467-023-41029-8)
Supplement: Supplementary file 5 — Source Data [file 41467_2023_41029_MOESM5_ESM.zip › SourceData/Fig3a/fig3a_slit38.txt]

0.00000	60.10706275201989
0.166667	60.50056713301596
0.333333	61.02633491477296
0.500000	61.53268784789742
0.666667	61.79961176317105
0.833333	61.09787676751527
1.00000	60.21687950155999
1.16667	59.15944105932517
1.33333	58.17535905400167
1.50000	57.32192619389808
1.66667	57.24021468536837
1.83333	57.35235969549352
2.00000	57.59241174227112
2.16667	57.90462853914890
2.33333	58.13674549298088
2.50000	58.62972707544014
2.66667	58.86739067796200
2.83333	59.06967519129614
3.00000	59.00022404036208
3.16667	59.14277489760205
3.33333	58.92081683135195
3.50000	58.72522547675586
3.66667	58.41804626422773
3.83333	58.29180188757266
4.00000	57.86078823177360
4.16667	57.69391737829361
4.33333	58.16831981981059
4.50000	58.57164668505278
4.66667	59.03320565845565
4.83333	59.80351844056104
5.00000	59.76150750639040
5.16667	59.77819987951639
5.33333	60.19012314229064
5.50000	60.28517962920142
5.66667	60.10634636412501
5.83333	60.53951823167660
6.00000	60.17108666541563
6.16667	59.61509307410086
6.33333	59.38501183379214
6.50000	58.93504604250371
6.66667	58.57206657330433
6.83333	58.73447157746730
7.00000	58.78520907151675
7.16667	58.62730558975620
7.33333	58.92023867234776
7.50000	59.22976468088826
7.66667	59.45713684504669
7.83333	59.82935374705126
8.00000	59.97950045334171
8.16667	60.10189915398744
8.33333	60.09811184196842
8.50000	59.99269149356832
8.66667	59.62169331509344
8.83333	59.47261631451082
9.00000	59.12129451948252
9.16667	58.99998498206239
9.33333	58.67642929678078
9.50000	58.57662380243687
9.66667	58.39921389360780
9.83333	58.47547947308904
10.0000	58.30643066714234
10.1667	58.37542361785049
10.3333	58.30694816405484
10.5000	58.44736378866814
10.6667	58.24214856983836
10.8333	58.46998865023381
11.0000	58.63185686858389
11.1667	58.84825306332600
11.3333	59.03857782072302
11.5000	59.57184660033722
11.6667	59.96364889571071
11.8333	60.47763977558215
12.0000	61.05358764414266
12.1667	61.51094811670586
12.3333	61.61783490285740
12.5000	61.48232126369167
12.6667	61.01068546990501
12.8333	60.28080687144841
13.0000	59.63159937476013
13.1667	58.90314727083080
13.3333	58.50094468725705
13.5000	57.92969560828907
13.6667	57.67597093640932
13.8333	57.33711876898146
14.0000	57.41702294815956
14.1667	57.19409992171001
14.3333	57.47743567422806
14.5000	57.52225223006592
14.6667	58.13567321724548
14.8333	58.40664740207584
15.0000	58.87639547594465
15.1667	59.53886911153358
15.3333	60.09922086157846
15.5000	60.06995349154519
15.6667	60.46813745143297
15.8333	60.58109347094847
16.0000	60.57540392371434
16.1667	60.61422197862669
16.3333	60.74215823808901
16.5000	60.57013905480719
16.6667	60.42576358315013
16.8333	59.73926503443003
17.0000	59.31779384377450
17.1667	58.80184124869466
17.3333	58.40339810665431
17.5000	58.10317262003788
17.6667	58.14890079762682
17.8333	58.19093701991875
18.0000	58.43762579067729
18.1667	58.58085855140118
18.3333	58.63982668805559
18.5000	58.92936515296900
18.6667	59.05485652223735
18.8333	59.20580638652135
19.0000	59.28244512943201
19.1667	59.69579194401479
19.3333	59.80893920562136
19.5000	59.77680916119972
19.6667	59.92833072522149
19.8333	60.17215918608245
20.0000	60.33773491577159
20.1667	60.38878633598507
20.3333	60.29066627831432
20.5000	59.91909443687992
20.6667	59.45655557492785
20.8333	58.91230759086109
21.0000	58.26679382718824
21.1667	58.12692849998896
21.3333	57.71990597968329
21.5000	57.61395288987215
21.6667	57.36683608449137
21.8333	57.56246626825303
22.0000	57.69141160253320
22.1667	58.01715236452278
22.3333	58.32981626589224
22.5000	58.88210398022657
22.6667	59.40210652482551
22.8333	59.64986832565533
23.0000	60.24901677732551
23.1667	60.39649338260712
23.3333	60.54049047194867
23.5000	60.48361940538543
23.6667	60.57989114571953
23.8333	60.18613488392169
24.0000	60.00161955675965
24.1667	59.65876610658691
24.3333	59.23800324782817
24.5000	58.74130249667245
24.6667	58.30673492112792
24.8333	58.00613174089393
25.0000	57.83793834637770
25.1667	57.86540510219135
25.3333	57.85498589937421
25.5000	58.00725121625837
25.6667	58.12850087540421
25.8333	58.25439121562630
26.0000	58.52674042428961
26.1667	58.83795370580033
26.3333	59.26381109837980
26.5000	59.69722484635022
26.6667	60.22086808353343
26.8333	60.33133475016601
27.0000	60.71454700540659
27.1667	61.05927597729434
27.3333	61.34227258708103
27.5000	61.27407537796386
27.6667	61.05924706135823
27.8333	60.86115078073432
28.0000	60.14384598353056
28.1667	59.29244309285425
28.3333	58.59345474958895
28.5000	57.95744402929509
28.6667	56.82213680710439
28.8333	57.59713511532585
29.0000	58.54719871798554
29.1667	58.05895613577480
29.3333	58.14043505819380
29.5000	58.50070600893596
29.6667	58.09083037436262
29.8333	57.53255368971647
30.0000	58.20178250745519
30.1667	59.05903823695133
30.3333	59.64233829925438
30.5000	59.22753921041322
30.6667	59.10684326738023
30.8333	58.88029062374046
31.0000	58.74610558534389
31.1667	58.92154445924822
31.3333	59.38298972377252
31.5000	59.76702630466252
31.6667	60.32184044016802
31.8333	60.25266999096726
32.0000	60.32703621421852
32.1667	60.58295962759437
32.3333	60.79977444291634
32.5000	60.95986464866579
32.6667	60.91835535020557
32.8333	60.88585004018028
33.0000	60.41384229654179
33.1667	59.96765852354584
33.3333	59.66882256325184
33.5000	59.26853130905121
33.6667	58.94236638117277
33.8333	58.74876347556915
34.0000	58.17082550219837
34.1667	57.66019930546371
34.3333	57.28911726487001
34.5000	56.91522894016707
34.6667	56.87377896814391
34.8333	56.63063182092947
35.0000	56.85584728316182
35.1667	57.51157298198565
35.3333	57.95700371187004
35.5000	58.44093938091967
35.6667	59.50741747254816
35.8333	60.36566227002422
36.0000	61.12506282412127
36.1667	61.88443273096596
36.3333	62.09571762588342
36.5000	62.24767449948710
36.6667	61.81979777568219
36.8333	60.89103120461498
37.0000	59.59658866076251
37.1667	58.89965650399750
37.3333	57.87273694492951
37.5000	57.80073691939119
37.6667	57.67564171991534
37.8333	57.96806143512966
38.0000	58.17891100300127
38.1667	58.59850760542805
38.3333	58.56191210668549
38.5000	59.23771918157455
38.6667	59.86169132674247
38.8333	60.22865212402417
