# Supplementary material for: Polarisation of decayless kink oscillations of solar coronal loops
Source: Nat Commun. 2023 Sep 12;14:5298. doi: 10.1038/s41467-023-41029-8 (PMC10497544; doi:10.1038/s41467-023-41029-8)
Supplement: Supplementary file 5 — Source Data [file 41467_2023_41029_MOESM5_ESM.zip › SourceData/Fig3a/fig3a_slit37.txt]

0.00000	57.88114185606598
0.166667	57.63095158783038
0.333333	57.69335466071390
0.500000	57.60748150107664
0.666667	57.25201185684437
0.833333	57.52187888890641
1.00000	57.61748784168846
1.16667	57.37794904973750
1.33333	57.26212011945562
1.50000	57.11711899259104
1.66667	57.10640722938307
1.83333	57.27414933327548
2.00000	57.32296658847278
2.16667	57.38199456919772
2.33333	57.39962129517939
2.50000	57.49756886706362
2.66667	57.47540452500815
2.83333	57.57682516970599
3.00000	57.80916432184195
3.16667	57.95009394321190
3.33333	57.89552594540866
3.50000	57.64460637084866
3.66667	57.37283103954783
3.83333	57.03060565223758
4.00000	56.73248401080804
4.16667	56.66698521454458
4.33333	56.85256508827831
4.50000	57.20076827228609
4.66667	57.57969758745222
4.83333	58.09449172508253
5.00000	58.39856748258439
5.16667	58.51992252744250
5.33333	58.84476405842453
5.50000	58.86427955350798
5.66667	58.37735187008805
5.83333	58.22222071547400
6.00000	58.17777868156833
6.16667	57.44584928247512
6.33333	57.03281344095246
6.50000	56.96921669294613
6.66667	56.84988840396863
6.83333	56.66137111793190
7.00000	56.86769056787714
7.16667	57.09312870153800
7.33333	57.38520537028661
7.50000	57.63112757172770
7.66667	58.01395761069180
7.83333	58.23115120825683
8.00000	58.34912335155488
8.16667	58.42871812298674
8.33333	58.27088689507451
8.50000	58.11655032795674
8.66667	57.88181601604530
8.83333	57.62880500689388
9.00000	57.30249085663201
9.16667	57.26009929493708
9.33333	57.07076321986950
9.50000	57.18418929583932
9.66667	57.10809432681506
9.83333	57.14161592281241
10.0000	57.09584956411097
10.1667	57.12162084886312
10.3333	56.97379620140931
10.5000	57.05117058924653
10.6667	57.26834412176042
10.8333	57.31731092041849
11.0000	57.40615247025623
11.1667	57.72756280501527
11.3333	57.90055131423230
11.5000	57.98806607259264
11.6667	58.27715950691884
11.8333	58.58823868592997
12.0000	58.80787334129573
12.1667	59.06229480516465
12.3333	58.99396210118806
12.5000	58.79450711897407
12.6667	58.52333141967858
12.8333	58.16822454372620
13.0000	57.78532838935232
13.1667	57.47671686649693
13.3333	57.23266313826213
13.5000	56.88672172956402
13.6667	56.44229135314303
13.8333	56.26653978676183
14.0000	56.21179614076743
14.1667	56.14215862597047
14.3333	56.09625751919117
14.5000	56.37631359398760
14.6667	56.62708499135346
14.8333	56.87829434179915
15.0000	57.16719509624127
15.1667	57.70534888969735
15.3333	58.08791787119402
15.5000	58.34577610635547
15.6667	58.66946549895168
15.8333	58.88826774954099
16.0000	58.79521466565016
16.1667	58.80919638458692
16.3333	58.67127350593236
16.5000	58.49776378593923
16.6667	58.23571261259852
16.8333	57.99662618595019
17.0000	57.57463636166985
17.1667	57.28398895992106
17.3333	56.96302487081861
17.5000	56.77491274024240
17.6667	56.71089027702500
17.8333	56.71958839257029
18.0000	56.91692259181247
18.1667	56.97812547822082
18.3333	57.12788719777483
18.5000	57.36277844683599
18.6667	57.52607024501403
18.8333	57.51905596449131
19.0000	57.68855820427545
19.1667	57.78194391158571
19.3333	57.83053672776990
19.5000	57.86612548130921
19.6667	57.97708931960289
19.8333	58.06269515661019
20.0000	58.06207999265225
20.1667	57.94682300122374
20.3333	57.84647080288833
20.5000	57.81798259714119
20.6667	57.80431554189482
20.8333	57.60839760426831
21.0000	57.55571901749006
21.1667	57.52180664715608
21.3333	57.24725397724578
21.5000	56.78171285334616
21.6667	56.62026640692231
21.8333	56.48584904007038
22.0000	56.37547373670485
22.1667	56.44646128918292
22.3333	56.83705137339247
22.5000	57.21977670743670
22.6667	57.29055416898866
22.8333	57.79287006409794
23.0000	58.16846015879093
23.1667	58.44442527871971
23.3333	58.67583871948411
23.5000	59.05719632168422
23.6667	58.88414051294103
23.8333	58.64118911467177
24.0000	58.37689447816343
24.1667	57.99382423425269
24.3333	57.55368284277612
24.5000	57.21423896057505
24.6667	57.19670830379237
24.8333	56.97162370276929
25.0000	56.81127368458713
25.1667	57.27963902809054
25.3333	57.42613344369075
25.5000	56.97880154020682
25.6667	56.87438913370025
25.8333	56.93922430495113
26.0000	56.70470219561198
26.1667	56.32312430207578
26.3333	56.87010702991612
26.5000	57.27284718673282
26.6667	57.54484982047344
26.8333	57.55576525080823
27.0000	58.18860542535440
27.1667	58.30776230133723
27.3333	58.59141592254234
27.5000	58.64902773628008
27.6667	58.41236272869273
27.8333	58.13772614944224
28.0000	57.94189914248459
28.1667	57.53231139287964
28.3333	57.57880226873801
28.5000	58.00715949227400
28.6667	58.60776308680511
28.8333	58.76613592625202
29.0000	58.58881897599026
29.1667	58.24211292878501
29.3333	58.06732433620873
29.5000	57.55677388860199
29.6667	57.39747472700302
29.8333	57.21260353583384
30.0000	57.05973497565931
30.1667	56.62188171406424
30.3333	56.37890210258034
30.5000	56.15641101076106
30.6667	56.44442914882749
30.8333	56.52783014324556
31.0000	57.14699118127406
31.1667	57.50443704896072
31.3333	57.60528755084790
31.5000	57.75869360215643
31.6667	58.02466124713207
31.8333	57.97225948359356
32.0000	57.86697270738330
32.1667	58.44887362829253
32.3333	58.69990660796933
32.5000	58.73304056015238
32.6667	58.58753423819156
32.8333	58.34963173158395
33.0000	57.89882997635079
33.1667	57.72329250396485
33.3333	57.62886211526564
33.5000	57.45978607836093
33.6667	57.51831688481879
33.8333	57.21992323926137
34.0000	56.82186598928129
34.1667	56.59618825830852
34.3333	56.37927206975572
34.5000	56.26626177517331
34.6667	56.25790025984954
34.8333	56.44733488820506
35.0000	56.56311388078121
35.1667	57.12877485681722
35.3333	57.64599019039630
35.5000	58.09236676472916
35.6667	58.47481714535514
35.8333	58.86937855406927
36.0000	58.92502451730996
36.1667	59.08630539509551
36.3333	59.20575892758493
36.5000	58.67183129099337
36.6667	58.09798094143136
36.8333	57.35273905220757
37.0000	56.47990655894635
37.1667	55.39147952816186
37.3333	55.38264722327554
37.5000	55.60000134122593
37.6667	56.02407695192181
37.8333	56.59493956859661
38.0000	57.07955716037179
38.1667	56.73822284984279
38.3333	56.35592727702837
38.5000	55.79144549542668
38.6667	55.56650061488329
38.8333	55.80605151475454
39.0000	56.38108581310649
39.1667	56.86448917874149
39.3333	57.84087935884344
39.5000	58.49272676608192
39.6667	59.13029197314854
39.8333	59.84570103212688
40.0000	60.70435332712059
40.1667	60.90746440451650
40.3333	60.58531756683086
40.5000	60.41471888840108
40.6667	60.07266806396687
40.8333	59.20921365053393
41.0000	59.07258105821852
41.1667	59.03329873048273
41.3333	58.29571099807704
41.5000	57.50383646792577
41.6667	57.25280869063696
41.8333	55.89351654098188
42.0000	55.07444420703445
42.1667	54.80167187473189
42.3333	55.58025110255843
42.5000	55.11607992598196
42.6667	55.62173867076905
42.8333	55.73642746701493
43.0000	56.72473206457686
43.1667	56.93007911663977
43.3333	58.15348628732465
43.5000	58.91271895215532
43.6667	60.21853056171012
43.8333	60.56379631777418
44.0000	60.75757371173148
44.1667	60.86429039955453
44.3333	61.01637637452451
44.5000	61.37403870184752
44.6667	60.65947288981157
44.8333	59.48399561459456
45.0000	58.37359367777653
45.1667	57.07900655214547
45.3333	55.00270620235131
45.5000	54.48657706116354
45.6667	54.47202294643876
45.8333	54.83411159848100
46.0000	55.02088971053806
46.1667	55.65410473791576
46.3333	56.03459946562973
46.5000	56.71411403054075
46.6667	57.46192174719187
46.8333	58.80010402349611
47.0000	59.57563862455021
47.1667	60.11825919994234
47.3333	60.31879575711713
47.5000	59.96370103651955
47.6667	59.80790997885743
47.8333	59.84728388882285
48.0000	59.40164992029552
48.1667	58.62210149749788
48.3333	57.77583270172740
48.5000	56.85629898883975
48.6667	56.55656618959333
48.8333	56.43880724097694
49.0000	56.76952233586410
49.1667	57.30723866437195
49.3333	57.76781391943764
49.5000	57.50328919520494
49.6667	57.57533885591116
49.8333	57.00509978715928
50.0000	56.65895688080694
50.1667	56.07378239405023
50.3333	55.52934115941531
50.5000	54.94920556303732
50.6667	54.81551258192533
50.8333	54.78412052795881
51.0000	54.95419892443978
51.1667	55.37123306129770
51.3333	56.19602410770450
51.5000	57.04832796962364
51.6667	57.70536500023378
51.8333	58.23936372143508
52.0000	58.72201592767016
52.1667	58.86895323533469
52.3333	58.94433728609516
52.5000	58.92883223800093
52.6667	59.36772586723319
52.8333	59.23412711471560
53.0000	59.07049416282963
53.1667	58.88187706352463
53.3333	59.04687434136022
53.5000	58.52224338478956
53.6667	58.05730443663391
53.8333	57.73979096615263
54.0000	57.34199325091028
54.1667	56.35514775350711
54.3333	55.51445845998111
54.5000	55.15888895781519
54.6667	54.80194694085834
54.8333	54.70315189885842
55.0000	54.87954725729137
55.1667	55.55716321935923
55.3333	57.29011627552405
55.5000	58.01968597874362
55.6667	59.20020354335223
55.8333	60.52308041995816
56.0000	61.27351341354345
56.1667	60.69312295496334
56.3333	61.43799247299407
56.5000	61.22543904461433
56.6667	60.47883675550447
56.8333	60.49672740998356
57.0000	59.89641865033967
57.1667	58.78704921439260
57.3333	57.95286031319240
57.5000	57.57383407835222
57.6667	56.46733881240905
57.8333	56.07927643434198
58.0000	56.10816783904701
58.1667	56.08040619004592
58.3333	55.64524250554898
58.5000	55.81851984876197
58.6667	56.42102898699447
58.8333	56.43586489653917
59.0000	56.32758500636648
59.1667	56.71935674627643
59.3333	57.08662210274593
59.5000	56.98135136163457
59.6667	57.12190366350039
59.8333	57.58707026757798
