# Supplementary material for: Polarisation of decayless kink oscillations of solar coronal loops
Source: Nat Commun. 2023 Sep 12;14:5298. doi: 10.1038/s41467-023-41029-8 (PMC10497544; doi:10.1038/s41467-023-41029-8)
Supplement: Supplementary file 5 — Source Data [file 41467_2023_41029_MOESM5_ESM.zip › SourceData/Fig3a/fig3a_slit36.txt]

0.00000	56.58292091289994
0.166667	56.18850501734473
0.333333	55.97360870428560
0.500000	55.75257172093044
0.666667	55.65289343174788
0.833333	55.76290683377390
1.00000	55.88271011020858
1.16667	55.70263848396407
1.33333	55.64365176102066
1.50000	55.24404234074115
1.66667	55.48524941433602
1.83333	55.46857859086214
2.00000	55.63284599929312
2.16667	55.55003285929675
2.33333	55.68349623818725
2.50000	55.61019012285637
2.66667	55.84190995166946
2.83333	56.04965432767676
3.00000	56.36082863007190
3.16667	56.39499638632596
3.33333	56.29700033210704
3.50000	55.97475800544082
3.66667	55.47024134603750
3.83333	54.94810420796070
4.00000	54.84140459785301
4.16667	54.83559506448771
4.33333	54.97498231529823
4.50000	55.40819957444548
4.66667	55.81352792964034
4.83333	56.37641624267408
5.00000	56.92706200842732
5.16667	57.44518855199115
5.33333	57.53856818874311
5.50000	57.72401919902389
5.66667	57.47487145040992
5.83333	57.12737162022518
6.00000	56.56495377110203
6.16667	56.27429039080972
6.33333	55.77090424027863
6.50000	55.36095745549085
6.66667	55.06284917737323
6.83333	55.03693559940852
7.00000	55.02009545590364
7.16667	55.24268994244640
7.33333	55.52967433323791
7.50000	56.05168314028600
7.66667	56.41887239773814
7.83333	56.70868020999452
8.00000	56.92465839636601
8.16667	56.94818792542214
8.33333	56.86154040607973
8.50000	56.68735914727689
8.66667	56.44789439920584
8.83333	56.02834681037628
9.00000	55.68669600750072
9.16667	55.45230461763529
9.33333	55.22655060749783
9.50000	55.14573667443629
9.66667	55.11440718698567
9.83333	55.22273007372181
10.0000	55.19844266375777
10.1667	55.27618907292276
10.3333	55.15335362572561
10.5000	55.40127175304327
10.6667	55.62319292470868
10.8333	55.72216940918591
11.0000	55.93764664864857
11.1667	56.34985864260353
11.3333	56.45426929448708
11.5000	56.64180043208061
11.6667	56.94369278371329
11.8333	57.05661543348154
12.0000	57.23204492798474
12.1667	57.47064918468562
12.3333	57.35132376812912
12.5000	57.30852034400620
12.6667	57.14915490669006
12.8333	56.70148167139489
13.0000	56.35026358092336
13.1667	55.84288237411982
13.3333	55.51818204004166
13.5000	55.19025924854909
13.6667	54.90063549263864
13.8333	54.60021937346629
14.0000	54.57137260829052
14.1667	54.60352163198466
14.3333	54.61768243992123
14.5000	54.70997595354653
14.6667	55.01031032636566
14.8333	55.34352155530478
15.0000	55.38678721773321
15.1667	55.71062980963197
15.3333	56.08929447916276
15.5000	56.41601507201089
15.6667	56.66347698784829
15.8333	56.97504125506865
16.0000	57.06397532630769
16.1667	57.39964389448107
16.3333	57.59447916638914
16.5000	57.55413696832611
16.6667	57.33917528343243
16.8333	57.09442291447275
17.0000	56.49181045446993
17.1667	55.76864533035113
17.3333	55.24710947565858
17.5000	54.86751005244021
17.6667	54.55631695020160
17.8333	54.53268324768252
18.0000	54.63535278994327
18.1667	54.86005260427294
18.3333	55.10818199180681
18.5000	55.71137428488426
18.6667	55.97512229580509
18.8333	56.31139756359723
19.0000	56.42414724589023
19.1667	56.39881576536072
19.3333	56.25662926721953
19.5000	56.21033117644806
19.6667	56.25261233163901
19.8333	56.46598630996360
20.0000	56.82089620417410
20.1667	56.65495794133984
20.3333	56.47707953722816
20.5000	56.37713377521484
20.6667	56.30228588483294
20.8333	55.75591487079239
21.0000	55.74531029171104
21.1667	55.79051594881095
21.3333	55.39260181501142
21.5000	55.11933534010320
21.6667	55.01766696521602
21.8333	54.73937130493700
22.0000	54.59007905537591
22.1667	54.74984031687765
22.3333	54.97356780014326
22.5000	55.46887729212590
22.6667	56.01207844131572
22.8333	56.56223744138671
23.0000	56.94290825720896
23.1667	57.31099156646879
23.3333	57.43611691586570
23.5000	57.35145491966976
23.6667	57.19799470731684
23.8333	57.06797115904531
24.0000	56.62532575444160
24.1667	56.28272982841347
24.3333	55.93656975607775
24.5000	55.53660353743199
24.6667	55.19537761245359
24.8333	54.87671891672895
25.0000	54.55937739074740
25.1667	54.67872815912921
25.3333	54.97709231005307
25.5000	55.14388025352548
25.6667	55.71092448460318
25.8333	56.44425381245272
26.0000	56.42808933163444
26.1667	56.66750530588198
26.3333	56.83682779269510
26.5000	56.70288151208464
26.6667	56.51281833525591
26.8333	56.80640151028167
27.0000	56.78499305499246
27.1667	56.71072170534793
27.3333	56.81824661661561
27.5000	56.61908889667284
27.6667	56.42853910775563
27.8333	56.01999226315843
28.0000	55.52570342568355
28.1667	55.12572343143385
28.3333	55.30444853148818
28.5000	55.59828182760437
28.6667	55.78137795578592
28.8333	56.68036172219718
29.0000	56.47537907017716
29.1667	56.30287632947282
29.3333	56.01615639021470
29.5000	56.09548310566977
29.6667	55.64300500017725
29.8333	56.02489898488196
30.0000	56.00880636535513
30.1667	55.69388370558153
30.3333	55.44640071533411
30.5000	55.22822362090504
30.6667	55.37214816544942
30.8333	55.35126377222471
31.0000	55.89322394570349
31.1667	55.90404598413621
31.3333	56.03436425555801
31.5000	55.93562145693215
31.6667	56.15467321297319
31.8333	55.99935107422737
32.0000	56.17568180164236
32.1667	56.57909180297427
32.3333	56.81167986786600
32.5000	56.84558553888573
32.6667	56.81017515562848
32.8333	57.04713152355212
33.0000	56.74512935699258
33.1667	56.34120895016631
33.3333	56.20683257840637
33.5000	56.00795731991649
33.6667	55.47159894201636
33.8333	55.00491294083906
34.0000	54.81943861638359
34.1667	54.47838220910974
34.3333	54.27659373408897
34.5000	54.28147543197550
34.6667	54.44731514650891
34.8333	54.60921789260407
35.0000	54.84015199100295
35.1667	55.54397151545128
35.3333	56.16532024135190
35.5000	56.64686417814450
35.6667	56.96977869856700
35.8333	57.20924109938093
36.0000	57.08052832752306
36.1667	56.60849635014024
36.3333	56.60118005029385
36.5000	55.97227168075199
36.6667	55.09942948958066
36.8333	53.86583340570421
37.0000	52.73885906962784
37.1667	51.16260080408328
37.3333	50.19260409915734
37.5000	51.45348126398840
37.6667	53.00385925332896
37.8333	55.01050298531872
38.0000	56.50911121947458
38.1667	58.25095327149533
38.3333	58.12270495418508
38.5000	58.16894487009500
38.6667	58.11164280913047
38.8333	58.94240508339796
39.0000	59.35946959511148
39.1667	59.48034473380606
39.3333	59.37921536097153
39.5000	58.41350271036331
39.6667	58.12725689126193
39.8333	58.02577232557510
40.0000	58.37121028945221
40.1667	58.66709985740263
40.3333	59.39082929600248
40.5000	59.01926227232395
40.6667	58.40494682425932
40.8333	57.28947890308209
41.0000	56.25835251590912
41.1667	55.75660966993983
41.3333	55.06781999078510
41.5000	54.54032659885396
41.6667	54.14462421660282
41.8333	53.38295906939441
42.0000	52.52019658901970
42.1667	52.12000328622091
42.3333	52.19410599386930
42.5000	52.57011214164145
42.6667	52.95880268158381
42.8333	53.54214792076982
43.0000	54.32800377254631
43.1667	54.86001577101204
43.3333	56.59470191829868
43.5000	57.88293963671732
43.6667	58.90728114564173
43.8333	60.12155659883189
44.0000	61.19613443092225
44.1667	60.18665900599303
44.3333	60.13869055636992
44.5000	60.29456315964360
44.6667	59.15183508907332
44.8333	57.64684664180423
45.0000	56.41564508788520
45.1667	55.42343118069527
45.3333	54.18660926216015
45.5000	53.80381068243743
45.6667	53.85464845943916
45.8333	54.40916991844539
46.0000	54.80869390818334
46.1667	55.21480600071853
46.3333	55.71186774125742
46.5000	56.09749319371434
46.6667	56.55054136777976
46.8333	56.73387568812215
47.0000	56.70032672808358
47.1667	56.71471322618617
47.3333	56.42351509961345
47.5000	55.90358071698233
47.6667	55.45138994174408
47.8333	55.21110021015406
48.0000	54.81131443141409
48.1667	55.00719524661116
48.3333	55.19788554245963
48.5000	55.46160385217887
48.6667	55.92209190876183
48.8333	56.43596586270309
49.0000	56.64206043758585
49.1667	56.84935008967464
49.3333	57.04242647423732
49.5000	56.83470028657138
49.6667	56.31553277421648
49.8333	55.84877466550682
50.0000	55.37687164713876
50.1667	54.67838399094470
50.3333	54.03087228107999
50.5000	53.67529801387921
50.6667	53.41383194715564
50.8333	53.34861030906026
51.0000	53.56423014863532
51.1667	54.13628374299542
51.3333	54.76474101947380
51.5000	55.29231834040981
51.6667	55.99360584526116
51.8333	56.50463700622161
52.0000	56.70659566861991
52.1667	57.02288993007987
52.3333	57.23328267827713
52.5000	57.21861368454497
52.6667	57.30782440266402
52.8333	57.27716038406719
53.0000	57.06506320010212
53.1667	57.04477134567604
53.3333	57.14721988559911
53.5000	56.96616753800051
53.6667	56.63314510716208
53.8333	56.50927455977212
54.0000	56.12984379166650
54.1667	55.45001005577112
54.3333	54.95084464396476
54.5000	54.78082394389540
54.6667	54.69817919301339
54.8333	54.61454774698317
55.0000	55.21781098755650
55.1667	55.72617940842097
55.3333	56.27857591949721
55.5000	56.57988812360804
55.6667	57.24543415467773
55.8333	57.02470715710199
56.0000	57.66579550613858
56.1667	57.98865111471552
56.3333	57.91663932140889
56.5000	57.79942886588267
56.6667	57.86394842564894
56.8333	56.82377741066534
57.0000	56.30538628246839
57.1667	55.99586306729883
57.3333	55.76642051369948
57.5000	55.52011632027239
57.6667	55.47738723958328
57.8333	55.24124755037567
58.0000	55.25116067014007
58.1667	54.93931219654577
58.3333	54.94255086722644
58.5000	55.33883889071073
58.6667	55.82903345963850
58.8333	55.94425862539275
59.0000	56.26420439241878
59.1667	56.42147588297240
59.3333	56.32546747401703
59.5000	56.20200242105468
59.6667	56.42440515416444
59.8333	56.41179750428049
60.0000	56.23833718211333
60.1667	56.31914940928552
60.3333	56.24210524098058
60.5000	56.46013543994668
60.6667	55.66947047640696
60.8333	55.50736853762223
61.0000	55.31949398810622
61.1667	55.23130754868211
61.3333	54.23061176062090
61.5000	55.06242496333070
61.6667	55.44327694360280
61.8333	55.72188906878434
