# Supplementary material for: Polarisation of decayless kink oscillations of solar coronal loops
Source: Nat Commun. 2023 Sep 12;14:5298. doi: 10.1038/s41467-023-41029-8 (PMC10497544; doi:10.1038/s41467-023-41029-8)
Supplement: Supplementary file 5 — Source Data [file 41467_2023_41029_MOESM5_ESM.zip › SourceData/Fig3a/fig3a_slit35.txt]

0.00000	54.07861703996333
0.166667	54.29064123393036
0.333333	54.61142833780470
0.500000	54.65570403865716
0.666667	55.09156562215009
0.833333	55.03893515609797
1.00000	54.92065026199794
1.16667	54.59087295648555
1.33333	54.56984851477687
1.50000	54.19595661502739
1.66667	54.06696914825147
1.83333	53.84555311315428
2.00000	53.57649520802811
2.16667	53.62003458674569
2.33333	53.88683558858811
2.50000	54.15204025578021
2.66667	54.37908215295374
2.83333	55.00473925927487
3.00000	55.03295262558140
3.16667	55.23492982553152
3.33333	54.88579554939177
3.50000	54.58444242455587
3.66667	53.82013335055298
3.83333	53.40981654386454
4.00000	53.04421360100125
4.16667	53.16451366668282
4.33333	53.41187279108214
4.50000	53.74803253606432
4.66667	54.02986895490017
4.83333	54.47891461803780
5.00000	55.18996288264163
5.16667	55.57886199000691
5.33333	56.33704150260490
5.50000	56.63102039140214
5.66667	56.29226895522884
5.83333	55.78418152350419
6.00000	55.31228943824103
6.16667	54.48011341920239
6.33333	53.93017661232056
6.50000	53.79523272055079
6.66667	53.48432898197813
6.83333	53.28177654892286
7.00000	53.37752673225886
7.16667	53.56937949705659
7.33333	53.70867425367374
7.50000	54.10505178701459
7.66667	54.51601377291921
7.83333	54.73546235471168
8.00000	55.05668645597179
8.16667	55.15363410273469
8.33333	55.16697997833661
8.50000	54.99733854555162
8.66667	54.82345729294124
8.83333	54.49510368440279
9.00000	54.25772663090302
9.16667	53.94073671321589
9.33333	53.84953452275835
9.50000	53.93826988468523
9.66667	53.77963423510752
9.83333	53.81995421717230
10.0000	53.79339139187550
10.1667	53.73139116365006
10.3333	53.56514738718221
10.5000	53.66867456380819
10.6667	53.62953424443897
10.8333	53.87877646833948
11.0000	53.99047305523384
11.1667	54.26109319642010
11.3333	54.59818500615511
11.5000	55.05030437803868
11.6667	55.27511869100920
11.8333	55.58573601789478
12.0000	55.63590899842153
12.1667	55.74212278402398
12.3333	55.50766107115675
12.5000	55.37783379868573
12.6667	54.99134379737797
12.8333	55.01120117846337
13.0000	54.72181766012933
13.1667	54.65024594760141
13.3333	54.43540942000433
13.5000	54.38793106891688
13.6667	53.83768163287490
13.8333	53.52144186707186
14.0000	53.20465156977161
14.1667	53.15306326414007
14.3333	53.05159583806005
14.5000	53.30612976587454
14.6667	53.34682756529527
14.8333	53.57106732277936
15.0000	53.67220573251874
15.1667	54.10479493489910
15.3333	54.21104476549811
15.5000	54.78891106085564
15.6667	54.94193841208666
15.8333	55.14634690233905
16.0000	55.56849667573284
16.1667	55.90473802195811
16.3333	55.76987877119922
16.5000	55.75181790953567
16.6667	55.68687364550522
16.8333	54.97098408978433
17.0000	54.27483169541932
17.1667	53.95313736120404
17.3333	53.68139480081249
17.5000	53.34501273039272
17.6667	53.18397246201145
17.8333	53.25396687899895
18.0000	53.21399200616256
18.1667	53.20691226697787
18.3333	53.32551491363115
18.5000	53.72037538097749
18.6667	54.06749379161460
18.8333	54.32607760218643
19.0000	54.69699282309513
19.1667	54.89925875875313
19.3333	54.82183559416907
19.5000	54.75229468503698
19.6667	55.00950025573407
19.8333	55.12865677005067
20.0000	55.17210464661309
20.1667	55.10678288162145
20.3333	55.24973296213030
20.5000	54.98099486014009
20.6667	54.85969790156418
20.8333	54.81149142479964
21.0000	54.79099948594190
21.1667	54.28630297587158
21.3333	53.93495272290386
21.5000	53.54837596154805
21.6667	53.10836772612135
21.8333	52.83851048298951
22.0000	52.97123468214000
22.1667	53.02089501085829
22.3333	53.32465197710930
22.5000	53.83318401784641
22.6667	54.33891559940664
22.8333	54.75053460336521
23.0000	55.24003086992377
23.1667	55.46306115198031
23.3333	55.58091636204719
23.5000	55.54963517094988
23.6667	55.39148489949869
23.8333	55.25805603075734
24.0000	54.93868320092908
24.1667	54.76805355507062
24.3333	54.43401304118488
24.5000	54.26739879128181
24.6667	53.95158601496566
24.8333	53.66926819157847
25.0000	53.31605984835517
25.1667	53.25228684288019
25.3333	53.13438277927172
25.5000	53.36310803781178
25.6667	53.91609447389954
25.8333	54.21729972859220
26.0000	54.55200384279433
26.1667	54.98085352254312
26.3333	55.18764837038968
26.5000	55.13338659554780
26.6667	55.29591179482310
26.8333	55.31911842230907
27.0000	55.19076447162554
27.1667	54.96813411553009
27.3333	54.88891956926517
27.5000	54.67889442495992
27.6667	54.43432362470085
27.8333	54.05868344425801
28.0000	53.88306986050546
28.1667	53.71114475070739
28.3333	53.42329680412124
28.5000	53.33628279562100
28.6667	53.62867303770916
28.8333	53.81012531636445
29.0000	53.87872146320795
29.1667	53.88842212708422
29.3333	53.48424655815405
29.5000	53.65297408011023
29.6667	54.13895867078942
29.8333	54.68078205406412
30.0000	55.32831441354186
30.1667	56.35077873489335
30.3333	56.65138904065042
30.5000	56.06238388888931
30.6667	55.41872426436577
30.8333	55.26308079586826
31.0000	54.91812477387456
31.1667	54.02677756050436
31.3333	53.98127178657782
31.5000	53.95365312858733
31.6667	53.65929020388541
31.8333	53.63318383406395
32.0000	54.04817774107282
32.1667	54.28714139278805
32.3333	54.32078064852480
32.5000	54.58893918176525
32.6667	54.90131383779259
32.8333	55.28762176184656
33.0000	55.35125577438328
33.1667	55.17733954877762
33.3333	55.11481262010096
33.5000	54.66746858273726
33.6667	53.97400083084461
33.8333	53.24005372804630
34.0000	53.18255986169736
34.1667	52.73587327646677
34.3333	52.57849562191839
34.5000	52.52407143789855
34.6667	52.99698904099332
34.8333	53.13564097837630
35.0000	53.55640033427760
35.1667	54.02643498527129
35.3333	54.38689638632009
35.5000	54.81719520883786
35.6667	55.21464462231722
35.8333	55.40868603068414
36.0000	55.35482700150087
36.1667	55.62933990511495
36.3333	55.46911872953384
36.5000	54.98155971620672
36.6667	54.17264334963983
36.8333	53.44933415641356
37.0000	52.31936116397328
37.1667	51.13952952583001
37.3333	50.16168365463490
37.5000	49.15552110716629
37.6667	50.29329151794216
37.8333	51.41475539527753
38.0000	52.87551803654658
38.1667	54.55502885769838
38.3333	56.73333487495941
38.5000	56.20681848054099
38.6667	56.17669351398224
38.8333	55.89674312798290
39.0000	55.99158941739375
39.1667	56.00771030093090
39.3333	56.76019321879171
39.5000	57.53649845903852
39.6667	58.58220041135578
39.8333	58.71359563872646
40.0000	58.22276122789558
40.1667	58.22428860458922
40.3333	57.45726394980611
40.5000	56.69639488311456
40.6667	55.92723672379865
40.8333	55.61317442119927
41.0000	54.41406248445461
41.1667	53.44477324922907
41.3333	52.58862972919157
41.5000	52.29436976494823
41.6667	51.81902745482842
41.8333	51.65598449210088
42.0000	51.74485243026781
42.1667	51.56575759698551
42.3333	51.58059525814114
42.5000	51.48795843752811
42.6667	51.70724084571820
42.8333	52.38715225148412
43.0000	53.24472437752644
43.1667	54.05483575112839
43.3333	55.73160436491688
43.5000	57.02340706401269
43.6667	57.96158458489315
43.8333	58.67797466294222
44.0000	59.13341693683392
44.1667	59.01034747575936
44.3333	58.80536652194019
44.5000	58.29614119071420
44.6667	57.38413182059241
44.8333	56.30317178048585
45.0000	54.93774900974853
45.1667	53.53559733427423
45.3333	52.48007037051791
45.5000	51.73038034161100
45.6667	51.48225186323831
45.8333	51.61794158803376
46.0000	52.03276870556502
46.1667	52.42544758783806
46.3333	53.04511144745474
46.5000	53.48172447421347
46.6667	53.93483584249302
46.8333	54.23388547068499
47.0000	54.57698722808818
47.1667	54.69709697782952
47.3333	54.50210871305342
47.5000	54.27560610385463
47.6667	54.12706118174652
47.8333	53.82269561461904
48.0000	53.66312471320119
48.1667	53.82568031645893
48.3333	54.12868481686147
48.5000	54.29700332036025
48.6667	54.67121058032593
48.8333	54.91126105840323
49.0000	55.23994527758078
49.1667	55.30163389522165
49.3333	55.37805326165651
49.5000	55.23277947072258
49.6667	54.91407340686808
49.8333	54.43746911016181
50.0000	53.80542298800500
50.1667	53.26950003579577
50.3333	52.59072654851595
50.5000	52.38565944870799
50.6667	52.22316979874550
50.8333	52.29042073368619
51.0000	52.41859996567656
51.1667	52.90824974369017
51.3333	53.33419608825413
51.5000	53.80164002230155
51.6667	54.48791528173879
51.8333	54.87022144526897
52.0000	55.11586997613853
52.1667	55.45562765852392
52.3333	55.54059315628711
52.5000	55.57116690161295
52.6667	55.55599077664286
52.8333	55.57825831192883
53.0000	55.34765231642755
53.1667	55.34544910704135
53.3333	55.17688182824688
53.5000	55.15870952110675
53.6667	54.86698214090714
53.8333	54.63626778703890
54.0000	54.48263091126347
54.1667	54.21328926732200
54.3333	53.85382176898553
54.5000	53.71853940945135
54.6667	53.58843740289964
54.8333	53.43170607595371
55.0000	53.53850185490359
55.1667	53.79076857066672
55.3333	54.37841994012064
55.5000	54.86618245624809
55.6667	55.28013157691441
55.8333	55.55031118354022
56.0000	56.02962262242887
56.1667	56.05081988462651
56.3333	56.05306167641479
56.5000	55.97940777055509
56.6667	55.67724753851100
56.8333	55.23822643725396
57.0000	54.96481815458702
57.1667	54.64945396022230
57.3333	54.33155061013676
57.5000	54.15894559641404
57.6667	53.90805464681373
57.8333	53.56921672373574
58.0000	53.37373354533208
58.1667	53.31394345130141
58.3333	53.32201691357488
58.5000	53.24882610723735
58.6667	53.53961436281651
58.8333	53.60803740341834
59.0000	53.70613347605713
59.1667	53.94526485619206
59.3333	54.23198619033143
59.5000	54.43477644369847
59.6667	54.81146129594483
59.8333	55.09405210011757
60.0000	55.10653066792570
60.1667	55.16839190466260
60.3333	54.99638947105304
60.5000	54.69719075102827
60.6667	54.43233928286895
60.8333	54.05220559159395
61.0000	53.93354924696779
61.1667	53.70578777163746
61.3333	53.76253019566181
61.5000	53.77880002420374
61.6667	54.07282720289453
61.8333	54.16534125793333
