# Supplementary material for: Polarisation of decayless kink oscillations of solar coronal loops
Source: Nat Commun. 2023 Sep 12;14:5298. doi: 10.1038/s41467-023-41029-8 (PMC10497544; doi:10.1038/s41467-023-41029-8)
Supplement: Supplementary file 5 — Source Data [file 41467_2023_41029_MOESM5_ESM.zip › SourceData/Fig3a/fig3a_slit34.txt]

0.00000	52.18296806811971
0.166667	53.16720581118770
0.333333	53.57952313056565
0.500000	53.89538840161071
0.666667	53.71821212425331
0.833333	53.72896115595132
1.00000	53.10256258226983
1.16667	52.95663190484657
1.33333	52.85094710434143
1.50000	52.26039047901759
1.66667	52.16882497144751
1.83333	52.30812631429181
2.00000	52.18837066200646
2.16667	52.26285078399611
2.33333	52.66001819532651
2.50000	52.97160831715193
2.66667	52.94620878753854
2.83333	53.31135073749920
3.00000	53.45444871575705
3.16667	53.20907019403420
3.33333	53.06141434465766
3.50000	52.81491514151809
3.66667	52.28891324254986
3.83333	51.76839154485755
4.00000	51.49461695642347
4.16667	51.25225116543081
4.33333	51.54830307591121
4.50000	51.96039542595894
4.66667	52.62279396950467
4.83333	53.29915473939840
5.00000	54.02946256841919
5.16667	54.32256248432651
5.33333	54.67648549543276
5.50000	54.57694854824914
5.66667	54.14915856420310
5.83333	53.94825841721939
6.00000	53.44044466828816
6.16667	52.79441200445964
6.33333	52.31357638806517
6.50000	52.09960196671528
6.66667	51.71882527294485
6.83333	51.62884127172991
7.00000	51.78545626477622
7.16667	51.90098351433972
7.33333	52.36056389924718
7.50000	52.58463110205910
7.66667	52.82322619281239
7.83333	52.98407101713791
8.00000	53.32012805295422
8.16667	53.22699717907212
8.33333	53.90524102040798
8.50000	53.71312876222743
8.66667	54.06974196920675
8.83333	53.78862672436292
9.00000	53.67917020328690
9.16667	52.73460304578798
9.33333	52.75969140017302
9.50000	52.23219202974615
9.66667	52.00592307418038
9.83333	51.98857339275329
10.0000	51.92059557401058
10.1667	51.84216943348537
10.3333	51.58528995644441
10.5000	51.80096699431684
10.6667	51.49430246711421
10.8333	51.73869301126438
11.0000	51.86289461566878
11.1667	52.27855815870723
11.3333	52.52683264384746
11.5000	53.10155225488658
11.6667	53.45324089751387
11.8333	53.85533264870972
12.0000	54.25141355709435
12.1667	54.67345760441414
12.3333	54.42333896394918
12.5000	54.55866107627369
12.6667	54.20251608384764
12.8333	53.86384703865927
13.0000	53.65944966051327
13.1667	53.60081120883130
13.3333	53.01430952284003
13.5000	52.67936951567111
13.6667	52.30381845205029
13.8333	51.51089574300375
14.0000	51.14744151221893
14.1667	50.92892785017671
14.3333	51.14987892265725
14.5000	50.96523017550076
14.6667	51.26745038410731
14.8333	51.40009168193879
15.0000	51.97748363030769
15.1667	51.97883127791288
15.3333	52.45941136830955
15.5000	53.28995040148376
15.6667	54.42720981435262
15.8333	54.64207467759488
16.0000	55.03907173367089
16.1667	54.96117764446592
16.3333	54.63365618544923
16.5000	53.76124921102889
16.6667	53.37509992994100
16.8333	52.88218012914584
17.0000	52.63247964955950
17.1667	52.08153079303496
17.3333	51.92238927105623
17.5000	51.46651762690960
17.6667	51.29297975652980
17.8333	51.10301471100698
18.0000	51.08946715757207
18.1667	51.11253165775146
18.3333	51.72369798783732
18.5000	52.78670482582654
18.6667	53.43428170162485
18.8333	53.94656590175255
19.0000	54.20768550762558
19.1667	54.05757414570091
19.3333	53.42850085677048
19.5000	53.42835856703325
19.6667	53.46137636311807
19.8333	53.50571176639427
20.0000	53.60837260084261
20.1667	53.46584314036318
20.3333	53.39159494987562
20.5000	52.96865801012169
20.6667	52.80998328972257
20.8333	52.69692521784245
21.0000	52.60795453082845
21.1667	52.18973607149488
21.3333	52.11350700721304
21.5000	51.71791007649488
21.6667	51.45221629670720
21.8333	51.28812668637359
22.0000	51.48348509730573
22.1667	51.54840391850772
22.3333	51.91301657370908
22.5000	52.33758167730304
22.6667	52.93137748384036
22.8333	53.29215558282110
23.0000	53.55724656240193
23.1667	53.79613754004374
23.3333	53.86347437928997
23.5000	53.77975093628189
23.6667	53.62350514046829
23.8333	53.64501045706298
24.0000	53.38266105507238
24.1667	53.05513593927193
24.3333	52.60922618047221
24.5000	52.26748727865800
24.6667	51.95367832199587
24.8333	51.74604559065205
25.0000	51.62829678076786
25.1667	51.69122577537241
25.3333	51.79254619644441
25.5000	51.99952864936736
25.6667	52.28321195626926
25.8333	52.63414945120395
26.0000	52.94484279152658
26.1667	53.43089670796763
26.3333	53.63103368063449
26.5000	53.72172174214769
26.6667	53.73410733912507
26.8333	53.76831954454335
27.0000	53.47715807617095
27.1667	53.26806043019973
27.3333	53.15252975650741
27.5000	52.87681215057355
27.6667	52.66689215174750
27.8333	52.39906022360609
28.0000	52.30802172253664
28.1667	52.28935845895690
28.3333	52.33807064303364
28.5000	52.28207267392779
28.6667	52.33224321978201
28.8333	52.37373779803677
29.0000	52.39824867507303
29.1667	52.49922628760968
29.3333	52.71246178727024
29.5000	53.03258722968596
29.6667	53.27096617348160
29.8333	53.13897055435982
30.0000	53.21736478162742
30.1667	53.11078030181390
30.3333	53.16002397906332
30.5000	52.74424193658096
30.6667	52.62539744529608
30.8333	52.29325855532569
31.0000	52.27611617965583
31.1667	51.93226907453779
31.3333	52.33453429286845
31.5000	52.63740758411468
31.6667	53.03699118145311
31.8333	53.37267117119865
32.0000	53.77649502379573
32.1667	53.28738169165545
32.3333	53.23894248061209
32.5000	53.45777542098515
32.6667	53.21642566540500
32.8333	52.64453639566135
33.0000	52.76370764863698
33.1667	53.03285665842841
33.3333	52.27224367852897
33.5000	52.10558886892223
33.6667	52.38768637951439
33.8333	52.64896888513884
34.0000	52.21965073414114
34.1667	52.68668346574165
34.3333	52.83372820220232
34.5000	52.92394861148138
34.6667	52.96084266319556
34.8333	53.21483422259769
35.0000	53.00103579778544
35.1667	52.54399650776157
35.3333	52.81989132088624
35.5000	53.08772838493644
35.6667	52.81887930013237
35.8333	53.14227112975556
36.0000	53.47571753114794
36.1667	53.05801033158111
36.3333	52.85825464217397
36.5000	52.56579091221499
36.6667	52.36064061528944
36.8333	52.52577948591826
37.0000	52.41403020530851
37.1667	51.49619411395418
37.3333	51.10599096888789
37.5000	49.70659328899833
37.6667	49.34074385514597
37.8333	49.14981907033359
38.0000	49.59586325323457
38.1667	50.26917191307306
38.3333	51.86165925194904
38.5000	52.26403379912620
38.6667	52.94662994215138
38.8333	54.04237212782117
39.0000	55.11572194847250
39.1667	55.66505841596643
39.3333	56.03949277984011
39.5000	56.01715461022161
39.6667	56.20093232811302
39.8333	56.13743198981692
40.0000	56.10164160008433
40.1667	56.25452752033610
40.3333	56.68284153449600
40.5000	55.97958036737212
40.6667	55.51675843759450
40.8333	54.88321284094774
41.0000	53.95982638301828
41.1667	52.61721044618916
41.3333	51.37485107456445
41.5000	49.96403162066654
41.6667	48.99368289211872
41.8333	48.43377989387090
42.0000	48.21813212389841
42.1667	48.67633920790368
42.3333	49.17057268107116
42.5000	49.52785750803152
42.6667	50.09450763071661
42.8333	51.24035206933787
43.0000	52.17583438157026
43.1667	53.28760940106300
43.3333	54.76386902758456
43.5000	56.09030917162954
43.6667	56.73981803126871
43.8333	57.13098153284811
44.0000	57.58592508094373
44.1667	57.30195475627038
44.3333	56.92020222468984
44.5000	56.40403757674299
44.6667	55.51581394225711
44.8333	54.00798252259769
45.0000	52.73318206438717
45.1667	51.48361490545324
45.3333	50.46947127061873
45.5000	50.05633462678693
45.6667	50.18096042491799
45.8333	50.63339017736409
46.0000	50.96738288857002
46.1667	51.48304052368390
46.3333	51.93274973267603
46.5000	52.17335007078722
46.6667	52.34254226341544
46.8333	52.71795919333378
47.0000	52.90341166498428
47.1667	52.92413689077103
47.3333	52.84599802488348
47.5000	52.70092414768409
47.6667	52.51475563390692
47.8333	52.37904317222098
48.0000	52.24978538134353
48.1667	52.49585512576426
48.3333	52.76433560540513
48.5000	52.94774600205091
48.6667	53.11132910965048
48.8333	53.45537869581836
49.0000	53.56196864933982
49.1667	53.60316222654191
49.3333	53.52999594998590
49.5000	53.38448739360065
49.6667	53.01618920867367
49.8333	52.58696552984168
50.0000	52.03696024708018
50.1667	51.71310890619046
50.3333	51.13376348753067
50.5000	50.82103181671430
50.6667	50.70711923417301
50.8333	50.74791369998566
51.0000	50.81399126121414
51.1667	51.36544567723172
51.3333	51.84930109227320
51.5000	52.34261914667049
51.6667	52.85757687776101
51.8333	53.22353877614766
52.0000	53.42885440119809
52.1667	53.71898111547015
52.3333	53.85669795037865
52.5000	53.84246270198211
52.6667	53.87336150655579
52.8333	53.92131653099352
53.0000	53.84139382640971
53.1667	53.63987518901170
53.3333	53.71219285500810
53.5000	53.60761069342987
53.6667	53.41398612918515
53.8333	53.21449551662931
54.0000	53.04031974315559
54.1667	52.68997984524385
54.3333	52.30566135406560
54.5000	52.20026190765105
54.6667	52.00667939851580
54.8333	52.08661634163853
55.0000	52.03471202593269
55.1667	52.15321704131478
55.3333	52.52851723179072
55.5000	53.07787107834170
55.6667	53.45308513721128
55.8333	54.15929751058039
56.0000	54.77467940124102
56.1667	54.83964345757093
56.3333	54.56800462760280
56.5000	54.11093834199782
56.6667	53.58584707895765
56.8333	53.19457129176239
57.0000	52.92591741460505
57.1667	52.89925495154937
57.3333	52.99832565674487
57.5000	52.88231403088706
57.6667	52.70199988700915
57.8333	52.33008684109026
58.0000	51.98375138879202
58.1667	51.82697171065533
58.3333	51.56648183252410
58.5000	51.48003256612234
58.6667	51.60784048859993
58.8333	51.66423162453332
59.0000	51.65131621941937
59.1667	52.06806184718133
59.3333	52.30247069712482
59.5000	52.73741363475330
59.6667	53.22857060915672
59.8333	53.85487400106368
60.0000	53.98672304916590
60.1667	54.25405286394007
60.3333	53.91854621534304
60.5000	53.33651608740097
60.6667	52.72983748827046
60.8333	52.26038330450945
61.0000	51.62603863693597
61.1667	51.47847411397024
61.3333	51.36591202237313
61.5000	51.70289279162186
61.6667	52.20631471812832
61.8333	52.78786237746795
