# Supplementary material for: Polarisation of decayless kink oscillations of solar coronal loops
Source: Nat Commun. 2023 Sep 12;14:5298. doi: 10.1038/s41467-023-41029-8 (PMC10497544; doi:10.1038/s41467-023-41029-8)
Supplement: Supplementary file 5 — Source Data [file 41467_2023_41029_MOESM5_ESM.zip › SourceData/Fig3a/fig3a_slit33.txt]

0.00000	51.87592195584519
0.166667	51.78307735786551
0.333333	52.30374278074220
0.500000	52.05180451868695
0.666667	51.99164630823915
0.833333	51.60292346232143
1.00000	50.99669897852107
1.16667	50.01997848099249
1.33333	49.64599880444325
1.50000	49.43248142407315
1.66667	49.67114096688963
1.83333	50.00636786759242
2.00000	50.12735145546407
2.16667	50.42564738314825
2.33333	50.74979216794002
2.50000	51.23178835760694
2.66667	51.67136419916016
2.83333	51.84566475915503
3.00000	51.78623994200216
3.16667	51.55348931537984
3.33333	51.07560705611834
3.50000	50.21119514889598
3.66667	49.87776754625592
3.83333	49.85796447054676
4.00000	49.72470131965963
4.16667	50.20182951927290
4.33333	50.89606741906546
4.50000	51.39024133787076
4.66667	51.92565570759636
4.83333	52.51684279877697
5.00000	52.43102512983837
5.16667	52.98213931674483
5.33333	53.00329508969030
5.50000	53.04031501966846
5.66667	52.34165964221527
5.83333	52.18980041469106
6.00000	51.30153079402029
6.16667	50.80608157494053
6.33333	49.98256547728692
6.50000	50.07456254873065
6.66667	49.72951460131695
6.83333	49.81135059848582
7.00000	50.05350901397525
7.16667	50.55809364141110
7.33333	50.76535433907314
7.50000	51.32757266589503
7.66667	51.68976445962716
7.83333	51.81426092218145
8.00000	51.95624563776429
8.16667	51.84976790575792
8.33333	51.83847943118513
8.50000	51.87092310566069
8.66667	51.74076554653116
8.83333	51.83185328136634
9.00000	52.00544441549084
9.16667	51.69919343983630
9.33333	51.38370088351800
9.50000	51.38327807201568
9.66667	50.81036670319944
9.83333	50.39912937419059
10.0000	50.22166459873190
10.1667	50.06388065477115
10.3333	49.86598341779155
10.5000	49.80322064330499
10.6667	49.86388388120564
10.8333	49.94237412073269
11.0000	50.15371942388446
11.1667	50.49164413244139
11.3333	51.22116012573692
11.5000	51.49829217692028
11.6667	52.10057943428457
11.8333	52.73168930697864
12.0000	53.11319900191677
12.1667	52.81706971398541
12.3333	53.00745583162674
12.5000	52.89631457980927
12.6667	52.34919295243864
12.8333	51.70927710451515
13.0000	51.81417550058769
13.1667	51.55453162375037
13.3333	51.06429846522452
13.5000	50.68835275064911
13.6667	50.47736112191870
13.8333	49.94606022817938
14.0000	49.73536001819598
14.1667	49.76371904715622
14.3333	49.97551664262670
14.5000	50.17433423354343
14.6667	50.46585963246000
14.8333	50.81587037766251
15.0000	50.77071124865251
15.1667	50.80560596536277
15.3333	51.10350346989771
15.5000	51.42254360542828
15.6667	50.82859384020811
15.8333	51.37514480911701
16.0000	51.99543437765680
16.1667	52.49857757784753
16.3333	52.56562998576370
16.5000	53.11782753765726
16.6667	52.80853107901201
16.8333	52.11645897399335
17.0000	51.38316385453291
17.1667	50.68352690024703
17.3333	50.26566043999408
17.5000	49.75567053884929
17.6667	49.56498838351808
17.8333	49.35564327539250
18.0000	49.58348874341049
18.1667	49.99013839409700
18.3333	50.53508348744648
18.5000	51.40633516501880
18.6667	51.81848504894590
18.8333	52.11388160556756
19.0000	52.42811126355789
19.1667	52.62356174976475
19.3333	52.18497209534638
19.5000	52.11998409626615
19.6667	52.14146492932648
19.8333	51.85327190693708
20.0000	51.76462485625076
20.1667	51.71258615210575
20.3333	51.67698828570038
20.5000	51.52048654152642
20.6667	51.13609428004479
20.8333	50.84592686949588
21.0000	50.61025450711863
21.1667	50.24179973375527
21.3333	49.90493402784846
21.5000	49.83236289765711
21.6667	49.51218353307478
21.8333	49.42884867254961
22.0000	49.60375282913520
22.1667	49.72384928657810
22.3333	50.14402671230940
22.5000	50.65123665385308
22.6667	51.21939777867423
22.8333	51.66167108283114
23.0000	52.12825015090159
23.1667	52.41661255232092
23.3333	52.58655762592247
23.5000	52.60267644327875
23.6667	52.58603673109044
23.8333	52.49311926870326
24.0000	52.12045453640181
24.1667	51.76016465718241
24.3333	51.18910521925834
24.5000	50.51168656608620
24.6667	50.03774725938567
24.8333	49.79759523045276
25.0000	49.57551734490544
25.1667	49.63830279042218
25.3333	49.87319460364946
25.5000	49.97962720430697
25.6667	50.21891239421323
25.8333	50.69274944439738
26.0000	51.18502316844889
26.1667	51.66576566514015
26.3333	52.23266574234317
26.5000	52.63471763682817
26.6667	52.70562101839891
26.8333	52.57386975301880
27.0000	52.44173008721332
27.1667	52.11754653181715
27.3333	51.56304415248652
27.5000	51.32719673980738
27.6667	51.13961908130361
27.8333	50.62885765764293
28.0000	50.41643363009961
28.1667	50.48493713958588
28.3333	50.48961378386567
28.5000	50.50401776761363
28.6667	50.78517746622295
28.8333	51.03108957905937
29.0000	51.18960944755142
29.1667	51.45089995822713
29.3333	51.63618544477285
29.5000	51.68164451416097
29.6667	51.61728873605804
29.8333	51.70764197562895
30.0000	51.38453963219076
30.1667	51.19474431538681
30.3333	50.95318955645305
30.5000	50.84264049201035
30.6667	50.56034269793225
30.8333	50.27275738348261
31.0000	50.11464758211293
31.1667	50.06504384119031
31.3333	50.06527103862280
31.5000	50.39859489385271
31.6667	50.94071645569102
31.8333	51.36835011528281
32.0000	51.78767312761538
32.1667	52.13511905112520
32.3333	52.39926910508061
32.5000	52.12215108614161
32.6667	52.35307918196481
32.8333	52.78576845406476
33.0000	52.12996043226798
33.1667	51.85276239442668
33.3333	52.02014095026768
33.5000	51.72842553743529
33.6667	50.79028877414408
33.8333	51.15446657757331
34.0000	50.79736441840937
34.1667	50.55099544083100
34.3333	50.07210647391965
34.5000	50.36513190324557
34.6667	50.15459066109849
34.8333	50.27506340180100
35.0000	50.33162826929258
35.1667	50.80649178907338
35.3333	51.09694767820289
35.5000	51.57418354916848
35.6667	51.81822794829340
35.8333	52.04355767528156
36.0000	51.96501053557959
36.1667	51.81558534359906
36.3333	51.60309968483423
36.5000	51.44466085844732
36.6667	51.47199059774070
36.8333	51.27046674141882
37.0000	51.10067286832913
37.1667	50.75861928965903
37.3333	50.64073652704958
37.5000	50.21758882025523
37.6667	49.88682549893917
37.8333	49.64491238636222
38.0000	49.89386288295663
38.1667	49.84158055520082
38.3333	49.94755147170127
38.5000	50.20747928799720
38.6667	50.37871788592411
38.8333	50.42457881777258
39.0000	50.54677000733435
39.1667	50.84082335489848
39.3333	51.34751595038568
39.5000	51.72870896102481
39.6667	52.44119859786370
39.8333	52.89137832928463
40.0000	53.16102398868188
40.1667	54.41589040372930
40.3333	55.55324375746105
40.5000	54.77614980009263
40.6667	55.91431528325449
40.8333	55.32089839935294
41.0000	53.14312784437784
41.1667	51.15602008912636
41.3333	50.60201864291696
41.5000	48.45717240712832
41.6667	47.87277769818597
41.8333	47.88071894555916
42.0000	48.05860259010958
42.1667	48.36526187954477
42.3333	48.61001040896480
42.5000	49.18989662520187
42.6667	49.16265249163082
42.8333	50.44131988672919
43.0000	50.84089807904265
43.1667	51.47426343370338
43.3333	52.01694629387124
43.5000	53.19361757265288
43.6667	53.07789217674896
43.8333	53.62938746040430
44.0000	53.97078020480131
44.1667	54.15347254424599
44.3333	53.73971761692481
44.5000	53.30454085272685
44.6667	52.55226210181267
44.8333	51.81108534460098
45.0000	51.08042342839011
45.1667	50.50324000455951
45.3333	50.27711406741390
45.5000	50.09106847727873
45.6667	50.07102178981638
45.8333	50.17810097581681
46.0000	50.45875196556003
46.1667	50.47441988938970
46.3333	50.86236498658961
46.5000	51.06781203924672
46.6667	51.33047542044427
46.8333	51.57630631896742
47.0000	51.45411253842622
47.1667	51.12546408768464
47.3333	50.82442287416321
47.5000	50.67196609993038
47.6667	50.50273236767294
47.8333	50.56674367210616
48.0000	50.73590351096213
48.1667	50.94557880013354
48.3333	51.16569554067087
48.5000	51.42541249576393
48.6667	51.69933276513785
48.8333	52.14717724055694
49.0000	52.50775389429234
49.1667	52.62672360791012
49.3333	52.38889045596679
49.5000	52.03931349534906
49.6667	51.41846418998811
49.8333	50.75828776247841
50.0000	49.96456865319755
50.1667	49.50882029988770
50.3333	48.90115540270111
50.5000	48.58550697895360
50.6667	48.41883238226409
50.8333	48.40239184984415
51.0000	48.74546378311188
51.1667	49.33275853650829
51.3333	50.02543984560502
51.5000	50.80626343651348
51.6667	51.47894747191483
51.8333	51.87421164463203
52.0000	52.26533674427954
52.1667	52.46124480474710
52.3333	52.43485067366559
52.5000	52.44420181679118
52.6667	52.37162587921812
52.8333	52.28739232029953
53.0000	52.36412176947569
53.1667	52.31402267125775
53.3333	52.32510782770694
53.5000	52.44534812796113
53.6667	52.34288290660102
53.8333	51.96664893018684
54.0000	51.60677723710149
54.1667	51.14784775594038
54.3333	50.55269676839075
54.5000	50.21560614820350
54.6667	50.09607874108308
54.8333	49.94601078482049
55.0000	50.09011108643885
55.1667	50.28881557734204
55.3333	50.89384321753448
55.5000	51.53521648295386
55.6667	52.19652759335412
55.8333	52.84773397707951
56.0000	53.67515531484835
56.1667	53.82258139777605
56.3333	53.53138675590470
56.5000	53.20904032185445
56.6667	52.64731089436927
56.8333	51.83856794093936
57.0000	51.34869929213492
57.1667	51.14722648575790
57.3333	51.03662608122905
57.5000	50.90229277233892
57.6667	50.84257773879000
57.8333	50.42460262827672
58.0000	50.08230980423941
58.1667	49.82838284942103
58.3333	49.61444839041439
58.5000	49.54322785300273
58.6667	49.66279355347146
58.8333	49.80199373075507
59.0000	50.07859870960642
59.1667	50.55890497012458
59.3333	51.06404443653209
59.5000	51.83693357435335
59.6667	52.35723749808979
59.8333	53.06544679353343
60.0000	53.22063064378921
60.1667	53.18412039091941
60.3333	53.03593516246699
60.5000	52.60396521631414
60.6667	52.01173738684238
60.8333	51.79438529744363
61.0000	51.54622438017376
61.1667	50.96745202691572
61.3333	49.94879056873096
61.5000	49.75247385072306
61.6667	49.61897089558050
61.8333	49.59908900353692
