# Supplementary material for: Polarisation of decayless kink oscillations of solar coronal loops
Source: Nat Commun. 2023 Sep 12;14:5298. doi: 10.1038/s41467-023-41029-8 (PMC10497544; doi:10.1038/s41467-023-41029-8)
Supplement: Supplementary file 5 — Source Data [file 41467_2023_41029_MOESM5_ESM.zip › SourceData/Fig3a/fig3a_slit32.txt]

0.00000	48.92541843283014
0.166667	49.56117342524571
0.333333	50.45558003169855
0.500000	50.88685169450141
0.666667	50.66333509128004
0.833333	50.08676419936492
1.00000	50.09822750499719
1.16667	49.84752193072979
1.33333	49.94485207293219
1.50000	49.80531107376450
1.66667	49.75527897392131
1.83333	49.41339604774919
2.00000	49.04592878306313
2.16667	48.92544682880053
2.33333	48.93206402867835
2.50000	49.40585574188999
2.66667	49.31849209542999
2.83333	49.64699055077358
3.00000	49.32963256052461
3.16667	49.24507637184525
3.33333	48.76732285522401
3.50000	48.68428916108829
3.66667	48.40297737850211
3.83333	48.58347909032869
4.00000	48.52060517370682
4.16667	48.88996773912015
4.33333	49.55496115205271
4.50000	49.74287224091211
4.66667	50.23457799912474
4.83333	50.83079258635524
5.00000	50.94302022154147
5.16667	51.02964185592872
5.33333	51.26731469260239
5.50000	51.09333731757382
5.66667	50.46072628307088
5.83333	50.08568487242083
6.00000	49.48812036026610
6.16667	48.90694951804985
6.33333	48.69327836932424
6.50000	48.56051827711031
6.66667	48.62918330012663
6.83333	48.88748105200479
7.00000	49.18661245755619
7.16667	49.27173461392010
7.33333	49.59677235539586
7.50000	49.91143459153546
7.66667	50.05721658173398
7.83333	50.17598421991078
8.00000	50.29435080660053
8.16667	50.34638496890815
8.33333	50.18182611034599
8.50000	50.08688298630511
8.66667	50.27188442308157
8.83333	50.55415292250847
9.00000	50.52307889944505
9.16667	50.19066794977828
9.33333	49.91468210873333
9.50000	49.24034210236724
9.66667	48.61084282308562
9.83333	48.21273199353263
10.0000	48.15161584271130
10.1667	47.98419003897013
10.3333	47.95893104317830
10.5000	47.92160059102291
10.6667	48.11940915621352
10.8333	48.33206433196236
11.0000	48.75857840953777
11.1667	49.34285930250706
11.3333	49.99047131819854
11.5000	50.44501259676135
11.6667	50.94583911565245
11.8333	51.31350159844015
12.0000	51.44840052654870
12.1667	51.26684978620234
12.3333	51.17481371210815
12.5000	51.01443489906714
12.6667	50.56101146890984
12.8333	50.15512837585631
13.0000	49.84954764001717
13.1667	49.59475106001190
13.3333	48.98489133379044
13.5000	48.76036802956465
13.6667	48.43182790219189
13.8333	48.35028741562149
14.0000	47.96283283235559
14.1667	47.93847772877891
14.3333	47.90541593988713
14.5000	48.21721983844003
14.6667	48.37193923498433
14.8333	48.71347974530791
15.0000	49.14024456819353
15.1667	49.47139978209838
15.3333	50.04112968597410
15.5000	50.35244186361674
15.6667	50.79257867200443
15.8333	51.05137674014427
16.0000	51.61177590550148
16.1667	51.78062231395648
16.3333	51.85713957379626
16.5000	51.55624529447066
16.6667	51.30409579410112
16.8333	50.38298116450842
17.0000	49.50577396402554
17.1667	48.80205317276265
17.3333	48.13772497418421
17.5000	47.65317210558387
17.6667	47.53567650091266
17.8333	47.40504868076475
18.0000	47.59003700795036
18.1667	48.00506519550555
18.3333	48.61104258986775
18.5000	49.26244534912564
18.6667	49.91129908315970
18.8333	50.24749468426597
19.0000	50.60684375199551
19.1667	50.61004324048622
19.3333	50.62128029114196
19.5000	50.53642543376405
19.6667	50.40180192661505
19.8333	50.30842595961440
20.0000	50.29863100358371
20.1667	50.11511485503221
20.3333	49.96692103207781
20.5000	50.02579675376610
20.6667	49.77834623274626
20.8333	49.51085854310250
21.0000	49.15497279561967
21.1667	48.87792275519774
21.3333	48.48582325629877
21.5000	48.28321651359345
21.6667	47.92746540171237
21.8333	48.08895819240315
22.0000	48.11544676913133
22.1667	48.27722685888155
22.3333	48.55239586847264
22.5000	49.10610889165562
22.6667	49.52716318589185
22.8333	50.08438762805451
23.0000	50.55451194859113
23.1667	51.03307339388711
23.3333	51.14384022524018
23.5000	50.97209446197331
23.6667	50.75682746132790
23.8333	50.48855892705912
24.0000	50.05465165527779
24.1667	49.62983249529939
24.3333	49.21136454913145
24.5000	48.79363058050019
24.6667	48.50719199254070
24.8333	48.21425591537315
25.0000	48.02294456232887
25.1667	48.07702049509055
25.3333	48.34551995737301
25.5000	48.56398581597830
25.6667	48.92651135391738
25.8333	49.46931306334807
26.0000	49.96835838111994
26.1667	50.13923569236130
26.3333	50.50730270071153
26.5000	50.81486574139509
26.6667	50.87685178656078
26.8333	50.76843460606961
27.0000	50.79072974039068
27.1667	50.50027756721331
27.3333	50.03706829633834
27.5000	49.73135059425316
27.6667	49.36992184150686
27.8333	49.02837961441114
28.0000	48.81171320154056
28.1667	48.81919679661855
28.3333	48.94812168352149
28.5000	49.20228287857675
28.6667	49.44448375917466
28.8333	49.60223944737628
29.0000	49.92138316881492
29.1667	49.94090791869510
29.3333	50.03349542990414
29.5000	50.03289922418076
29.6667	50.16094756257057
29.8333	50.03553766088886
30.0000	49.87795968051433
30.1667	49.67618656841876
30.3333	49.43259545357784
30.5000	49.09519211531693
30.6667	48.72352396702458
30.8333	48.70314629649547
31.0000	48.60565796862033
31.1667	48.50923812765803
31.3333	48.41083600779797
31.5000	48.51553345226806
31.6667	48.60997411299053
31.8333	48.91366417289316
32.0000	49.39061503926747
32.1667	49.81052842982822
32.3333	50.44192885116866
32.5000	50.82981958237409
32.6667	51.28605878632847
32.8333	51.63020673295708
33.0000	51.87861670971215
33.1667	51.54345970524469
33.3333	51.23045677977174
33.5000	50.76841065546029
33.6667	49.92070870445480
33.8333	49.06922024873533
34.0000	48.67112009896276
34.1667	48.46345514465089
34.3333	48.16570667421333
34.5000	48.23090446175141
34.6667	48.38391580710405
34.8333	48.60613809597252
35.0000	48.65835946453799
35.1667	48.84569746840955
35.3333	49.11634430200102
35.5000	49.61027215415034
35.6667	49.85972980556104
35.8333	50.00114315649633
36.0000	50.02494293348848
36.1667	50.20334109854225
36.3333	50.05954132951708
36.5000	49.97597934861908
36.6667	49.99372998116120
36.8333	49.89278101634806
37.0000	49.57694866836603
37.1667	49.35531080465169
37.3333	48.95439316916369
37.5000	48.62985218394652
37.6667	48.39602243413033
37.8333	48.03954399823483
38.0000	48.08890615125745
38.1667	48.10727539223138
38.3333	48.14374527336538
38.5000	48.52515487586035
38.6667	49.02166677215786
38.8333	49.27422418697321
39.0000	49.75712690913761
39.1667	50.26266901795594
39.3333	50.42093384639419
39.5000	50.73548452305074
39.6667	50.93648865716914
39.8333	51.09012806005322
40.0000	51.22604235238634
40.1667	52.76642777606880
40.3333	53.36420367529004
40.5000	52.81073492518193
40.6667	52.46903240055472
40.8333	51.78362545351361
41.0000	49.55202605226793
41.1667	48.04920354237655
41.3333	47.79051645215746
41.5000	47.37278111268112
41.6667	47.01954510880422
41.8333	46.96609460650677
42.0000	47.15728544710778
42.1667	47.30320919350969
42.3333	47.64534011419455
42.5000	47.82446269250110
42.6667	48.21815396988698
42.8333	49.09152103417634
43.0000	49.42038523840336
43.1667	49.62607227136537
43.3333	50.39564872740624
43.5000	50.97632583069157
43.6667	51.90648963276086
43.8333	52.43920037904824
44.0000	53.00457405733413
44.1667	52.95436267815206
44.3333	52.69141445482589
44.5000	51.31964749362162
44.6667	50.77692547953297
44.8333	49.95625981039030
45.0000	49.54581855558802
45.1667	49.03145269481124
45.3333	48.73211920970337
45.5000	48.53802622028243
45.6667	48.43241957694192
45.8333	48.39925578368076
46.0000	48.50716234713872
46.1667	48.79006186239214
46.3333	49.15165335727678
46.5000	49.38560018025351
46.6667	49.60267171644125
46.8333	49.74725273463617
47.0000	49.58549169316545
47.1667	49.35020898093256
47.3333	49.18805816726824
47.5000	49.15128200846726
47.6667	49.20363529426992
47.8333	49.38925013483659
48.0000	49.50334870352503
48.1667	49.67964298633292
48.3333	49.89640887949992
48.5000	50.07343413092545
48.6667	50.14747340010845
48.8333	50.42612193290456
49.0000	50.66392875068967
49.1667	50.57540536208977
49.3333	50.38855227016733
49.5000	50.12314478555941
49.6667	49.60238494688529
49.8333	48.91133806055200
50.0000	48.31710210180466
50.1667	47.85526114729781
50.3333	47.40608936105392
50.5000	47.11843877301939
50.6667	47.01734557143318
50.8333	47.20625009007093
51.0000	47.50447020668501
51.1667	47.99081299525336
51.3333	48.41592142394749
51.5000	48.98349442869814
51.6667	49.48441124652133
51.8333	49.98948764319229
52.0000	50.22784623339458
52.1667	50.76414860229257
52.3333	51.02261967244465
52.5000	51.02386912080284
52.6667	50.95142471054596
52.8333	51.20827099924615
53.0000	51.14904570381269
53.1667	51.01936521740669
53.3333	50.91620364375593
53.5000	50.68861762194859
53.6667	50.29149995230645
53.8333	49.82430574715947
54.0000	49.46746025751541
54.1667	49.21198583861953
54.3333	48.87714197488999
54.5000	48.52751731587580
54.6667	48.41022252714610
54.8333	48.40800569699522
55.0000	48.36290962489263
55.1667	48.70948791644827
55.3333	49.38630334758505
55.5000	49.94148006335114
55.6667	50.75805516151184
55.8333	51.45828046759635
56.0000	51.94761619758363
56.1667	52.01280242137437
56.3333	52.04623230893833
56.5000	51.34838736536921
56.6667	50.72734104942355
56.8333	50.10416679808220
57.0000	49.64827839308905
57.1667	49.47879393559359
57.3333	49.36276533551010
57.5000	49.34752480124907
57.6667	49.19966883618095
57.8333	49.03347530622368
58.0000	48.56273346905879
58.1667	48.47393415009906
58.3333	48.31493019589277
58.5000	48.42062570122144
58.6667	48.29408321776254
58.8333	48.40095484136386
59.0000	48.59474980549957
59.1667	49.09943082451567
59.3333	49.41639474872618
59.5000	49.95315341753871
59.6667	50.80109180819917
59.8333	51.38390861774852
60.0000	51.77563774755688
60.1667	51.96705532051210
60.3333	52.15454537557067
60.5000	52.12571772314875
60.6667	51.59204728693621
60.8333	50.17515121638380
61.0000	48.91148427506976
61.1667	48.40359492043107
61.3333	47.72378968508207
61.5000	47.14896511187204
61.6667	47.38231179945680
61.8333	47.75453429940914
