# Supplementary material for: Polarisation of decayless kink oscillations of solar coronal loops
Source: Nat Commun. 2023 Sep 12;14:5298. doi: 10.1038/s41467-023-41029-8 (PMC10497544; doi:10.1038/s41467-023-41029-8)
Supplement: Supplementary file 5 — Source Data [file 41467_2023_41029_MOESM5_ESM.zip › SourceData/Fig3a/fig3a_slit31.txt]

0.00000	47.84216971291011
0.166667	47.92599965810418
0.333333	48.11866751004838
0.500000	48.47092123528784
0.666667	48.71611718783278
0.833333	48.65753086650506
1.00000	48.78774657460031
1.16667	48.65432486800982
1.33333	48.48546788688763
1.50000	48.04175842450868
1.66667	47.68565800319043
1.83333	47.46183210266385
2.00000	47.36634424279457
2.16667	47.04721789899799
2.33333	47.05237788402012
2.50000	47.62950403989343
2.66667	47.49769936325401
2.83333	47.59885008068338
3.00000	47.36616657377995
3.16667	47.47065289102117
3.33333	47.23737331515969
3.50000	47.41199363851898
3.66667	47.26359448903736
3.83333	47.38932015009845
4.00000	47.31889395920370
4.16667	47.56203252611216
4.33333	47.41184390650336
4.50000	47.87786526187712
4.66667	48.87365436283451
4.83333	49.35741895772723
5.00000	49.53493843069069
5.16667	50.02441518207564
5.33333	49.92718158160586
5.50000	49.45569140380441
5.66667	49.10411682462339
5.83333	48.57351243976780
6.00000	47.92935992520263
6.16667	47.31137422579795
6.33333	47.03695472012502
6.50000	46.62725277504467
6.66667	46.55371825130986
6.83333	46.88745902786169
7.00000	47.42015210320055
7.16667	47.47414864211062
7.33333	48.08469737842245
7.50000	48.62900213195823
7.66667	48.82862555507161
7.83333	48.80605124050438
8.00000	49.14103704511154
8.16667	48.87592502276680
8.33333	48.95877668797595
8.50000	49.20764035913586
8.66667	49.14425211103430
8.83333	48.77795185620450
9.00000	48.52680871115699
9.16667	47.89365655048550
9.33333	47.29645228769542
9.50000	47.03439192749428
9.66667	46.86635774443210
9.83333	46.72464784985056
10.0000	46.67699227543002
10.1667	46.57933418684169
10.3333	46.50431756431590
10.5000	46.48727390522498
10.6667	46.67993165447368
10.8333	47.01313007884009
11.0000	47.07598873944961
11.1667	47.52595421186697
11.3333	48.05807791520978
11.5000	48.70224971076634
11.6667	49.08705172843653
11.8333	49.66247836089184
12.0000	50.10204621343031
12.1667	50.17949458459991
12.3333	49.89838090325709
12.5000	49.67920016684378
12.6667	49.39741554038543
12.8333	48.88148859522693
13.0000	48.42045473762399
13.1667	48.03618475734844
13.3333	47.32128280056602
13.5000	46.99875861507646
13.6667	46.76607548007355
13.8333	46.46176576289377
14.0000	46.15100358926758
14.1667	46.24314988165455
14.3333	46.35443745977015
14.5000	46.51946383207557
14.6667	46.77633457568768
14.8333	47.23685978637294
15.0000	47.62620341248272
15.1667	47.92911744339770
15.3333	48.34169124706867
15.5000	48.93420252764822
15.6667	49.22049931602302
15.8333	49.72005801000076
16.0000	50.16973860552902
16.1667	50.44876158239500
16.3333	50.26706779139112
16.5000	50.18789267610888
16.6667	49.61925893518795
16.8333	48.72399267531325
17.0000	47.63503902397637
17.1667	47.00773587284841
17.3333	46.34647021037911
17.5000	45.97135714202744
17.6667	45.76828282220401
17.8333	45.93008798161342
18.0000	45.99291926402092
18.1667	46.21331215696705
18.3333	46.77940940944807
18.5000	47.57999106442968
18.6667	48.11831234090624
18.8333	48.64177735214987
19.0000	49.01038652133267
19.1667	49.32032032140770
19.3333	49.30857324913632
19.5000	49.23191056776155
19.6667	49.08091753817435
19.8333	49.13386245905566
20.0000	48.86535519805830
20.1667	48.73691585320233
20.3333	48.65445828486557
20.5000	48.50372716766325
20.6667	48.25074326357591
20.8333	47.74961621015630
21.0000	47.27605646528779
21.1667	46.82746695450886
21.3333	46.47981725478297
21.5000	46.13224060649272
21.6667	46.02965189337566
21.8333	46.11094889772845
22.0000	46.12955303962889
22.1667	46.34572804836646
22.3333	46.81043964955154
22.5000	47.59579140749840
22.6667	48.13937318945716
22.8333	48.85225540793007
23.0000	49.41780905161585
23.1667	49.88842792598999
23.3333	49.89957504414016
23.5000	49.87009149735175
23.6667	49.53924847372586
23.8333	49.38381803587063
24.0000	48.75243781048844
24.1667	48.20038532644988
24.3333	47.59848336304793
24.5000	47.07610573612667
24.6667	46.63276571795741
24.8333	46.43406016805528
25.0000	46.36031366158356
25.1667	46.42868836843098
25.3333	46.65034997126654
25.5000	46.86311116610941
25.6667	47.16034915639633
25.8333	47.42536697755671
26.0000	47.82219936934436
26.1667	48.20515391487402
26.3333	48.51516827174304
26.5000	49.07350234246721
26.6667	49.39483806576265
26.8333	49.54355910084232
27.0000	49.63551337351900
27.1667	49.51510463356642
27.3333	48.99956999834900
27.5000	48.78732813454810
27.6667	48.37170048950245
27.8333	47.97355662435150
28.0000	47.77761727292623
28.1667	47.62451676482159
28.3333	47.38034770830734
28.5000	47.34374542233133
28.6667	47.35612536785415
28.8333	47.37992117627444
29.0000	47.65031097757469
29.1667	47.80700655837969
29.3333	48.20943383292074
29.5000	48.41533930095357
29.6667	48.68140919201446
29.8333	48.70824426721800
30.0000	48.75254014768285
30.1667	48.56325112138946
30.3333	48.41420991490152
30.5000	47.93407458952973
30.6667	47.57637306630297
30.8333	47.36995600086689
31.0000	47.01514516150577
31.1667	46.93193454331487
31.3333	46.76279748743034
31.5000	46.85652987585861
31.6667	46.91922203360816
31.8333	47.34396482626196
32.0000	47.60324641299207
32.1667	48.33557297261352
32.3333	48.82177952586898
32.5000	49.45202038524770
32.6667	49.61156024654716
32.8333	49.98079710606679
33.0000	49.91532742806991
33.1667	49.59091567504596
33.3333	49.34981538603973
33.5000	49.01657442438696
33.6667	48.15610732933855
33.8333	47.43347469517055
34.0000	46.99709432133651
34.1667	46.53560078050788
34.3333	46.25825283530564
34.5000	46.31352845576517
34.6667	46.45305085802509
34.8333	46.63869370675107
35.0000	46.77868730586882
35.1667	47.27617382357186
35.3333	47.67223550677116
35.5000	48.04736071822754
35.6667	48.50087790427225
35.8333	48.87443520011979
36.0000	48.88286839520586
36.1667	49.07848382186267
36.3333	49.06665544820311
36.5000	48.87649035132146
36.6667	48.52529700827344
36.8333	48.20485174180719
37.0000	47.91430468920019
37.1667	47.51805159971106
37.3333	47.37642525430989
37.5000	47.09506171070392
37.6667	46.75579059571923
37.8333	46.49167338855052
38.0000	46.65573396206415
38.1667	46.37041559048706
38.3333	46.57770063479181
38.5000	47.04836681908228
38.6667	47.64172807989806
38.8333	48.11138388989817
39.0000	48.89849430027996
39.1667	49.48142742876386
39.3333	49.83399450437354
39.5000	50.04330517269436
39.6667	50.07542206882870
39.8333	49.98257867234832
40.0000	50.17649814014141
40.1667	49.91642444031777
40.3333	49.40093643200538
40.5000	48.81012402110408
40.6667	48.20153859483729
40.8333	47.22222056355363
41.0000	46.88140185851100
41.1667	46.91895968085899
41.3333	46.69563744177290
41.5000	46.69128497191996
41.6667	46.61015709399783
41.8333	46.81255390246645
42.0000	46.55648062860844
42.1667	46.88104671897357
42.3333	47.10626541127551
42.5000	47.30473749158283
42.6667	47.27194851565528
42.8333	47.35617658790586
43.0000	47.74717797078326
43.1667	47.98449996484216
43.3333	48.40654944367934
43.5000	48.94995973520827
43.6667	49.73970438149624
43.8333	49.90873276320733
44.0000	50.44878088656096
44.1667	50.70681801741306
44.3333	50.46768399685848
44.5000	50.05895444314440
44.6667	49.58127842386191
44.8333	48.80128643278687
45.0000	48.16559581324073
45.1667	47.84257417562612
45.3333	47.28309665573800
45.5000	47.14160928357668
45.6667	47.04313582365550
45.8333	47.13184009141013
46.0000	47.05798901276064
46.1667	47.37103952586683
46.3333	47.55097190181788
46.5000	47.76636145519335
46.6667	47.83727773795149
46.8333	47.96859145973171
47.0000	47.99554118899378
47.1667	47.99664130666576
47.3333	47.84921271096796
47.5000	47.76816355382143
47.6667	47.70150491323899
47.8333	47.62643400262414
48.0000	47.86473448807671
48.1667	48.24930780657366
48.3333	48.65999765948845
48.5000	48.71816309317290
48.6667	48.98920923390504
48.8333	49.05607565801930
49.0000	49.07008942735093
49.1667	48.77242217198931
49.3333	48.86009162512451
49.5000	48.57243819992617
49.6667	47.97121679381543
49.8333	47.06384547959176
50.0000	46.53090017625600
50.1667	46.04718916993914
50.3333	45.59157065649650
50.5000	45.43285254409371
50.6667	45.54207216408492
50.8333	45.74869410653896
51.0000	45.99626735995523
51.1667	46.33583736296621
51.3333	46.79787188389771
51.5000	47.31664143672686
51.6667	47.67615965927052
51.8333	48.08042418059215
52.0000	48.54533644532865
52.1667	49.03115951946690
52.3333	49.28500255351195
52.5000	49.59477057398076
52.6667	49.89387506171758
52.8333	49.80271973636614
53.0000	49.80084330233801
53.1667	49.73636358344663
53.3333	49.49557107379941
53.5000	49.06329437764026
53.6667	48.88083001222586
53.8333	48.22810549457797
54.0000	47.81153984750942
54.1667	47.20928074535457
54.3333	46.83109111763487
54.5000	46.53663157571504
54.6667	46.46156774945268
54.8333	46.44820809762093
55.0000	46.93207697139994
55.1667	47.41026247569135
55.3333	48.07717415883474
55.5000	48.78544159459192
55.6667	49.61251289936258
55.8333	50.00232020929539
56.0000	50.21658030778143
56.1667	50.20711720072852
56.3333	50.01177437114639
56.5000	49.30942082278974
56.6667	49.16489385175421
56.8333	49.00313672612877
57.0000	48.66690950710169
57.1667	48.49776189960807
57.3333	48.45684646903090
57.5000	48.03198376079394
57.6667	47.57788880100286
57.8333	47.48962100438074
58.0000	47.09729520661169
58.1667	46.91832588211254
58.3333	46.66673240193229
58.5000	46.48400159927375
58.6667	46.34718190695173
58.8333	46.58651681954457
59.0000	46.62745509210729
59.1667	46.99824203327132
59.3333	47.47165375956438
59.5000	47.95533116361314
59.6667	48.14690452720287
59.8333	48.82152504346426
60.0000	49.06455176583410
60.1667	49.22190025589052
60.3333	49.05568671154430
60.5000	48.70982537290507
60.6667	48.00591228269590
60.8333	47.48607092486697
61.0000	47.00510467601189
61.1667	46.56905490674914
61.3333	46.61804259072162
61.5000	47.06776322944228
61.6667	47.53958162639925
61.8333	47.99225441155747
