# Supplementary material for: Polarisation of decayless kink oscillations of solar coronal loops
Source: Nat Commun. 2023 Sep 12;14:5298. doi: 10.1038/s41467-023-41029-8 (PMC10497544; doi:10.1038/s41467-023-41029-8)
Supplement: Supplementary file 5 — Source Data [file 41467_2023_41029_MOESM5_ESM.zip › SourceData/Fig3a/fig3a_slit30.txt]

0.00000	46.50108791956623
0.166667	46.48606372521206
0.333333	46.77955920829654
0.500000	46.68488587407455
0.666667	46.93258661904188
0.833333	46.83262109340926
1.00000	46.78016851248628
1.16667	46.45100732464736
1.33333	46.40353340915885
1.50000	46.05230677895297
1.66667	45.81719073913558
1.83333	45.80468169395452
2.00000	45.81738018871779
2.16667	45.94016991529323
2.33333	46.10638767984606
2.50000	46.34329056863609
2.66667	46.28440568317482
2.83333	46.28382638044632
3.00000	46.21689943485014
3.16667	46.05397506725322
3.33333	45.91079340479394
3.50000	45.93176969266924
3.66667	45.72647515662763
3.83333	45.62118395114096
4.00000	45.77657853441018
4.16667	45.67597626981567
4.33333	45.80233191789836
4.50000	46.37391557615022
4.66667	46.88455405717188
4.83333	47.09994822569569
5.00000	47.64442237960861
5.16667	47.94901542014134
5.33333	47.84088565130746
5.50000	47.73774792678194
5.66667	47.48594258878163
5.83333	47.05536040453843
6.00000	46.51884013595811
6.16667	46.16370137401034
6.33333	45.62873559428843
6.50000	45.32762605648446
6.66667	45.28382442648898
6.83333	45.43894324216960
7.00000	45.53409321058892
7.16667	45.86280343034078
7.33333	46.21139466925711
7.50000	46.59721000664316
7.66667	46.77188967037776
7.83333	46.96809085472311
8.00000	47.25248308364350
8.16667	47.38465103247884
8.33333	47.24873198963868
8.50000	47.29264832441984
8.66667	47.20240725066967
8.83333	46.93412140020192
9.00000	46.54796465695579
9.16667	46.38348030322688
9.33333	46.07210959506020
9.50000	45.86615589724391
9.66667	45.63688357253739
9.83333	45.55868663837855
10.0000	45.39907249730565
10.1667	45.30836801263354
10.3333	45.35334322025655
10.5000	45.36494721758161
10.6667	45.56699194810733
10.8333	45.73265306414564
11.0000	46.01507317746565
11.1667	46.27583311885279
11.3333	46.46899585292724
11.5000	46.51268816243042
11.6667	46.88312880648702
11.8333	47.15872667175531
12.0000	47.37114965614917
12.1667	47.75397483807812
12.3333	48.03765696595139
12.5000	47.90845989480018
12.6667	47.75536946917899
12.8333	47.55751195459229
13.0000	47.08983821805337
13.1667	46.74838242968883
13.3333	46.26774944631011
13.5000	45.83284650754033
13.6667	45.41892586682508
13.8333	45.10912311776327
14.0000	44.81553243884138
14.1667	44.82521844533099
14.3333	44.83875225581554
14.5000	44.74546731330516
14.6667	45.16843740351256
14.8333	45.53493990366664
15.0000	45.97810159095459
15.1667	46.43538683685795
15.3333	46.96371912016220
15.5000	47.07530959015445
15.6667	47.46171097753722
15.8333	47.74527224384512
16.0000	47.88389784813114
16.1667	48.03582231444006
16.3333	48.08979924234449
16.5000	47.84384902644128
16.6667	47.30736577110036
16.8333	46.77623483076866
17.0000	46.26371511961380
17.1667	45.71084203157480
17.3333	45.24837324360510
17.5000	44.92437699842657
17.6667	44.75355243717176
17.8333	44.69315361983744
18.0000	44.87971968943863
18.1667	45.11028205261550
18.3333	45.60609658973910
18.5000	46.18771601589101
18.6667	46.56006432926409
18.8333	46.86896761562181
19.0000	47.24648532633547
19.1667	47.39794326013673
19.3333	47.56863893237634
19.5000	47.57642843930123
19.6667	47.58797990358600
19.8333	47.34718388031821
20.0000	47.15822408684360
20.1667	46.88706653597774
20.3333	46.85746719088211
20.5000	46.62285649025916
20.6667	46.56278744570967
20.8333	46.21893639737250
21.0000	45.87695164043001
21.1667	45.51099608501629
21.3333	45.30503591904456
21.5000	45.08123425091403
21.6667	45.13324592542205
21.8333	45.24619106324943
22.0000	45.19562583914357
22.1667	45.30357374271549
22.3333	45.49855178868631
22.5000	45.83889806316500
22.6667	46.09055221354767
22.8333	46.72576776449768
23.0000	47.13268027931360
23.1667	47.51657275771671
23.3333	47.66552318617013
23.5000	47.72965263345178
23.6667	47.54278445446661
23.8333	47.50520380210698
24.0000	47.25950065564378
24.1667	46.92813206103660
24.3333	46.58152180167968
24.5000	46.08471574188019
24.6667	45.55670192393990
24.8333	45.25332351942936
25.0000	45.02411256264385
25.1667	44.90290894890829
25.3333	45.11178936117664
25.5000	45.34805209208017
25.6667	45.59402168710427
25.8333	45.92505752209782
26.0000	46.34153424503216
26.1667	46.59679060910241
26.3333	46.96106963471453
26.5000	47.28120896123720
26.6667	47.48821333218947
26.8333	47.55057868097058
27.0000	47.58283995897353
27.1667	47.54384431827273
27.3333	47.17727020387380
27.5000	46.95407983146837
27.6667	46.66051410536656
27.8333	46.22659790834509
28.0000	45.98802013072240
28.1667	45.96387040855335
28.3333	45.84566728003748
28.5000	45.89003545659282
28.6667	46.14987541547652
28.8333	46.20591114813023
29.0000	46.19617477160674
29.1667	46.30090154242109
29.3333	46.49759599933121
29.5000	46.58254632104325
29.6667	46.73163560096164
29.8333	46.87577707579377
30.0000	46.99661573642885
30.1667	46.92656210531765
30.3333	46.78448244316957
30.5000	46.52544811294932
30.6667	46.26731460609553
30.8333	46.00861015498049
31.0000	45.69536629522506
31.1667	45.70782571951488
31.3333	45.65619425804160
31.5000	45.69819791095924
31.6667	45.82510811496169
31.8333	46.14091386211157
32.0000	46.29540859597378
32.1667	46.72314913500895
32.3333	47.06464140489732
32.5000	47.28164915060163
32.6667	47.42707287691901
32.8333	47.45770376900243
33.0000	47.14535929756060
33.1667	46.63650787718015
33.3333	46.51905429779961
33.5000	46.24972503406132
33.6667	46.11748496842920
33.8333	45.86312458633092
34.0000	45.95543652327810
34.1667	45.50490108862436
34.3333	45.37481475149187
34.5000	45.17769442521355
34.6667	45.34995964192651
34.8333	45.59666137401980
35.0000	45.94711969695011
35.1667	46.24898089512171
35.3333	46.53002494262059
35.5000	46.81314181455669
35.6667	47.01649785120619
35.8333	47.26776157885423
36.0000	47.23820910154863
36.1667	47.27958923596437
36.3333	47.29183980721215
36.5000	47.05237301472904
36.6667	46.77754362447265
36.8333	46.63741012657550
37.0000	46.57119941848160
37.1667	46.20323645617695
37.3333	46.08769640744046
37.5000	45.86136389009393
37.6667	45.55745800723957
37.8333	45.20203119784950
38.0000	45.20215392181377
38.1667	45.13383093610815
38.3333	45.20947720751320
38.5000	45.41319093410969
38.6667	45.84428869555525
38.8333	46.09369518906060
39.0000	46.49115880011549
39.1667	47.05069606407116
39.3333	47.59706178216093
39.5000	47.77198481238741
39.6667	48.06641799080041
39.8333	48.15142062276525
40.0000	48.10086474454825
40.1667	47.92464427758060
40.3333	47.63285977806127
40.5000	47.09683822433428
40.6667	46.83144510470176
40.8333	46.33856724489647
41.0000	45.75536955699801
41.1667	45.55313963274360
41.3333	45.32974399031622
41.5000	45.06690358950404
41.6667	45.01014155829017
41.8333	45.28780286299083
42.0000	45.34047826150618
42.1667	45.56257334037758
42.3333	45.66705870328147
42.5000	45.98264897654332
42.6667	46.04516934336714
42.8333	46.16281017185992
43.0000	46.40863873965003
43.1667	46.52740076939725
43.3333	46.68751176425616
43.5000	47.18238105485759
43.6667	47.67570043618184
43.8333	47.83529178811958
44.0000	48.25180699565888
44.1667	48.28793227617472
44.3333	48.12787455440238
44.5000	47.87855201585798
44.6667	47.62465944560095
44.8333	47.13247562733625
45.0000	46.80177079093033
45.1667	46.19836106237944
45.3333	45.70373104060056
45.5000	45.45561207688040
45.6667	45.45771535267752
45.8333	45.42605105182450
46.0000	45.60923814107885
46.1667	45.89978314961788
46.3333	46.20178832350792
46.5000	46.48360190688592
46.6667	46.52573921324498
46.8333	46.70920309567818
47.0000	46.60511799997373
47.1667	46.52335489335482
47.3333	46.13681105235565
47.5000	46.07513968788694
47.6667	46.02636855029392
47.8333	46.07212563385868
48.0000	46.28593318983034
48.1667	46.69232017283984
48.3333	46.80944641640275
48.5000	46.86645937683090
48.6667	47.01907889744102
48.8333	47.00235134901329
49.0000	46.99090310792224
49.1667	47.04893946465035
49.3333	46.97964552401069
49.5000	46.78277384955217
49.6667	46.44298894190278
49.8333	45.90200174973474
50.0000	45.48940840152576
50.1667	45.02659799551497
50.3333	44.78761000945909
50.5000	44.54269099389398
50.6667	44.45012561590753
50.8333	44.50353206760915
51.0000	44.85028746402180
51.1667	44.88705253184155
51.3333	45.33532209632158
51.5000	45.90607775397074
51.6667	46.26109570781164
51.8333	46.60998553970342
52.0000	47.23687480192378
52.1667	47.44809858720646
52.3333	47.47530080767365
52.5000	47.68099278681935
52.6667	47.74613699597632
52.8333	47.61396745604839
53.0000	47.63200714224112
53.1667	47.43371563113540
53.3333	47.26735949434881
53.5000	47.00199893733208
53.6667	46.58264490500213
53.8333	46.12690373611871
54.0000	45.98844203149918
54.1667	45.67167667922871
54.3333	45.48043965892581
54.5000	45.50097212220536
54.6667	45.58883961648576
54.8333	45.70700977953782
55.0000	45.82303708676280
55.1667	46.09880072982018
55.3333	46.64059396259182
55.5000	47.10237298090836
55.6667	47.56090404457556
55.8333	47.91064044907953
56.0000	48.09856800199321
56.1667	48.01174859753403
56.3333	48.01016131372011
56.5000	47.66679943110645
56.6667	47.46142033744162
56.8333	47.07266247447421
57.0000	46.86523468002353
57.1667	46.53196418956867
57.3333	46.41604953425978
57.5000	46.18407907950395
57.6667	46.17282402974313
57.8333	45.94471832163330
58.0000	45.77997943041356
58.1667	45.44340568391529
58.3333	45.23951342307250
58.5000	45.00868009932479
58.6667	45.07782840690212
58.8333	45.14627608298174
59.0000	45.51153425574046
59.1667	45.85323591384553
59.3333	46.18674837284279
59.5000	46.46892977943050
59.6667	46.80683798390852
59.8333	47.23766250959315
60.0000	47.45749335507490
60.1667	47.55930414109956
60.3333	47.29827115159205
60.5000	46.69549595410297
60.6667	45.62380891681038
60.8333	44.61325800230216
61.0000	43.52538646387221
61.1667	42.59549967066725
61.3333	42.00082523255684
61.5000	41.11908998201748
61.6667	40.30822602613063
61.8333	40.30521021231753
62.0000	40.48261750256253
62.1667	41.18586972776637
62.3333	43.97979177789333
62.5000	46.93381027501100
62.6667	49.10616694773223
62.8333	50.94707779512196
63.0000	52.41037617929378
63.1667	51.97327217287641
63.3333	51.49688542456720
63.5000	50.77102271490637
63.6667	50.26597827367641
63.8333	49.42562665373193
64.0000	49.29947145405735
64.1667	48.46252522145039
64.3333	47.74786576062792
64.5000	46.87428570083715
64.6667	45.71268604293434
64.8333	44.49405584748642
65.0000	43.68303533136605
65.1667	43.58321900064414
65.3333	42.91416757809839
65.5000	42.63591917036844
65.6667	42.46209305065690
65.8333	43.44608365074080
66.0000	44.14003091475654
66.1667	45.31328680059434
66.3333	46.83110167051617
66.5000	48.33639856403941
66.6667	48.82242813102113
66.8333	48.98783562588255
67.0000	49.61786254381374
67.1667	50.00345609413338
67.3333	49.68952386072953
67.5000	49.52280721917199
67.6667	49.35119754845004
67.8333	48.84771843252929
68.0000	47.99522595169012
68.1667	47.41328162590787
68.3333	46.47482321879411
68.5000	46.02539892294284
68.6667	45.50439917511898
68.8333	45.01482667934004
69.0000	44.29522293125255
69.1667	44.66886207840066
69.3333	44.79097451332008
69.5000	44.81577396368805
69.6667	45.30643030147019
69.8333	46.07283831608770
70.0000	46.28375000250337
70.1667	46.56141570568452
70.3333	46.95306629950344
70.5000	47.32866399268311
70.6667	47.58373227069251
70.8333	47.51643862174824
71.0000	47.09690076099718
71.1667	46.51759660530777
71.3333	46.11673527487662
71.5000	45.48886744930434
71.6667	45.25601507543071
71.8333	44.74690638921496
72.0000	44.36171611755076
72.1667	44.42462773152025
72.3333	45.09493673093117
72.5000	45.79642778284627
72.6667	46.76901728270469
72.8333	47.76992571353794
73.0000	47.90270425680454
73.1667	47.86097731759931
73.3333	47.48502852362081
73.5000	47.55968930336904
73.6667	47.34174777518638
73.8333	47.47476019493779
74.0000	47.41408561684011
74.1667	47.33771852268583
74.3333	46.97444697502726
74.5000	46.93555495890882
74.6667	46.57742785828081
74.8333	46.34814500406276
