# Supplementary material for: Polarisation of decayless kink oscillations of solar coronal loops
Source: Nat Commun. 2023 Sep 12;14:5298. doi: 10.1038/s41467-023-41029-8 (PMC10497544; doi:10.1038/s41467-023-41029-8)
Supplement: Supplementary file 5 — Source Data [file 41467_2023_41029_MOESM5_ESM.zip › SourceData/Fig3a/fig3a_slit29.txt]

0.00000	45.35773253932962
0.166667	45.19002189983875
0.333333	45.18804877870499
0.500000	44.80809060589014
0.666667	45.02942182885556
0.833333	44.88978604700459
1.00000	45.04207635024864
1.16667	44.66637750823696
1.33333	44.44473226361940
1.50000	44.26910906104946
1.66667	44.16708246993770
1.83333	43.85091534163486
2.00000	43.75358514768558
2.16667	44.08893586788411
2.33333	44.33217512527552
2.50000	44.54816478477084
2.66667	44.73242027387347
2.83333	44.89861229520766
3.00000	44.88200517125983
3.16667	44.77998192554852
3.33333	44.71827166885016
3.50000	44.38323662909792
3.66667	44.17176526884945
3.83333	43.93451980805386
4.00000	43.89296044350915
4.16667	43.76634814235897
4.33333	44.08249549511964
4.50000	44.62824590946686
4.66667	45.21963776661534
4.83333	45.57427335559993
5.00000	46.20914796071609
5.16667	46.31668339375071
5.33333	46.29660206716428
5.50000	46.24510128992764
5.66667	46.01572854366223
5.83333	45.40804326876641
6.00000	44.86288998765531
6.16667	44.48357836576809
6.33333	43.79895763976418
6.50000	43.38736827178544
6.66667	43.08740214678075
6.83333	43.31258518165423
7.00000	43.62609883041725
7.16667	44.18845301422287
7.33333	44.62706035890578
7.50000	45.27273689722060
7.66667	45.45755366883849
7.83333	45.53308755613271
8.00000	45.62583179841972
8.16667	45.78094693293482
8.33333	45.86635489233590
8.50000	45.83464776582597
8.66667	45.64524995613075
8.83333	45.54517004930079
9.00000	45.20057279916694
9.16667	44.79872772733692
9.33333	44.55190858398602
9.50000	44.39012043625824
9.66667	43.84879840593624
9.83333	43.53313421096458
10.0000	43.50382815308939
10.1667	43.53435607343702
10.3333	43.51287652014305
10.5000	43.73191644818031
10.6667	44.22771739736140
10.8333	44.24448378934273
11.0000	44.37187335311617
11.1667	44.67245551711937
11.3333	45.02069834978645
11.5000	45.16186112111504
11.6667	45.46925998041179
11.8333	45.82317242449961
12.0000	45.93456208092186
12.1667	46.10303248129789
12.3333	46.14896098723001
12.5000	46.09061163749892
12.6667	45.97333965766595
12.8333	45.68241622492374
13.0000	45.17488207324021
13.1667	44.76874436552528
13.3333	44.39569509304027
13.5000	43.88477588135512
13.6667	43.50806235949391
13.8333	43.33707878102000
14.0000	43.19459749429230
14.1667	43.22782965123422
14.3333	43.41034483594544
14.5000	43.64295000376521
14.6667	43.96396983194008
14.8333	44.29996760501477
15.0000	44.65598546359499
15.1667	45.01197072318329
15.3333	45.24206089921461
15.5000	45.54348334834501
15.6667	45.80007043858226
15.8333	45.98915897338794
16.0000	46.12841497253348
16.1667	46.24835415785931
16.3333	46.07786912084180
16.5000	45.90072300925236
16.6667	45.59552437236882
16.8333	45.10893698469221
17.0000	44.64478276883464
17.1667	44.27328857744814
17.3333	43.73084636584651
17.5000	43.35781283976111
17.6667	43.23360442165308
17.8333	43.40684219674515
18.0000	43.50609548722773
18.1667	43.89928716987499
18.3333	44.26772087935522
18.5000	44.61788210226751
18.6667	44.95706609042519
18.8333	45.37433274411767
19.0000	45.65928898551292
19.1667	45.86066309015232
19.3333	46.16550414042328
19.5000	46.10293736144966
19.6667	45.98587107854700
19.8333	45.81690260683695
20.0000	45.79200441620175
20.1667	45.42091555957082
20.3333	45.34245052366622
20.5000	45.25036577965209
20.6667	45.12101296269240
20.8333	44.62580596121783
21.0000	44.47901642644689
21.1667	44.13025797801555
21.3333	43.76063279053324
21.5000	43.34858533732616
21.6667	43.17480162110433
21.8333	42.84828870671799
22.0000	42.74105025021336
22.1667	42.87050661009537
22.3333	43.21060924988618
22.5000	43.79871050507547
22.6667	44.54143588298135
22.8333	45.16645708781277
23.0000	45.68682252794215
23.1667	46.18662338554186
23.3333	46.44310376882169
23.5000	46.52791622809071
23.6667	46.42404261491200
23.8333	46.33471683322320
24.0000	45.97438693957103
24.1667	45.41743046872234
24.3333	44.81895781328414
24.5000	44.16073269210431
24.6667	43.34551444484419
24.8333	42.82694890565396
25.0000	42.61408790392456
25.1667	42.52712881077429
25.3333	42.76633920267573
25.5000	43.27757297992378
25.6667	43.97373979287898
25.8333	44.53019366915717
26.0000	45.21430473962331
26.1667	45.81735458977270
26.3333	46.36748695891212
26.5000	46.53186743777106
26.6667	46.79919405761365
26.8333	46.75228368539410
27.0000	46.73448881448133
27.1667	46.49959565349718
27.3333	46.30942066361781
27.5000	45.95080278500379
27.6667	45.18601502418286
27.8333	44.39054822768423
28.0000	43.77385260757067
28.1667	43.16898558015050
28.3333	42.93465026964010
28.5000	43.23093578448262
28.6667	43.58252316635050
28.8333	43.92836622584815
29.0000	44.27585907235670
29.1667	44.59406193804436
29.3333	45.03019419547540
29.5000	45.29572132255608
29.6667	45.42955970503006
29.8333	45.73306345612493
30.0000	45.69136422163963
30.1667	45.56014217845388
30.3333	45.16153524743868
30.5000	44.68520198667812
30.6667	44.25727308132662
30.8333	43.83699785906680
31.0000	43.51133205080120
31.1667	43.52906334376296
31.3333	43.76702668858874
31.5000	43.95531910990803
31.6667	44.27529025607202
31.8333	44.49492557022367
32.0000	45.02385861596073
32.1667	45.56501087489455
32.3333	46.11076284471045
32.5000	46.41212985913017
32.6667	46.78295134985321
32.8333	46.59144537216937
33.0000	46.39326635124641
33.1667	45.91754867460005
33.3333	45.55566651753174
33.5000	44.98594441227270
33.6667	44.42197133831721
33.8333	43.75509360975752
34.0000	43.22863171586702
34.1667	42.77252683520051
34.3333	42.63992273402372
34.5000	42.97016028733513
34.6667	43.32435774986949
34.8333	43.85910064549626
35.0000	44.40626066761447
35.1667	44.83351902109778
35.3333	45.15214491538033
35.5000	45.58557279469424
35.6667	45.84485639446633
35.8333	46.19017020116805
36.0000	46.01143315210226
36.1667	46.12426090081119
36.3333	45.84643175176465
36.5000	45.72562877016911
36.6667	45.34876427886171
36.8333	45.47661746112129
37.0000	44.85962099959485
37.1667	44.72332266672764
37.3333	44.30400921950725
37.5000	43.97105729826727
37.6667	43.20204872052935
37.8333	43.00250362673869
38.0000	42.79913716150836
38.1667	42.77120303543747
38.3333	42.86212261333938
38.5000	43.45669972892271
38.6667	43.95069478297969
38.8333	44.46271751548392
39.0000	45.05992793844519
39.1667	45.80350093363683
39.3333	46.19666008376164
39.5000	46.49981103120152
39.6667	46.90869571864977
39.8333	47.17689920344386
40.0000	47.07716725716344
40.1667	47.12736707030459
40.3333	46.85186739839857
40.5000	46.07016675293705
40.6667	45.57005266260219
40.8333	44.94693788181981
41.0000	44.24115979259732
41.1667	43.70305865327369
41.3333	43.23888842974393
41.5000	42.73303292195020
41.6667	42.56282702958503
41.8333	42.63322701139931
42.0000	42.92982288131434
42.1667	43.30732719838486
42.3333	43.54337362195854
42.5000	43.99757177130218
42.6667	44.18237969043034
42.8333	44.48864091233198
43.0000	44.83295456907625
43.1667	45.11624653373975
43.3333	45.63121909195305
43.5000	46.30830308246780
43.6667	46.78988700748835
43.8333	47.36961400498149
44.0000	47.54711006848284
44.1667	47.30148731977362
44.3333	47.00099978489209
44.5000	46.56981554475957
44.6667	45.72497052714061
44.8333	45.21918179638224
45.0000	44.93518657347329
45.1667	44.27547157322323
45.3333	43.72025834922107
45.5000	43.56120473332064
45.6667	43.67225955873023
45.8333	43.68339823027068
46.0000	44.18108787575758
46.1667	44.53557103316880
46.3333	44.80018515290733
46.5000	44.98897507412686
46.6667	45.04812608494770
46.8333	44.97265863814184
47.0000	44.89577249400588
47.1667	44.77968502164388
47.3333	44.56663703488900
47.5000	44.45744968079539
47.6667	44.34491052389031
47.8333	44.32412694556701
48.0000	44.51099654155318
48.1667	44.79857494934708
48.3333	45.09448959708584
48.5000	45.51396765528509
48.6667	45.86831240121384
48.8333	46.19963996350277
49.0000	46.32358857816124
49.1667	46.07481828950377
49.3333	45.81077055622217
49.5000	45.42679681592840
49.6667	44.63329710773561
49.8333	43.91149586719919
50.0000	43.30325795535511
50.1667	42.48776613088528
50.3333	42.15754889742863
50.5000	42.08332978807033
50.6667	42.08968261960387
50.8333	42.25595335032924
51.0000	42.83741707580133
51.1667	43.09530636035917
51.3333	43.68030883982149
51.5000	44.27873072389401
51.6667	44.83268070839510
51.8333	45.19743421355165
52.0000	45.71153191175174
52.1667	45.88947102680771
52.3333	46.07881580558406
52.5000	46.25467266425026
52.6667	46.42867934951197
52.8333	46.50113669492696
53.0000	46.48655412458159
53.1667	46.11536664326866
53.3333	45.77520124643057
53.5000	45.37876869185423
53.6667	44.89415247297194
53.8333	44.45335103924411
54.0000	44.32835016121086
54.1667	44.19502061411692
54.3333	43.94306241619805
54.5000	43.74586460515953
54.6667	43.70101675921436
54.8333	43.92016475981561
55.0000	43.76667358886264
55.1667	44.18059279503227
55.3333	44.89730139269670
55.5000	45.41924071236063
55.6667	45.91806442712357
55.8333	46.81089613595113
56.0000	47.17326610206644
56.1667	47.43260298281905
56.3333	47.59066813400829
56.5000	47.00124664743834
56.6667	46.50024949165790
56.8333	45.98099561114733
57.0000	45.21579053863422
57.1667	44.58353286056857
57.3333	44.45779758004480
57.5000	44.15547328496575
57.6667	43.77042469578754
57.8333	43.60030270506468
58.0000	43.57127136328529
58.1667	43.30778608882065
58.3333	43.36452419030233
58.5000	43.35424496356901
58.6667	43.43647132312542
58.8333	43.47861553346878
59.0000	43.99562537291033
59.1667	44.05755815424970
59.3333	44.58798166167992
59.5000	45.02483344784974
59.6667	45.53002204965967
59.8333	46.03787823483082
60.0000	46.30423091529407
60.1667	46.51270382012537
60.3333	46.48126392113960
60.5000	46.37334461797278
60.6667	45.97825253385907
60.8333	45.88525733830178
61.0000	45.37848287935996
61.1667	44.95608031534772
61.3333	44.84139564606647
61.5000	43.92800877709475
61.6667	43.47792868184069
61.8333	43.32895471903241
62.0000	43.32132048780594
