# Supplementary material for: Polarisation of decayless kink oscillations of solar coronal loops
Source: Nat Commun. 2023 Sep 12;14:5298. doi: 10.1038/s41467-023-41029-8 (PMC10497544; doi:10.1038/s41467-023-41029-8)
Supplement: Supplementary file 5 — Source Data [file 41467_2023_41029_MOESM5_ESM.zip › SourceData/Fig3a/fig3a_slit28.txt]

0.00000	43.06297350559552
0.166667	43.46936667392697
0.333333	43.68663565661075
0.500000	43.85326075097004
0.666667	43.67631139097612
0.833333	43.32688552023054
1.00000	43.09217834824348
1.16667	42.88078260273078
1.33333	42.59565060370949
1.50000	42.64504846771027
1.66667	42.90566464236819
1.83333	42.90234487929435
2.00000	42.92014371383958
2.16667	43.28625648943231
2.33333	43.29089045789885
2.50000	43.39195534399301
2.66667	43.33688287989145
2.83333	43.36782791643424
3.00000	43.24228694481842
3.16667	43.25005848120578
3.33333	43.06811932602893
3.50000	42.79082642821010
3.66667	42.70503011216531
3.83333	42.54443929263581
4.00000	42.47572185042365
4.16667	42.47500780451171
4.33333	42.88943298945953
4.50000	43.28135491929164
4.66667	43.93934254137825
4.83333	44.15821306509034
5.00000	44.60316586654151
5.16667	44.70810899044264
5.33333	44.44795953429106
5.50000	43.89187280092975
5.66667	43.64984866832859
5.83333	43.38998972423533
6.00000	42.70905006066150
6.16667	42.59387020170860
6.33333	42.36981448797566
6.50000	42.35251708266186
6.66667	42.13392396831101
6.83333	42.52206424328917
7.00000	42.52799890931200
7.16667	42.92506380750635
7.33333	43.11502939202023
7.50000	43.23877794508538
7.66667	43.37359607495831
7.83333	43.54846058407795
8.00000	43.70766462089281
8.16667	43.74944745337669
8.33333	43.90021877652605
8.50000	43.84099615169426
8.66667	43.77492874411056
8.83333	43.54512071937975
9.00000	43.18400708975395
9.16667	43.04865890488087
9.33333	42.94848716572172
9.50000	42.87121713585281
9.66667	42.53611852924513
9.83333	42.63045548916664
10.0000	42.53573467984661
10.1667	42.38456449902316
10.3333	42.42871676512684
10.5000	42.66314179910962
10.6667	42.64628163086510
10.8333	42.76641252584134
11.0000	43.02344179623704
11.1667	43.22576205203610
11.3333	43.49270091012914
11.5000	43.78112606708721
11.6667	43.72611108295114
11.8333	43.96416910509733
12.0000	43.99490929558333
12.1667	44.01532874246844
12.3333	43.98817880490901
12.5000	44.02488144689298
12.6667	43.75795443264496
12.8333	43.65882010116552
13.0000	43.08765998556350
13.1667	42.92048729840459
13.3333	42.75620099444049
13.5000	42.54850712071163
13.6667	42.13298738380745
13.8333	42.19117624486994
14.0000	42.01990223404615
14.1667	42.01482547254362
14.3333	42.06252603587568
14.5000	42.30116241650033
14.6667	42.50074349093156
14.8333	42.86152843346058
15.0000	43.23795063896699
15.1667	43.46778928817761
15.3333	43.72844054262215
15.5000	44.14980162548837
15.6667	44.22595504806619
15.8333	44.13671671797499
16.0000	44.33810739897636
16.1667	44.31763478529199
16.3333	44.05135321866241
16.5000	43.73481851934202
16.6667	43.55873007311475
16.8333	43.39006580102586
17.0000	43.19655234793725
17.1667	42.97000665715267
17.3333	42.77729570478265
17.5000	42.75604601508949
17.6667	42.43018111713574
17.8333	42.46628386258188
18.0000	42.45361467191458
18.1667	42.61249879152146
18.3333	42.72120888388353
18.5000	42.95377297097323
18.6667	43.09497116980944
18.8333	43.48075838172817
19.0000	43.71899386998507
19.1667	43.78383115658094
19.3333	43.97167490585451
19.5000	44.00792154287051
19.6667	43.98475195173247
19.8333	43.82847141775059
20.0000	43.83930005441517
20.1667	43.72985582759556
20.3333	43.60811050322229
20.5000	43.20216009999915
20.6667	43.11021591772638
20.8333	42.91501814283359
21.0000	42.63006322864240
21.1667	42.41841512057992
21.3333	42.30170298285591
21.5000	42.08294867589127
21.6667	41.83931847575268
21.8333	41.80088782435801
22.0000	41.63048035584692
22.1667	41.66989529202509
22.3333	42.04170076572357
22.5000	42.35059480945028
22.6667	42.84536254479013
22.8333	43.41223919087362
23.0000	44.09730510699231
23.1667	44.34397209723583
23.3333	44.72523965744460
23.5000	44.75260932153131
23.6667	44.81079019462098
23.8333	44.71170436381180
24.0000	44.55962219751085
24.1667	44.20619745704295
24.3333	43.84900516000274
24.5000	43.04928037430921
24.6667	42.12750750393801
24.8333	41.35971021795119
25.0000	41.00524495736247
25.1667	40.70350670024841
25.3333	40.92526444987278
25.5000	41.52747456717829
25.6667	42.11965177232825
25.8333	42.69127607458930
26.0000	43.44345640251011
26.1667	44.20794879496871
26.3333	44.76945521709648
26.5000	45.19814995952181
26.6667	45.36383712313108
26.8333	45.26003132458151
27.0000	45.08800665884894
27.1667	44.81182424539436
27.3333	44.46747379568297
27.5000	44.19086304877079
27.6667	43.61993200964325
27.8333	43.04333816745778
28.0000	42.49327045727815
28.1667	41.96076484034850
28.3333	41.55394390572493
28.5000	41.27504580707983
28.6667	41.10191842856248
28.8333	40.88530104477913
29.0000	41.37815768040006
29.1667	41.57050365909971
29.3333	42.33586209513162
29.5000	42.82717889366886
29.6667	43.53158956230391
29.8333	43.53149307057156
30.0000	43.73174044663677
30.1667	43.82462580491107
30.3333	43.94265460657265
30.5000	43.79890862901222
30.6667	43.96597042228215
30.8333	43.76074621564211
31.0000	43.63613170598194
31.1667	43.52065014458978
31.3333	43.40081090993744
31.5000	43.16197028793726
31.6667	43.37069936803981
31.8333	43.55250207682223
32.0000	44.00808331557796
32.1667	44.50266757354211
32.3333	44.82617508551333
32.5000	44.89671024364866
32.6667	44.75976357914502
32.8333	44.61011370458436
33.0000	44.07398287453259
33.1667	43.73872923500160
33.3333	43.29740098378383
33.5000	42.88676271210547
33.6667	42.17777615817847
33.8333	41.80994320437255
34.0000	41.69605911787404
34.1667	41.66749793034018
34.3333	41.67060390772586
34.5000	41.86728475898365
34.6667	42.15253259169202
34.8333	42.24261180401184
35.0000	42.51814221662753
35.1667	42.76605686322375
35.3333	43.05200284082434
35.5000	43.32257020025898
35.6667	43.62643533469952
35.8333	43.95507606894250
36.0000	44.10709326771437
36.1667	44.16753281034786
36.3333	44.31451401923792
36.5000	44.30803424515909
36.6667	43.88907281888974
36.8333	43.63160618942628
37.0000	43.34032467237804
37.1667	43.05032180553246
37.3333	42.81695791279733
37.5000	42.53927866962564
37.6667	42.16673832231371
37.8333	41.84199821457317
38.0000	41.66340033863402
38.1667	41.39047266427125
38.3333	41.60427409455508
38.5000	41.97234462244374
38.6667	42.40292147943291
38.8333	42.90457826403505
39.0000	43.51215816692816
39.1667	43.97995932452172
39.3333	44.20093496221404
39.5000	44.53319913964152
39.6667	44.70519616002335
39.8333	44.86240680613940
40.0000	45.16230340336332
40.1667	45.19951367816611
40.3333	44.99922129109659
40.5000	44.43849416958604
40.6667	43.99377801670788
40.8333	43.28383506000371
41.0000	42.86087882890800
41.1667	42.30528515270204
41.3333	42.06144764223649
41.5000	41.62928333940749
41.6667	41.27457677154480
41.8333	41.29214608132706
42.0000	41.38574800006537
42.1667	41.67460442605432
42.3333	41.88847873515184
42.5000	42.41437889466944
42.6667	42.51246367433710
42.8333	42.92191690995396
43.0000	43.20900396142572
43.1667	43.64769544974004
43.3333	44.06101472330426
43.5000	44.78162169434366
43.6667	45.11339436041919
43.8333	45.42975304871925
44.0000	45.66765502820291
44.1667	45.47812268001531
44.3333	44.95122799151463
44.5000	44.67877824728757
44.6667	44.13183580761621
44.8333	43.54198003681364
45.0000	43.15020391855789
45.1667	42.97161185415418
45.3333	42.49226474382274
45.5000	42.17475446890048
45.6667	42.15775627246253
45.8333	42.28405864061926
46.0000	42.35617876581330
46.1667	42.56945530831504
46.3333	42.94707336247134
46.5000	43.10766518372611
46.6667	43.21362326782584
46.8333	43.34366112111334
47.0000	43.52628331093597
47.1667	43.35364471409075
47.3333	43.33177394286120
47.5000	43.25375293826041
47.6667	42.96522113445799
47.8333	43.03332189578708
48.0000	43.17465693538114
48.1667	43.40188652773905
48.3333	43.54133508025744
48.5000	43.78527242694465
48.6667	43.87927309018344
48.8333	43.98927727197312
49.0000	44.00631214385656
49.1667	43.87688340149338
49.3333	43.83380059651428
49.5000	43.43497023184830
49.6667	43.00482352087965
49.8333	42.38280689186568
50.0000	41.89031674729038
50.1667	41.29783065775477
50.3333	41.08800645687515
50.5000	41.07062301739857
50.6667	41.16950803080081
50.8333	41.31687275127417
51.0000	41.73200353207910
51.1667	42.05645482938440
51.3333	42.42823471961144
51.5000	42.80942893246006
51.6667	43.21187809753141
51.8333	43.47896092704085
52.0000	43.68761538703566
52.1667	43.84345924338463
52.3333	44.21394012008131
52.5000	44.37844837733777
52.6667	44.51126139051537
52.8333	44.56566622077182
53.0000	44.56542931319999
53.1667	44.29455861832123
53.3333	44.14280768822256
53.5000	44.07432304681692
53.6667	43.78731248816996
53.8333	43.46349416868777
54.0000	43.11631784743180
54.1667	42.77466856753636
54.3333	42.32306664410129
54.5000	42.27474801745512
54.6667	42.15746749698994
54.8333	42.32656945650353
55.0000	42.36478054171106
55.1667	42.81943240652856
55.3333	43.02193138156681
55.5000	43.62853092938678
55.6667	44.09323283547493
55.8333	44.87905146961309
56.0000	45.05385501932915
56.1667	45.23179870410329
56.3333	45.09239918352804
56.5000	44.71366534994114
56.6667	44.06504183151065
56.8333	43.59806270228904
57.0000	43.37279501118621
57.1667	43.25834676700028
57.3333	43.05675770405299
57.5000	43.02042894352052
57.6667	42.93498242538432
57.8333	42.54614561179312
58.0000	42.22351192757015
58.1667	42.18976951618662
58.3333	42.18276781554766
58.5000	42.23103993427216
58.6667	42.35811384481598
58.8333	42.07673887169588
59.0000	42.10129423337039
59.1667	42.11589587815801
59.3333	42.39585869414990
59.5000	42.74411538121029
59.6667	43.24262508544093
59.8333	43.52661954518511
60.0000	43.31875636769826
60.1667	42.68009622622525
60.3333	41.82278728691112
60.5000	41.02720561600500
60.6667	39.55791272151091
60.8333	38.44641597233638
61.0000	37.33541967411076
61.1667	36.22760999544052
61.3333	35.57227693519262
61.5000	38.01301333352720
61.6667	40.54685031995067
61.8333	42.87074739942570
62.0000	45.65134447886832
62.1667	48.19703519447473
62.3333	48.19190218488013
62.5000	47.99214895950119
62.6667	48.17256188964401
62.8333	48.07047580242978
63.0000	47.71483343715921
63.1667	47.18612397801004
63.3333	46.44596023458283
63.5000	45.32098206029011
63.6667	43.87616182141758
63.8333	42.91555259171189
64.0000	41.58573012370070
64.1667	40.39967457066619
64.3333	40.32502388032367
64.5000	40.53200063704689
64.6667	40.78148653353930
64.8333	41.26013061339104
65.0000	42.47621618369585
65.1667	42.79322930953456
65.3333	43.31329203714446
65.5000	43.35818419961249
65.6667	43.69178530834841
65.8333	43.51744584985784
66.0000	43.76619581400180
66.1667	43.85326152595561
66.3333	44.07414948141452
66.5000	44.40567746833091
66.6667	45.03103090619658
66.8333	45.14315232568003
67.0000	45.53269370810590
67.1667	45.65962581773198
67.3333	45.73036204660593
67.5000	45.26576384005897
67.6667	45.04010661958100
67.8333	44.56850254285541
68.0000	44.17510174577490
68.1667	43.53784650928167
68.3333	43.16558482096141
68.5000	42.40897161048268
68.6667	41.94731266578903
68.8333	41.46835351611762
69.0000	41.08071417071938
69.1667	40.79518382800956
69.3333	41.28911614144980
69.5000	41.57700316126417
69.6667	41.87806481526646
69.8333	42.54662179675916
70.0000	43.13671133199654
70.1667	43.75958361560146
70.3333	43.90207428841399
70.5000	44.52598469976201
70.6667	44.84177319610377
70.8333	44.82867948031512
71.0000	44.34120895559684
71.1667	44.08649390262098
71.3333	43.57026246976826
71.5000	43.01225086055030
71.6667	42.33645023227012
71.8333	41.91326552952312
72.0000	41.75382570816613
72.1667	41.93752257077536
72.3333	42.03727296351337
72.5000	42.63657170408908
72.6667	43.00849604592285
72.8333	43.32428438476289
73.0000	43.65865687171946
73.1667	44.01362193979490
73.3333	44.26003511960587
73.5000	44.75854480925457
73.6667	44.77767799587826
73.8333	44.25719631365214
74.0000	44.37177728052812
74.1667	43.65306633996241
74.3333	43.69419934239474
74.5000	43.54225880694018
74.6667	43.43542739159105
74.8333	42.79933743905775
