# Supplementary material for: Polarisation of decayless kink oscillations of solar coronal loops
Source: Nat Commun. 2023 Sep 12;14:5298. doi: 10.1038/s41467-023-41029-8 (PMC10497544; doi:10.1038/s41467-023-41029-8)
Supplement: Supplementary file 5 — Source Data [file 41467_2023_41029_MOESM5_ESM.zip › SourceData/Fig3a/fig3a_slit27.txt]

0.00000	41.97052375906311
0.166667	42.11022198505407
0.333333	42.06905321738385
0.500000	41.99126593288105
0.666667	41.63674996680939
0.833333	41.42721785451072
1.00000	41.38687589808902
1.16667	41.37038594342359
1.33333	41.21236677665316
1.50000	41.00774349278370
1.66667	40.83496016694803
1.83333	40.80654731544364
2.00000	40.86015537877841
2.16667	41.18603458929948
2.33333	41.43981002797375
2.50000	41.77884450892438
2.66667	41.80376946840722
2.83333	41.84634408561632
3.00000	41.95544456407532
3.16667	42.01330392517307
3.33333	41.75168760085718
3.50000	41.44813253985586
3.66667	41.29098854175740
3.83333	41.02055373939083
4.00000	40.56402494991912
4.16667	40.53863662192813
4.33333	40.97177625792617
4.50000	41.22072140900538
4.66667	41.81074632080752
4.83333	42.39582657689938
5.00000	42.80592023022857
5.16667	42.92843485266328
5.33333	43.09438108999737
5.50000	42.47711795313776
5.66667	42.11133342812267
5.83333	41.79887982930099
6.00000	41.25825393777160
6.16667	40.56299440423280
6.33333	40.44008602441156
6.50000	40.41391914963215
6.66667	40.43521408496327
6.83333	40.88766949636271
7.00000	41.32297339463557
7.16667	41.67805864765164
7.33333	42.07822299994653
7.50000	42.27558862894539
7.66667	42.36685900932115
7.83333	42.70193036819567
8.00000	42.89514202588327
8.16667	42.58373183253943
8.33333	42.56244968234361
8.50000	42.29987296023641
8.66667	42.06428939387845
8.83333	41.83590278793582
9.00000	41.64702555761478
9.16667	41.32258812625359
9.33333	41.20846557910163
9.50000	40.86535067362907
9.66667	40.66250763812454
9.83333	40.53116044274434
10.0000	40.47216078765837
10.1667	40.54996088392542
10.3333	40.71331850482698
10.5000	40.57466170754876
10.6667	40.90282651648678
10.8333	41.04898044663391
11.0000	41.10620429190926
11.1667	41.44537452930129
11.3333	42.04604023945070
11.5000	42.24657378275939
11.6667	42.55570153072878
11.8333	42.79607442137935
12.0000	42.84136343242755
12.1667	42.66946939399833
12.3333	42.75150069833365
12.5000	42.59894822465784
12.6667	42.38914353194353
12.8333	42.10273439944914
13.0000	41.88469227767941
13.1667	41.38815333274665
13.3333	41.00810906441657
13.5000	40.73907108544994
13.6667	40.45779964090747
13.8333	40.36554438456477
14.0000	40.36805753393877
14.1667	40.42625698994671
14.3333	40.50474837398666
14.5000	40.81578540487939
14.6667	40.92107953659183
14.8333	41.18150488300069
15.0000	41.35292941869491
15.1667	41.67928958067921
15.3333	41.88166635475627
15.5000	42.23580981504872
15.6667	42.65021704123684
15.8333	42.87967461509908
16.0000	42.96945501021474
16.1667	43.15642309028931
16.3333	42.90133644250564
16.5000	42.39802695120218
16.6667	42.22173908817804
16.8333	41.94324293985627
17.0000	41.50917811036238
17.1667	41.52146074432370
17.3333	41.43500795756700
17.5000	41.28437674206375
17.6667	40.97325918925109
17.8333	41.03368693386091
18.0000	40.84600357987974
18.1667	40.85041141993021
18.3333	40.99401430147645
18.5000	41.21842512587983
18.6667	41.48396535601299
18.8333	41.81450873267877
19.0000	42.00094734457818
19.1667	42.18603963545622
19.3333	42.20506113548171
19.5000	41.94139424366821
19.6667	41.59067062400131
19.8333	41.83039940067322
20.0000	42.00158283808105
20.1667	41.92055908549588
20.3333	41.64325412237883
20.5000	41.67519336514327
20.6667	41.31325704995115
20.8333	40.83572769888139
21.0000	40.78483298288240
21.1667	40.92937364593195
21.3333	40.90894376885620
21.5000	40.72978164752359
21.6667	40.63023163199553
21.8333	40.62098446279223
22.0000	40.43442124011881
22.1667	40.46025293556506
22.3333	40.79788228935890
22.5000	41.14911156309500
22.6667	41.59388279275461
22.8333	42.07724431069122
23.0000	42.72103862637791
23.1667	43.04258801016336
23.3333	43.40758620490487
23.5000	43.57435429128433
23.6667	43.66850822453720
23.8333	43.29967937217054
24.0000	43.12447638828986
24.1667	42.60933117677975
24.3333	41.97298767413113
24.5000	41.24920736455647
24.6667	40.41673160945043
24.8333	39.68320461579085
25.0000	39.29048063066178
25.1667	39.18666215806233
25.3333	39.41364707323158
25.5000	40.12657721479604
25.6667	40.91429095394094
25.8333	41.52626182436384
26.0000	42.23114977433686
26.1667	42.72801348414384
26.3333	43.05163808846351
26.5000	42.92855667702897
26.6667	42.83583766233888
26.8333	42.60179608467490
27.0000	42.23768358607790
27.1667	41.94887824263960
27.3333	41.60640930685071
27.5000	41.39055496218545
27.6667	41.36416537579759
27.8333	41.33140350190632
28.0000	40.88080695296087
28.1667	40.68628106780246
28.3333	40.35648269522203
28.5000	39.74957446833092
28.6667	39.54417198885427
28.8333	39.49663672138242
29.0000	40.12049975318575
29.1667	40.77994832270547
29.3333	41.28999989258372
29.5000	42.13806704845309
29.6667	42.82187984681259
29.8333	42.52653455666949
30.0000	42.58673381410496
30.1667	42.72076109639726
30.3333	42.45891751821782
30.5000	42.36919598296425
30.6667	42.53586507342637
30.8333	42.20789398667043
31.0000	41.99340236956701
31.1667	41.81271937981296
31.3333	41.84180943498468
31.5000	41.63531091398718
31.6667	41.74959203664720
31.8333	42.25363607277033
32.0000	42.74779604623637
32.1667	43.26356598116714
32.3333	43.57000949427616
32.5000	43.81125075577461
32.6667	43.90654334475951
32.8333	43.55128288633652
33.0000	42.82137941105511
33.1667	42.44918008355572
33.3333	41.85867440355216
33.5000	40.95690901274735
33.6667	40.27979493327636
33.8333	39.93353866874101
34.0000	39.67936449542551
34.1667	39.37604925449003
34.3333	39.49522859012446
34.5000	39.76526718379955
34.6667	39.86083952941021
34.8333	40.32730005270883
35.0000	40.92301611777764
35.1667	41.21470344682661
35.3333	41.43624502254627
35.5000	41.68798522991796
35.6667	41.83575648803504
35.8333	42.03680948127452
36.0000	42.09181769508999
36.1667	42.36398371105950
36.3333	42.63531686152388
36.5000	42.68338248786627
36.6667	42.38296572617892
36.8333	42.38668699741530
37.0000	42.08646440078176
37.1667	41.65126417871116
37.3333	41.17093142827547
37.5000	40.89420412306910
37.6667	40.36127653160619
37.8333	40.02604253349114
38.0000	39.85596731425798
38.1667	39.75382193253830
38.3333	40.01419021685149
38.5000	40.14743239884126
38.6667	40.60154844014578
38.8333	41.24126525096442
39.0000	41.96492466463670
39.1667	42.24212775032976
39.3333	42.77803228569820
39.5000	43.21531935508769
39.6667	43.37849021283252
39.8333	43.48930916866002
40.0000	43.79825334426364
40.1667	43.78862335385751
40.3333	43.32200827682448
40.5000	42.97203699708162
40.6667	42.27492390965944
40.8333	41.62392601351899
41.0000	41.12855076726450
41.1667	40.82624939948031
41.3333	40.35849601136074
41.5000	40.13717959927208
41.6667	39.93036169036150
41.8333	39.96889295352310
42.0000	39.81447956423618
42.1667	40.18477423359809
42.3333	40.37996192828680
42.5000	40.73715899761426
42.6667	41.08068645261071
42.8333	41.59615706970141
43.0000	42.01937772692797
43.1667	42.45235867845694
43.3333	42.92721427478057
43.5000	43.18766881938412
43.6667	43.46902610077814
43.8333	43.34053795074070
44.0000	43.42911005407497
44.1667	43.50889589984254
44.3333	43.31290174814151
44.5000	42.96188490908349
44.6667	42.59913202149883
44.8333	42.06974090830000
45.0000	41.45172589670966
45.1667	41.15728874255672
45.3333	40.73839665879964
45.5000	40.65451606166087
45.6667	40.73192189855931
45.8333	40.85848664008125
46.0000	41.06516872389012
46.1667	41.24749372849940
46.3333	41.49069642897781
46.5000	41.94580073912257
46.6667	41.87281251044620
46.8333	41.73633986125378
47.0000	41.68356675169163
47.1667	41.53414321310123
47.3333	41.27279811717040
47.5000	41.26215967893592
47.6667	41.23204932874222
47.8333	41.52348307581190
48.0000	41.68149170303460
48.1667	41.81889528033322
48.3333	41.88151139932882
48.5000	42.12248658648068
48.6667	42.17081645712953
48.8333	42.24514413842454
49.0000	42.17560238572231
49.1667	42.34665965454880
49.3333	42.20499849614390
49.5000	41.94760416070697
49.6667	41.57450591194097
49.8333	41.03415850899191
50.0000	40.46365635566296
50.1667	40.08439677513478
50.3333	39.92347764816756
50.5000	39.78510275342467
50.6667	39.92626151916104
50.8333	39.98654846436783
51.0000	40.09123930910060
51.1667	40.18736678310499
51.3333	40.45333738994354
51.5000	40.77743662501598
51.6667	41.28286970877393
51.8333	41.80042101586258
52.0000	42.14200260127561
52.1667	42.47369615095130
52.3333	42.77238900540652
52.5000	42.77020552972504
52.6667	42.80865316983690
52.8333	42.93794463589154
53.0000	42.91124573609996
53.1667	42.86863449942766
53.3333	42.75710236382913
53.5000	42.67300847048426
53.6667	42.35430228043175
53.8333	42.08709778489806
54.0000	41.64338765740926
54.1667	41.32520116282477
54.3333	40.76341678899399
54.5000	40.65190176040537
54.6667	40.51714962464919
54.8333	40.61734088026341
55.0000	40.89592990132402
55.1667	41.31906855526841
55.3333	41.68269460217397
55.5000	42.26570321715415
55.6667	42.75165633265519
55.8333	43.10584844223993
56.0000	43.32905309016093
56.1667	43.05386180476625
56.3333	42.83248058557373
56.5000	42.55746615581847
56.6667	42.20103595367203
56.8333	41.87966750341401
57.0000	42.10124664272753
57.1667	41.94641244044595
57.3333	41.64298831604758
57.5000	41.37922884626499
57.6667	41.25018345323238
57.8333	40.84009675427922
58.0000	40.64723443499884
58.1667	40.76802384412289
58.3333	40.88929217313852
58.5000	40.82763837007190
58.6667	40.92210733169089
58.8333	40.67821883819953
59.0000	40.57647587608516
59.1667	40.71457438649078
59.3333	40.87642262413027
59.5000	41.39950901885987
59.6667	42.08421967979081
59.8333	42.41927959992388
60.0000	42.55364403772645
60.1667	42.49461546974654
60.3333	41.72197009449947
60.5000	41.13186025675110
60.6667	40.18609321771834
60.8333	39.20241122756701
61.0000	38.09788069547459
61.1667	37.13033194632633
61.3333	36.06185092101537
61.5000	35.03845822566038
61.6667	33.96387562261670
61.8333	33.51531541907841
62.0000	36.44279774325102
62.1667	39.15505460379194
62.3333	41.98478192897518
62.5000	44.99937990239813
62.6667	47.72567035106132
62.8333	47.09385711326274
63.0000	46.89416384563250
63.1667	46.58284440183257
63.3333	45.81082138965252
63.5000	44.75532936766374
63.6667	44.29621806529038
63.8333	43.62190602843832
64.0000	42.77757218483180
64.1667	42.21144852128942
64.3333	41.72513322699088
64.5000	40.95965520895821
64.6667	40.40667510416054
64.8333	40.21859476055713
65.0000	40.52955316521562
65.1667	40.99821786509168
65.3333	41.12862341364603
65.5000	41.27464903910667
65.6667	41.48834200367086
65.8333	41.41404416308047
66.0000	41.54820316403288
66.1667	41.75259516363190
66.3333	41.99470647528858
66.5000	42.40746601721808
66.6667	43.07409770351016
66.8333	43.14481346806922
67.0000	43.61383985954284
67.1667	43.66245368881593
67.3333	43.64979487914195
67.5000	43.26965859672340
67.6667	43.38411206681972
67.8333	43.21852360309915
68.0000	43.03029005385613
68.1667	42.65212742697680
68.3333	42.07094239603253
68.5000	41.50738852228717
68.6667	40.73406053741208
68.8333	40.05166531092978
69.0000	39.45122583330502
69.1667	39.36668621718559
69.3333	39.41232833951177
69.5000	39.62988100492539
69.6667	39.98037536083697
69.8333	40.76298211402203
70.0000	41.17641840424962
70.1667	41.76264249031266
70.3333	42.26667907572586
70.5000	42.78329614165770
70.6667	43.05834508873385
70.8333	43.06835935793856
71.0000	42.69305430994413
71.1667	42.00220608845134
71.3333	41.61922746135540
71.5000	41.21123223101947
71.6667	40.78277324830674
71.8333	40.15724108275984
72.0000	40.20035147989074
72.1667	40.47658928313438
72.3333	40.27055422234497
72.5000	40.61812517086979
72.6667	41.15030230059539
72.8333	41.56093504655909
73.0000	41.19082194381870
73.1667	41.54111310980834
73.3333	41.96255374565327
73.5000	42.38555736988328
73.6667	41.89736070604895
73.8333	42.28196359882654
74.0000	42.20648559580781
74.1667	42.02156194840683
74.3333	41.86842055984265
74.5000	42.56974953880792
74.6667	42.56961477021321
74.8333	42.69623807596658
