# Supplementary material for: Polarisation of decayless kink oscillations of solar coronal loops
Source: Nat Commun. 2023 Sep 12;14:5298. doi: 10.1038/s41467-023-41029-8 (PMC10497544; doi:10.1038/s41467-023-41029-8)
Supplement: Supplementary file 5 — Source Data [file 41467_2023_41029_MOESM5_ESM.zip › SourceData/Fig3a/fig3a_slit26.txt]

0.00000	40.24775533009607
0.166667	40.36681153576004
0.333333	40.53348198622651
0.500000	40.43462780186709
0.666667	40.20349650660658
0.833333	40.05169488586407
1.00000	40.01379845869607
1.16667	39.70616636863668
1.33333	39.78940494662810
1.50000	39.61198491147576
1.66667	39.51508827216938
1.83333	39.45753968280469
2.00000	39.47781189167890
2.16667	39.37090821393838
2.33333	39.50783512025890
2.50000	39.64695027151903
2.66667	39.67635805188204
2.83333	39.72282499679125
3.00000	39.90232711298781
3.16667	39.88360662288583
3.33333	39.72360561866559
3.50000	39.66744695582884
3.66667	39.67414058062749
3.83333	39.53061337164228
4.00000	39.37020912104558
4.16667	39.62076255842030
4.33333	39.98290668505213
4.50000	40.23925361255345
4.66667	40.75965734075761
4.83333	41.45898145421651
5.00000	41.44764435990010
5.16667	41.39188119173519
5.33333	41.20052067657050
5.50000	40.92738845580100
5.66667	40.33738541143452
5.83333	40.03920955896165
6.00000	39.76064148125558
6.16667	39.48897500588755
6.33333	38.98104348476256
6.50000	38.90781939015417
6.66667	38.99294931710642
6.83333	38.93860548167928
7.00000	39.25094203621727
7.16667	39.80577074029500
7.33333	40.16122174800412
7.50000	40.50139626705256
7.66667	40.79175449387275
7.83333	41.11077205504775
8.00000	40.98644706304315
8.16667	40.89512071871504
8.33333	40.88468895333128
8.50000	40.76907459889246
8.66667	40.56901863788381
8.83333	40.28865899062113
9.00000	40.24766985081283
9.16667	39.80808543132610
9.33333	39.59873265153107
9.50000	39.39400115278011
9.66667	39.30736876940789
9.83333	38.92958967251448
10.0000	38.99456839553811
10.1667	38.89527238989805
10.3333	38.70837370217733
10.5000	38.93774490287947
10.6667	39.20627411747165
10.8333	39.38065886918928
11.0000	39.79434444188778
11.1667	40.35610666852722
11.3333	40.58923654378194
11.5000	40.83465928711639
11.6667	41.27276090399224
11.8333	41.17163185265155
12.0000	41.02770293437349
12.1667	41.06051886913525
12.3333	40.97544548866698
12.5000	40.70994982446868
12.6667	40.69399376305297
12.8333	40.53532550366153
13.0000	40.18411704108261
13.1667	39.85170302091590
13.3333	39.36837809561411
13.5000	38.99016770289325
13.6667	38.64170461783281
13.8333	38.56943538779301
14.0000	38.58868005977257
14.1667	38.70059562457271
14.3333	38.94870261681947
14.5000	39.31436447417702
14.6667	39.35536901279445
14.8333	39.48381563993359
15.0000	39.62863845051761
15.1667	39.77900842517175
15.3333	40.08511870028878
15.5000	40.56613443752931
15.6667	41.00078384022019
15.8333	41.47460704428126
16.0000	41.85494020740818
16.1667	42.09889221070630
16.3333	42.00589017440305
16.5000	41.73305999188329
16.6667	41.39661636231484
16.8333	40.86167790053501
17.0000	40.13764710228580
17.1667	39.72139772068306
17.3333	39.26193754041308
17.5000	38.90546665961979
17.6667	38.41199609873512
17.8333	38.31339906931451
18.0000	38.53344070353584
18.1667	38.78776601897066
18.3333	39.26019277707306
18.5000	39.69839315876576
18.6667	40.42145020497543
18.8333	40.43509093561823
19.0000	40.58419628346270
19.1667	40.37006826264001
19.3333	40.39841564281180
19.5000	40.13328537828578
19.6667	39.86151055351160
19.8333	40.18210493642441
20.0000	40.34397698242157
20.1667	40.77239788130560
20.3333	40.53145367233029
20.5000	40.82698844476244
20.6667	40.60469054365051
20.8333	40.41576169947734
21.0000	39.80328556475058
21.1667	39.54122981027406
21.3333	39.11433974505640
21.5000	38.71464577264891
21.6667	38.37245965600420
21.8333	38.35084035216536
22.0000	38.46453152301434
22.1667	38.69174607510440
22.3333	39.00584172311398
22.5000	39.53466021904722
22.6667	40.03099208260829
22.8333	40.38976461177432
23.0000	41.05383844421076
23.1667	41.32800558555863
23.3333	41.58081402189393
23.5000	41.72284839693678
23.6667	42.05047910113251
23.8333	42.00047664046708
24.0000	42.00894913364279
24.1667	41.26714930826239
24.3333	40.51423418273038
24.5000	39.64621245030767
24.6667	39.32106553857098
24.8333	38.61052425765710
25.0000	38.48235265507333
25.1667	38.66272434424543
25.3333	38.67832273062343
25.5000	38.31436675643311
25.6667	38.63594887048550
25.8333	39.12747986405297
26.0000	39.53722519532634
26.1667	40.20770878653720
26.3333	40.72994674237624
26.5000	40.85749421566159
26.6667	41.17455424393355
26.8333	40.91277598635286
27.0000	40.54565019148663
27.1667	40.32384395386004
27.3333	40.18921862252728
27.5000	39.90559488059904
27.6667	39.84620113482437
27.8333	39.99908810893766
28.0000	39.67301037808252
28.1667	39.49188842381630
28.3333	39.15056087850762
28.5000	39.13886072091438
28.6667	38.68514254050690
28.8333	38.88559947077004
29.0000	39.25696170562995
29.1667	39.65513561282490
29.3333	39.91285633887158
29.5000	40.25340815210670
29.6667	40.34329467446845
29.8333	40.16691701869814
30.0000	39.77519581011463
30.1667	39.26632220689094
30.3333	39.76294214962963
30.5000	39.75244644738993
30.6667	39.36192404535410
30.8333	39.39531221633296
31.0000	39.05148530405424
31.1667	38.49195244149984
31.3333	38.18610644908871
31.5000	38.40058855446183
31.6667	39.48362347161112
31.8333	41.38856860890047
32.0000	42.70701143253405
32.1667	44.11492992611623
32.3333	45.25247397403372
32.5000	45.11017645849695
32.6667	45.29884576716398
32.8333	43.88321991281429
33.0000	42.36696451554426
33.1667	41.17741738773506
33.3333	40.17963649073645
33.5000	38.08837338065231
33.6667	37.75456957366741
33.8333	37.58393952581921
34.0000	37.35954682457001
34.1667	36.86317624065831
34.3333	37.35185659526311
34.5000	37.55546606947279
34.6667	37.81172106434131
34.8333	38.24875508729309
35.0000	39.11849948330904
35.1667	39.48631632600451
35.3333	39.83296477394359
35.5000	40.29264899232165
35.6667	40.60086213370247
35.8333	40.65073819025864
36.0000	40.69353931483664
36.1667	40.89878056818272
36.3333	40.83639254351083
36.5000	40.80722052981169
36.6667	40.67681115435664
36.8333	40.64098237846230
37.0000	40.44992567756651
37.1667	40.17562862702797
37.3333	39.54674145264596
37.5000	39.17541894782946
37.6667	38.67211633484802
37.8333	38.38765487532736
38.0000	38.44328453333807
38.1667	38.55726189019587
38.3333	38.81443051663999
38.5000	39.15406183126044
38.6667	39.46527811494650
38.8333	39.89527089326489
39.0000	40.56439674657974
39.1667	40.94651614941149
39.3333	41.18128686633900
39.5000	41.55151013051290
39.6667	41.70504251069062
39.8333	41.63976327274371
40.0000	41.61449882494849
40.1667	41.61257868390190
40.3333	41.25658466014642
40.5000	40.75326160158230
40.6667	40.51729923958915
40.8333	40.05736289507453
41.0000	39.64372371648397
41.1667	39.23472523621052
41.3333	39.01558901677087
41.5000	38.70340426493027
41.6667	38.67860771366047
41.8333	38.86815477601173
42.0000	38.90723466373989
42.1667	39.13060812265998
42.3333	39.28122832150464
42.5000	39.49803278757805
42.6667	39.49141179978010
42.8333	39.90154106346022
43.0000	40.23804377765346
43.1667	40.39388924380926
43.3333	40.63607806669118
43.5000	41.16057627523693
43.6667	41.48468472609134
43.8333	41.51384692345869
44.0000	41.61473052187699
44.1667	41.69915249502320
44.3333	41.34663996248672
44.5000	41.09250760657768
44.6667	40.77661172954289
44.8333	40.50965084761894
45.0000	40.18294006814043
45.1667	39.89015691135157
45.3333	39.51122307750499
45.5000	39.35487216631451
45.6667	39.36748742379694
45.8333	39.31050532272626
46.0000	39.41019491998415
46.1667	39.43509191718947
46.3333	39.70014458230632
46.5000	39.94433119978299
46.6667	39.92814966727721
46.8333	40.09770862872834
47.0000	40.05223880865773
47.1667	39.97270216894419
47.3333	39.74222235832001
47.5000	39.79599127469817
47.6667	39.72944983181726
47.8333	40.07726219634819
48.0000	40.20828742095328
48.1667	40.51265585058987
48.3333	40.65431078749943
48.5000	40.74152909103690
48.6667	40.73696241295724
48.8333	40.68463910879457
49.0000	40.52468207210713
49.1667	40.57602109335656
49.3333	40.41699795491004
49.5000	40.13584102035438
49.6667	39.78879394664502
49.8333	39.31470450878967
50.0000	38.75701026279865
50.1667	38.34037187491345
50.3333	38.04523857763448
50.5000	38.04507872745607
50.6667	38.18432484852778
50.8333	38.33366709951436
51.0000	38.63269415169874
51.1667	38.99504124654312
51.3333	39.27210150745502
51.5000	39.59668498754331
51.6667	39.89437333441932
51.8333	40.25552553156272
52.0000	40.56641875737267
52.1667	40.74775533197302
52.3333	40.95586327956241
52.5000	41.24538525073601
52.6667	41.38740903524524
52.8333	41.52126024340703
53.0000	41.50471444689477
53.1667	41.33687752386273
53.3333	41.26524912198923
53.5000	40.89850391241340
53.6667	40.47763579341775
53.8333	40.11709809549016
54.0000	39.88883170216636
54.1667	39.48655429238080
54.3333	39.16890471544148
54.5000	38.95685621397932
54.6667	38.82939350007958
54.8333	38.94241945424952
55.0000	39.08636608460687
55.1667	39.58387797467956
55.3333	40.05533399526594
55.5000	40.73428849478655
55.6667	41.20189832990793
55.8333	41.66120455644707
56.0000	41.92625004308128
56.1667	41.81555055149704
56.3333	41.66988691447653
56.5000	40.96158017322146
56.6667	40.52129252554539
56.8333	40.12725142011790
57.0000	40.14492720014470
57.1667	39.91112781675390
57.3333	40.15864896397617
57.5000	39.97551321397705
57.6667	39.81221770829240
57.8333	39.55899936222343
58.0000	39.30017763639179
58.1667	39.14073252443835
58.3333	39.09130885218200
58.5000	38.96312518161559
58.6667	38.94376051030518
58.8333	39.07408510146769
59.0000	39.16569787690843
59.1667	39.36229168867120
59.3333	39.60240149116456
59.5000	39.87815967915393
59.6667	40.39545822867966
59.8333	40.57173394317970
60.0000	40.64937793631799
60.1667	40.74746012715370
60.3333	40.46247328909272
60.5000	39.81438983429569
60.6667	39.33696830248474
60.8333	38.53464350227053
61.0000	37.64408604142735
61.1667	36.83320884564348
61.3333	36.04913000393330
61.5000	35.88131389036391
61.6667	36.15507252418265
61.8333	37.33546590461646
62.0000	38.16293852382573
62.1667	39.43406414840564
62.3333	40.60039586548791
62.5000	41.54034035997581
62.6667	42.15493027922162
62.8333	42.64211061373698
63.0000	42.41204631019708
63.1667	41.69467241935041
63.3333	41.63403834915384
63.5000	40.55846223722910
63.6667	40.52601751265534
63.8333	40.77553651712843
64.0000	41.06507102948695
64.1667	41.04661079031370
64.3333	41.29445804526993
64.5000	41.24769960506318
64.6667	40.84227706434069
64.8333	40.41619437443657
65.0000	39.49793706638317
65.1667	38.56666940129131
65.3333	37.83936151317845
65.5000	37.14731737208018
65.6667	36.54041053751290
65.8333	36.40047540945866
66.0000	36.66446881639180
66.1667	36.71176810546093
66.3333	37.12957266426979
66.5000	38.49147135861583
66.6667	40.45575112041968
66.8333	41.76195919984636
67.0000	43.22768096667820
67.1667	44.48867175768666
67.3333	44.77158926801232
67.5000	44.10306324312261
67.6667	43.85495103630645
67.8333	43.36494774306681
68.0000	42.76809347542843
68.1667	42.00778868063188
68.3333	41.33147477860643
68.5000	40.30688839506134
68.6667	39.43564791368784
68.8333	38.50229558291341
69.0000	38.01943262051197
69.1667	37.75000691788474
69.3333	38.04058771160665
69.5000	38.13674018745319
69.6667	38.71687230314016
69.8333	39.23943315746321
70.0000	39.66201118518331
70.1667	40.03512705942910
70.3333	40.69573951230873
70.5000	41.10752079274529
70.6667	41.39665758756812
70.8333	41.45998977125330
71.0000	41.37023980757348
71.1667	40.90622516243467
71.3333	40.34165285913673
71.5000	39.80823994788458
71.6667	39.22124905427297
71.8333	38.70924213575653
72.0000	38.72233310300767
72.1667	38.99011506039540
72.3333	39.01460975388554
72.5000	39.40608279755360
72.6667	39.86618316155357
72.8333	39.86828070184585
73.0000	39.87371336215254
73.1667	39.75911542368703
73.3333	39.74045323823940
73.5000	39.85726597125730
73.6667	40.04502152832313
73.8333	39.91806003440972
74.0000	40.10942291310731
74.1667	40.39219765205304
74.3333	40.56726238581878
74.5000	40.62734956087563
74.6667	40.95910140229655
74.8333	41.17861953212406
