# Supplementary material for: Polarisation of decayless kink oscillations of solar coronal loops
Source: Nat Commun. 2023 Sep 12;14:5298. doi: 10.1038/s41467-023-41029-8 (PMC10497544; doi:10.1038/s41467-023-41029-8)
Supplement: Supplementary file 5 — Source Data [file 41467_2023_41029_MOESM5_ESM.zip › SourceData/Fig3a/fig3a_slit25.txt]

0.00000	38.42847685522134
0.166667	38.47207516852141
0.333333	38.49580782814964
0.500000	38.72505188271816
0.666667	38.78069491161551
0.833333	38.60602903464841
1.00000	38.33141691874172
1.16667	38.46139207244151
1.33333	38.31958025540505
1.50000	38.18640500380778
1.66667	38.42700352266046
1.83333	38.53743474281509
2.00000	38.19253025070969
2.16667	38.12530002095681
2.33333	38.00752207997819
2.50000	37.99677611280856
2.66667	38.16977648562779
2.83333	38.28268254115572
3.00000	38.35279250149433
3.16667	38.01382359167410
3.33333	37.80176481568291
3.50000	37.67898989814532
3.66667	37.41938564499097
3.83333	37.27862008782004
4.00000	37.35579928231650
4.16667	37.68430257521915
4.33333	38.04752448859076
4.50000	38.83373016605961
4.66667	39.10862189936164
4.83333	39.76122877946590
5.00000	40.04095803915234
5.16667	40.04684647900453
5.33333	39.77783781074335
5.50000	39.50259721991343
5.66667	39.07025282981511
5.83333	38.59408460970302
6.00000	38.17730910348216
6.16667	37.86258378521159
6.33333	37.74738405815129
6.50000	37.59225424816728
6.66667	37.48643665477383
6.83333	37.60493321453056
7.00000	37.74530821039016
7.16667	38.01935950810206
7.33333	38.45615440544969
7.50000	38.84800827086174
7.66667	38.95438840235303
7.83333	39.24220504477103
8.00000	39.26185464563798
8.16667	39.22848507741476
8.33333	39.13043822347930
8.50000	39.13037052957094
8.66667	38.65201709756441
8.83333	38.48446181291037
9.00000	38.31032399237292
9.16667	37.94506048781223
9.33333	37.69818977490408
9.50000	37.81900503457523
9.66667	37.57767730964310
9.83333	37.33660710739519
10.0000	37.49863081096237
10.1667	37.39992584660465
10.3333	37.43947285272981
10.5000	37.67281210711455
10.6667	37.96218320281871
10.8333	38.31187525323887
11.0000	38.70145633245169
11.1667	38.92234960173556
11.3333	39.09145485955190
11.5000	39.23816503049608
11.6667	39.44387549156067
11.8333	39.57396478184432
12.0000	39.72537194257099
12.1667	39.90426436827651
12.3333	39.67699666932786
12.5000	39.21563955726673
12.6667	38.92275379247327
12.8333	38.39593897849000
13.0000	37.74746454071595
13.1667	37.42232035727935
13.3333	37.03591266656660
13.5000	36.68617493969948
13.6667	36.70608245138521
13.8333	36.82898810374689
14.0000	37.08363816743717
14.1667	37.23155667546260
14.3333	37.53000103342139
14.5000	37.47937710568293
14.6667	37.58857230445526
14.8333	37.40299403362859
15.0000	37.59612680186235
15.1667	37.80066922693510
15.3333	38.21331087723702
15.5000	38.60872679472124
15.6667	39.51640740974557
15.8333	40.38129216638872
16.0000	40.97380448277863
16.1667	41.37698013317355
16.3333	41.43130415931144
16.5000	41.17108876322857
16.6667	40.21746836794939
16.8333	39.32208017958342
17.0000	38.38959987935913
17.1667	37.83114287865969
17.3333	37.06085503595410
17.5000	36.89239645345359
17.6667	36.83153358487220
17.8333	36.96469768952176
18.0000	36.96571593396927
18.1667	37.09284073334069
18.3333	37.38696727361723
18.5000	37.74961809678639
18.6667	38.31477920115287
18.8333	38.88801583230643
19.0000	39.09206452052178
19.1667	39.08290693010202
19.3333	39.17316310155428
19.5000	38.84126905621890
19.6667	38.55189072629742
19.8333	38.74375905497892
20.0000	38.89090022623183
20.1667	38.89402125587265
20.3333	39.04674276057703
20.5000	38.85491703479841
20.6667	38.69404236528510
20.8333	38.61055847577609
21.0000	38.26606884125593
21.1667	37.69432256710261
21.3333	37.34781839151656
21.5000	37.10836544559073
21.6667	36.77969492318598
21.8333	36.59407550947954
22.0000	36.86236524728601
22.1667	37.26796957054024
22.3333	37.42229581418808
22.5000	37.54919487784512
22.6667	37.93828950785996
22.8333	38.52112127617541
23.0000	38.66946438747036
23.1667	38.91391220506557
23.3333	39.36227913998985
23.5000	39.56953377371060
23.6667	39.46601611590014
23.8333	39.86362141498362
24.0000	39.83781396500108
24.1667	39.69974240886744
24.3333	39.50263688247713
24.5000	38.93793003422411
24.6667	38.25307428258277
24.8333	37.48638524053065
25.0000	37.11133784734039
25.1667	36.61496209063708
25.3333	37.14525027305147
25.5000	36.91693758331390
25.6667	37.20062157582930
25.8333	37.04841254191626
26.0000	37.26543838839748
26.1667	37.78493992641201
26.3333	39.08752580029540
26.5000	40.53822209321531
26.6667	41.86664541424924
26.8333	43.13120585580175
27.0000	43.18498842657158
27.1667	41.90926134061552
27.3333	40.49385507271835
27.5000	39.12113193829345
27.6667	37.68955106789691
27.8333	36.51824084127247
28.0000	36.65601313067737
28.1667	36.41653218226671
28.3333	36.42519403014573
28.5000	36.45108728125852
28.6667	36.46740126957340
28.8333	36.78341190754644
29.0000	37.18420933350325
29.1667	37.41999294533588
29.3333	37.62975344589786
29.5000	37.88136899761935
29.6667	37.75787141347880
29.8333	38.06578616437697
30.0000	38.34492744772863
30.1667	38.46742328268117
30.3333	38.63055342533750
30.5000	38.81580076055961
30.6667	38.69689233095476
30.8333	38.70951694754672
31.0000	38.51708698727121
31.1667	38.33813250296662
31.3333	38.25564532518420
31.5000	37.84040301857367
31.6667	37.73258371028904
31.8333	38.20450124888556
32.0000	38.04157913081006
32.1667	37.72055564270885
32.3333	38.59549735895832
32.5000	39.11329873433175
32.6667	39.12044850405621
32.8333	40.10713100631828
33.0000	40.87788504759590
33.1667	40.48249957125980
33.3333	40.18021917683792
33.5000	39.52663834981845
33.6667	38.31165163160325
33.8333	37.57571199350077
34.0000	37.25171438570744
34.1667	36.72614620877829
34.3333	36.63545866834982
34.5000	36.92366194279495
34.6667	37.14770410773378
34.8333	37.10761347365013
35.0000	37.38146700611988
35.1667	37.88472112504481
35.3333	38.33044363743348
35.5000	38.49762531482897
35.6667	38.76023628340214
35.8333	38.92746105081969
36.0000	39.06540618582004
36.1667	38.99368141927319
36.3333	39.04918585854922
36.5000	39.44205209536751
36.6667	39.27670331300040
36.8333	39.09688114037871
37.0000	38.91858507165301
37.1667	38.63558321565157
37.3333	38.09383550543612
37.5000	37.86928416009213
37.6667	37.61605653424473
37.8333	36.53938890441813
38.0000	36.37217208709347
38.1667	36.26908939421952
38.3333	36.46544803906993
38.5000	36.66617367201149
38.6667	38.01496255295131
38.8333	38.64912457499870
39.0000	39.24374699442802
39.1667	39.63361033404544
39.3333	40.01778191413476
39.5000	40.13390807925606
39.6667	39.99773929180738
39.8333	39.94469905518297
40.0000	39.85164136618722
40.1667	39.67347106632281
40.3333	39.19939014139096
40.5000	38.90468904242842
40.6667	38.63168136171852
40.8333	38.27938680236210
41.0000	37.72771833378529
41.1667	37.51542086777920
41.3333	37.35534850375672
41.5000	37.53641857265315
41.6667	37.45201033587190
41.8333	37.76015657756221
42.0000	37.83271287505186
42.1667	38.01848179348777
42.3333	37.90860162821274
42.5000	38.05376257443616
42.6667	38.14441942558068
42.8333	38.18804058320450
43.0000	38.36336826860117
43.1667	38.60784387951055
43.3333	38.79865768553049
43.5000	39.29192598413723
43.6667	39.72924128551977
43.8333	39.77315755793322
44.0000	39.62930916275702
44.1667	39.74458032931594
44.3333	39.41728575443170
44.5000	39.31161157636870
44.6667	39.26919632080698
44.8333	39.00216107062522
45.0000	38.56116030085181
45.1667	38.27784799936025
45.3333	38.01109053471716
45.5000	37.82044094511848
45.6667	37.88151909159003
45.8333	38.05538811038806
46.0000	38.17070381558600
46.1667	38.30137608934126
46.3333	38.36308990288963
46.5000	38.49091941628900
46.6667	38.44873527077999
46.8333	38.47940097827548
47.0000	38.23642588515771
47.1667	38.07516757951733
47.3333	37.87200574790932
47.5000	38.01306764802940
47.6667	37.95863401701457
47.8333	38.09250793043651
48.0000	38.28279488568946
48.1667	38.58987201008334
48.3333	38.77562364720956
48.5000	38.96418388731818
48.6667	39.18458522228786
48.8333	39.43335666848325
49.0000	39.39497604498582
49.1667	39.13673981343556
49.3333	38.86337784517902
49.5000	38.54673638791231
49.6667	38.08547333197466
49.8333	37.58497211498720
50.0000	37.20220752041224
50.1667	36.93115374038210
50.3333	36.63379470703726
50.5000	36.57261361935727
50.6667	36.65217856783711
50.8333	36.81818744542750
51.0000	37.01476623161447
51.1667	37.38531612861144
51.3333	37.67026478570840
51.5000	38.06494549842287
51.6667	38.36792007861442
51.8333	38.66122553062925
52.0000	38.76723934850320
52.1667	38.89542082209586
52.3333	39.03375669762714
52.5000	39.17121784659685
52.6667	39.38014423659841
52.8333	39.60974484480365
53.0000	39.69303877788403
53.1667	39.72820228443838
53.3333	39.73045887462285
53.5000	39.53389718883845
53.6667	39.22351118522978
53.8333	39.00147650907983
54.0000	38.46731501150473
54.1667	38.13397746084574
54.3333	37.72547014061549
54.5000	37.48378467224304
54.6667	37.30454709804838
54.8333	37.53254316541970
55.0000	37.60351030618480
55.1667	38.03657437817184
55.3333	38.43797789832583
55.5000	39.00099457731680
55.6667	39.20581483128141
55.8333	39.46202116320144
56.0000	39.58887848871647
56.1667	39.83762897136905
56.3333	39.58066781514919
56.5000	39.41658320192438
56.6667	39.19852873764277
56.8333	39.02584791117610
57.0000	38.75973374699379
57.1667	38.60834265588788
57.3333	38.70799797700206
57.5000	38.41140528771437
57.6667	38.28495929485684
57.8333	37.89519422581645
58.0000	37.64885460418053
58.1667	37.27438276267640
58.3333	37.31767855383615
58.5000	37.08001213252294
58.6667	37.11199319777174
58.8333	37.19211460240697
59.0000	37.30043321437532
59.1667	37.61428963444506
59.3333	37.97214859223488
59.5000	38.39195712240628
59.6667	38.95741226153919
59.8333	39.44373798759008
60.0000	39.48162319251936
60.1667	39.59594398043910
60.3333	39.35676388645814
60.5000	38.64278656294738
60.6667	37.96718015740159
60.8333	37.23407687525147
61.0000	36.24878191010776
61.1667	35.08595037933160
61.3333	34.54199081443619
61.5000	33.12329480501499
61.6667	33.55741306424324
61.8333	34.31306723072692
62.0000	35.54788122256634
62.1667	36.78532441988090
62.3333	39.22753653412790
62.5000	40.11709595239754
62.6667	40.76833745692992
62.8333	41.26068731329166
63.0000	41.38444099984868
63.1667	41.19289927450892
63.3333	40.90689561814444
63.5000	40.69489293944933
63.6667	40.66336153372893
63.8333	40.31362751098420
64.0000	39.65537159086682
64.1667	39.25135996483093
64.3333	38.70837127371043
64.5000	37.83286965094585
64.6667	37.56784525891273
64.8333	37.58511605803859
65.0000	37.02104929907054
65.1667	36.63061402708151
65.3333	36.69506626314880
65.5000	35.87474037554954
65.6667	35.50188929860797
65.8333	35.76111474028571
66.0000	35.75647305808765
66.1667	35.71474261361070
66.3333	36.30638369802972
66.5000	37.38963025750535
66.6667	38.54038072866628
66.8333	40.04860334061481
67.0000	41.38737613647443
67.1667	42.55401299256069
67.3333	42.86323805318398
67.5000	42.50064683574118
67.6667	42.05599131038326
67.8333	41.47321056981552
68.0000	40.83230663288729
68.1667	39.92128414908911
68.3333	39.12165340975496
68.5000	38.30278261262017
68.6667	37.69001719424185
68.8333	37.05657009193602
69.0000	36.72191112709872
69.1667	36.56118872197619
69.3333	36.50867759689208
69.5000	36.69184787691449
69.6667	37.07701153691760
69.8333	37.16160449758973
70.0000	37.72837460410383
70.1667	38.26289737815090
70.3333	38.64035987236837
70.5000	38.88361016473414
70.6667	39.40527788994545
70.8333	39.48306641447775
71.0000	39.42957838382375
71.1667	39.05977924737101
71.3333	38.70910270213813
71.5000	38.40598538179809
71.6667	37.99078252584077
71.8333	37.74875131777625
72.0000	37.46117669000930
72.1667	37.83106408227064
72.3333	37.62937525606424
72.5000	38.08109473495092
72.6667	38.27411154311455
72.8333	38.70798907671821
73.0000	38.79028821854961
73.1667	39.10911685180839
73.3333	38.94811017034676
73.5000	39.18376464047540
73.6667	39.59455710819679
73.8333	39.81700455556191
74.0000	39.91630189467668
74.1667	40.24310175115188
74.3333	40.18399865916120
74.5000	39.28289235585159
74.6667	38.37824415272822
74.8333	37.81738107342752
