# Supplementary material for: Polarisation of decayless kink oscillations of solar coronal loops
Source: Nat Commun. 2023 Sep 12;14:5298. doi: 10.1038/s41467-023-41029-8 (PMC10497544; doi:10.1038/s41467-023-41029-8)
Supplement: Supplementary file 5 — Source Data [file 41467_2023_41029_MOESM5_ESM.zip › SourceData/Fig3a/fig3a_slit6.txt]

0.00000	9.438387370833482
0.166667	8.990471890030793
0.333333	8.348003998302822
0.500000	7.655062912777605
0.666667	7.750487972007395
0.833333	7.617819220546857
1.00000	7.302482309038686
1.16667	7.093392134374233
1.33333	6.574233693405437
1.50000	6.076437545069141
1.66667	5.955579932021061
1.83333	6.319342919159712
2.00000	7.157879898146891
2.16667	7.741783599789967
2.33333	7.521152635506064
2.50000	7.230756911045244
2.66667	7.278670598084949
2.83333	7.452924998993626
3.00000	7.858474157449824
3.16667	8.614298755561038
3.33333	9.673783619413379
3.50000	8.949220119463666
3.66667	7.688021839446622
3.83333	7.666165739418873
4.00000	7.284840854870025
4.16667	6.721191616062836
4.33333	7.956955422039280
4.50000	9.386458615605477
4.66667	9.814227513298325
4.83333	10.45635698699025
5.00000	11.67979093790608
5.16667	11.74281268832140
5.33333	11.62263861477205
5.50000	11.06814053296026
5.66667	9.677433269085093
5.83333	7.849912109683198
6.00000	6.420881587583272
6.16667	4.881903752835042
6.33333	4.552063840438379
6.50000	5.353897740397800
6.66667	5.858863352695006
6.83333	6.066021309206250
7.00000	6.351774093686776
7.16667	5.711845234268238
7.33333	7.450472777097175
7.50000	8.448409878535339
7.66667	8.778893879987603
7.83333	9.274117867855663
8.00000	11.15718770562892
8.16667	9.577877439348891
8.33333	8.508207625196132
8.50000	8.185531199881313
8.66667	8.017010352398946
8.83333	6.630971989204092
9.00000	6.542573367528860
9.16667	6.118710131369381
9.33333	6.213734237784005
9.50000	6.113274376170631
9.66667	6.179897612469840
9.83333	6.300489352168650
10.0000	6.677220166626867
10.1667	6.937619372301022
10.3333	7.247043408681597
10.5000	7.536394435625934
10.6667	7.495906306819997
10.8333	7.364718974999086
11.0000	9.130071231912360
11.1667	9.456236505840842
11.3333	9.295855615956434
11.5000	9.915768474862846
11.6667	10.41495351212265
11.8333	9.647935054656820
12.0000	9.743576690397486
12.1667	10.25301830531343
12.3333	10.09219778918543
12.5000	9.829684897246228
12.6667	9.117355793358874
12.8333	8.624626143219487
13.0000	7.708775661713851
13.1667	6.806135815447858
13.3333	6.634139684697194
13.5000	5.926732214838617
13.6667	5.016550595371677
13.8333	4.447397264426911
14.0000	4.699030459253924
14.1667	4.948181625838917
14.3333	5.675518621147443
14.5000	6.432263490603411
14.6667	7.441640298988628
14.8333	7.726262048487588
15.0000	8.134511256377712
15.1667	8.333537668615840
15.3333	9.063744811291977
15.5000	9.832899625904560
15.6667	10.06941841590037
15.8333	10.01451478878653
16.0000	9.649571556740430
16.1667	9.375609213395052
16.3333	9.277730863067893
16.5000	9.516189906602477
16.6667	9.391951023381539
16.8333	9.496307710657950
17.0000	9.132037333747343
17.1667	8.524800545681083
17.3333	7.996468960509062
17.5000	7.222409452271568
17.6667	6.363111437327970
17.8333	6.364966504800815
18.0000	6.408950936277448
18.1667	6.385465795590566
18.3333	7.067387748706506
18.5000	8.282047309368384
18.6667	8.661608203401785
18.8333	8.742061476498634
19.0000	8.944734520698963
19.1667	8.632894444865940
19.3333	8.477765603552625
19.5000	7.683982858073087
19.6667	7.689637439074874
19.8333	8.308220817403171
20.0000	8.613775352841902
20.1667	8.469520782813202
20.3333	9.063941667211923
20.5000	8.866837418478720
20.6667	8.248294215458866
20.8333	8.226215421133308
21.0000	7.635834093431073
21.1667	7.455569544006967
21.3333	7.306922134502093
21.5000	7.079010860658178
21.6667	7.057463203899709
21.8333	7.184577192688998
22.0000	7.077678053278989
22.1667	6.973781842389345
22.3333	7.477588467714895
22.5000	7.725195694394396
22.6667	8.244755675247577
22.8333	8.183734956962379
23.0000	8.944395556478851
23.1667	9.132103199289842
23.3333	9.362659095790498
23.5000	9.184760624835071
23.6667	9.342145010677868
23.8333	8.881571149209829
24.0000	8.101423916722569
24.1667	7.667953502851158
24.3333	7.243965344239366
24.5000	7.024514023046875
24.6667	7.142386586102067
24.8333	7.778876304958789
25.0000	7.997834470923586
25.1667	8.390571218722544
25.3333	8.584938143694202
25.5000	8.256183650057199
25.6667	8.062583584241677
25.8333	7.972875763154544
26.0000	8.042505021754069
26.1667	8.249361105979576
26.3333	8.601554041289605
26.5000	8.529457187242066
26.6667	8.519289518639123
26.8333	8.522534004933512
27.0000	8.695676100835485
27.1667	8.564822396397670
27.3333	8.358671271733503
27.5000	8.153540334401011
27.6667	7.891525763495521
27.8333	7.711851627345370
28.0000	7.247245967410484
28.1667	7.440260409614997
28.3333	7.801021659851209
28.5000	7.781676243448310
28.6667	7.465275799969641
28.8333	7.747339938677736
29.0000	7.612749797759063
29.1667	7.034335534700811
29.3333	7.113714027014645
29.5000	7.326687847565911
29.6667	7.749788419853251
29.8333	7.917164294494021
30.0000	8.215269588453280
30.1667	8.266249244226939
30.3333	8.118783027430764
30.5000	7.836003206115424
30.6667	7.841986295546889
30.8333	7.803408013885108
31.0000	7.636474516353275
31.1667	7.847260034636512
31.3333	7.931569935115038
31.5000	7.906011034709428
31.6667	8.137542495727807
31.8333	8.497419500065302
32.0000	8.525966347436430
32.1667	8.434628682060872
32.3333	8.291798557398980
32.5000	7.975039871243092
32.6667	7.933666591628894
32.8333	8.044233210163585
33.0000	8.189156354916749
33.1667	8.115886041003508
33.3333	8.159184944998216
33.5000	7.580028803422778
33.6667	7.209572051132080
33.8333	6.702923146402212
34.0000	6.290407021520537
34.1667	6.241005141212259
34.3333	6.482223897271174
34.5000	6.308990661378395
34.6667	6.482928185978101
34.8333	7.045016762485912
35.0000	7.309253261157041
35.1667	7.843994799460676
35.3333	8.649651783692036
35.5000	9.209571186770276
35.6667	9.571116865479766
35.8333	9.692094664590121
36.0000	9.549774518275443
36.1667	9.374675326740963
36.3333	9.556738257637519
36.5000	9.335707146070737
36.6667	9.065176501847789
36.8333	9.106287019779920
37.0000	8.870450993062192
37.1667	8.373776038724404
37.3333	7.949507214686407
37.5000	7.706123690271651
37.6667	7.244705459002402
37.8333	6.959499181687925
38.0000	6.620503998726417
38.1667	6.846574977133097
38.3333	7.316583599382497
38.5000	7.865038954174724
38.6667	8.235305500183847
38.8333	8.717894385478754
39.0000	8.976832800604194
39.1667	8.962555795144450
39.3333	9.023892751482428
39.5000	9.172536145740478
39.6667	9.310580717625442
39.8333	9.122896795520669
40.0000	9.283417230349805
40.1667	8.742863923446404
40.3333	8.402973999585937
40.5000	8.058938516285748
40.6667	8.055665578927810
40.8333	7.419500283005030
41.0000	7.167889875494164
41.1667	7.091273855039677
41.3333	6.776836318474911
41.5000	6.473275086022409
41.6667	6.660648251230915
41.8333	7.093586138798587
42.0000	6.933366596707863
42.1667	7.254849103125834
42.3333	7.646823706435088
42.5000	7.848641770334143
42.6667	8.055596015930366
42.8333	8.578487345054150
43.0000	9.021917962833113
43.1667	9.048401254242851
43.3333	9.425247636095060
43.5000	9.610094503912896
43.6667	9.813010367962686
43.8333	9.722297970605611
44.0000	9.935664726717482
44.1667	9.804293094789911
44.3333	9.605977086008496
44.5000	9.517866059956322
44.6667	9.322721042475942
44.8333	8.817484377463956
45.0000	8.330439375525847
45.1667	8.172528512515420
45.3333	7.611401688808644
45.5000	7.031116779113852
45.6667	6.989217937691383
45.8333	6.986202947243924
46.0000	6.523678794373398
46.1667	6.381679779923457
46.3333	6.755338946091980
46.5000	6.723319255318225
46.6667	6.559957679255833
46.8333	6.883143687630139
47.0000	6.780836325980224
47.1667	6.491760233713810
47.3333	6.599593546143391
47.5000	6.815776196460849
47.6667	6.786362550074215
47.8333	7.175535589843662
48.0000	7.697859344840124
48.1667	7.930006521192642
48.3333	8.101467090683681
48.5000	8.461494927167056
48.6667	8.747076666072324
48.8333	8.759057476468922
49.0000	8.785558050448248
49.1667	8.696046894225057
49.3333	8.297106048511946
49.5000	8.025963624721250
49.6667	7.776854876526208
49.8333	7.521541461831210
50.0000	7.447919218092395
50.1667	7.301328138198500
50.3333	7.174291651550496
50.5000	7.273569210485095
50.6667	7.215672062265069
50.8333	7.266653400270346
51.0000	7.324807499433128
51.1667	7.340250836601977
51.3333	7.205664748432522
51.5000	7.582734123411240
51.6667	7.964968844267504
51.8333	8.528530626130948
52.0000	9.017640590677107
52.1667	9.307302411831225
52.3333	9.342674271096676
52.5000	9.171818688008385
52.6667	9.150971005645196
52.8333	9.008379237099303
53.0000	8.735473853011513
53.1667	8.278630971079380
53.3333	8.054128049154954
53.5000	7.804453907961298
53.6667	7.776466672433670
53.8333	7.821447938644093
54.0000	8.014382368518119
54.1667	7.897711007311931
54.3333	7.721543843758298
54.5000	7.683878522613069
54.6667	7.588395475127296
54.8333	7.488452359688942
55.0000	7.942895466638757
55.1667	8.330821661379032
55.3333	8.681585825120532
55.5000	9.228563107916051
55.6667	9.843137621015863
55.8333	9.855461766672681
56.0000	10.06477762095298
56.1667	9.658251206902838
56.3333	9.448748171654254
56.5000	8.963811636283356
56.6667	8.800033253027490
56.8333	8.335303853305250
57.0000	8.414876499654341
57.1667	8.201609455692020
57.3333	8.049232711147486
57.5000	7.781774603941143
57.6667	7.445484152083317
57.8333	7.149147106420886
58.0000	7.001776126227121
58.1667	6.564879064627094
58.3333	6.418999783091262
58.5000	6.424037675857200
58.6667	6.276125766119010
58.8333	6.215045616246740
59.0000	6.622073667573079
59.1667	7.013286461252379
59.3333	7.454395152890563
59.5000	7.970647977491732
59.6667	8.439613394740231
59.8333	8.697728486402447
60.0000	8.802136452158926
60.1667	8.682848025419254
60.3333	8.441616194292568
60.5000	7.857807753176723
60.6667	7.447534934507218
60.8333	6.822159930016941
61.0000	6.233940177733304
61.1667	5.542370851004868
61.3333	5.108867681599675
61.5000	5.177166535293786
61.6667	5.444620700825718
61.8333	5.734247687305167
62.0000	6.831144792583375
62.1667	7.898221567529236
62.3333	8.561415222769513
62.5000	8.855905980023964
62.6667	9.555157858154475
62.8333	9.379844877156067
63.0000	9.314041925249470
63.1667	9.081261738895321
63.3333	9.164497862782239
63.5000	8.969389334562369
63.6667	9.128117709226313
63.8333	8.950447508057941
64.0000	8.711417124948245
64.1667	8.613877675108929
64.3333	8.770508487306289
64.5000	8.425107774686452
64.6667	8.266157178909786
64.8333	8.159809176401236
65.0000	7.740647629514431
65.1667	6.791049450611532
65.3333	6.296864579926236
65.5000	5.503895715938102
65.6667	4.921100877612667
65.8333	4.903273064104848
66.0000	5.257962205160657
66.1667	5.674475724283656
66.3333	6.750493284607394
66.5000	7.809098130763684
66.6667	8.421604987425049
66.8333	9.262306913559888
67.0000	10.08614908458565
67.1667	10.33024652948226
67.3333	10.50593718714132
67.5000	10.59971769534271
67.6667	10.71989848439114
67.8333	9.914625546410468
68.0000	9.953736621273263
68.1667	9.728039621027133
68.3333	9.299679984903369
68.5000	8.194167090647737
68.6667	7.821984650151716
68.8333	6.805399939351776
69.0000	5.876450405571386
69.1667	5.334551708919416
69.3333	5.385535350506450
69.5000	5.462595752755828
69.6667	5.922995390002708
69.8333	6.645185322503559
70.0000	6.901669442585816
70.1667	7.522222597209649
70.3333	7.615043763002925
70.5000	7.814320232078852
70.6667	8.192803708277495
70.8333	8.459358149574781
71.0000	8.630175637815585
71.1667	9.184945820091597
71.3333	9.050905099913582
71.5000	8.583702228870731
71.6667	8.879456748647751
71.8333	8.823423339221494
72.0000	8.508247943396945
72.1667	8.661264477202137
72.3333	8.095788513567527
72.5000	8.204111982665665
72.6667	7.832628892022544
72.8333	8.118490168432757
73.0000	8.522706861123000
73.1667	9.402504008086058
73.3333	9.241227508868818
73.5000	9.556156146126089
73.6667	9.508552013928623
73.8333	9.297067625885795
74.0000	9.538836088184881
74.1667	9.512794829574776
74.3333	9.255912459929394
74.5000	9.065686158087852
74.6667	8.770525127945099
74.8333	8.198391016380636
