# Supplementary material for: Polarisation of decayless kink oscillations of solar coronal loops
Source: Nat Commun. 2023 Sep 12;14:5298. doi: 10.1038/s41467-023-41029-8 (PMC10497544; doi:10.1038/s41467-023-41029-8)
Supplement: Supplementary file 5 — Source Data [file 41467_2023_41029_MOESM5_ESM.zip › SourceData/Fig3a/fig3a_slit5.txt]

0.00000	6.601354835000092
0.166667	6.788358804771805
0.333333	6.496627232237707
0.500000	6.108618273394797
0.666667	6.141305147428823
0.833333	6.227119059992358
1.00000	5.808706919355348
1.16667	6.185101411844305
1.33333	6.228536877185729
1.50000	6.033629366716162
1.66667	5.734545112560646
1.83333	5.767762095863670
2.00000	5.220688047520891
2.16667	5.128941124849440
2.33333	5.760698958469428
2.50000	5.744528293736782
2.66667	6.351964045000265
2.83333	6.600356866284219
3.00000	6.814259851208723
3.16667	6.355596997657346
3.33333	6.728051291810681
3.50000	6.469635479367352
3.66667	6.647999235269092
3.83333	7.106947498917663
4.00000	7.300967802188268
4.16667	7.335599611762911
4.33333	7.520103610191294
4.50000	8.029863111607968
4.66667	8.509222508480420
4.83333	9.049681243826358
5.00000	9.411614044448283
5.16667	9.643576453976040
5.33333	9.246214428996929
5.50000	9.036820923503093
5.66667	8.061721842868961
5.83333	7.546284075773829
6.00000	6.629089766865310
6.16667	5.357451228481630
6.33333	4.226685605443704
6.50000	5.438874258041009
6.66667	5.013255966893285
6.83333	5.946912167895836
7.00000	6.314772746126897
7.16667	6.008025938481383
7.33333	4.751784191850541
7.50000	4.909002181106218
7.66667	3.545708938853589
7.83333	3.587777322294228
8.00000	4.367111109265192
8.16667	4.996364227740234
8.33333	5.257508803978140
8.50000	5.718302761476443
8.66667	6.397015893339285
8.83333	6.058214540848002
9.00000	5.723880808245237
9.16667	5.405830370472724
9.33333	5.478533548615658
9.50000	5.016045182183536
9.66667	5.091483189907208
9.83333	5.089018889400920
10.0000	5.201906987677221
10.1667	5.570990017459255
10.3333	6.709849938201778
10.5000	6.586684369601691
10.6667	6.942868599061682
10.8333	6.092345982358188
11.0000	6.446101069178529
11.1667	6.101098541895983
11.3333	6.721388419394373
11.5000	7.100076308918151
11.6667	8.388512266397253
11.8333	8.381667536881746
12.0000	9.068172696419989
12.1667	8.795041796406363
12.3333	7.857112704406371
12.5000	7.068097062725872
12.6667	6.075595279205420
12.8333	4.648703134681621
13.0000	4.433737794491472
13.1667	4.422418506181373
13.3333	4.879219474314204
13.5000	4.666208264580591
13.6667	4.985234368839550
13.8333	4.281695225717349
14.0000	4.497603939341304
14.1667	4.469424553079892
14.3333	5.618084513457676
14.5000	5.280831098817727
14.6667	6.532286952195578
14.8333	6.545743457764722
15.0000	6.946176015742029
15.1667	6.997935113077824
15.3333	8.217997310672237
15.5000	8.569396534088641
15.6667	9.109188038917512
15.8333	9.158996641920474
16.0000	8.268782924342357
16.1667	7.820974593859042
16.3333	7.208896412227354
16.5000	7.159750625930784
16.6667	6.422825721880772
16.8333	7.050168494289203
17.0000	6.941326173712314
17.1667	6.975170399429294
17.3333	6.199612415917699
17.5000	5.647170312643222
17.6667	4.855256564129842
17.8333	4.274907068786288
18.0000	4.370684793797471
18.1667	4.791397608796332
18.3333	5.597592256802464
18.5000	6.660447542594183
18.6667	7.129142925034187
18.8333	7.214409100098563
19.0000	7.526047859926859
19.1667	7.394546013521920
19.3333	6.874773579457733
19.5000	6.830142297219046
19.6667	7.192550746597368
19.8333	6.964546917723125
20.0000	6.411277610974963
20.1667	5.578115030324923
20.3333	6.005644547621273
20.5000	5.529391390457047
20.6667	5.822729894776870
20.8333	6.250267415266226
21.0000	7.384068843750053
21.1667	6.615637062322300
21.3333	6.284195523709229
21.5000	5.739071457467804
21.6667	5.629449566806914
21.8333	5.095473182140115
22.0000	5.563652047358606
22.1667	5.335411577875248
22.3333	5.608013598070597
22.5000	6.310541002517803
22.6667	7.021046355431920
22.8333	6.623375743149579
23.0000	7.376715641915843
23.1667	7.622866679507387
23.3333	7.721144432833539
23.5000	7.571790951196381
23.6667	7.748373211575057
23.8333	7.465788964202690
24.0000	6.805986454074461
24.1667	6.094424642670013
24.3333	5.212698362822966
24.5000	5.189250231279113
24.6667	5.036520085563499
24.8333	5.727359450090045
25.0000	5.618462988611474
25.1667	6.399805377500922
25.3333	6.511969598508639
25.5000	6.714530431862275
25.6667	6.428404340884269
25.8333	7.101829882998449
26.0000	7.031345829379001
26.1667	6.846850784583669
26.3333	7.050677546597820
26.5000	7.167367054156127
26.6667	6.913372820127498
26.8333	6.784141196945283
27.0000	7.110693084707986
27.1667	7.198577460542630
27.3333	6.753432749285931
27.5000	6.496008583437097
27.6667	6.379586986769120
27.8333	6.181254349411408
28.0000	5.695211288988898
28.1667	6.066872647036656
28.3333	6.416460985628598
28.5000	6.190007706264100
28.6667	5.988166471012053
28.8333	5.897902165092907
29.0000	5.665994912237281
29.1667	5.279016902695024
29.3333	5.466193388495213
29.5000	5.965991582344835
29.6667	6.204834929667213
29.8333	6.308853826990569
30.0000	6.467280886419293
30.1667	6.688880338700720
30.3333	6.181221865418553
30.5000	6.053827296487849
30.6667	5.879864032887533
30.8333	6.028775534598072
31.0000	5.628568201027911
31.1667	5.904237057190393
31.3333	6.125711419379263
31.5000	6.644074407095753
31.6667	6.662945042489750
31.8333	7.274052494158613
32.0000	7.318170973536138
32.1667	7.373090787665777
32.3333	7.118435740376234
32.5000	6.956480731975232
32.6667	6.772949604767365
32.8333	6.498508043467025
33.0000	6.386648064474294
33.1667	6.255925419416596
33.3333	6.034358937980126
33.5000	5.386296622725844
33.6667	4.994974658207428
33.8333	4.703420022708036
34.0000	4.288523750265691
34.1667	4.210421887506345
34.3333	4.301035434900591
34.5000	4.580585801089294
34.6667	4.864405205777021
34.8333	5.491762357046369
35.0000	5.920456058682253
35.1667	6.491558229672392
35.3333	7.203909351915490
35.5000	7.732847628532662
35.6667	7.960915331935194
35.8333	8.265092494867826
36.0000	8.356264469632261
36.1667	8.075534489620876
36.3333	8.048821211484263
36.5000	8.091392547421753
36.6667	7.816992235383671
36.8333	7.679630010808500
37.0000	7.580976483271517
37.1667	6.930476888685530
37.3333	6.128700779601474
37.5000	5.630590914401784
37.6667	5.412003276640231
37.8333	4.986821708840082
38.0000	4.970012104874654
38.1667	5.348321371441787
38.3333	6.070029022571839
38.5000	6.179945859439250
38.6667	6.702647641839638
38.8333	7.195321836060456
39.0000	7.430370411504569
39.1667	7.353769015184772
39.3333	7.459462168222458
39.5000	7.491644866086304
39.6667	7.205005750340934
39.8333	7.071450964585934
40.0000	7.286591762290488
40.1667	7.100626363004864
40.3333	6.802039589477234
40.5000	6.765401336988983
40.6667	6.631142104892849
40.8333	5.927437823173594
41.0000	5.847864178193150
41.1667	5.665803729324763
41.3333	5.254026385042097
41.5000	5.255200086465144
41.6667	5.447749376735558
41.8333	5.639030583763372
42.0000	5.843014885088829
42.1667	6.403124265369474
42.3333	6.510077948789659
42.5000	6.593843017112407
42.6667	6.598949022131380
42.8333	6.872559967406652
43.0000	6.959990645856595
43.1667	6.922926065617593
43.3333	7.450364551889141
43.5000	7.903592847590946
43.6667	8.125757623142237
43.8333	7.732405047120539
44.0000	8.306527441071140
44.1667	7.950259889715356
44.3333	7.751793286732451
44.5000	7.643502171670256
44.6667	7.964976392494004
44.8333	6.915420117794985
45.0000	6.512533245560959
45.1667	5.962892254717860
45.3333	5.748058991300762
45.5000	5.395661945045619
45.6667	5.596969041091979
45.8333	5.685300668520400
46.0000	5.496554378598766
46.1667	5.070401289009061
46.3333	5.159726422573419
46.5000	4.946432634224347
46.6667	4.899501082325290
46.8333	5.059491613471534
47.0000	4.699412006694528
47.1667	4.608683143850257
47.3333	4.674520686485766
47.5000	4.914142918933523
47.6667	5.189013502998035
47.8333	5.830618913146433
48.0000	6.134716916853500
48.1667	6.826090577398718
48.3333	6.639779714576520
48.5000	6.825136635996483
48.6667	7.168237002515278
48.8333	7.087422917499798
49.0000	6.698039448274674
49.1667	6.643927454969658
49.3333	6.359450650317319
49.5000	6.077807621264168
49.6667	5.784689119893211
49.8333	5.729185468410952
50.0000	5.562223385630998
50.1667	5.535575276191793
50.3333	5.291207132431825
50.5000	5.316995950726556
50.6667	5.538741645473649
50.8333	5.909577298976645
51.0000	5.903258874982580
51.1667	6.111566710986808
51.3333	6.335913760841690
51.5000	6.657126619738012
51.6667	6.900889314802464
51.8333	7.456889374976777
52.0000	7.757491305303486
52.1667	7.787224669792043
52.3333	7.569999430814056
52.5000	7.471270765535078
52.6667	7.224525073660176
52.8333	7.137878949107097
53.0000	6.817071991754394
53.1667	6.528222452847962
53.3333	6.105357891736847
53.5000	5.913244734329695
53.6667	5.868937599494456
53.8333	6.283173287745702
54.0000	6.428237767864866
54.1667	6.438760121602804
54.3333	6.192477595627711
54.5000	5.840145130966393
54.6667	5.635876680362138
54.8333	5.544008891071355
55.0000	6.098202484321447
55.1667	6.957025569963825
55.3333	7.633154436374387
55.5000	8.162799855932477
55.6667	8.634402836342986
55.8333	8.687508632407473
56.0000	8.422868640781736
56.1667	8.232400630251972
56.3333	7.989706277499221
56.5000	7.459011489739716
56.6667	7.339085979448177
56.8333	7.000218936005902
57.0000	6.812752535851109
57.1667	6.599644004066464
57.3333	6.714243535100994
57.5000	6.401798349211663
57.6667	6.401963349639007
57.8333	5.904707089117279
58.0000	5.538160585009704
58.1667	5.106552268913484
58.3333	4.867974219576547
58.5000	4.441946842685274
58.6667	4.327918670506682
58.8333	4.196494733889712
59.0000	4.448154116479723
59.1667	4.429300463307928
59.3333	4.883556098587027
59.5000	5.615674896524297
59.6667	6.455897009599238
59.8333	6.881155599779595
60.0000	7.507872816897979
60.1667	7.702868410936546
60.3333	7.491943339720200
60.5000	6.898557166550365
60.6667	6.188499147111127
60.8333	5.193942832962700
61.0000	4.201094292813771
61.1667	2.889570111274858
61.3333	2.283119045377072
61.5000	2.204694528715035
61.6667	2.510832431993991
61.8333	3.059754713025486
62.0000	4.765492077676584
62.1667	6.267267098300982
62.3333	7.454503408183161
62.5000	8.426428310157529
62.6667	9.110852185113208
62.8333	9.065572488692924
63.0000	8.569765558482166
63.1667	8.028128860886577
63.3333	7.619152378138414
63.5000	7.191949600859304
63.6667	6.873639769599071
63.8333	6.823346739720349
64.0000	6.707489864327455
64.1667	6.325956301018337
64.3333	6.850798428473821
64.5000	7.115900826232848
64.6667	6.745913090133121
64.8333	6.573129003872165
65.0000	6.236880567881119
65.1667	5.131188431788260
65.3333	4.382333708346653
65.5000	3.694974230501312
65.6667	3.045872899401139
65.8333	3.358210072153692
66.0000	3.888434241768728
66.1667	4.220223608314667
66.3333	5.395241459621552
66.5000	6.683603719767341
66.6667	7.505462209391759
66.8333	8.074373221269202
67.0000	8.921897025374644
67.1667	8.929325345059160
67.3333	8.982586463834071
67.5000	8.994791991629651
67.6667	8.538576201467192
67.8333	7.766109650166422
68.0000	8.145679096487465
68.1667	7.692613281155239
68.3333	6.838409886684971
68.5000	6.502095556018010
68.6667	5.420222940299690
68.8333	4.042310513121346
69.0000	3.391412301474114
69.1667	3.765845799324537
69.3333	3.500561207071011
69.5000	4.670941541957821
69.6667	5.611125841453624
69.8333	6.112350517856695
70.0000	5.652487701154629
70.1667	6.541096452474023
70.3333	6.172727160192841
70.5000	6.183158301310874
70.6667	6.306736146201946
70.8333	6.052189396558739
71.0000	6.157727316424333
71.1667	7.101472474053653
71.3333	6.322628194143040
71.5000	6.290467903427849
71.6667	7.854126695251627
71.8333	6.915957460040375
72.0000	6.341696096178020
72.1667	6.971040176250767
72.3333	7.038989809785197
72.5000	6.585133904110197
72.6667	7.184163273544168
72.8333	6.865897579263989
73.0000	7.300793875635817
73.1667	8.153854866813095
73.3333	9.196116799605990
73.5000	9.097800914472650
73.6667	9.443867886969153
73.8333	9.286121270127518
74.0000	9.003841874016445
74.1667	7.884480791279595
74.3333	7.661079935872650
74.5000	7.397729713292771
74.6667	6.864023363526011
74.8333	5.984738072254576
