# Supplementary material for: Polarisation of decayless kink oscillations of solar coronal loops
Source: Nat Commun. 2023 Sep 12;14:5298. doi: 10.1038/s41467-023-41029-8 (PMC10497544; doi:10.1038/s41467-023-41029-8)
Supplement: Supplementary file 5 — Source Data [file 41467_2023_41029_MOESM5_ESM.zip › SourceData/Fig3a/fig3a_slit4.txt]

0.00000	5.302561593685309
0.166667	5.458924253696110
0.333333	5.842793684506546
0.500000	5.594869117529381
0.666667	5.043273951680126
0.833333	5.199521696077179
1.00000	4.683233975903858
1.16667	4.062311164729847
1.33333	4.475794257599525
1.50000	4.835428905531304
1.66667	4.828588793766497
1.83333	5.133016927531025
2.00000	4.948647982243972
2.16667	4.184553270969676
2.33333	4.201640039981798
2.50000	4.148664451105775
2.66667	3.791981357691671
2.83333	4.040463134845644
3.00000	4.467949794166982
3.16667	4.162797861594504
3.33333	3.966712311224483
3.50000	4.043815880287683
3.66667	4.223612395295232
3.83333	4.501016837954595
4.00000	4.991425438752962
4.16667	5.010819941508772
4.33333	5.395460238135183
4.50000	5.486825119350405
4.66667	5.248741312531719
4.83333	5.213707792113802
5.00000	5.558916771792140
5.16667	5.542303718839341
5.33333	5.224483185146765
5.50000	5.365493548103690
5.66667	5.149107432320278
5.83333	4.751185513163961
6.00000	4.489021210155510
6.16667	5.022197823222683
6.33333	4.263618280601611
6.50000	4.760338857105856
6.66667	5.452874172951527
6.83333	6.874456127007577
7.00000	7.449078301112720
7.16667	7.949788083086629
7.33333	6.108981289457459
7.50000	5.111652706932313
7.66667	3.386186547710991
7.83333	2.416610515918281
8.00000	2.515488282357966
8.16667	3.321744341412296
8.33333	3.083178319374286
8.50000	3.807475077133791
8.66667	3.481147968040924
8.83333	3.466075366136395
9.00000	4.308460214354357
9.16667	4.996902196087220
9.33333	4.815833026218443
9.50000	4.907164739506201
9.66667	4.813547057019115
9.83333	4.523664574126889
10.0000	4.169490240004862
10.1667	3.791476293204686
10.3333	4.620627571403412
10.5000	4.023216119918801
10.6667	3.576135636580131
10.8333	3.816291760517768
11.0000	4.188275782024910
11.1667	4.007339329839644
11.3333	4.333642255049676
11.5000	5.197936863758541
11.6667	5.691436429780460
11.8333	5.961912513608547
12.0000	6.381826868204969
12.1667	7.686802005045005
12.3333	6.784166782121877
12.5000	6.323567637415285
12.6667	5.868161689504186
12.8333	4.753582648753816
13.0000	3.827805242373995
13.1667	4.213052351311612
13.3333	3.781463821089089
13.5000	3.456794548753578
13.6667	3.204522804260894
13.8333	2.513720813082871
14.0000	1.911307939668115
14.1667	2.471505427384197
14.3333	3.524770618432681
14.5000	3.693781929889020
14.6667	4.795855768912530
14.8333	5.467332547997001
15.0000	5.576243122596217
15.1667	4.749148645566331
15.3333	6.148584689910862
15.5000	6.284577124071867
15.6667	6.936243526548829
15.8333	6.968765559346371
16.0000	7.197691829973564
16.1667	6.538271220406969
16.3333	5.511897263470294
16.5000	4.960055889353105
16.6667	4.887469828958457
16.8333	5.264471635476679
17.0000	5.474367123424990
17.1667	6.212464964232839
17.3333	5.720686146762138
17.5000	5.150305711012420
17.6667	4.207843957205582
17.8333	2.860586047842511
18.0000	2.985137722105541
18.1667	2.999730782629256
18.3333	3.193225964162746
18.5000	3.816819727310506
18.6667	4.736373757588908
18.8333	4.255778040206015
19.0000	4.920826735081793
19.1667	5.184515275146553
19.3333	5.090103269829275
19.5000	5.099695468916916
19.6667	5.390276488823839
19.8333	4.856751623711747
20.0000	4.184927454901130
20.1667	3.735266879715544
20.3333	3.949641415914551
20.5000	4.051973861188161
20.6667	4.424064854654984
20.8333	5.188832966818819
21.0000	5.727709749266817
21.1667	5.260563937260181
21.3333	4.976078692585736
21.5000	4.358616925161138
21.6667	4.112217764468408
21.8333	3.998340880698307
22.0000	4.045420180267637
22.1667	3.911041750328383
22.3333	4.589967879292914
22.5000	5.001542134316262
22.6667	5.596745629626659
22.8333	6.110669966293659
23.0000	6.657442124244495
23.1667	6.936907240996860
23.3333	6.862131508111067
23.5000	6.564541452688362
23.6667	6.395760725380113
23.8333	5.618682674691675
24.0000	5.351647996431697
24.1667	5.095434108524829
24.3333	4.094479562920809
24.5000	2.961093827206022
24.6667	2.874522216439190
24.8333	2.419400069012120
25.0000	2.338687833366452
25.1667	3.400374591700677
25.3333	4.185423817597628
25.5000	4.913038256394336
25.6667	5.158520746448527
25.8333	5.652244831731499
26.0000	6.045435919393526
26.1667	6.424197578457257
26.3333	6.312875789982556
26.5000	6.414804655817916
26.6667	6.039108367201930
26.8333	5.143872031867616
27.0000	4.809241470973788
27.1667	4.800990533008718
27.3333	4.376361516966458
27.5000	4.424100482714278
27.6667	4.566139231416566
27.8333	4.439380114628093
28.0000	4.503130816926442
28.1667	4.809936299257481
28.3333	4.818064378516957
28.5000	4.625674516960995
28.6667	4.771816971529987
28.8333	4.638133231600764
29.0000	4.613176001393262
29.1667	4.766800562877336
29.3333	4.896538588039038
29.5000	4.762526436864018
29.6667	4.623294660516573
29.8333	4.397616067234645
30.0000	3.924251939050106
30.1667	3.801692728762947
30.3333	3.697165083446269
30.5000	3.764298474432085
30.6667	3.811922085803972
30.8333	3.964377066556344
31.0000	4.027641660024689
31.1667	4.424693088242493
31.3333	4.749881307137692
31.5000	5.062855972659935
31.6667	5.525626522169031
31.8333	6.051611399595683
32.0000	5.940241841636643
32.1667	5.973593232862257
32.3333	6.161841978833221
32.5000	5.675113658111338
32.6667	5.368017388056402
32.8333	5.305500680139007
33.0000	4.896315674000958
33.1667	4.277793708705828
33.3333	4.124496167152301
33.5000	3.790500279327754
33.6667	3.215281230333256
33.8333	2.983721926202399
34.0000	2.839309493017621
34.1667	2.835880177820383
34.3333	2.708177302549703
34.5000	3.061201921766918
34.6667	3.033223693482177
34.8333	3.795346953773119
35.0000	4.234763643522759
35.1667	5.079720814176095
35.3333	5.763965950345430
35.5000	6.732832501880059
35.6667	6.811028280204573
35.8333	7.041120247571793
36.0000	6.956539313040185
36.1667	6.821040208937961
36.3333	6.617972761324530
36.5000	6.518598276485169
36.6667	6.331112737379608
36.8333	5.753512849759284
37.0000	5.212169866704654
37.1667	4.597528399967722
37.3333	4.047479589912340
37.5000	3.751125381952361
37.6667	3.846523768981351
37.8333	3.591773775416284
38.0000	3.887706037952711
38.1667	4.033094094463769
38.3333	4.364045062072409
38.5000	4.635720764507259
38.6667	5.350270733871670
38.8333	5.614972286072251
39.0000	5.964332986208181
39.1667	6.203681066674255
39.3333	6.125103763405979
39.5000	5.791431030679866
39.6667	5.511360818392680
39.8333	5.528529989440373
40.0000	5.469270268389231
40.1667	5.566544404385502
40.3333	5.741637079101584
40.5000	5.589445093786985
40.6667	5.215440500219339
40.8333	4.498294844841221
41.0000	4.299026089378131
41.1667	3.655055214101887
41.3333	3.228477579845825
41.5000	3.203603841585913
41.6667	3.608387659377582
41.8333	3.843100527735121
42.0000	4.347946641758121
42.1667	4.710875734216740
42.3333	4.566258207529142
42.5000	4.380181829040464
42.6667	4.461621480701995
42.8333	4.937829902263324
43.0000	5.483025471020694
43.1667	6.152713067789629
43.3333	6.703202079251607
43.5000	6.955244328654487
43.6667	6.994905783392824
43.8333	6.803660566374259
44.0000	6.777028894370444
44.1667	6.245251882353551
44.3333	5.887035336008420
44.5000	5.295062134184257
44.6667	5.148927388850134
44.8333	4.319540358546710
45.0000	4.306835440942677
45.1667	3.971188122851505
45.3333	4.082222585041103
45.5000	3.998339269882091
45.6667	4.633238065311804
45.8333	4.409251660663884
46.0000	4.652236597607196
46.1667	4.380411576481107
46.3333	4.214618202553329
46.5000	3.803130664854539
46.6667	3.567806372670382
46.8333	3.070073934733834
47.0000	3.073305507040605
47.1667	3.041621140792133
47.3333	2.851094204685520
47.5000	3.155435571696170
47.6667	3.492371928833664
47.8333	3.455668818393258
48.0000	3.642823488188963
48.1667	4.154428566372463
48.3333	4.622138628600342
48.5000	5.021386302353688
48.6667	5.600897753142105
48.8333	5.837025077196827
49.0000	5.847186855902557
49.1667	5.813554445830077
49.3333	5.591529707035470
49.5000	5.202398279644824
49.6667	4.836200367828904
49.8333	4.614802611468842
50.0000	3.997754112402318
50.1667	4.007890850458202
50.3333	3.689648502319321
50.5000	3.748847235730629
50.6667	3.837666654970938
50.8333	4.156877793058514
51.0000	3.980600890282450
51.1667	4.678914830513845
51.3333	5.060407506078588
51.5000	5.334485757956023
51.6667	5.555128210589769
51.8333	5.851227834130277
52.0000	5.870871120185278
52.1667	5.687522598085395
52.3333	5.485838923473151
52.5000	5.544756315303934
52.6667	5.203124446797196
52.8333	4.935429524507303
53.0000	4.861966629444090
53.1667	4.870912472206782
53.3333	4.548933565394128
53.5000	4.744863385025890
53.6667	4.736663099037545
53.8333	4.921578276242204
54.0000	4.955775543693504
54.1667	4.932771936638766
54.3333	4.704226460585081
54.5000	4.434250208832319
54.6667	4.107845645462896
54.8333	3.959062754774167
55.0000	4.406993241459221
55.1667	5.071267758255543
55.3333	5.772074583067462
55.5000	6.468034918651684
55.6667	6.991809826577361
55.8333	7.140230803510455
56.0000	6.846072741698581
56.1667	6.652331183249940
56.3333	6.450744789137689
56.5000	6.077222722805073
56.6667	5.667619094801283
56.8333	5.681554791547866
57.0000	5.423765257566990
57.1667	5.148132330653770
57.3333	5.039930611607479
57.5000	4.880307575065007
57.6667	4.568578610142607
57.8333	4.363681279392226
58.0000	3.977215181764354
58.1667	3.675839268286903
58.3333	3.584728504018073
58.5000	3.128409966889248
58.6667	2.740355038772357
58.8333	2.570135736458767
59.0000	2.623215919643771
59.1667	2.773227611421948
59.3333	3.368492026938822
59.5000	4.293086608587024
59.6667	5.020974351909365
59.8333	5.500394235046054
60.0000	5.833804242696282
60.1667	5.905777176516854
60.3333	5.544119740476112
60.5000	5.009777902721024
60.6667	4.441728050465014
60.8333	3.472143014848100
61.0000	2.629831124886613
61.1667	1.828350753222240
61.3333	0.9989192730173930
61.5000	0.5741972420636028
61.6667	0.6110539549282805
61.8333	1.347161736795264
62.0000	2.420115385822160
62.1667	4.170840283527684
62.3333	5.418802799541235
62.5000	6.742964552631109
62.6667	7.240215913325507
62.8333	7.439825760949911
63.0000	7.098509892618272
63.1667	7.006740759486635
63.3333	6.586629451699103
63.5000	6.570083867244390
63.6667	5.927953904193462
63.8333	5.771933152953393
64.0000	5.291232570287813
64.1667	5.054474963664694
64.3333	4.920994366448154
64.5000	5.191414686603592
64.6667	4.624814969289700
64.8333	4.572347874124151
65.0000	4.165094595637621
65.1667	3.327836319507011
65.3333	2.818885197559381
65.5000	2.962217090813982
65.6667	2.690915801298294
65.8333	2.900557197624585
66.0000	3.172339814231273
66.1667	3.553360831873751
66.3333	3.720088926342511
66.5000	4.084038920106050
66.6667	4.561894437832661
66.8333	5.316914447441489
67.0000	6.031852140974934
67.1667	6.730189925895303
67.3333	7.297705322645723
67.5000	7.703555876763386
67.6667	7.698144827411133
67.8333	7.320801113167601
68.0000	7.044184272813234
68.1667	6.111418389075721
68.3333	4.645997419377744
68.5000	3.532467463092281
68.6667	2.594237547021558
68.8333	1.890246348237663
69.0000	1.485944563087279
69.1667	2.311850987251661
69.3333	2.331687722638637
69.5000	3.494448212129184
69.6667	3.798549259001335
69.8333	4.860268546522694
70.0000	4.832069419746699
70.1667	5.309024588164021
70.3333	5.412391448399066
70.5000	5.268275202045437
70.6667	5.377561612829242
70.8333	5.603374003976247
71.0000	5.429680897917913
71.1667	5.029400636544080
71.3333	5.495472233417410
71.5000	5.375055670492239
71.6667	6.296430298027299
71.8333	6.413059162828858
72.0000	6.615853436511657
72.1667	6.125866595407572
72.3333	6.325061002385402
72.5000	5.739487451747458
72.6667	5.216368582146516
72.8333	4.097603201664532
73.0000	3.601370714647167
73.1667	3.183091406894694
73.3333	3.566246305582590
73.5000	3.519329804539947
73.6667	4.602545728920153
73.8333	6.265411795323901
74.0000	6.408627748693759
74.1667	6.002325112382440
74.3333	7.190185336019441
74.5000	6.966778323367961
74.6667	6.134039230219672
74.8333	5.988915926957264
