# Supplementary material for: Polarisation of decayless kink oscillations of solar coronal loops
Source: Nat Commun. 2023 Sep 12;14:5298. doi: 10.1038/s41467-023-41029-8 (PMC10497544; doi:10.1038/s41467-023-41029-8)
Supplement: Supplementary file 5 — Source Data [file 41467_2023_41029_MOESM5_ESM.zip › SourceData/Fig3a/fig3a_slit3.txt]

0.00000	3.966430638977205
0.166667	3.901408405661448
0.333333	3.826387187619774
0.500000	3.473344786277313
0.666667	3.257570067388957
0.833333	3.164462502372553
1.00000	3.369987511743767
1.16667	3.395958150131470
1.33333	3.814166575943652
1.50000	3.647418301784606
1.66667	3.509443850392416
1.83333	3.326176195622065
2.00000	2.878900544386967
2.16667	1.556752989025947
2.33333	1.341511294025562
2.50000	1.192168820113053
2.66667	1.250903227689466
2.83333	1.082930275565163
3.00000	1.775280457726178
3.16667	1.567273149390339
3.33333	1.725132697533094
3.50000	1.874075304213105
3.66667	3.076812326371850
3.83333	3.603976686240573
4.00000	4.277646415070587
4.16667	4.046614859097406
4.33333	4.195260675820255
4.50000	4.318626551151260
4.66667	4.688719944858935
4.83333	4.334087862853098
5.00000	4.968789310339115
5.16667	5.038221383867704
5.33333	4.342063138140871
5.50000	3.880375874466666
5.66667	3.890914603230379
5.83333	3.284258373283993
6.00000	3.262259230364124
6.16667	3.588918101298509
6.33333	4.023634374578290
6.50000	4.035675636880735
6.66667	5.047436890600984
6.83333	4.791860239340389
7.00000	4.600207897706443
7.16667	3.966700913972543
7.33333	3.727919387811293
7.50000	2.307694510552367
7.66667	1.507191622832402
7.83333	1.455723142462146
8.00000	0.8362042441916224
8.16667	0.02034228214949696
8.33333	1.736510206316825
8.50000	3.062266956651549
8.66667	2.990184420352271
8.83333	4.328386729087105
9.00000	5.349628065984835
9.16667	3.884746057620724
9.33333	3.441058233799129
9.50000	3.493184973800947
9.66667	2.555182118559131
9.83333	1.784265021722508
10.0000	2.007647899819607
10.1667	1.572078129589648
10.3333	1.394958919376543
10.5000	1.439741552461228
10.6667	2.218888677484500
10.8333	2.615437073826050
11.0000	2.367642345930587
11.1667	2.466182166876470
11.3333	2.332692532516405
11.5000	2.955316235989875
11.6667	2.990076020994733
11.8333	3.880463980127287
12.0000	3.987912364479310
12.1667	4.871133491230252
12.3333	4.502558579244985
12.5000	4.561812698785313
12.6667	4.176558280234124
12.8333	4.353020594341348
13.0000	4.109177595441006
13.1667	4.180637395678405
13.3333	3.375261245217020
13.5000	3.506257616611380
13.6667	2.490459419732725
13.8333	1.914096941403879
14.0000	1.190834355753984
14.1667	1.756913652415352
14.3333	1.303418900633722
14.5000	1.872474963699513
14.6667	2.065579941944758
14.8333	2.826051213566924
15.0000	2.883273476503361
15.1667	3.090194545715722
15.3333	3.690183896728983
15.5000	4.406443415661384
15.6667	4.285432853435484
15.8333	4.392839929417716
16.0000	4.518460502723805
16.1667	4.419914646590632
16.3333	3.912217279390206
16.5000	3.951861490828884
16.6667	3.966761511155424
16.8333	4.426707183273293
17.0000	4.498564322318307
17.1667	4.886700970935817
17.3333	4.538795716119858
17.5000	4.140215924595801
17.6667	3.376581087804355
17.8333	2.365146247316209
18.0000	1.733142456465842
18.1667	1.628996523329481
18.3333	1.768572390951093
18.5000	1.841201924447676
18.6667	2.325888286686019
18.8333	2.009408748411335
19.0000	2.529597286940682
19.1667	2.898534730427280
19.3333	3.078997561983394
19.5000	3.149450193926993
19.6667	3.956129946634620
19.8333	3.399960431863992
20.0000	2.743962523599628
20.1667	2.133868365844865
20.3333	2.266837531189409
20.5000	2.234034355998299
20.6667	2.551057192741963
20.8333	2.852101690044833
21.0000	3.326680582532834
21.1667	3.130818064490921
21.3333	2.976075394789528
21.5000	3.268562174768295
21.6667	3.076020364867025
21.8333	3.188742068586999
22.0000	3.210307651951267
22.1667	3.155670187626238
22.3333	2.769601558413621
22.5000	3.077055612644639
22.6667	3.413179907480587
22.8333	3.940868415336048
23.0000	4.651795734363583
23.1667	5.453357660800215
23.3333	5.389049434250895
23.5000	5.151727224923466
23.6667	4.406338715349148
23.8333	3.291348631640997
24.0000	2.545001775999861
24.1667	2.650188716402352
24.3333	2.291818427888039
24.5000	1.973250284584818
24.6667	2.503692291023748
24.8333	2.680699057698930
25.0000	2.266925486215081
25.1667	2.538502209832959
25.3333	2.885334790687577
25.5000	3.421189695924290
25.6667	3.498015719633407
25.8333	4.284774789656817
26.0000	4.201401593414228
26.1667	4.593427008361653
26.3333	4.168566051962854
26.5000	4.244448882328004
26.6667	3.824368547126043
26.8333	4.072677433864849
27.0000	4.045971909710934
27.1667	3.558365356443913
27.3333	3.301901808664840
27.5000	3.239965960441615
27.6667	2.681530245264083
27.8333	2.544665191680504
28.0000	2.868395987273927
28.1667	2.904282663524427
28.3333	2.900447765206406
28.5000	2.690118867209793
28.6667	2.469567558706141
28.8333	2.491874682990216
29.0000	2.535507906282342
29.1667	2.216638332833062
29.3333	2.784589072960056
29.5000	3.051570479445644
29.6667	3.008545635423698
29.8333	2.998747489467189
30.0000	3.350578684794967
30.1667	3.093068772466871
30.3333	2.980673864288117
30.5000	2.783290237403682
30.6667	2.584416813723565
30.8333	2.515414747699449
31.0000	2.664380109100694
31.1667	2.886455683319473
31.3333	3.267789458434196
31.5000	3.603775148248618
31.6667	3.776341145442551
31.8333	4.093035702658057
32.0000	3.898586036910467
32.1667	3.717326536624920
32.3333	3.892668951600259
32.5000	3.687344224761192
32.6667	3.403023554151909
32.8333	3.380340862391157
33.0000	3.367817067763300
33.1667	2.751352592854290
33.3333	2.611845891719839
33.5000	2.661449093504646
33.6667	2.212839546929617
33.8333	1.741704871027511
34.0000	1.731531904588183
34.1667	1.649937042185718
34.3333	1.333498340281310
34.5000	1.463423502874347
34.6667	1.789169665382438
34.8333	1.810604936112292
35.0000	2.115629079836087
35.1667	2.809952728119616
35.3333	3.861095600568201
35.5000	4.690377989632525
35.6667	5.356986138817716
35.8333	5.764221237977790
36.0000	5.782550447440078
36.1667	5.548798027090337
36.3333	5.269748548137379
36.5000	4.925249739133363
36.6667	4.801256093537807
36.8333	4.299182968631090
37.0000	3.576384737362949
37.1667	2.928543843659905
37.3333	2.533114023558478
37.5000	1.784906735346820
37.6667	2.061312853898177
37.8333	1.908508644635651
38.0000	2.104488246919894
38.1667	2.465342697981662
38.3333	3.118567036936919
38.5000	3.078139265438564
38.6667	3.853641870413804
38.8333	4.298654803307292
39.0000	4.581095960434205
39.1667	4.639427208790804
39.3333	4.626240355161079
39.5000	4.620696937139665
39.6667	4.301353363582736
39.8333	3.887367605470184
40.0000	3.882152249428588
40.1667	3.965036629670024
40.3333	3.496952274127897
40.5000	3.232754129967987
40.6667	3.205240284343556
40.8333	2.796113603787298
41.0000	2.354826412708663
41.1667	2.064215689783587
41.3333	1.854762598901770
41.5000	1.704112147163411
41.6667	2.017704348739663
41.8333	2.570287085626804
42.0000	2.817633405315059
42.1667	3.234249124297270
42.3333	3.606896691723377
42.5000	3.369898526707907
42.6667	3.044146548177297
42.8333	3.205528402153515
43.0000	3.725000122279526
43.1667	4.114368754092407
43.3333	4.644290070533855
43.5000	4.905316602731059
43.6667	5.383080159779482
43.8333	5.045366843694027
44.0000	4.318771248592862
44.1667	4.471417391337499
44.3333	4.613961464391975
44.5000	4.501251028241738
44.6667	4.327127200914382
44.8333	4.339527113301877
45.0000	3.747072260627403
45.1667	2.976680817711175
45.3333	2.521850156245554
45.5000	2.241423707429056
45.6667	2.229664118037996
45.8333	1.959611134537379
46.0000	2.102725434918859
46.1667	1.671317559962483
46.3333	1.710660402661746
46.5000	1.651583306589462
46.6667	1.597147416616364
46.8333	1.433837133143230
47.0000	1.732901406272950
47.1667	1.681922923341157
47.3333	1.780581164526822
47.5000	2.199441552068899
47.6667	2.451052104782369
47.8333	2.642167397145838
48.0000	2.979642595116814
48.1667	3.279331854368007
48.3333	3.272585961490677
48.5000	3.492621901044492
48.6667	3.819308423769008
48.8333	3.919803666774088
49.0000	3.647436804640682
49.1667	3.464490031784691
49.3333	3.374800281446642
49.5000	2.825765445416024
49.6667	2.626865198851640
49.8333	2.653667331315580
50.0000	2.437706974239493
50.1667	2.377950524746828
50.3333	2.399999948808532
50.5000	2.289856559528265
50.6667	2.414126126942425
50.8333	2.599351938836421
51.0000	2.699816021745407
51.1667	2.822264058386504
51.3333	3.173793602480866
51.5000	3.439026513636189
51.6667	3.746561849399329
51.8333	4.303673488984625
52.0000	4.726572823592431
52.1667	5.000706992425926
52.3333	4.616074881398176
52.5000	4.596980372627538
52.6667	4.096129892854311
52.8333	3.689629518175592
53.0000	3.329872774402335
53.1667	3.172180621167466
53.3333	2.827310124552975
53.5000	2.612339903819788
53.6667	2.776217156411363
53.8333	2.572302512559976
54.0000	3.077484940101559
54.1667	3.003620596711362
54.3333	3.028438307950353
54.5000	2.699293455257571
54.6667	2.725567446434721
54.8333	2.619900743727168
55.0000	3.123006195798727
55.1667	3.748360459949580
55.3333	4.550283990115576
55.5000	5.046353776503442
55.6667	5.222830295824519
55.8333	5.280050223104970
56.0000	5.146617737360042
56.1667	4.866493298558308
56.3333	4.806396868017937
56.5000	4.811828978352612
56.6667	4.452697259922922
56.8333	4.169219213209204
57.0000	4.025875862823748
57.1667	3.755620301410512
57.3333	3.137173263328092
57.5000	3.127480223052808
57.6667	2.713125776598308
57.8333	2.713940906857357
58.0000	2.295703033227207
58.1667	2.260975940089249
58.3333	1.927792107529969
58.5000	1.585718747965166
58.6667	0.9072960749471117
58.8333	0.8323366786900617
59.0000	0.8808211137741289
59.1667	1.116240816367026
59.3333	1.999974410511385
59.5000	2.978543479846174
59.6667	3.569194015963788
59.8333	4.063671690461780
60.0000	4.285019878930925
60.1667	4.206875253529211
60.3333	3.467197701288967
60.5000	3.146686523331294
60.6667	2.322532197595685
60.8333	1.486131123915849
61.0000	0.2464883631026713
61.1667	-0.3292571658165522
61.3333	-1.169657642304085
61.5000	-1.143447945330304
61.6667	-0.9363323922547799
61.8333	0.2928989324205507
62.0000	1.641224669162917
62.1667	3.181453000286552
62.3333	4.315374643665194
62.5000	5.590497053661275
62.6667	6.275091226144386
62.8333	6.136645792998873
63.0000	6.030843681515103
63.1667	5.545444250305828
63.3333	5.468403661334921
63.5000	5.047391010685235
63.6667	4.848813172216727
63.8333	4.289274745323258
64.0000	4.030523855042449
64.1667	3.280398038585969
64.3333	2.406999924376418
64.5000	2.241744391430907
64.6667	2.051570442418321
64.8333	2.243002118272524
65.0000	2.182370860022255
65.1667	2.201172077865623
65.3333	1.830669665297587
65.5000	1.886809487088007
65.6667	1.322763146265377
65.8333	1.047861454386684
66.0000	1.160017006682981
66.1667	1.465417844878571
66.3333	1.560633419193967
66.5000	2.072998614352779
66.6667	3.193570873260138
66.8333	3.992816261315734
67.0000	4.579730342638394
67.1667	4.756615730664377
67.3333	5.442932011519424
67.5000	5.261250069754173
67.6667	5.656586561759769
67.8333	5.494862674976583
68.0000	5.470279652206708
68.1667	4.800505641858428
68.3333	4.384587293420280
68.5000	3.057292528224304
68.6667	2.261672901394240
68.8333	1.990302743190133
69.0000	1.216125233441593
69.1667	0.7661678901264932
69.3333	1.355165479535809
69.5000	1.691224216874756
69.6667	1.866627876650630
69.8333	2.687542888720320
70.0000	3.144860367115363
70.1667	3.099241202888412
70.3333	3.402728718908252
70.5000	3.194749389166946
70.6667	3.516788448435180
70.8333	3.794305184588573
71.0000	3.633900506341409
71.1667	4.204023954999233
71.3333	4.249328716054795
71.5000	4.059289796944662
71.6667	4.305844275560730
71.8333	4.309446577599999
72.0000	4.829531744904724
72.1667	5.544186112606749
72.3333	5.168417330557570
72.5000	3.616310267145397
72.6667	3.738900031107909
72.8333	1.703473543962218
73.0000	1.349288175465905
73.1667	1.313639060817707
73.3333	3.302972979291546
73.5000	1.457336626343738
73.6667	2.561064473314259
73.8333	2.876980888357009
74.0000	3.659341257584611
74.1667	3.141007931634605
74.3333	5.590048434717820
74.5000	5.555773295538994
74.6667	5.277488372828904
74.8333	4.863786818690080
