# Supplementary material for: Polarisation of decayless kink oscillations of solar coronal loops
Source: Nat Commun. 2023 Sep 12;14:5298. doi: 10.1038/s41467-023-41029-8 (PMC10497544; doi:10.1038/s41467-023-41029-8)
Supplement: Supplementary file 5 — Source Data [file 41467_2023_41029_MOESM5_ESM.zip › SourceData/Fig3a/fig3a_slit2.txt]

0.00000	2.205338630665081
0.166667	2.515787456074576
0.333333	2.700665529332618
0.500000	2.581903448371804
0.666667	2.361455577020662
0.833333	2.218661351384706
1.00000	2.101847649762254
1.16667	1.720035396270354
1.33333	2.008809872300868
1.50000	1.577960762755914
1.66667	0.8064046137718843
1.83333	0.4116784877728268
2.00000	0.2867315131456833
2.16667	-0.1606338154379392
2.33333	-0.1438813495794804
2.50000	0.2697074760075853
2.66667	0.6060869773878282
2.83333	0.6971735076451470
3.00000	1.190715062014717
3.16667	1.305646938343344
3.33333	1.813514923205303
3.50000	1.529840047186017
3.66667	2.051604906493074
3.83333	1.875474738122819
4.00000	1.829931164827409
4.16667	1.678061884609199
4.33333	2.195175462608300
4.50000	1.662414120731928
4.66667	1.306727924341609
4.83333	1.638580113092589
5.00000	1.546545695316319
5.16667	1.293373740701159
5.33333	1.803687444270450
5.50000	2.029620771805883
5.66667	2.214549485341930
5.83333	2.497280777221794
6.00000	2.673196442878027
6.16667	2.662293352508857
6.33333	2.978527625590798
6.50000	2.951097691623245
6.66667	2.418599057907003
6.83333	2.004157023854043
7.00000	1.474196764138563
7.16667	1.556605673104755
7.33333	1.228128532294580
7.50000	0.8520834730438698
7.66667	0.7250429009434626
7.83333	0.9509204815018505
8.00000	0.1470447364395397
8.16667	0.4874986543231765
8.33333	0.8979298676449969
8.50000	1.468928396734906
8.66667	1.762273344327274
8.83333	2.228869025671998
9.00000	1.626912725373365
9.16667	1.566170362222409
9.33333	1.339841101913223
9.50000	1.069262264775034
9.66667	0.9263674674807970
9.83333	0.9776088545719375
10.0000	0.9698350076110441
10.1667	0.6297544644930192
10.3333	0.4589530298044091
10.5000	0.7242306099776995
10.6667	0.6107709882027749
10.8333	0.7498145520762792
11.0000	0.8900264415556548
11.1667	1.081386513993417
11.3333	1.187048938809217
11.5000	1.535948263014389
11.6667	1.953983220331828
11.8333	2.398229448841795
12.0000	2.471035480044109
12.1667	2.265370848265217
12.3333	2.464011712315063
12.5000	2.305209576776669
12.6667	2.081456604221732
12.8333	2.127912114672737
13.0000	2.440796639105655
13.1667	2.499240020629563
13.3333	2.212602673235896
13.5000	1.440134078915263
13.6667	0.5647047528432096
13.8333	-0.2575384902755831
14.0000	-0.6145589202110329
14.1667	-1.025424372960037
14.3333	0.1090759834802570
14.5000	0.6684451347406667
14.6667	1.046437009490346
14.8333	1.554704175351195
15.0000	2.228935937533938
15.1667	2.108659895150685
15.3333	2.518427360230198
15.5000	3.111177125998558
15.6667	2.783614130249258
15.8333	3.029062218440151
16.0000	2.762085817854263
16.1667	2.588437917882540
16.3333	2.458369677580075
16.5000	2.283748203784472
16.6667	2.302248607756272
16.8333	2.215549717384490
17.0000	2.706795421390831
17.1667	2.378494982925398
17.3333	2.163335125468604
17.5000	1.617066957497934
17.6667	1.678902488767498
17.8333	1.179504262150281
18.0000	0.8558688099575738
18.1667	0.8168326073745222
18.3333	1.117290535907613
18.5000	1.112938132574248
18.6667	0.2996418684101434
18.8333	0.5364827414589823
19.0000	0.7634202788834965
19.1667	0.2776683002847735
19.3333	0.3947454108377926
19.5000	0.5097083483175644
19.6667	0.4222416396944888
19.8333	0.3395406022472143
20.0000	0.4964406955444605
20.1667	0.4796744558998645
20.3333	1.822174384566326
20.5000	2.122896835908240
20.6667	2.953427447877554
20.8333	3.220795183562117
21.0000	3.206680491491794
21.1667	2.443329693618120
21.3333	2.450270960069757
21.5000	1.697424682858698
21.6667	0.9573627105138016
21.8333	0.5327031318460713
22.0000	0.4971379799420312
22.1667	0.2688471879769958
22.3333	0.2181531509265295
22.5000	0.6224915688349396
22.6667	0.9570620354164339
22.8333	1.835860024906441
23.0000	1.911632880517991
23.1667	2.648525574404653
23.3333	3.465386550483823
23.5000	3.903379021012305
23.6667	3.127283821725779
23.8333	2.562385377413331
24.0000	1.502449100511113
24.1667	1.133535136127361
24.3333	0.7620739263585036
24.5000	0.9724229044492939
24.6667	1.748978191148917
24.8333	2.422802054652430
25.0000	0.9413963856330138
25.1667	-0.3133842262673874
25.3333	-0.01663595821731167
25.5000	0.05578838791650265
25.6667	0.08123916215319360
25.8333	1.765178698776205
26.0000	2.918999748880500
26.1667	2.390409483751105
26.3333	2.415536279122366
26.5000	2.480474835557184
26.6667	2.257633671081946
26.8333	2.522793771172726
27.0000	2.818132214875495
27.1667	2.335308338900505
27.3333	2.223942242688304
27.5000	2.222779110181397
27.6667	2.173557344440841
27.8333	1.975848570053161
28.0000	2.288783060384429
28.1667	2.386902747695142
28.3333	2.209375906492213
28.5000	1.765963486118177
28.6667	1.294581688712779
28.8333	1.524402425622728
29.0000	0.6953267555670543
29.1667	0.5998235864762649
29.3333	0.3465712742099250
29.5000	0.6048868014923603
29.6667	0.1663807260362737
29.8333	0.5638940011077613
30.0000	0.6419002459615215
30.1667	0.9227960160142745
30.3333	0.8812414801377444
30.5000	0.8773152052239918
30.6667	1.167034165524480
30.8333	1.463593463867894
31.0000	1.756430418195441
31.1667	1.955105326959684
31.3333	2.076605393521191
31.5000	2.208646387825357
31.6667	1.886928580623065
31.8333	2.000778106362406
32.0000	2.475156094323559
32.1667	2.262684991083206
32.3333	2.117545225700267
32.5000	2.098789704158877
32.6667	1.842227377315204
32.8333	1.232367438746463
33.0000	1.438409832575230
33.1667	1.210803468395884
33.3333	0.9585088391463800
33.5000	0.5550059825835192
33.6667	0.1416676875455687
33.8333	-0.3461536257205329
34.0000	-0.2659822978938045
34.1667	-0.1905153209106318
34.3333	-0.07380911618973451
34.5000	0.3438931931078599
34.6667	0.5350576428161289
34.8333	0.3625916229844603
35.0000	0.8627728898978659
35.1667	1.441969310453565
35.3333	2.119821204428572
35.5000	2.853943221662158
35.6667	3.863832245317655
35.8333	3.869914790857067
36.0000	4.037332166202448
36.1667	3.766759855174198
36.3333	3.830956403390117
36.5000	3.403833639036807
36.6667	3.137008405768947
36.8333	3.081690750461331
37.0000	2.720375577817181
37.1667	2.055909347983071
37.3333	0.9634067777681040
37.5000	0.5269782297868493
37.6667	-0.02452477760899896
37.8333	-0.3883680373535139
38.0000	-0.3779055151443060
38.1667	0.2306882366982286
38.3333	0.8017727820893286
38.5000	1.194556355477927
38.6667	2.123833071750623
38.8333	2.660999456846813
39.0000	3.103928928128898
39.1667	3.348022088757947
39.3333	3.432376304625120
39.5000	3.351645322301059
39.6667	2.931485023046862
39.8333	2.515482215144480
40.0000	2.361402026186076
40.1667	2.140990983746861
40.3333	1.534063730971521
40.5000	1.371276356295082
40.6667	1.422462806393243
40.8333	0.9849139039087421
41.0000	1.089799996876947
41.1667	1.206462786868519
41.3333	1.172016374185860
41.5000	1.100409940384996
41.6667	1.015757147059281
41.8333	0.8785751111460764
42.0000	0.8278700936875043
42.1667	1.236517581924385
42.3333	1.357190677371534
42.5000	1.745298222831993
42.6667	1.640488560997717
42.8333	1.820088089563860
43.0000	1.778943576294021
43.1667	2.152216196715888
43.3333	2.630465704226624
43.5000	2.761355465768101
43.6667	3.317710376427383
43.8333	3.043105085042150
44.0000	2.657604249636137
44.1667	2.303609704728974
44.3333	2.217860521683623
44.5000	1.947548670825780
44.6667	2.108134071304563
44.8333	2.022477988219491
45.0000	1.999355229050336
45.1667	1.771960592076577
45.3333	1.217266612337115
45.5000	0.9065806662155130
45.6667	0.8309665509008596
45.8333	0.6540131326662982
46.0000	0.6700045321485807
46.1667	0.6192244681122526
46.3333	0.4620871200203847
46.5000	0.3801520411879147
46.6667	0.3428333588210248
46.8333	0.1976571030790719
47.0000	0.0004394168214811867
47.1667	0.1181407773382439
47.3333	0.2167124866394210
47.5000	0.2279409856721466
47.6667	0.3060115326909651
47.8333	0.6791780395635908
48.0000	0.9530902811618410
48.1667	1.157414041434189
48.3333	1.419860833481418
48.5000	1.757102540843872
48.6667	1.970543187003474
48.8333	2.168712831887405
49.0000	2.174465194412235
49.1667	1.756441234547159
49.3333	1.757568058688368
49.5000	1.375215741856817
49.6667	1.072997214328046
49.8333	1.011559367683163
50.0000	0.9682178222337037
50.1667	0.8209523448610644
50.3333	0.7773802225470319
50.5000	0.9101634938656943
50.6667	0.9515002551647194
50.8333	1.291798052738721
51.0000	1.433082764107378
51.1667	1.782096911683719
51.3333	2.048492125264073
51.5000	2.527638003287262
51.6667	2.476282611499159
51.8333	2.788592880915803
52.0000	3.186956577849889
52.1667	2.858931929485284
52.3333	2.593519103961485
52.5000	2.320023764070456
52.6667	1.808321666960743
52.8333	1.265587600518098
53.0000	1.441797781824388
53.1667	0.9729165239594930
53.3333	1.105729472814683
53.5000	1.411918682530918
53.6667	1.367699758797842
53.8333	1.158760223377015
54.0000	1.558454031548130
54.1667	1.393231501168013
54.3333	1.101808388481934
54.5000	1.161220450219637
54.6667	1.385080823318876
54.8333	1.037787774222572
55.0000	1.449977148649510
55.1667	2.104305425269512
55.3333	2.749826640711040
55.5000	3.068305632834956
55.6667	3.686892773348724
55.8333	3.813226199134944
56.0000	3.545135453430459
56.1667	3.393734882526461
56.3333	3.227131198767955
56.5000	3.137294470308870
56.6667	2.938730115397687
56.8333	2.380483900105860
57.0000	2.063984346201923
57.1667	1.282249772957933
57.3333	1.048670950132026
57.5000	0.9103400826366703
57.6667	0.9862113771843696
57.8333	0.8034805491100144
58.0000	1.190189910224000
58.1667	0.7495173584510014
58.3333	0.5031488107147042
58.5000	-0.01643869663161013
58.6667	-0.5530373349421911
58.8333	-0.8258499411395186
59.0000	-0.5543346962784517
59.1667	-0.4269346537093872
59.3333	0.3433177520748467
59.5000	1.510160025926208
59.6667	2.516000616976365
59.8333	3.306398155139060
60.0000	3.561554328284342
60.1667	3.627900055019697
60.3333	3.101492790085617
60.5000	1.777798832576543
60.6667	0.08175728919158409
60.8333	-0.9864776386700558
61.0000	-1.986441081404207
61.1667	-3.141570014697827
61.3333	-3.288768897197718
61.5000	-2.648366401820622
61.6667	-2.136201762536085
61.8333	-1.261302697851646
62.0000	0.1174548695337569
62.1667	1.344686961439150
62.3333	2.556200301072958
62.5000	3.786177629227162
62.6667	4.714820139834605
62.8333	4.672762442419430
63.0000	4.753756587890407
63.1667	4.091615655770372
63.3333	3.454235203322802
63.5000	3.224707935157423
63.6667	3.092033557982547
63.8333	2.432144921458625
64.0000	2.102834947186245
64.1667	1.710498646337923
64.3333	0.5037978182716918
64.5000	0.5548741281795542
64.6667	0.5311941556481412
64.8333	0.3244323196618735
65.0000	-0.05368987202155240
65.1667	0.2896140154467590
65.3333	-0.06089555930806356
65.5000	-0.09634540482015219
65.6667	-0.2089978972852078
65.8333	-0.1050195242126934
66.0000	-0.1922940664635244
66.1667	0.07772963668817923
66.3333	0.1206225305889230
66.5000	0.7148826269330643
66.6667	1.106804563609849
66.8333	1.801794741988529
67.0000	2.164587829908740
67.1667	2.859452557926483
67.3333	3.163719219457191
67.5000	3.707092448689688
67.6667	3.907167648010207
67.8333	4.117260786109471
68.0000	3.561352381060369
68.1667	2.924542822062492
68.3333	2.575031430595036
68.5000	1.804752626164552
68.6667	0.7037636176515752
68.8333	0.6313109180743769
69.0000	0.4343668253148341
69.1667	0.04509467356682495
69.3333	0.3387198601173886
69.5000	0.6864255678862426
69.6667	0.9940878419680719
69.8333	1.216238120959071
70.0000	1.546804344992928
70.1667	1.626117273273414
70.3333	1.157782313585009
70.5000	0.8044266292880320
70.6667	1.318021989784247
70.8333	1.485887958924604
71.0000	1.406241793369918
71.1667	2.998166612470475
71.3333	4.696528736302193
71.5000	4.600429225841635
71.6667	6.031112635559468
71.8333	6.011766523212724
72.0000	5.548470098233329
72.1667	5.261504702141893
72.3333	5.798200619618096
72.5000	4.279498652655041
72.6667	3.791710650631272
72.8333	2.631469858509453
73.0000	0.7109129450639486
73.1667	-0.7870152148477527
