# Supplementary material for: Polarisation of decayless kink oscillations of solar coronal loops
Source: Nat Commun. 2023 Sep 12;14:5298. doi: 10.1038/s41467-023-41029-8 (PMC10497544; doi:10.1038/s41467-023-41029-8)
Supplement: Supplementary file 5 — Source Data [file 41467_2023_41029_MOESM5_ESM.zip › SourceData/Fig3a/fig3a_slit1.txt]

0.00000	0.7485410387392682
0.166667	1.045900279408823
0.333333	1.158678944890523
0.500000	0.9570077492388126
0.666667	0.6138794438819960
0.833333	0.4661093163161315
1.00000	-0.3016180540385600
1.16667	-0.4541211928353556
1.33333	-0.5904673636424085
1.50000	-0.4335701117938572
1.66667	-0.6079099059874052
1.83333	-0.3277653992614963
2.00000	-0.4483552167311307
2.16667	-0.7943710114056624
2.33333	-0.9628973588307348
2.50000	-0.7438291484105164
2.66667	-0.7708034404920525
2.83333	-0.8575564317582878
3.00000	-0.5483493229393339
3.16667	-0.7016798581720625
3.33333	-0.3915951607266716
3.50000	-0.2035630150480083
3.66667	-0.1588759459397608
3.83333	0.1759852731596059
4.00000	0.5948996403079989
4.16667	0.4988983832027337
4.33333	0.5699513210542198
4.50000	0.6899247202976942
4.66667	0.2639690038791999
4.83333	-0.2940157233916745
5.00000	-0.2360821534729352
5.16667	-0.2810727758474261
5.33333	0.02911863862093392
5.50000	0.3813814271176278
5.66667	0.7952706008469402
5.83333	0.9627617508518665
6.00000	0.6356080412555402
6.16667	0.3266298088248938
6.33333	0.4656600986000106
6.50000	0.8578328169044105
6.66667	0.2156697655610448
6.83333	0.4550697977455244
7.00000	-0.3789177836200511
7.16667	-0.3405514182090073
7.33333	-0.4965945981394942
7.50000	-0.1974407542597609
7.66667	-0.5132905755660386
7.83333	0.2469783565994818
8.00000	-0.02468939889281373
8.16667	-0.3548730579190035
8.33333	-0.5867026250968987
8.50000	-0.4284154631806047
8.66667	-0.7468311424923183
8.83333	-0.2531915042246469
9.00000	0.09922835608168910
9.16667	-0.03765584685567867
9.33333	-0.06456599106095103
9.50000	0.2576207960908132
9.66667	-0.6101309388985895
9.83333	-0.8568624031358256
10.0000	-0.2101983124923688
10.1667	-0.06789776595758709
10.3333	-0.3337650309243339
10.5000	-0.1643959127046283
10.6667	-0.1859207004080759
10.8333	-0.5656669151504341
11.0000	-0.4768253271877900
11.1667	0.001827665607738866
11.3333	0.3831277959666822
11.5000	0.5316669648122552
11.6667	0.2284803500509754
11.8333	-0.1308678797202085
12.0000	-0.3635397204728683
12.1667	-0.6878465679300108
12.3333	-0.6147054045758669
12.5000	-0.04924662687362004
12.6667	0.5860873830825984
12.8333	0.9667824190331846
13.0000	1.504454958549407
13.1667	1.382090753459541
13.3333	1.259971930465036
13.5000	0.3421390926215942
13.6667	-0.2879779233768401
13.8333	-1.091221788559241
14.0000	-1.205809480008983
14.1667	-1.940935067015588
14.3333	-1.846171966901957
14.5000	-1.815077039859168
14.6667	-1.510174892978295
14.8333	-1.387915862773946
15.0000	-0.5931714510763948
15.1667	0.4351322209508080
15.3333	0.9650998600395074
15.5000	1.637698492761416
15.6667	1.993212942761632
15.8333	1.980251900080129
16.0000	0.6653931676577206
16.1667	0.6142702960274053
16.3333	0.2112257562549197
16.5000	-0.4931133506032115
16.6667	-0.09443058165783451
16.8333	0.2834896593907023
17.0000	-0.1075794616698436
17.1667	0.5038910546183731
17.3333	0.8148407096516996
17.5000	0.06026860351818664
17.6667	0.1790805529534391
17.8333	-0.1858532276936606
18.0000	-1.281832732769266
18.1667	-1.777416470295198
18.3333	-1.503534490779318
18.5000	-1.038432964137059
18.6667	-0.5711626067075826
18.8333	0.8732170423824011
19.0000	1.432264512620025
19.1667	1.669579693787135
19.3333	1.298221460401221
19.5000	1.103912935934736
19.6667	-0.1167708694208193
19.8333	-0.5339594621322080
20.0000	-1.288710992178371
20.1667	-0.7731098084451266
20.3333	-1.059883045895231
20.5000	-0.8452062086890122
20.6667	-0.05563918740641308
20.8333	0.1249294415247508
21.0000	-0.6057583891867356
21.1667	0.1069141689025180
21.3333	0.4128803644240492
21.5000	-0.2307370830168518
21.6667	-0.4114250853988433
21.8333	-0.6625480471038810
22.0000	-0.8003748193280718
22.1667	-1.398620319256236
22.3333	-1.510227183804791
22.5000	-0.5524516617959043
22.6667	0.3850636901492277
22.8333	0.6213551723343523
23.0000	0.8173403953556215
23.1667	1.934267220601090
23.3333	2.120702784474361
23.5000	2.484009129920885
23.6667	0.9054779254010592
23.8333	-0.4614096997934629
24.0000	-2.643434970591174
24.1667	-3.255712501851750
24.3333	-3.723188118661744
24.5000	-2.007579610614153
24.6667	-0.4945204724245775
24.8333	1.318979569780202
25.0000	1.902398289683188
25.1667	1.940818457512447
25.3333	1.968462175633590
25.5000	2.433054530297493
25.6667	2.268508992326953
25.8333	1.161075280838157
26.0000	1.121101483597384
26.1667	0.5829670786323092
26.3333	-0.3913539215595668
26.5000	-1.500972919262045
26.6667	-0.5104345262740152
26.8333	-0.6109829562287805
27.0000	-0.1485543909290877
27.1667	0.2980221016984809
27.3333	1.221516670731742
27.5000	1.076882690426672
27.6667	1.071584039704727
27.8333	0.7209786181182908
28.0000	0.7520677603941213
28.1667	0.8836713025115307
28.3333	0.2917812294153996
28.5000	0.2034458270315734
28.6667	-0.3051166212810775
28.8333	-0.6182347657180651
29.0000	-1.533948595848741
29.1667	-1.486758648754835
29.3333	-1.829378815978723
29.5000	-1.566276262611591
29.6667	-1.851088247139279
29.8333	-1.336238064961576
30.0000	-1.192981896320355
30.1667	-1.101464001122267
30.3333	-0.6843582786354530
30.5000	-0.07674984117289003
30.6667	0.3488562555121579
30.8333	0.8032494349805939
31.0000	1.326882691810336
31.1667	1.019404401286311
31.3333	1.108689577655594
31.5000	0.7992478892799986
31.6667	0.4362739578573449
31.8333	0.3584928661536072
32.0000	0.8995944775962184
32.1667	0.5315659854552285
32.3333	0.6026053715460503
32.5000	0.6203978524794030
32.6667	0.3741975831357243
32.8333	0.04808680165554238
33.0000	0.1468327278492551
33.1667	-0.2789195286237919
33.3333	-1.040540147064868
33.5000	-1.398786545264674
33.6667	-1.875863726359519
33.8333	-2.480192729306665
34.0000	-2.040428798678348
34.1667	-1.897561933631830
34.3333	-1.795964440268205
34.5000	-1.450267317893130
34.6667	-0.9445274833128918
34.8333	-1.211723486544037
35.0000	-0.6368771056886657
35.1667	-0.1044830203142104
35.3333	0.3160843519142998
35.5000	1.021865216336466
35.6667	1.435037989418593
35.8333	2.104608588891742
36.0000	2.296580945569656
36.1667	2.487900606401202
36.3333	2.376155438162986
36.5000	2.759815084381683
36.6667	2.484801732290622
36.8333	2.416494866505810
37.0000	1.420780257836374
37.1667	1.120471247124592
37.3333	0.02238505630361665
37.5000	-1.477829604461869
37.6667	-2.216173377292945
37.8333	-1.966616919103838
38.0000	-2.268332140858501
38.1667	-1.854531631304683
38.3333	-0.9139711145606231
38.5000	-0.5265737746829524
38.6667	-0.2041783291876577
38.8333	0.09489312604070939
39.0000	0.8759611513118701
39.1667	1.329339643081243
39.3333	1.709357907251037
39.5000	1.753601159225904
39.6667	1.715092859001298
39.8333	1.148327763316230
40.0000	1.246188590107474
40.1667	1.188118189239648
40.3333	0.9518310729971344
40.5000	0.6461726991900268
40.6667	0.3264896361865071
40.8333	-0.2134856331798836
41.0000	-0.6518555762920356
41.1667	-0.7339013219007582
41.3333	-0.7932086955983515
41.5000	-0.4456325110739737
41.6667	-0.7334098083130188
41.8333	-0.6693289276390971
42.0000	-0.3910147553557299
42.1667	-0.2216701683441026
42.3333	-0.2487333244061748
42.5000	0.2829313192741892
42.6667	0.5149231967211814
42.8333	0.5484667864359360
43.0000	0.5683018434417831
43.1667	0.6755682878750666
43.3333	1.204525862573113
43.5000	1.261967216011676
43.6667	1.304953974258571
43.8333	1.162081165614267
44.0000	0.9692286753854408
44.1667	0.4713738119178633
44.3333	0.04546683511646893
44.5000	-0.1039763193916631
44.6667	-0.2577472317531608
44.8333	-0.3607951343414822
45.0000	-0.6597845805440228
45.1667	-0.6482072884085308
45.3333	-0.5881928302014725
45.5000	-0.1305818838368546
45.6667	-0.1840893863332381
45.8333	-0.1342920018107781
46.0000	-0.2566606781429553
46.1667	-0.4378695630616575
46.3333	-0.6816671862423138
46.5000	-0.5897686136409109
46.6667	-0.6843286015029200
46.8333	-0.8739860179149127
47.0000	-1.366603862563664
47.1667	-1.536032356903589
47.3333	-1.735606193745774
47.5000	-1.727376652072147
47.6667	-1.287395622299337
47.8333	-0.9036207706621132
48.0000	-0.7289623992149326
48.1667	-0.4505989648702256
48.3333	-0.08346067297049803
48.5000	0.1160126106236872
48.6667	0.2487013492761651
48.8333	0.4761293204163116
49.0000	0.1638268104497644
49.1667	-0.3201163793945610
49.3333	-0.4325431912102383
49.5000	-0.5634374918727396
49.6667	-0.9090771647119231
49.8333	-0.8609424336933448
50.0000	-0.6182414429955569
50.1667	-0.8940128499260013
50.3333	-0.8804970337431598
50.5000	-0.2590121359606375
50.6667	0.1604925463189139
50.8333	0.2305899003625055
51.0000	0.5295254524118166
51.1667	0.8129185379166110
51.3333	0.7584442248286349
51.5000	0.7925188629362302
51.6667	0.9192708865910124
51.8333	0.9867634873607464
52.0000	1.196374723285074
52.1667	0.9724408025534353
52.3333	0.7400279538144622
52.5000	0.4070883708834890
52.6667	0.05525579433088307
52.8333	-0.2790433789167883
53.0000	-0.2042745534096171
53.1667	-0.2138898971859498
53.3333	0.07303178429262076
53.5000	0.4597421600552913
53.6667	0.4847972656820861
53.8333	0.3503737639345643
54.0000	0.3566156362892569
54.1667	0.09258856829175280
54.3333	-0.2789178162912649
54.5000	-0.6596470220083260
54.6667	-0.6607395571243807
54.8333	-1.214951686174917
55.0000	-1.070355260940288
55.1667	-0.3559149677698180
55.3333	0.2890426169129746
55.5000	0.9621345676840843
55.6667	2.199536498073143
55.8333	2.899228268138361
56.0000	2.781272891973936
56.1667	2.928325807261999
56.3333	2.823585644674965
56.5000	2.184143281616545
56.6667	1.484301942506681
56.8333	0.9925064141631619
57.0000	-0.2273517900763189
57.1667	-0.8469456897160325
57.3333	-0.5475053646165124
57.5000	-0.4521663931306770
57.6667	-0.5204250974572934
57.8333	-0.2104086374158479
58.0000	-0.5695856493303091
58.1667	-1.496233243397867
58.3333	-1.774458737150955
58.5000	-2.507021682523416
58.6667	-2.619156033318486
58.8333	-2.569444035398476
59.0000	-2.368071282747115
59.1667	-2.119800155839691
59.3333	-0.9406027551915160
59.5000	-0.1520836484393128
59.6667	0.6747591145072784
59.8333	1.702712142824413
60.0000	1.576350956486164
60.1667	1.369893370445032
60.3333	1.176546234521735
60.5000	0.5355722730597567
60.6667	-0.5989341792956528
60.8333	-1.453314411734283
61.0000	-2.373502812909365
61.1667	-3.623100294331348
61.3333	-3.962202972001980
61.5000	-4.375451714532672
61.6667	-3.898570780960153
61.8333	-3.195211280350429
62.0000	-1.851582053631134
62.1667	-0.7799032293418690
62.3333	1.150036468480001
62.5000	1.785157970333068
62.6667	2.545803278421086
62.8333	3.107588326139046
63.0000	3.056818920488616
63.1667	2.620266220758954
63.3333	2.478777529407979
63.5000	2.025086483364922
63.6667	1.122558638921309
63.8333	0.3237682740927564
64.0000	-0.5591117100167476
64.1667	-0.6144033916969632
64.3333	-1.286753104969994
64.5000	-1.009201152538240
64.6667	-1.036040640639788
64.8333	-0.5715508139940566
65.0000	-0.9432554585157455
65.1667	-0.9048758590180522
65.3333	-1.500456638501618
65.5000	-1.642257488647829
65.6667	-2.864608909079092
65.8333	-2.703261613787623
66.0000	-2.433873526934641
66.1667	-1.939823221919463
66.3333	-1.518850865512935
66.5000	-0.2193353650786643
66.6667	-0.1193144703547956
66.8333	0.3913612837907675
67.0000	1.578464527928369
67.1667	2.562762939591223
67.3333	3.343948299312254
67.5000	3.868220037650724
67.6667	3.170331664522036
67.8333	2.234453388023546
68.0000	1.326748833416115
68.1667	0.5311929816437304
68.3333	-0.06961867554363145
68.5000	-0.06052328696728796
68.6667	-1.438248763947510
68.8333	-2.120366791889063
69.0000	-2.205204493370952
69.1667	-2.026760665175690
69.3333	-1.361602032222795
69.5000	-0.07343611609733663
69.6667	0.9565674678350433
69.8333	0.3862870174738841
70.0000	0.4097092731747232
70.1667	-0.1556544090637187
70.3333	-0.2119970121093049
70.5000	-0.3447167389699996
70.6667	0.3824759161658891
70.8333	0.8669159191285218
71.0000	1.664177352109395
71.1667	1.553650626518798
71.3333	1.443790980976996
71.5000	1.563127551797717
71.6667	1.963651763266951
71.8333	2.436979920471738
72.0000	2.136320281405937
72.1667	1.597886139178250
72.3333	0.7186369231478786
