# Supplementary material for: Polarisation of decayless kink oscillations of solar coronal loops
Source: Nat Commun. 2023 Sep 12;14:5298. doi: 10.1038/s41467-023-41029-8 (PMC10497544; doi:10.1038/s41467-023-41029-8)
Supplement: Supplementary file 5 — Source Data [file 41467_2023_41029_MOESM5_ESM.zip › SourceData/Fig3a/fig3a_slit19.txt]

0.00000	28.90318845680446
0.166667	29.18026062707958
0.333333	29.22892411006295
0.500000	29.05927351015629
0.666667	29.17415038551070
0.833333	28.77806637850156
1.00000	28.76237004719433
1.16667	28.78706919917845
1.33333	28.79304818535817
1.50000	28.43868996151313
1.66667	28.77823624457028
1.83333	28.42250097650968
2.00000	28.47943560815590
2.16667	28.67570482706170
2.33333	28.75872813373659
2.50000	28.48598962247116
2.66667	28.46671828734658
2.83333	28.32505685004354
3.00000	28.13848756678402
3.16667	28.14596369718963
3.33333	27.68914761520437
3.50000	27.43645585731165
3.66667	27.29873250885167
3.83333	27.58222966583080
4.00000	27.75165212650071
4.16667	28.26580345471232
4.33333	29.63422586237783
4.50000	30.63039368775994
4.66667	31.18417355737144
4.83333	31.39065803740745
5.00000	31.54028602950025
5.16667	31.11058627155073
5.33333	30.28601640767798
5.50000	29.50597602075398
5.66667	29.08532992502864
5.83333	28.53610396319787
6.00000	27.62827009239553
6.16667	27.70588172096154
6.33333	27.70072614807048
6.50000	27.34358076782452
6.66667	27.79341020797189
6.83333	28.17604039583969
7.00000	28.17223037944596
7.16667	28.59043513594579
7.33333	29.28349033498527
7.50000	29.24209189812713
7.66667	29.28133315628888
7.83333	29.34717336830140
8.00000	29.13002715991440
8.16667	28.97279362509322
8.33333	28.98491712357697
8.50000	29.07755258556349
8.66667	29.01554804919460
8.83333	28.92556096132938
9.00000	28.80214744066262
9.16667	29.33911032736872
9.33333	28.82666602686549
9.50000	28.63343800345694
9.66667	28.23593577776041
9.83333	27.99929125204302
10.0000	26.82129019421006
10.1667	27.14765957082564
10.3333	27.32679231260351
10.5000	27.72139473797438
10.6667	27.90082791034385
10.8333	28.59051126092087
11.0000	28.85194619160944
11.1667	28.69642308055163
11.3333	28.81447939839168
11.5000	29.28627973888948
11.6667	29.63750798347523
11.8333	29.63954085312436
12.0000	30.06770352972767
12.1667	30.29616464661568
12.3333	30.24422215179343
12.5000	30.15954022904467
12.6667	30.02799738283318
12.8333	29.66579832832425
13.0000	29.29581857226969
13.1667	28.92527732004097
13.3333	28.48588748130780
13.5000	28.10948540926558
13.6667	27.79750634887731
13.8333	27.55549268545085
14.0000	27.49644464881989
14.1667	27.46387546962469
14.3333	27.57951076167241
14.5000	27.84910991563363
14.6667	28.06740544045946
14.8333	28.21764486566662
15.0000	28.44238063606605
15.1667	28.86464254405193
15.3333	29.19531519616057
15.5000	29.70810388210016
15.6667	30.05065516095684
15.8333	30.37166184040318
16.0000	30.35895061760473
16.1667	30.12681189386240
16.3333	29.64657429213059
16.5000	29.11256681024201
16.6667	28.86502806847671
16.8333	28.64548720136809
17.0000	28.43262116979594
17.1667	28.10485730952223
17.3333	28.19641832180067
17.5000	27.71094160194653
17.6667	27.51210933745759
17.8333	27.58145052980954
18.0000	27.86384858478910
18.1667	27.99993158044181
18.3333	28.44028892971398
18.5000	28.90806961715280
18.6667	29.15633545761142
18.8333	29.51996788661272
19.0000	29.68936126532722
19.1667	29.91506026635045
19.3333	29.80512097441950
19.5000	29.77617226426571
19.6667	29.67616609992593
19.8333	29.52604425365704
20.0000	29.15826670436330
20.1667	28.92549720372827
20.3333	28.64141147820938
20.5000	28.58925240590721
20.6667	28.48524742685721
20.8333	28.46041799472325
21.0000	28.51036275528012
21.1667	28.40647452116938
21.3333	27.88502953107769
21.5000	27.79010697669082
21.6667	27.69839508835341
21.8333	27.53152444867801
22.0000	27.60711169396608
22.1667	27.96131187852809
22.3333	28.02640507368631
22.5000	28.37081093716619
22.6667	28.79414576810145
22.8333	29.32812687401030
23.0000	29.71388568949740
23.1667	30.28233107983813
23.3333	30.48031703871052
23.5000	30.80114144152840
23.6667	30.91010471261357
23.8333	30.62920619603798
24.0000	30.36426712439374
24.1667	29.90544013936797
24.3333	29.33606697224406
24.5000	28.69130691610950
24.6667	28.38939775701419
24.8333	27.67926078575072
25.0000	27.35760772463008
25.1667	27.50992118048958
25.3333	27.41752651575004
25.5000	27.47469559712080
25.6667	27.83864414040921
25.8333	28.61441449410009
26.0000	28.93202149219936
26.1667	29.71791013145312
26.3333	30.35563155027654
26.5000	30.82292758252589
26.6667	30.78504117396674
26.8333	30.83401496421422
27.0000	30.60026031678636
27.1667	30.35741981902500
27.3333	29.72056990549736
27.5000	28.88688092823045
27.6667	27.98877980526063
27.8333	27.21969151725638
28.0000	26.64162086666518
28.1667	26.79356778931901
28.3333	27.13668759630480
28.5000	27.20518763404184
28.6667	27.66061234098206
28.8333	28.26810173459222
29.0000	28.45630580757091
29.1667	28.59954246105569
29.3333	29.12220045981860
29.5000	29.39876793068384
29.6667	29.14378054425033
29.8333	28.97229766082172
30.0000	28.87446099040035
30.1667	28.31340817209569
30.3333	27.80901628167857
30.5000	27.43306828787043
30.6667	26.68762098764056
30.8333	26.17637389374799
31.0000	25.64608941282306
31.1667	25.54455208849954
31.3333	25.80706744203040
31.5000	25.80386440212958
31.6667	27.03890507417146
31.8333	28.49228554737076
32.0000	29.84165762193810
32.1667	30.61951926841686
32.3333	32.44382135287734
32.5000	31.99054512269370
32.6667	32.64179131414162
32.8333	32.19245443168627
33.0000	31.88341962236613
33.1667	31.00611914250551
33.3333	30.57839912790584
33.5000	29.72765259969197
33.6667	28.88250708188209
33.8333	28.15602420562136
34.0000	27.51019560217842
34.1667	27.31138773263735
34.3333	26.45965162779285
34.5000	26.52131191302222
34.6667	26.72980752364662
34.8333	27.02696235915580
35.0000	27.52786225548339
35.1667	28.22504889667537
35.3333	28.68506116590241
35.5000	29.05736359416078
35.6667	29.64476996621827
35.8333	29.94889803314940
36.0000	30.08480476444250
36.1667	30.33301391151088
36.3333	30.44294952314568
36.5000	30.64792667559557
36.6667	30.37107416809426
36.8333	30.11643673771627
37.0000	29.51057665868549
37.1667	28.95498769690003
37.3333	28.44561939863399
37.5000	28.05418656875369
37.6667	27.29891011555027
37.8333	26.95254154201970
38.0000	26.89098880135328
38.1667	26.60085050311618
38.3333	26.83017670059754
38.5000	27.38796604142989
38.6667	27.99001164659648
38.8333	28.58389810707485
39.0000	28.99487465989921
39.1667	29.32104894701546
39.3333	29.60926959455801
39.5000	29.96470810394181
39.6667	30.09343401435920
39.8333	30.10406329693364
40.0000	30.21499293317680
40.1667	30.42684903041450
40.3333	29.88211827405568
40.5000	29.65594419428688
40.6667	29.51540887740730
40.8333	29.10566612781204
41.0000	28.26966575719957
41.1667	27.98390169348486
41.3333	27.55679509366534
41.5000	27.53298010549200
41.6667	27.76272633770312
41.8333	28.27710112000560
42.0000	28.62470804332326
42.1667	28.80094566483170
42.3333	28.70782199178942
42.5000	28.73849556576126
42.6667	28.75056046244665
42.8333	28.93580640630504
43.0000	29.16490612979602
43.1667	29.21269228192753
43.3333	29.34644036675961
43.5000	29.48586849663235
43.6667	29.36250639797721
43.8333	29.59271943050853
44.0000	29.76584928188987
44.1667	29.69557133716552
44.3333	29.51683969852746
44.5000	29.57393552427851
44.6667	29.11995944284391
44.8333	28.96953654923818
45.0000	28.72560987028565
45.1667	28.58776301497035
45.3333	28.41776679034417
45.5000	28.50706034334445
45.6667	28.41745518213888
45.8333	28.41378508507733
46.0000	28.42954136747076
46.1667	28.57787735456763
46.3333	28.80755811255279
46.5000	28.99858754772446
46.6667	29.31282299197422
46.8333	29.47046009374380
47.0000	29.40399400755024
47.1667	29.18460308129410
47.3333	29.04739328619685
47.5000	28.77772538002555
47.6667	28.68392851738128
47.8333	28.90832055062019
48.0000	28.91617324515913
48.1667	29.14249366289991
48.3333	29.16844388107951
48.5000	29.30448075954066
48.6667	29.56501254075695
48.8333	29.83115103679689
49.0000	29.75262606275215
49.1667	29.69383358306913
49.3333	29.21963990142923
49.5000	28.51881018953418
49.6667	27.84304564519790
49.8333	27.21224233296428
50.0000	26.71638507774480
50.1667	26.81517606808676
50.3333	26.59715980302997
50.5000	26.56936017583973
50.6667	26.82558521792147
50.8333	27.18786554951532
51.0000	27.16687549984633
51.1667	27.64487347186885
51.3333	28.14239942073009
51.5000	28.76913798811427
51.6667	29.19313581226407
51.8333	29.74285956798364
52.0000	29.90454562381837
52.1667	30.12619951167252
52.3333	29.97702990157491
52.5000	30.10759344892281
52.6667	29.91375111018171
52.8333	29.95385343370399
53.0000	29.93518581631352
53.1667	29.81653310793856
53.3333	29.50430167646763
53.5000	29.75601936618044
53.6667	29.48116742690523
53.8333	29.27583933879006
54.0000	29.18409418439156
54.1667	28.99289615348101
54.3333	28.57491316569836
54.5000	28.27676237780614
54.6667	27.86943120261531
54.8333	27.78616878170598
55.0000	27.67081603887826
55.1667	27.77100764247591
55.3333	28.21049821438213
55.5000	28.75837441770620
55.6667	29.22202386713395
55.8333	29.47879924012302
56.0000	29.79145138662570
56.1667	29.84071879243695
56.3333	30.02477319998012
56.5000	30.01120307375659
56.6667	30.35538813246746
56.8333	30.05881059723421
57.0000	30.08564721797988
57.1667	29.61363312962058
57.3333	29.36836731074064
57.5000	28.79844388684487
57.6667	28.78740465483438
57.8333	28.48949821896395
58.0000	28.36304313047919
58.1667	28.10458117702625
58.3333	27.93902518057880
58.5000	27.55515369581393
58.6667	27.47122702606313
58.8333	27.11529235333405
59.0000	27.07257456349346
59.1667	27.26120953779011
59.3333	27.84608317585066
59.5000	28.27041999806972
59.6667	28.96323422549210
59.8333	29.24068173371952
60.0000	29.61328322229218
60.1667	29.73221712471605
60.3333	29.58737684963924
60.5000	29.02124322807875
60.6667	28.39725820361481
60.8333	27.56683225390353
61.0000	26.48907743232398
61.1667	25.60655851324272
61.3333	25.30992799464277
61.5000	25.31093854095409
61.6667	25.60000783002237
61.8333	26.27149486736377
62.0000	27.47810281779067
62.1667	28.44137118631683
62.3333	29.51113118093724
62.5000	30.48167340333308
62.6667	31.07293773461520
62.8333	30.98397003163541
63.0000	30.82420261155706
63.1667	30.46205132204197
63.3333	29.96064111077683
63.5000	29.80275437541995
63.6667	29.64714661862759
63.8333	29.53529197176787
64.0000	29.44206164964177
64.1667	29.32080407758003
64.3333	29.05845669501774
64.5000	29.12065086796712
64.6667	29.48570394762656
64.8333	29.37892714169186
65.0000	29.17214665391628
65.1667	28.65778561489915
65.3333	28.02562395560880
65.5000	27.21249345285721
65.6667	26.86439825170434
65.8333	26.95553397253827
66.0000	26.93212167340282
66.1667	27.15035970494595
66.3333	27.47185891108960
66.5000	28.23016830227925
66.6667	28.43061392672491
66.8333	29.43770489760879
67.0000	30.38503234028526
67.1667	31.11214290359333
67.3333	31.25431068290731
67.5000	31.45037859502590
67.6667	31.27998715170000
67.8333	30.62946941495214
68.0000	30.15260845751255
68.1667	29.65282093932177
68.3333	29.08109072285755
68.5000	28.41614279148082
68.6667	27.70806973343220
68.8333	26.94509955542964
69.0000	26.12824801381432
69.1667	25.90538143853308
69.3333	25.71582293235122
69.5000	26.02371753365344
69.6667	26.73865934289155
69.8333	27.99560877103274
70.0000	28.90402770095283
70.1667	29.62539668149626
70.3333	30.43068851553586
70.5000	30.89307967264030
70.6667	30.61260648139695
70.8333	30.44726281293362
71.0000	29.90782532405019
71.1667	29.25713594195181
71.3333	28.71600246082189
71.5000	28.39568957377374
71.6667	27.52822542134762
71.8333	27.61683201660925
72.0000	28.18621064410905
72.1667	28.44393944001820
72.3333	28.40476572430519
72.5000	28.57765369155527
72.6667	28.71974180581549
72.8333	28.39932354357282
73.0000	27.57052956108342
73.1667	27.88477851586355
73.3333	28.37363866440550
73.5000	28.68490976786257
73.6667	28.89053267226933
73.8333	29.89042582884504
74.0000	30.37817800348257
74.1667	31.03061246575654
74.3333	31.95875261083746
74.5000	31.47087472993487
74.6667	30.77878447943752
74.8333	29.78830643316176
