# Supplementary material for: Polarisation of decayless kink oscillations of solar coronal loops
Source: Nat Commun. 2023 Sep 12;14:5298. doi: 10.1038/s41467-023-41029-8 (PMC10497544; doi:10.1038/s41467-023-41029-8)
Supplement: Supplementary file 5 — Source Data [file 41467_2023_41029_MOESM5_ESM.zip › SourceData/Fig3a/fig3a_slit18.txt]

0.00000	27.89049174847134
0.166667	27.69269880022359
0.333333	27.56138373783114
0.500000	27.23241044933066
0.666667	27.59702678249172
0.833333	27.32537171140374
1.00000	27.01299843978805
1.16667	26.55097814771755
1.33333	26.25874583020511
1.50000	26.04280280013233
1.66667	25.91316797896128
1.83333	26.12387011539342
2.00000	26.52544729184991
2.16667	26.79725515966688
2.33333	26.84959912872580
2.50000	27.74120353029450
2.66667	28.57365073768667
2.83333	28.21814239538962
3.00000	27.77118320023812
3.16667	27.58411679332928
3.33333	26.41465472569219
3.50000	25.28128017415294
3.66667	25.91905188952922
3.83333	26.48975226743272
4.00000	26.60227487050072
4.16667	26.94137162487742
4.33333	27.43844713989196
4.50000	27.03945587452603
4.66667	27.51705490767712
4.83333	28.09798466291544
5.00000	28.83231539810064
5.16667	29.51485384681558
5.33333	29.21141303089654
5.50000	28.53906509677230
5.66667	27.97230574249033
5.83333	27.22288348650765
6.00000	26.03711920834532
6.16667	26.15097659240883
6.33333	26.49032618103355
6.50000	26.64919471653078
6.66667	26.55262284721936
6.83333	26.80223879154142
7.00000	27.05502362397766
7.16667	26.75601908649895
7.33333	26.90802616851379
7.50000	27.40523633261662
7.66667	27.62050642488362
7.83333	27.82207981395774
8.00000	28.18382703049373
8.16667	27.92966038180106
8.33333	27.81496598444631
8.50000	27.59671872695342
8.66667	27.38346667702683
8.83333	27.33415932219320
9.00000	27.08798565005084
9.16667	26.60710245406365
9.33333	26.40028945530988
9.50000	26.01972592787020
9.66667	25.49600318150276
9.83333	25.56786054043014
10.0000	25.29707354351544
10.1667	25.49494191577213
10.3333	25.79325266257597
10.5000	26.20838528699524
10.6667	26.34377964273331
10.8333	27.15503200124926
11.0000	27.50024807418376
11.1667	27.82598061368813
11.3333	27.84720492353891
11.5000	28.22148858515375
11.6667	28.52788649521718
11.8333	28.91651264029478
12.0000	29.08241922927033
12.1667	29.46760978123747
12.3333	29.22266021364748
12.5000	29.13712799850235
12.6667	28.37868851531877
12.8333	27.58426521933136
13.0000	26.89341699214504
13.1667	26.57514817011424
13.3333	26.01604638416687
13.5000	25.90642231782635
13.6667	26.05070825841020
13.8333	26.03318491454475
14.0000	25.97416378715894
14.1667	25.97387907549955
14.3333	26.05300167376966
14.5000	26.17704079258913
14.6667	26.32798294905716
14.8333	26.41474507599395
15.0000	26.76268587235369
15.1667	27.22656317564786
15.3333	27.64043858610209
15.5000	28.19121171826966
15.6667	28.79700459849387
15.8333	29.10124209698256
16.0000	29.12369859340066
16.1667	28.54393604227943
16.3333	28.26368732568693
16.5000	27.78877863790709
16.6667	27.26968129797735
16.8333	26.63448476590426
17.0000	26.58398368807233
17.1667	26.10409016459693
17.3333	25.99889997696026
17.5000	25.74597397707745
17.6667	25.94710720431862
17.8333	26.19644790514238
18.0000	26.48414170150062
18.1667	26.78885891164888
18.3333	27.51047285871133
18.5000	27.81121384463680
18.6667	28.08839245416335
18.8333	28.40864000443579
19.0000	28.66990300264695
19.1667	28.29261031538653
19.3333	28.32031000818452
19.5000	28.14098964606837
19.6667	27.92287179779681
19.8333	27.47375664867592
20.0000	27.41008542948564
20.1667	27.03665958460038
20.3333	27.03128907116370
20.5000	26.80786464107962
20.6667	26.77344266495786
20.8333	26.79568708930022
21.0000	26.83813407244473
21.1667	26.47582858734220
21.3333	26.04460894684553
21.5000	26.04763953294494
21.6667	26.03645002813909
21.8333	25.98734761195557
22.0000	26.03078592719759
22.1667	26.34500056408855
22.3333	26.65575204793993
22.5000	26.74780812326335
22.6667	27.09894766689019
22.8333	27.86642192682039
23.0000	28.54735446302872
23.1667	28.71871294062320
23.3333	28.97497651237855
23.5000	29.21766286963294
23.6667	29.11599294018615
23.8333	28.71017538536062
24.0000	28.70555900929275
24.1667	28.28364431542161
24.3333	28.03107318427274
24.5000	27.29756153700722
24.6667	26.63717871813517
24.8333	25.71315696412130
25.0000	25.57476854817450
25.1667	25.31621979398756
25.3333	25.38849223393939
25.5000	26.10005487946025
25.6667	26.62790242322648
25.8333	27.24466136759217
26.0000	27.61772801025370
26.1667	28.13044888485007
26.3333	27.94038833273539
26.5000	29.22588352871734
26.6667	29.39930146995467
26.8333	29.76192767527520
27.0000	30.00871839476838
27.1667	30.14585028722226
27.3333	28.77314250699804
27.5000	27.79292105580033
27.6667	26.95929007392734
27.8333	26.19331864715890
28.0000	25.62063756879909
28.1667	25.56436603986305
28.3333	25.72350577354946
28.5000	25.34800325241088
28.6667	25.37678014419383
28.8333	25.75864980069365
29.0000	25.93440567066345
29.1667	26.01648542133858
29.3333	26.53775981881236
29.5000	26.81114523299625
29.6667	27.07507996594405
29.8333	27.14414245380411
30.0000	26.79387719994558
30.1667	26.48975116602446
30.3333	26.33711949690391
30.5000	25.68080281720868
30.6667	24.92179192148925
30.8333	25.08876277924491
31.0000	24.70156521891812
31.1667	24.77177113767657
31.3333	25.42415876791307
31.5000	26.38361197364926
31.6667	26.62977086066383
31.8333	27.39645059202750
32.0000	27.49945639471261
32.1667	28.39589152621035
32.3333	28.75596910074461
32.5000	29.56983502000801
32.6667	30.39760466199737
32.8333	30.93132718716480
33.0000	30.22283177060460
33.1667	29.62111343784086
33.3333	28.82649766155844
33.5000	27.89675650563467
33.6667	27.19323163711834
33.8333	27.01752523518827
34.0000	26.29678852413835
34.1667	25.78925859815028
34.3333	25.42679436367164
34.5000	25.36670753386233
34.6667	24.99857442273362
34.8333	25.49617268925691
35.0000	26.01680791987315
35.1667	26.46489225980369
35.3333	26.95501622293526
35.5000	27.69295031116740
35.6667	28.17175238046551
35.8333	28.58585777325882
36.0000	28.73027005669157
36.1667	28.78455447245171
36.3333	28.39131620404995
36.5000	28.43483695191818
36.6667	28.30381363415761
36.8333	28.28994487354282
37.0000	27.96216863628442
37.1667	27.95810340183024
37.3333	27.19637655797881
37.5000	26.70742955928134
37.6667	26.13793720185929
37.8333	25.63990756268274
38.0000	25.18799931974374
38.1667	25.48049099645979
38.3333	25.77044669793249
38.5000	26.08643884574968
38.6667	26.60556372470566
38.8333	27.09218280033092
39.0000	27.64462757677852
39.1667	27.80679609587627
39.3333	28.09551918035947
39.5000	28.33182534387417
39.6667	28.39811790142242
39.8333	28.32303618184520
40.0000	28.33596893938178
40.1667	28.07778834229496
40.3333	27.53049362837265
40.5000	27.01575563844920
40.6667	26.80765842882534
40.8333	26.54800404254521
41.0000	26.28700546268954
41.1667	26.31741902268945
41.3333	26.39319507914945
41.5000	26.27335519394462
41.6667	26.57969532169896
41.8333	27.09327599334604
42.0000	27.25646216039812
42.1667	27.58905932148322
42.3333	27.59549333781648
42.5000	27.60458638605321
42.6667	27.44906161307220
42.8333	27.65202161120137
43.0000	27.59085728002884
43.1667	27.55888173856127
43.3333	27.39101513008352
43.5000	27.63295225039256
43.6667	27.74444274156773
43.8333	27.72980296670817
44.0000	27.85322069426484
44.1667	28.12068096219071
44.3333	27.83292858678235
44.5000	27.85672873341724
44.6667	27.83431602797721
44.8333	27.68247375865235
45.0000	27.28206202814316
45.1667	27.11446294636171
45.3333	26.90464391850956
45.5000	26.56080762693720
45.6667	26.56229566433460
45.8333	26.76633363964941
46.0000	27.01039575384093
46.1667	27.15961249820836
46.3333	27.73626015593359
46.5000	27.83990102739702
46.6667	27.85225008148683
46.8333	27.80906826672914
47.0000	27.48633980518991
47.1667	27.27325077314712
47.3333	27.20054167884232
47.5000	26.99719819903654
47.6667	27.09521531715482
47.8333	27.29886399618529
48.0000	27.41203167173773
48.1667	27.42918976725008
48.3333	27.76304759016432
48.5000	27.85435067071241
48.6667	28.19084274950558
48.8333	28.17878961663554
49.0000	28.33093197457614
49.1667	28.15099458589124
49.3333	27.73230881658556
49.5000	27.12816728222306
49.6667	26.48412396379227
49.8333	25.84273847221762
50.0000	25.32749968746121
50.1667	25.14588452796896
50.3333	24.93474868629326
50.5000	24.88889303157838
50.6667	24.98333788272225
50.8333	25.06745162686506
51.0000	25.30828059421670
51.1667	25.69289704536452
51.3333	26.23894469340601
51.5000	26.72715269265734
51.6667	27.28408347461950
51.8333	27.67272761488728
52.0000	28.02119617840004
52.1667	28.27644919840812
52.3333	28.68808742828315
52.5000	29.07356299596250
52.6667	29.08202623526018
52.8333	28.96326780824362
53.0000	28.96911521431856
53.1667	28.60763169335486
53.3333	28.27496472746165
53.5000	28.23197692560393
53.6667	28.06911944344283
53.8333	27.72761204170988
54.0000	27.55967477764960
54.1667	27.13828701882798
54.3333	26.53688304566753
54.5000	26.21718230857525
54.6667	26.03094204799983
54.8333	25.81696965199659
55.0000	25.85872454118364
55.1667	26.18377049320565
55.3333	26.58133717223680
55.5000	27.00621639331107
55.6667	27.60089910605670
55.8333	27.83482471517921
56.0000	28.26896016729460
56.1667	28.58885113451834
56.3333	28.70566414185555
56.5000	28.61897076922256
56.6667	29.05054771830618
56.8333	28.64697878699787
57.0000	28.21785327711842
57.1667	28.11688830949127
57.3333	27.82743443909493
57.5000	27.36837136647770
57.6667	27.43530497380780
57.8333	27.20172694214608
58.0000	26.83325907582186
58.1667	26.73933808561121
58.3333	26.20597812906283
58.5000	25.87104404648338
58.6667	25.72763740599111
58.8333	25.43048552302470
59.0000	25.05224987216589
59.1667	25.41312708763870
59.3333	25.66130661049920
59.5000	26.04983074278721
59.6667	26.93171468805284
59.8333	27.67162167881181
60.0000	28.04378803376434
60.1667	28.33588792587872
60.3333	28.19884372993230
60.5000	27.62537916613098
60.6667	26.86479095371029
60.8333	26.05487223164333
61.0000	25.02970087184988
61.1667	24.35954926314037
61.3333	23.87805712756107
61.5000	24.06532336387588
61.6667	24.24867431885537
61.8333	24.83481982538405
62.0000	25.97726535242846
62.1667	26.97892544515759
62.3333	27.95999562912311
62.5000	28.61126471295647
62.6667	29.64418501888041
62.8333	29.56087496272713
63.0000	29.66286703706136
63.1667	29.19841531671869
63.3333	28.88895946467809
63.5000	28.22302802417554
63.6667	28.04327040250651
63.8333	27.63741690356065
64.0000	27.46593673581873
64.1667	27.44989539497747
64.3333	27.14828875815253
64.5000	27.25869946242398
64.6667	27.45941526560534
64.8333	27.49379674217739
65.0000	27.41441166342721
65.1667	27.20487767421653
65.3333	26.74092970316179
65.5000	26.08396933197365
65.6667	25.58751324712675
65.8333	25.40925917680272
66.0000	25.32431233137048
66.1667	25.38718102536080
66.3333	25.92084532622196
66.5000	26.54405643376165
66.6667	26.87482666179895
66.8333	27.79134485987669
67.0000	28.40310870181658
67.1667	28.69887754576424
67.3333	29.49786703802740
67.5000	29.99592489165170
67.6667	30.14066873358694
67.8333	29.75520310190263
68.0000	29.35096181434432
68.1667	28.10094124722780
68.3333	27.27366731330277
68.5000	26.51274730978957
68.6667	26.09209235377623
68.8333	25.19550197027278
69.0000	25.05280561350431
69.1667	24.70821150828779
69.3333	24.38424978780827
69.5000	24.38188802049021
69.6667	25.29842442147758
69.8333	25.93379904750768
70.0000	26.87998564066164
70.1667	27.50197239540594
70.3333	28.12460037811802
70.5000	28.36614596274934
70.6667	28.32804439059404
70.8333	27.83986479504505
71.0000	27.46256169326523
71.1667	27.22099832776414
71.3333	26.91484899960636
71.5000	26.85183693926978
71.6667	27.28973350028876
71.8333	27.46187414257873
72.0000	27.70610773869001
72.1667	27.99052507061156
72.3333	27.53697562825080
72.5000	27.27631597965469
72.6667	26.79457808969781
72.8333	26.55649869582669
73.0000	25.97109284707208
73.1667	26.54664389554011
73.3333	26.66684907612606
73.5000	27.46820763793627
73.6667	27.26180315044996
73.8333	27.92138685573228
74.0000	28.12217260441017
74.1667	28.33625842493667
74.3333	27.91829311592570
74.5000	28.70913971355845
74.6667	28.92611339221483
74.8333	28.98311866648617
