# Supplementary material for: Polarisation of decayless kink oscillations of solar coronal loops
Source: Nat Commun. 2023 Sep 12;14:5298. doi: 10.1038/s41467-023-41029-8 (PMC10497544; doi:10.1038/s41467-023-41029-8)
Supplement: Supplementary file 5 — Source Data [file 41467_2023_41029_MOESM5_ESM.zip › SourceData/Fig3a/fig3a_slit17.txt]

0.00000	25.92713312161639
0.166667	25.84183074020297
0.333333	25.95863203474677
0.500000	25.94779502739023
0.666667	26.09073436254735
0.833333	26.18605694581823
1.00000	26.02781474895266
1.16667	25.61822989712739
1.33333	25.61053932568989
1.50000	25.22811517801107
1.66667	24.70640655410783
1.83333	24.76547974315283
2.00000	24.98029453028030
2.16667	24.80245573706637
2.33333	24.78552281720184
2.50000	25.98729291655642
2.66667	25.90116718951844
2.83333	25.37564457481588
3.00000	25.22463713632854
3.16667	25.17415281463873
3.33333	23.95110176337042
3.50000	24.76916448737528
3.66667	25.14428475105725
3.83333	25.17292649300935
4.00000	25.74214807371861
4.16667	26.17478089965605
4.33333	26.01279975531173
4.50000	26.32232633701359
4.66667	27.25102336306177
4.83333	27.21576398813620
5.00000	27.87871972789205
5.16667	27.62861433130842
5.33333	27.18227479736150
5.50000	26.27150960446061
5.66667	25.84213356107274
5.83333	25.01890211341606
6.00000	24.52417047139979
6.16667	24.46666685652480
6.33333	24.54439756398121
6.50000	24.66630012069097
6.66667	24.73015721040232
6.83333	24.84453741295261
7.00000	25.11472836907679
7.16667	25.18793158694204
7.33333	25.33265852912187
7.50000	25.65371266398087
7.66667	25.81348996409848
7.83333	25.91415705313618
8.00000	26.16898229657599
8.16667	26.08006708565931
8.33333	26.04521413686585
8.50000	25.54650654250161
8.66667	25.46958698040052
8.83333	25.60095393280994
9.00000	25.48096379007271
9.16667	25.20482687243963
9.33333	25.33314818393679
9.50000	24.97132169932848
9.66667	24.57363852604063
9.83333	24.34158872194553
10.0000	23.59711833775836
10.1667	23.88473966317830
10.3333	23.88311607848198
10.5000	23.96787409266557
10.6667	24.41773548360910
10.8333	25.78174346751622
11.0000	26.05024374308289
11.1667	26.87280505626151
11.3333	27.11021301344807
11.5000	27.49809363221502
11.6667	27.25201269775517
11.8333	27.86712093400615
12.0000	27.75484870061208
12.1667	27.47529263750346
12.3333	27.06424590555763
12.5000	27.19340050240470
12.6667	26.14818232471093
12.8333	25.53959361701719
13.0000	25.19820123766469
13.1667	24.73487504869938
13.3333	24.01969521959154
13.5000	24.00862974299154
13.6667	23.98700324054197
13.8333	23.95022173623044
14.0000	24.01615422737262
14.1667	24.08349263872292
14.3333	24.11814174075014
14.5000	24.22314539762872
14.6667	24.61722572774485
14.8333	24.83414916213528
15.0000	25.39151859960968
15.1667	26.18706417382492
15.3333	26.65500312141615
15.5000	27.07721717895868
15.6667	27.60590392118259
15.8333	27.71897882812068
16.0000	27.51065129119782
16.1667	27.32566022218007
16.3333	27.20887844284227
16.5000	26.73257288981310
16.6667	26.18353516455841
16.8333	25.47390652578747
17.0000	25.02608643187792
17.1667	24.45390365187045
17.3333	24.30580172906731
17.5000	24.19575144853525
17.6667	24.28595798224898
17.8333	24.49340146499210
18.0000	24.63962845969958
18.1667	24.79592885507516
18.3333	25.47424345640254
18.5000	25.94617376643904
18.6667	26.40409076882649
18.8333	26.83253594305983
19.0000	27.00922046792183
19.1667	26.49245612516673
19.3333	26.34269395555191
19.5000	26.05310926475428
19.6667	25.88814468194472
19.8333	25.66912404929172
20.0000	25.74989235338473
20.1667	25.52691533018172
20.3333	25.62018336072209
20.5000	25.46810163221034
20.6667	25.66633157765409
20.8333	25.83352342873695
21.0000	25.93281451557446
21.1667	25.49690926590910
21.3333	25.25947617027154
21.5000	24.84668081755520
21.6667	24.46295217468557
21.8333	24.45897996050845
22.0000	24.53767860718588
22.1667	24.40452525477011
22.3333	24.81215668823118
22.5000	24.98980712167841
22.6667	25.12838328281617
22.8333	25.63150009050518
23.0000	26.30828871731969
23.1667	26.58804601022944
23.3333	26.87093223898929
23.5000	26.98282568419876
23.6667	27.00090323309418
23.8333	26.73557803998664
24.0000	26.52352402683345
24.1667	26.22985356579596
24.3333	25.91559630182484
24.5000	25.79345520642723
24.6667	25.34438377203874
24.8333	24.50602343297022
25.0000	24.45975306241126
25.1667	24.94828317922071
25.3333	24.53948984651183
25.5000	24.96744356114413
25.6667	25.51846423762747
25.8333	26.07301517787129
26.0000	26.14056715097278
26.1667	26.45473674077126
26.3333	26.96667732482607
26.5000	27.62122840711026
26.6667	27.99289570461715
26.8333	28.47652226194910
27.0000	28.48088222844491
27.1667	27.84803618457721
27.3333	26.97173619956113
27.5000	26.04710049075992
27.6667	25.17481603190944
27.8333	24.50024642075405
28.0000	23.89854401280119
28.1667	24.35848101643214
28.3333	24.01894758992782
28.5000	23.31319819403190
28.6667	23.67715186756909
28.8333	24.40005819020764
29.0000	23.99253646223571
29.1667	24.54053566790686
29.3333	25.05856039983835
29.5000	25.70197429681737
29.6667	25.06425096197623
29.8333	25.13428893101205
30.0000	24.64712032303103
30.1667	24.00033104490063
30.3333	23.60899720344426
30.5000	23.32330659754774
30.6667	23.16951745241482
30.8333	23.27366708198348
31.0000	22.93575145589279
31.1667	22.74373164908396
31.3333	23.95140200170954
31.5000	24.76849680134874
31.6667	25.04814026399755
31.8333	27.06920974406277
32.0000	27.89161873453346
32.1667	28.21257154061661
32.3333	28.48189293016021
32.5000	29.21896099442048
32.6667	29.18514551442541
32.8333	29.05086019184773
33.0000	28.65297732284600
33.1667	28.18413523224864
33.3333	27.07964031348578
33.5000	26.08831781073349
33.6667	25.23463779881764
33.8333	24.63992025910209
34.0000	23.76405532021962
34.1667	23.67485649177559
34.3333	23.54142565115917
34.5000	23.43137083715801
34.6667	23.46619406584617
34.8333	23.99346685727859
35.0000	24.37220165605561
35.1667	24.92141482787588
35.3333	25.72916086216362
35.5000	26.54011049492657
35.6667	26.91715601479839
35.8333	27.38403813121630
36.0000	27.40316936141067
36.1667	27.20573501864821
36.3333	26.57550565137883
36.5000	26.42854378396494
36.6667	26.24835464007619
36.8333	26.19417692822310
37.0000	25.80243394728465
37.1667	25.83833194484474
37.3333	25.45016597055082
37.5000	24.90702979815369
37.6667	24.31664688584464
37.8333	24.19302310914779
38.0000	24.02717793625418
38.1667	24.24589033529546
38.3333	24.36680786681931
38.5000	24.81654516464411
38.6667	25.40779717409403
38.8333	25.78662835343627
39.0000	26.15551627915858
39.1667	26.40480221021133
39.3333	26.33233368640433
39.5000	26.28259486969040
39.6667	26.41700667220390
39.8333	26.33824935376957
40.0000	26.15404146504561
40.1667	26.18984663770072
40.3333	26.08004902495173
40.5000	25.64893247004680
40.6667	25.17167943442613
40.8333	25.27305445571951
41.0000	24.97914331061252
41.1667	24.79792588060175
41.3333	24.93957106332190
41.5000	25.09353811611988
41.6667	25.26106346778110
41.8333	25.62522687991778
42.0000	25.76575820039924
42.1667	25.78278665562257
42.3333	25.96148684824022
42.5000	25.88655162731439
42.6667	25.84489030634558
42.8333	25.85295417200123
43.0000	25.96438569228141
43.1667	25.80063606716449
43.3333	25.76937923815423
43.5000	25.77337928522045
43.6667	25.83084767613982
43.8333	25.74883356657391
44.0000	25.90986775987384
44.1667	26.14513134558126
44.3333	26.15380058622953
44.5000	26.09996660209470
44.6667	26.40126094943578
44.8333	26.18202101459433
45.0000	25.94407075290533
45.1667	25.89389853708099
45.3333	25.88353821723764
45.5000	25.53049344775945
45.6667	25.76786055413318
45.8333	25.79161020491320
46.0000	25.91440284279496
46.1667	25.94780742123237
46.3333	26.02025602949231
46.5000	25.95779073911738
46.6667	25.91930802185115
46.8333	25.72375853220204
47.0000	25.30850071477939
47.1667	25.15029218107967
47.3333	24.92595613398783
47.5000	24.92279151710036
47.6667	24.99508063061135
47.8333	25.36689475493066
48.0000	25.63246627356381
48.1667	25.86033271820268
48.3333	26.10091360991984
48.5000	26.31501704679400
48.6667	26.77808860835263
48.8333	26.88183780363387
49.0000	26.84010395966254
49.1667	26.40711920007506
49.3333	26.04856720183489
49.5000	25.31231181876546
49.6667	24.70724248467580
49.8333	24.25726495283450
50.0000	24.00481061766783
50.1667	23.58953194046218
50.3333	23.46295957269588
50.5000	23.49460926383143
50.6667	23.56844436839612
50.8333	23.86622716347622
51.0000	24.18957387038292
51.1667	24.27646841269830
51.3333	24.59549654865706
51.5000	25.06795619331277
51.6667	25.38579773473318
51.8333	25.84727175247365
52.0000	26.64526872925718
52.1667	27.02145129332276
52.3333	27.20575025934452
52.5000	27.47421046484892
52.6667	27.49703435948961
52.8333	27.14988756759741
53.0000	27.13144817581536
53.1667	26.96569638502746
53.3333	26.76682641250411
53.5000	26.67559176952149
53.6667	26.56637012504023
53.8333	26.34178459867291
54.0000	26.13612409416053
54.1667	25.54811604258256
54.3333	24.87416343111416
54.5000	24.20160416962661
54.6667	23.84757204540161
54.8333	23.55625890677756
55.0000	23.74710534670264
55.1667	24.07484976888029
55.3333	24.88151986367233
55.5000	25.12142949032063
55.6667	25.90059318543721
55.8333	26.39914439039966
56.0000	27.17264952655081
56.1667	27.41646097597449
56.3333	27.90264320677432
56.5000	27.77664881696602
56.6667	27.94807218831354
56.8333	27.32515016634514
57.0000	26.77560093025437
57.1667	26.54737112064351
57.3333	26.14552848047687
57.5000	25.57125885373378
57.6667	25.34433290481374
57.8333	25.14553449538396
58.0000	24.44575744458503
58.1667	24.51309185134092
58.3333	24.05213912459038
58.5000	23.90285340557406
58.6667	23.55391558971411
58.8333	23.78974009958490
59.0000	23.36730503482211
59.1667	23.86873926842108
59.3333	24.49424055498972
59.5000	25.50352877655137
59.6667	25.88123533070158
59.8333	26.54881667896994
60.0000	26.97146994476958
60.1667	26.86102820855501
60.3333	26.30357139811228
60.5000	25.79318337849420
60.6667	25.33181016709255
60.8333	24.35278794721857
61.0000	23.59967321687470
61.1667	22.99242183922279
61.3333	22.83975515932713
61.5000	22.58549454835530
61.6667	22.97698911471248
61.8333	23.36241549140930
62.0000	24.65745477870628
62.1667	25.45143434345049
62.3333	26.95475504676990
62.5000	27.35065113093100
62.6667	27.84414003852127
62.8333	27.45778561401985
63.0000	27.61754158062484
63.1667	26.85266961932192
63.3333	26.44210213002600
63.5000	26.23917528895856
63.6667	26.09372780694553
63.8333	25.66951183650022
64.0000	25.21650397269855
64.1667	25.43319126711995
64.3333	25.49316617089361
64.5000	26.10192886121720
64.6667	26.30788376324927
64.8333	26.57992383655124
65.0000	26.44797248861990
65.1667	25.90558143398866
65.3333	25.09065322348037
65.5000	24.59003358020294
65.6667	24.23982778987590
65.8333	23.94217278921195
66.0000	23.91216670372215
66.1667	23.84616331136029
66.3333	24.22903872966119
66.5000	24.71748537291020
66.6667	25.59041746291027
66.8333	26.59939981333832
67.0000	27.11898851089428
67.1667	27.46035969924115
67.3333	27.61245745729753
67.5000	27.68471343023308
67.6667	27.54507618879558
67.8333	27.59651808845533
68.0000	27.28093765098509
68.1667	26.77990628043531
68.3333	25.95124129693993
68.5000	25.02774270864944
68.6667	24.22484786665699
68.8333	23.75925406843665
69.0000	23.36375927036742
69.1667	23.15581517426829
69.3333	23.43461585965768
69.5000	23.36239461064669
69.6667	23.76702977537727
69.8333	24.46627408739134
70.0000	24.88440562043629
70.1667	25.39011168575269
70.3333	26.10995373093667
70.5000	26.20320980467794
70.6667	26.40944222759357
70.8333	26.31547765596807
71.0000	26.13363306520480
71.1667	26.28520457828430
71.3333	26.23510408439373
71.5000	25.67152498512593
71.6667	26.17689509800633
71.8333	26.03356204920166
72.0000	25.96822584134932
72.1667	26.31438999394803
72.3333	26.51978482561595
72.5000	26.26042193324405
72.6667	25.79092420097805
72.8333	25.43254752467178
73.0000	24.74613148933291
73.1667	24.74744732438911
73.3333	24.69844889520913
73.5000	25.47141059617730
73.6667	25.35712374928249
73.8333	25.46135490833843
74.0000	25.67678230923413
74.1667	26.05298346764413
74.3333	25.69349692862641
74.5000	26.54985877053923
74.6667	27.14815322102071
74.8333	27.39653305743846
