# Supplementary material for: Polarisation of decayless kink oscillations of solar coronal loops
Source: Nat Commun. 2023 Sep 12;14:5298. doi: 10.1038/s41467-023-41029-8 (PMC10497544; doi:10.1038/s41467-023-41029-8)
Supplement: Supplementary file 5 — Source Data [file 41467_2023_41029_MOESM5_ESM.zip › SourceData/Fig3a/fig3a_slit16.txt]

0.00000	24.33851213049733
0.166667	24.19047956773047
0.333333	24.65328968782175
0.500000	24.69392082651393
0.666667	24.73542140651708
0.833333	24.62485756057003
1.00000	24.85002762591630
1.16667	24.33306990279385
1.33333	24.08574357024198
1.50000	23.78448154612203
1.66667	23.45782611040969
1.83333	23.29819954536083
2.00000	23.24354313508884
2.16667	23.12232409302591
2.33333	22.94092626730204
2.50000	23.49801488469964
2.66667	23.63482906501062
2.83333	23.08543343788693
3.00000	23.20310051793258
3.16667	23.06504834524163
3.33333	22.57456875227880
3.50000	22.23490396770386
3.66667	23.47292334785498
3.83333	23.70986232316449
4.00000	24.48417912628937
4.16667	24.92758440581577
4.33333	25.63522283621024
4.50000	25.15010859112348
4.66667	25.55354283090059
4.83333	25.29715161143684
5.00000	25.64653100298716
5.16667	25.22295902683300
5.33333	25.23384788759209
5.50000	24.98138985411570
5.66667	25.27200958118780
5.83333	24.56237667784809
6.00000	24.07116411593879
6.16667	23.77618132305589
6.33333	23.12409646604335
6.50000	22.70988341132000
6.66667	22.57075588513198
6.83333	22.67549445845837
7.00000	22.75958874543450
7.16667	23.04335597622989
7.33333	23.18195944175011
7.50000	23.64759530222165
7.66667	24.13401526502832
7.83333	24.31942080727890
8.00000	24.75550498871021
8.16667	24.86388440041319
8.33333	25.11125189790230
8.50000	24.91995319915602
8.66667	24.34462040325218
8.83333	24.16810176961052
9.00000	23.86829580760686
9.16667	23.05844632662482
9.33333	22.58822645658632
9.50000	22.56521673200455
9.66667	21.51659168001796
9.83333	21.53621823828664
10.0000	21.63387310523422
10.1667	22.27582323641550
10.3333	22.95893074824657
10.5000	24.18220511144677
10.6667	24.27169451556553
10.8333	24.79336155351675
11.0000	25.01190286395790
11.1667	24.82782533021110
11.3333	24.91141988903962
11.5000	25.67003765486580
11.6667	25.87120470078547
11.8333	26.09680890853769
12.0000	26.26913124774975
12.1667	25.80478943409179
12.3333	25.05405553799654
12.5000	24.58510229752581
12.6667	23.70722642318992
12.8333	23.23949444913371
13.0000	23.03077846661108
13.1667	23.02146907083253
13.3333	22.68420813870772
13.5000	22.50580972236309
13.6667	22.84201123843210
13.8333	22.80573930290637
14.0000	22.56337841311734
14.1667	22.80282285141107
14.3333	23.21090950852997
14.5000	23.17596725020728
14.6667	23.61537987508689
14.8333	23.90966854335919
15.0000	24.25757539620770
15.1667	24.83995802977447
15.3333	25.21702246656155
15.5000	25.52058104183368
15.6667	26.00518456669255
15.8333	26.26048212587887
16.0000	25.92039410736617
16.1667	25.59988279408585
16.3333	25.13153131811029
16.5000	24.53919742469029
16.6667	24.00148634267565
16.8333	23.54976928354101
17.0000	22.99793411622677
17.1667	22.77791129951679
17.3333	22.53814675776897
17.5000	22.14544428401981
17.6667	22.19440991416081
17.8333	22.46264242824848
18.0000	22.70684188163917
18.1667	23.22791037871636
18.3333	23.85863939972009
18.5000	24.58976579400828
18.6667	25.16740449934882
18.8333	25.54521738331596
19.0000	25.69832460302711
19.1667	25.65108619067975
19.3333	25.32510487442610
19.5000	24.87753827993395
19.6667	24.71669984189753
19.8333	24.31999336273326
20.0000	24.17091895671644
20.1667	24.13487042504775
20.3333	24.30185868782331
20.5000	24.29208543069065
20.6667	24.35054591208207
20.8333	24.40994354214138
21.0000	24.03331542964710
21.1667	23.90817176045665
21.3333	23.42297532418454
21.5000	22.81609748009134
21.6667	22.40921505898431
21.8333	22.75347436620428
22.0000	22.02593422553560
22.1667	22.22432132993419
22.3333	22.74934840044720
22.5000	23.18723281448302
22.6667	23.16511243764435
22.8333	24.22093113719966
23.0000	24.53797846202089
23.1667	25.11303219298896
23.3333	25.55475941013423
23.5000	25.75064917662468
23.6667	25.56945790727033
23.8333	25.28777801264065
24.0000	24.72611521578468
24.1667	24.34091963633136
24.3333	23.73843346663992
24.5000	23.13049626393863
24.6667	23.07726465431820
24.8333	22.59163813217405
25.0000	22.68052263052492
25.1667	23.38815993826468
25.3333	23.90201142651609
25.5000	23.96173121618181
25.6667	24.60526207390318
25.8333	24.58684548417173
26.0000	24.39845214233610
26.1667	24.85047167124197
26.3333	25.66707418261683
26.5000	25.63262301546566
26.6667	26.01479628273722
26.8333	26.50275532426502
27.0000	25.75659537413075
27.1667	25.30792267682910
27.3333	24.77893168416592
27.5000	25.01150467911506
27.6667	24.08291979237210
27.8333	24.68591415888598
28.0000	23.89402391237766
28.1667	24.27042649175414
28.3333	23.00220732462201
28.5000	22.95244803328550
28.6667	22.29783420585452
28.8333	22.79930671924116
29.0000	22.74445119462438
29.1667	22.99650718417200
29.3333	23.02589803526001
29.5000	23.12766050610944
29.6667	22.46872247738432
29.8333	22.15137229038512
30.0000	21.64027666290997
30.1667	21.56134906217655
30.3333	21.58295309128243
30.5000	21.91389235819373
30.6667	22.07057223498504
30.8333	22.12750735391039
31.0000	23.07421347373408
31.1667	23.10741878687236
31.3333	23.54734137335772
31.5000	24.19260802461255
31.6667	24.91007520632664
31.8333	24.77583041400051
32.0000	25.77710865713026
32.1667	26.07278811127529
32.3333	26.06504885430833
32.5000	26.68932156580620
32.6667	27.25326408326555
32.8333	26.52925936465590
33.0000	26.25871736881559
33.1667	25.96145190263613
33.3333	24.64950347081528
33.5000	24.10462516558145
33.6667	23.29547274996248
33.8333	22.90457198093038
34.0000	22.39323173867375
34.1667	22.68584798136435
34.3333	21.72044559873195
34.5000	22.16167336790028
34.6667	22.13101991938326
34.8333	22.49636782910566
35.0000	22.88307737468178
35.1667	23.65789322300489
35.3333	24.03191317194073
35.5000	24.62068725917421
35.6667	25.08939526850382
35.8333	25.33115753539591
36.0000	25.44618612171779
36.1667	25.65689589370312
36.3333	25.41327511824652
36.5000	25.07173412272211
36.6667	24.79457755915767
36.8333	24.28896781181690
37.0000	23.94539259310035
37.1667	23.62694622587263
37.3333	23.48849414173286
37.5000	23.22084087382176
37.6667	23.23316036263827
37.8333	23.01751308305772
38.0000	23.08251890942389
38.1667	23.00312968092613
38.3333	23.21472759819256
38.5000	23.40352220623329
38.6667	23.97886572062979
38.8333	24.40437762475878
39.0000	24.87309394420414
39.1667	24.86160738158590
39.3333	24.66311048501705
39.5000	24.46137088833968
39.6667	24.40955035178628
39.8333	24.31747900959425
40.0000	24.52746277754793
40.1667	24.82025460744706
40.3333	24.40464044150708
40.5000	23.87845475955580
40.6667	23.50664976202819
40.8333	23.11720980067888
41.0000	22.59061127191096
41.1667	23.05341569720267
41.3333	23.72446311495595
41.5000	23.96497257359183
41.6667	24.25604952880277
41.8333	24.67073706985035
42.0000	24.61924417878731
42.1667	24.44037598220850
42.3333	24.61409246507611
42.5000	24.62698906675493
42.6667	24.43653042694950
42.8333	24.37058968349049
43.0000	24.11175757846017
43.1667	23.89937704372188
43.3333	23.93150130845244
43.5000	24.03177187799107
43.6667	24.02643756838188
43.8333	24.27833076762670
44.0000	24.49237949737880
44.1667	24.50602659517603
44.3333	24.74871756433344
44.5000	24.96038360310802
44.6667	24.92542455708027
44.8333	24.60545766876232
45.0000	24.60887177908596
45.1667	24.34986232241938
45.3333	23.76223591001285
45.5000	23.71385959927646
45.6667	23.81207278772969
45.8333	23.60138101654691
46.0000	23.65829105697727
46.1667	23.89019044145213
46.3333	23.79407217086062
46.5000	24.13789590199668
46.6667	24.40118990742789
46.8333	24.26734693324305
47.0000	23.99069428521516
47.1667	23.61534671412875
47.3333	22.89639914199356
47.5000	22.84281063755595
47.6667	23.10523882732489
47.8333	23.66684307926691
48.0000	24.12076387269890
48.1667	24.64688041629740
48.3333	24.70360762816749
48.5000	25.03519750548312
48.6667	25.27471273947729
48.8333	25.37572471710167
49.0000	25.33694987938017
49.1667	25.09217689437258
49.3333	24.53750139267155
49.5000	23.95325766721718
49.6667	23.42991849479140
49.8333	22.76466020730561
50.0000	22.29557752026832
50.1667	21.89113239498881
50.3333	21.52199684186676
50.5000	21.56129236348270
50.6667	21.74856385159496
50.8333	21.98787949420847
51.0000	22.12183928158196
51.1667	22.53119531485215
51.3333	23.02140955315146
51.5000	23.62198002078266
51.6667	24.18229495509568
51.8333	25.07363019350905
52.0000	25.43652400330400
52.1667	25.55889096773688
52.3333	25.59845858354839
52.5000	25.72097998971619
52.6667	25.40582905661476
52.8333	25.47897321434133
53.0000	25.54770779906997
53.1667	25.56918529428242
53.3333	25.27725522065047
53.5000	25.31440033079528
53.6667	25.14283720538190
53.8333	24.62641353727508
54.0000	24.21726962806462
54.1667	23.94502207984149
54.3333	23.49187474793669
54.5000	22.74318168118419
54.6667	22.26183223989518
54.8333	22.06373992877256
55.0000	22.05538154106127
55.1667	22.33173953043615
55.3333	23.07914253748969
55.5000	23.92867281116148
55.6667	24.60002100049411
55.8333	25.22199482297622
56.0000	25.74034636313046
56.1667	25.96428090831583
56.3333	26.27958431738299
56.5000	26.15624232303065
56.6667	25.92406994846110
56.8333	25.29050781224909
57.0000	24.90931910921407
57.1667	24.42497943263301
57.3333	23.92120226163260
57.5000	23.65232838797919
57.6667	23.50494605303231
57.8333	23.30934402006612
58.0000	22.63454748088269
58.1667	22.51232307926768
58.3333	22.24644973983499
58.5000	21.97973847478896
58.6667	22.02139347118075
58.8333	22.52330135041278
59.0000	22.60806871251447
59.1667	22.98254010720180
59.3333	23.86469088144433
59.5000	24.44615614684377
59.6667	24.65891895085324
59.8333	25.14378446419474
60.0000	25.22746887809137
60.1667	24.70793386151625
60.3333	24.37425514671503
60.5000	24.17094044912411
60.6667	23.51479321950739
60.8333	22.83571690503739
61.0000	22.10613332892153
61.1667	21.10883126882443
61.3333	20.64906191783876
61.5000	21.14200403798640
61.6667	21.47182935083758
61.8333	22.27490894553956
62.0000	23.36498826792577
62.1667	23.91394592315611
62.3333	24.32070274836687
62.5000	24.79544896474191
62.6667	25.03467858310441
62.8333	25.15413760498823
63.0000	25.90314295427769
63.1667	25.52814834658855
63.3333	25.43907364510389
63.5000	25.25339667703480
63.6667	25.25034576917907
63.8333	24.58297374535293
64.0000	24.49330559144347
64.1667	24.47017871533330
64.3333	24.68290300017780
64.5000	24.57213493770976
64.6667	24.76522993312777
64.8333	24.54530019934073
65.0000	24.07350669726142
65.1667	23.54107668907074
65.3333	23.05359562884008
65.5000	22.49253713579612
65.6667	22.48168102611077
65.8333	22.38675977603945
66.0000	22.48229724100246
66.1667	22.42330094967063
66.3333	22.44045635057342
66.5000	22.94313414383378
66.6667	23.85716475287837
66.8333	24.38137209285579
67.0000	25.11979756257259
67.1667	25.83944040582047
67.3333	26.57811715200537
67.5000	26.36956571738147
67.6667	26.51810758735715
67.8333	26.38017433617021
68.0000	26.03797258887661
68.1667	25.06773274845824
68.3333	24.47645010274601
68.5000	23.30845405120566
68.6667	22.52350559391238
68.8333	22.36378643809263
69.0000	21.56458374119820
69.1667	21.48170714978513
69.3333	21.64195554676609
69.5000	22.00999142992315
69.6667	22.32440363587341
69.8333	23.32478023479299
70.0000	23.76558566325392
70.1667	24.58654411726011
70.3333	24.89475341714335
70.5000	24.81948132919536
70.6667	24.90459399079879
70.8333	24.92014359379753
71.0000	24.72857448648977
71.1667	24.67391281939686
71.3333	24.52682038240920
71.5000	24.02860119682190
71.6667	24.12575060421111
71.8333	24.38909559296341
72.0000	23.78601003932968
72.1667	23.72610163046666
72.3333	24.11756480365080
72.5000	24.05836768105328
72.6667	23.62682363909165
72.8333	24.05152214383706
73.0000	24.25429364039737
73.1667	24.07804056773107
73.3333	23.66861480945586
73.5000	23.97094700834834
73.6667	23.88917469192964
73.8333	23.43390558214427
74.0000	23.82335508666114
74.1667	24.49089484469284
74.3333	24.26582007998971
74.5000	24.88657794435950
74.6667	25.61033032305299
74.8333	25.58444036941463
