# Supplementary material for: Polarisation of decayless kink oscillations of solar coronal loops
Source: Nat Commun. 2023 Sep 12;14:5298. doi: 10.1038/s41467-023-41029-8 (PMC10497544; doi:10.1038/s41467-023-41029-8)
Supplement: Supplementary file 5 — Source Data [file 41467_2023_41029_MOESM5_ESM.zip › SourceData/Fig3a/fig3a_slit15.txt]

0.00000	22.89916177268455
0.166667	22.74263807708015
0.333333	23.16030904480156
0.500000	23.49092260894841
0.666667	23.61639969556489
0.833333	23.28616669901677
1.00000	23.55123353050638
1.16667	23.03350812772546
1.33333	22.41229922325961
1.50000	21.92720072110133
1.66667	21.39966053089267
1.83333	20.99917052276697
2.00000	21.07212480716991
2.16667	21.10002624587133
2.33333	21.34708437166471
2.50000	21.70600135390668
2.66667	22.06192394971936
2.83333	22.01075683886386
3.00000	22.24265481363556
3.16667	21.96283920084887
3.33333	21.71247045214920
3.50000	21.59642791743840
3.66667	21.61772353752171
3.83333	21.74745455652085
4.00000	22.00947439866111
4.16667	22.16349815950532
4.33333	22.63746088898890
4.50000	22.90504313250471
4.66667	23.65684221911316
4.83333	23.89417622460202
5.00000	24.76506640536617
5.16667	24.36845448742508
5.33333	24.00736185831500
5.50000	23.37794698429354
5.66667	23.79047137176018
5.83333	22.49213897763422
6.00000	21.95194900094699
6.16667	21.96519806245428
6.33333	21.39352405039571
6.50000	20.49534532470011
6.66667	20.69241711330471
6.83333	21.01299655280953
7.00000	21.02199753369851
7.16667	21.41829409539484
7.33333	21.72312855604725
7.50000	21.96881932953754
7.66667	22.60404879779851
7.83333	23.04518395881914
8.00000	23.27736224214983
8.16667	23.80201511158354
8.33333	23.66057225127955
8.50000	23.23226039594729
8.66667	22.86749458868064
8.83333	22.63741117383227
9.00000	21.91364933162576
9.16667	22.10171555583975
9.33333	21.55167877605364
9.50000	21.06929984427985
9.66667	20.84170496466485
9.83333	20.57136447562473
10.0000	20.29734697395627
10.1667	21.01514776012294
10.3333	21.61906437474028
10.5000	21.93755508885128
10.6667	22.39018711453322
10.8333	22.79926680149155
11.0000	22.82184696324170
11.1667	23.06800001780789
11.3333	23.36910263513134
11.5000	23.89207885120818
11.6667	24.09281973860880
11.8333	24.31113519715925
12.0000	24.35752241801545
12.1667	23.89371919340033
12.3333	23.43129428741686
12.5000	22.98764844186708
12.6667	22.37636210355017
12.8333	21.95395527792091
13.0000	21.74061172363291
13.1667	21.09180939758271
13.3333	20.67094037041575
13.5000	20.67387881749336
13.6667	20.76926028390637
13.8333	20.55832598385711
14.0000	21.12142167312401
14.1667	21.47887590079643
14.3333	21.47632305693875
14.5000	21.61100835236536
14.6667	21.85359687473838
14.8333	21.75453611902903
15.0000	22.29433908344969
15.1667	23.07993854799247
15.3333	23.40659810023730
15.5000	24.13540315809253
15.6667	24.92478078780220
15.8333	24.67443107058253
16.0000	24.51965373972217
16.1667	24.35780488393670
16.3333	23.97929103934543
16.5000	23.33209575938497
16.6667	22.86477318410838
16.8333	22.11212655072226
17.0000	21.83064491169129
17.1667	21.36079368531677
17.3333	20.91057194391574
17.5000	21.15799501471717
17.6667	21.23832169010621
17.8333	21.21480702974619
18.0000	21.60617117126205
18.1667	22.21718655535871
18.3333	22.50742336342309
18.5000	23.39914751057301
18.6667	23.82226658767015
18.8333	24.15524378834633
19.0000	23.01022648335657
19.1667	23.01903464024737
19.3333	22.49166492538002
19.5000	21.86265271142040
19.6667	21.26067287421867
19.8333	22.39140314073086
20.0000	22.32368009230238
20.1667	22.32214374537563
20.3333	22.46484041267982
20.5000	22.93535586633357
20.6667	22.81330039958293
20.8333	22.74958120457008
21.0000	22.64885277030125
21.1667	22.58383154929861
21.3333	21.85618289174466
21.5000	21.37550100724217
21.6667	21.07371156216541
21.8333	20.69080172479668
22.0000	20.32064908344977
22.1667	20.80548705016424
22.3333	21.33406311779730
22.5000	21.54169505931951
22.6667	22.19668416473911
22.8333	22.87987817671793
23.0000	23.11016517053267
23.1667	23.49385889949241
23.3333	23.94912703989703
23.5000	23.84896020861700
23.6667	23.86651863996238
23.8333	23.86747489154674
24.0000	23.67926926248853
24.1667	23.22800229997013
24.3333	22.65644437868459
24.5000	22.08787140907864
24.6667	21.55166587529371
24.8333	21.08992234806325
25.0000	21.16084404023941
25.1667	21.69553527218845
25.3333	22.26091341006190
25.5000	22.40409004109978
25.6667	23.10889453552402
25.8333	23.07187504086293
26.0000	22.67460701349701
26.1667	22.83393318688602
26.3333	23.74163604874627
26.5000	23.34600401690071
26.6667	23.37885399329166
26.8333	23.81116994702655
27.0000	24.06054254900144
27.1667	23.30967206588127
27.3333	22.61582805194952
27.5000	22.81670887098982
27.6667	22.75389502044299
27.8333	22.76028717827057
28.0000	22.40126765048339
28.1667	22.32437562152450
28.3333	22.04231399287642
28.5000	21.79387774300953
28.6667	20.77729684984685
28.8333	20.94592248566822
29.0000	21.14312530749274
29.1667	20.78403315053511
29.3333	21.06834300697597
29.5000	21.69181559961109
29.6667	21.45569117079373
29.8333	21.74800497490869
30.0000	22.01785195250984
30.1667	22.34555835961855
30.3333	21.40140084913948
30.5000	22.83261557415637
30.6667	22.13087378016625
30.8333	21.39835231064461
31.0000	20.90040933228522
31.1667	21.22849187628919
31.3333	20.04886933421900
31.5000	20.53043786756756
31.6667	21.72545297029727
31.8333	22.01942877157084
32.0000	22.83844916272888
32.1667	23.37966121191837
32.3333	24.18310421628965
32.5000	24.29208347318477
32.6667	24.57754928612378
32.8333	24.51739931987175
33.0000	24.83656677615814
33.1667	24.73930113321273
33.3333	24.11990219502444
33.5000	23.82054183990051
33.6667	23.26564956871727
33.8333	22.07039835433650
34.0000	20.99737954987110
34.1667	20.98959980868149
34.3333	20.37030671543513
34.5000	19.90021718275782
34.6667	19.82465146948346
34.8333	20.26137878180804
35.0000	20.46666349433554
35.1667	20.98160339345301
35.3333	22.01667182714376
35.5000	22.99141272764488
35.6667	24.06057815010904
35.8333	24.23856463032288
36.0000	24.49794022205035
36.1667	24.46820726198297
36.3333	24.29603022565657
36.5000	23.67108577670716
36.6667	23.41298480948166
36.8333	22.91835344632000
37.0000	22.67103789761605
37.1667	21.94430434938494
37.3333	21.73325975501968
37.5000	21.92818869912389
37.6667	21.82167840974949
37.8333	21.18981463284650
38.0000	21.40630271503625
38.1667	21.23669989953584
38.3333	21.07649066759079
38.5000	21.61215339910588
38.6667	22.06390798584260
38.8333	22.66304574865257
39.0000	23.32023660439129
39.1667	23.45464953582396
39.3333	23.08919742058852
39.5000	23.48379744515083
39.6667	23.32814933008460
39.8333	23.12153813985272
40.0000	22.72544654047951
40.1667	22.81715686009897
40.3333	22.38242768905014
40.5000	21.95546659858930
40.6667	21.76060355404327
40.8333	21.87784495550731
41.0000	21.64955132009172
41.1667	22.11638865783613
41.3333	21.98944738000794
41.5000	21.83300287902858
41.6667	21.90810104161189
41.8333	22.43960330559206
42.0000	22.02475623394172
42.1667	22.53204494291230
42.3333	22.96468040751640
42.5000	22.89986222143485
42.6667	22.43724398143600
42.8333	22.77591388203117
43.0000	22.79474593736220
43.1667	22.86238255303491
43.3333	23.25535870185417
43.5000	23.52623745523700
43.6667	23.34564498384824
43.8333	23.38404684207661
44.0000	23.15087183183931
44.1667	23.12794560914827
44.3333	22.98717982013730
44.5000	22.92197028678035
44.6667	22.92384214125486
44.8333	22.56766218754714
45.0000	22.38495008547674
45.1667	22.43099106805132
45.3333	22.27090771660320
45.5000	22.33359980328089
45.6667	22.45289701159280
45.8333	22.50363655876225
46.0000	22.14882734576225
46.1667	22.24240916840613
46.3333	21.66558856527510
46.5000	21.94301889841487
46.6667	21.67861699040103
46.8333	21.62100010285164
47.0000	21.43095198487489
47.1667	21.51915044011455
47.3333	21.41004849030306
47.5000	21.62158816035925
47.6667	21.89225546353791
47.8333	22.65372433784014
48.0000	23.46008277233512
48.1667	23.54829648438306
48.3333	23.59463413856114
48.5000	24.06821974285305
48.6667	23.92327803187947
48.8333	23.42067342965078
49.0000	23.55865569980380
49.1667	23.63596663243822
49.3333	22.82550771050047
49.5000	22.25843763397711
49.6667	21.86967815637811
49.8333	20.88609651989879
50.0000	20.48814806013283
50.1667	20.61098751179387
50.3333	20.16844667045606
50.5000	19.87518195874965
50.6667	20.25830368401353
50.8333	19.93117497921607
51.0000	19.82194540141805
51.1667	20.52689749360070
51.3333	21.25765313915759
51.5000	21.72204536956311
51.6667	22.63997388367813
51.8333	23.14226504484332
52.0000	23.38641883350387
52.1667	23.83423295197527
52.3333	24.15019891453372
52.5000	24.47811449167096
52.6667	24.70691963767210
52.8333	24.53464569862230
53.0000	24.18429112682226
53.1667	24.16403947274350
53.3333	23.76146305166875
53.5000	23.52269649659059
53.6667	23.37238889554423
53.8333	22.96173846676984
54.0000	22.48773588532342
54.1667	21.90378520173375
54.3333	21.35535557803619
54.5000	21.09338992202813
54.6667	20.90225106431808
54.8333	20.81766638221459
55.0000	20.92779988370157
55.1667	21.36820249800788
55.3333	21.75283391649010
55.5000	22.40312536770969
55.6667	23.18965327411730
55.8333	23.60933921811370
56.0000	23.94848986837460
56.1667	24.07361904065926
56.3333	24.30589200887498
56.5000	23.80316399301659
56.6667	23.88047795414035
56.8333	23.80320915404307
57.0000	23.65855112742635
57.1667	23.22837343380403
57.3333	23.19371413147989
57.5000	23.02498763648529
57.6667	22.45027944652188
57.8333	22.26158798959023
58.0000	21.68774237799825
58.1667	20.80257394575838
58.3333	20.31850621308815
58.5000	20.18652825465130
58.6667	19.94868152650604
58.8333	19.82450764258163
59.0000	20.26528715210234
59.1667	20.68094914310003
59.3333	21.23963355989807
59.5000	21.94728566900457
59.6667	22.74520254745983
59.8333	23.50395228194168
60.0000	23.43428791150167
60.1667	23.44826720786291
60.3333	23.07371855231756
60.5000	22.81887804557538
60.6667	22.14605202455755
60.8333	21.67026505442098
61.0000	20.85063054722989
61.1667	20.22492070923025
61.3333	19.25802698402977
61.5000	19.16097660557095
61.6667	19.58212230257216
61.8333	20.03406911411629
62.0000	20.80998484695819
62.1667	21.98616113233146
62.3333	22.86044084097158
62.5000	23.24044823117523
62.6667	23.65070685193895
62.8333	23.83882975735447
63.0000	24.38338960904113
63.1667	24.08119703494772
63.3333	24.02221875992243
63.5000	23.98828342679010
63.6667	23.91334674814618
63.8333	23.35325496170701
64.0000	23.29391630812707
64.1667	22.98506888971950
64.3333	22.98073164698604
64.5000	22.81589678144181
64.6667	22.54651633308854
64.8333	22.01586170274008
65.0000	21.75500143909320
65.1667	21.35225748963407
65.3333	21.03670814796157
65.5000	20.73893497053236
65.6667	20.90557470368199
65.8333	20.82411985722526
66.0000	21.03352283999604
66.1667	21.24905720027813
66.3333	21.65232621692728
66.5000	21.95400731532429
66.6667	22.82281677451921
66.8333	23.26174756473778
67.0000	23.44113905790145
67.1667	23.90823708500147
67.3333	24.26941776314841
67.5000	24.03403950777437
67.6667	24.23172596523198
67.8333	24.49735739175976
68.0000	24.41871081341578
68.1667	23.62294424097477
68.3333	23.47259958835414
68.5000	22.50088512996282
68.6667	21.47416888210484
68.8333	20.90612784806181
69.0000	20.76714989311236
69.1667	19.51282796498643
69.3333	19.41566379213798
69.5000	19.87731432257355
69.6667	20.02924675980659
69.8333	21.02400560131556
70.0000	22.27824761442582
70.1667	23.11049545818020
70.3333	23.51179070527734
70.5000	23.62142866885960
70.6667	23.16640935223782
70.8333	23.08441078294965
71.0000	22.85417309691985
71.1667	23.17544130391085
71.3333	22.88368706956702
71.5000	22.70823896164183
71.6667	22.83665211502053
71.8333	22.79248313104812
72.0000	22.53140013944455
72.1667	22.69949798140703
72.3333	22.76106575845108
72.5000	23.04964754683641
72.6667	22.85143327017303
72.8333	22.54753038292252
73.0000	22.47144402837283
73.1667	22.89419503933254
73.3333	22.53426097908181
73.5000	22.86956263122281
73.6667	22.53928856235708
73.8333	22.73049540436911
74.0000	23.00779642380576
74.1667	22.26709199125202
74.3333	22.06900642175321
74.5000	22.99056578537004
74.6667	23.62786510821046
74.8333	23.59955181895047
