# Supplementary material for: Polarisation of decayless kink oscillations of solar coronal loops
Source: Nat Commun. 2023 Sep 12;14:5298. doi: 10.1038/s41467-023-41029-8 (PMC10497544; doi:10.1038/s41467-023-41029-8)
Supplement: Supplementary file 5 — Source Data [file 41467_2023_41029_MOESM5_ESM.zip › SourceData/Fig3a/fig3a_slit14.txt]

0.00000	21.28478715136731
0.166667	21.18773225373193
0.333333	21.34454933765775
0.500000	21.44635231199449
0.666667	21.93316010314820
0.833333	21.53129557003037
1.00000	21.80289730207195
1.16667	21.35824868572516
1.33333	21.19724938691894
1.50000	21.00312269941323
1.66667	20.46670767557097
1.83333	19.94669163150238
2.00000	19.85252498358309
2.16667	19.35447534134695
2.33333	19.20400877744788
2.50000	19.54294216512812
2.66667	19.69514845779057
2.83333	19.81826579463081
3.00000	20.08865408810143
3.16667	20.03532823952838
3.33333	19.82649236196918
3.50000	20.05663062957611
3.66667	20.59872857620770
3.83333	20.94296477358327
4.00000	21.36580930164193
4.16667	21.67495701279852
4.33333	21.78954791758010
4.50000	21.61623640605427
4.66667	22.35236994064513
4.83333	22.17977204540346
5.00000	22.86657848789611
5.16667	22.68967932682812
5.33333	22.52895722846751
5.50000	21.16653439169671
5.66667	20.86382946768769
5.83333	19.68569882457578
6.00000	19.64339394664421
6.16667	19.24404507837921
6.33333	19.53078201049794
6.50000	19.51967733267012
6.66667	20.05617491045249
6.83333	19.81294365421388
7.00000	20.17806064207781
7.16667	20.13795091259042
7.33333	20.32531475777990
7.50000	20.34288700315800
7.66667	20.65148926997353
7.83333	20.90663797179138
8.00000	21.37621610067520
8.16667	22.04648263525191
8.33333	21.81742204685025
8.50000	21.84665246287571
8.66667	21.72010364282646
8.83333	21.33667173633044
9.00000	20.54097256428904
9.16667	20.57851832885592
9.33333	19.98114834820217
9.50000	19.73547406820464
9.66667	19.31483203447673
9.83333	19.05526336424512
10.0000	18.78730795431952
10.1667	19.28307883858287
10.3333	19.47309427345845
10.5000	19.90464849662420
10.6667	20.26472525765137
10.8333	21.00647352736179
11.0000	21.41835613944356
11.1667	21.89070703718858
11.3333	22.20112124946609
11.5000	22.42269937114327
11.6667	22.36637584137239
11.8333	22.92483724753283
12.0000	22.31220536621473
12.1667	21.92195978732696
12.3333	21.88109521007673
12.5000	21.51561568203539
12.6667	20.37482107759563
12.8333	20.11754963054710
13.0000	19.88184667838882
13.1667	19.72032078704967
13.3333	19.57753965848475
13.5000	19.39684854415212
13.6667	19.68667771135901
13.8333	19.42478592081041
14.0000	19.25003922552465
14.1667	19.43456874741175
14.3333	19.49613991639757
14.5000	19.46524037037920
14.6667	19.75489276669881
14.8333	20.17564491106380
15.0000	20.14597359211432
15.1667	20.56980488057096
15.3333	21.20031792553733
15.5000	22.73665151806323
15.6667	23.07975205523006
15.8333	23.51757567187596
16.0000	23.79852733805846
16.1667	23.18144160340132
16.3333	22.44201289934335
16.5000	22.01354716406152
16.6667	21.75108898518722
16.8333	21.15693946897262
17.0000	20.90527071077079
17.1667	20.08442251643831
17.3333	19.48178640775703
17.5000	18.81369003236851
17.6667	18.42555741456150
17.8333	18.39483964209057
18.0000	18.09400243610976
18.1667	18.70318340260791
18.3333	19.71616459371836
18.5000	20.83634378013240
18.6667	21.49042951635497
18.8333	22.88404477790394
19.0000	23.25125325011782
19.1667	23.08161419933900
19.3333	22.77859635460871
19.5000	22.64361846242767
19.6667	21.98495352869418
19.8333	21.54911477469452
20.0000	21.38191708251761
20.1667	21.11722660170659
20.3333	20.90047474698433
20.5000	20.74771239150895
20.6667	20.87848153097998
20.8333	20.68434131664406
21.0000	20.65222750399795
21.1667	20.18357646294907
21.3333	19.89316074354018
21.5000	19.30886918872190
21.6667	18.88209675759097
21.8333	18.35648327465523
22.0000	18.35609243237999
22.1667	18.80388593828236
22.3333	18.99067944936822
22.5000	19.43720484765133
22.6667	20.51664920567802
22.8333	21.27559778640710
23.0000	21.52573565411212
23.1667	22.29207422996357
23.3333	22.83627095632064
23.5000	22.50379991987450
23.6667	22.23972844616035
23.8333	22.19594913103453
24.0000	22.12171981782332
24.1667	21.81831894239011
24.3333	21.70524247055934
24.5000	21.40551216000090
24.6667	20.94466062128353
24.8333	20.10935056151422
25.0000	20.13485256320897
25.1667	20.33305199847300
25.3333	20.73738027031088
25.5000	20.57076414188655
25.6667	20.91520833999633
25.8333	20.77258951274712
26.0000	20.85159693907474
26.1667	20.99485491579884
26.3333	21.67582420937538
26.5000	22.14383879596816
26.6667	21.90311755106145
26.8333	21.41026525799395
27.0000	21.79090065514455
27.1667	21.37647107205543
27.3333	20.72575791657158
27.5000	21.01588343966623
27.6667	21.23131900047677
27.8333	20.69344960207429
28.0000	20.30061871354085
28.1667	20.07278641647871
28.3333	20.16845683705817
28.5000	20.10291218512221
28.6667	19.86815069130456
28.8333	20.18006671750826
29.0000	20.14562407607997
29.1667	19.43972391951154
29.3333	19.29581082608137
29.5000	19.72876833381630
29.6667	20.08745189561951
29.8333	20.64469671690222
30.0000	21.20412499482048
30.1667	21.41717329816426
30.3333	20.79220108402718
30.5000	21.02706010268054
30.6667	20.54705238097340
30.8333	20.41514351301294
31.0000	19.97540661241417
31.1667	20.14507995148340
31.3333	19.70190516246954
31.5000	19.95168875447738
31.6667	20.53841054026217
31.8333	20.88984473506017
32.0000	21.37688479779603
32.1667	21.58285524016048
32.3333	22.07977909393448
32.5000	21.54021765324311
32.6667	21.79486796277675
32.8333	21.62452523937586
33.0000	21.27334373369794
33.1667	21.20273555231184
33.3333	21.17564763293288
33.5000	20.66772594086821
33.6667	20.50751971399101
33.8333	20.19537723324451
34.0000	19.27701932413038
34.1667	18.88310896569543
34.3333	18.78875779541553
34.5000	18.43559575120010
34.6667	18.94386643578756
34.8333	19.39647844272211
35.0000	20.10236625373433
35.1667	20.88609370930447
35.3333	21.66857149757127
35.5000	21.95459685365215
35.6667	22.74213755987034
35.8333	22.78479946586785
36.0000	22.81433662980032
36.1667	22.63381523847882
36.3333	22.50444233492102
36.5000	22.02132345088176
36.6667	21.92538777663956
36.8333	21.50089139390348
37.0000	21.02443645843811
37.1667	20.64737235082236
37.3333	20.50353253779643
37.5000	20.09289100908865
37.6667	19.92335631066014
37.8333	19.90318047622675
38.0000	19.82356440991824
38.1667	19.85983637830667
38.3333	19.93234583549147
38.5000	20.42195867980367
38.6667	20.57775748150107
38.8333	20.79660790854781
39.0000	20.98569280698933
39.1667	21.14380850609573
39.3333	20.92500764047284
39.5000	21.07372652256021
39.6667	21.37269070263372
39.8333	21.30058754104573
40.0000	21.35680511766857
40.1667	21.23701061822994
40.3333	21.17201230966263
40.5000	20.79896989661446
40.6667	20.83909869144706
40.8333	20.62287201235158
41.0000	20.28829610129892
41.1667	20.23299935211056
41.3333	20.25880112954415
41.5000	19.92637445471361
41.6667	20.15804722215776
41.8333	20.73754897984227
42.0000	20.98841361624279
42.1667	21.12898636101891
42.3333	21.58310789403227
42.5000	21.46319650639158
42.6667	21.06173220850582
42.8333	21.16086771995433
43.0000	21.13884760267976
43.1667	21.10719381716685
43.3333	21.27720616467099
43.5000	21.34444480199052
43.6667	21.18481614511278
43.8333	21.41759609936189
44.0000	21.40833559783614
44.1667	21.55432019351793
44.3333	21.94884045095010
44.5000	21.93894218009634
44.6667	21.64452212416230
44.8333	21.24651155096391
45.0000	21.08946226033807
45.1667	20.62292344839025
45.3333	20.52877211265553
45.5000	20.67628266967031
45.6667	20.61204305641937
45.8333	20.70796667722712
46.0000	20.58139376679726
46.1667	20.33148886926060
46.3333	19.85584968933368
46.5000	19.54900021227464
46.6667	19.57514752911046
46.8333	19.81531298744372
47.0000	19.62607600624927
47.1667	19.75915382595739
47.3333	20.75617802310007
47.5000	20.52780941155958
47.6667	20.67742495009823
47.8333	21.30271884637328
48.0000	21.51371226770663
48.1667	21.46703749446712
48.3333	21.77103863521700
48.5000	22.00744887394527
48.6667	22.21375086691726
48.8333	22.47060971908131
49.0000	22.26446973474648
49.1667	22.17134510737862
49.3333	21.76030561279761
49.5000	20.92445704577987
49.6667	20.06788923049403
49.8333	19.15644599416624
50.0000	18.44180985670924
50.1667	17.93260124371192
50.3333	17.81459103460097
50.5000	18.14619851687065
50.6667	18.54593884867433
50.8333	18.72697973770565
51.0000	19.06492276693423
51.1667	19.37071981020291
51.3333	19.90375328187672
51.5000	20.16990689651858
51.6667	20.70377543445764
51.8333	21.17883329245533
52.0000	22.06250262720184
52.1667	22.32072020352803
52.3333	22.84261048617231
52.5000	22.95861964155327
52.6667	23.14728076677949
52.8333	22.71932391019116
53.0000	22.69612634864859
53.1667	22.75065628271810
53.3333	22.60986318435315
53.5000	22.43152763020116
53.6667	22.00426455463360
53.8333	21.25591301709801
54.0000	20.56767876461502
54.1667	19.93512784957399
54.3333	19.20320363892977
54.5000	19.00720512785746
54.6667	19.02392317050628
54.8333	18.95358197004906
55.0000	19.09922451675441
55.1667	19.67050160461414
55.3333	20.52889321737320
55.5000	21.02454837045343
55.6667	21.81504217680937
55.8333	22.47497830582780
56.0000	22.72048787003637
56.1667	22.62588110137060
56.3333	22.80968494355353
56.5000	22.56079686166956
56.6667	22.50292738650138
56.8333	22.40435826146301
57.0000	22.12989088718287
57.1667	21.86567242425018
57.3333	21.50111335614256
57.5000	21.20972421138648
57.6667	20.65821826462798
57.8333	20.45623580956211
58.0000	19.82582713676399
58.1667	19.43936945996741
58.3333	18.95312781405669
58.5000	18.82227419661761
58.6667	18.35291711887270
58.8333	18.05388269337237
59.0000	17.97111970709670
59.1667	18.59624838025915
59.3333	19.04717380227584
59.5000	20.04496184784987
59.6667	21.26336900709662
59.8333	21.98705300764725
60.0000	22.19867429983016
60.1667	22.40283422521548
60.3333	21.71494118053387
60.5000	20.97489535295472
60.6667	20.42039825531165
60.8333	19.57402404164339
61.0000	18.99407238087185
61.1667	18.67917332144981
61.3333	18.47838498048312
61.5000	18.69576200513012
61.6667	18.64952297565100
61.8333	18.77473551070878
62.0000	19.36170171222629
62.1667	19.93548231292310
62.3333	20.24850761832381
62.5000	21.23801300121665
62.6667	21.56535072382776
62.8333	21.87247314964199
63.0000	22.05327186684718
63.1667	22.15356844196067
63.3333	21.77016958515695
63.5000	21.85525583076301
63.6667	21.87715379996056
63.8333	22.01058502935775
64.0000	21.95005340070357
64.1667	21.93971296625308
64.3333	21.91395816754006
64.5000	21.48642633363194
64.6667	20.78649989528986
64.8333	20.47816714178865
65.0000	20.04410112977405
65.1667	19.50866527727863
65.3333	19.53387098114285
65.5000	19.33663805292322
65.6667	19.20079456318462
65.8333	18.86684152823495
66.0000	19.33721626033536
66.1667	19.31307862565377
66.3333	19.88468773716481
66.5000	20.38889407003157
66.6667	21.73234846516149
66.8333	22.37192895927667
67.0000	22.67293600970153
67.1667	22.87249918448903
67.3333	22.68643335048754
67.5000	22.53476529577426
67.6667	22.15494815333423
67.8333	22.20964270956047
68.0000	21.93153514211622
68.1667	21.58631928628892
68.3333	21.09348996119277
68.5000	20.20927372353178
68.6667	18.86258467856235
68.8333	18.48363309797406
69.0000	18.72413325489255
69.1667	18.57357592205349
69.3333	18.75457960788997
69.5000	19.87059226521052
69.6667	20.68022487136274
69.8333	20.91453706795848
70.0000	20.93952736567501
70.1667	21.63098977197095
70.3333	21.41901753925550
70.5000	20.94397420458720
70.6667	20.95435513525999
70.8333	20.89529285686579
71.0000	20.48511691449987
71.1667	20.44479419763602
71.3333	20.43107508517806
71.5000	20.61314908778814
71.6667	20.95529896341992
71.8333	20.94554893043812
72.0000	21.79318637357441
72.1667	21.79893849751641
72.3333	21.57036598187609
72.5000	22.00301732354343
72.6667	22.12839441334438
72.8333	21.83808863004275
73.0000	22.01918275997846
73.1667	21.78058346710343
73.3333	21.04876326350571
73.5000	20.99638243877252
73.6667	20.76908489774494
73.8333	20.33147712488401
74.0000	21.11467964022815
74.1667	21.72876350444052
74.3333	22.26002774451241
74.5000	22.04245329364181
74.6667	22.24735541273155
74.8333	21.34966929728768
