# Supplementary material for: Polarisation of decayless kink oscillations of solar coronal loops
Source: Nat Commun. 2023 Sep 12;14:5298. doi: 10.1038/s41467-023-41029-8 (PMC10497544; doi:10.1038/s41467-023-41029-8)
Supplement: Supplementary file 5 — Source Data [file 41467_2023_41029_MOESM5_ESM.zip › SourceData/Fig3a/fig3a_slit13.txt]

0.00000	19.58221695711154
0.166667	19.55757273217993
0.333333	19.74571660672503
0.500000	19.56618637812529
0.666667	20.33884566151135
0.833333	19.94359763737101
1.00000	19.51464330116557
1.16667	19.26217502657803
1.33333	19.21854783888319
1.50000	18.74574158781852
1.66667	18.42210074952948
1.83333	18.28765855171522
2.00000	18.14696784649859
2.16667	17.85217773628887
2.33333	17.76856825527441
2.50000	18.17836990193598
2.66667	18.17981268788415
2.83333	18.45896120684291
3.00000	18.73544176223613
3.16667	19.09129854905900
3.33333	19.24230354277958
3.50000	20.39659095629380
3.66667	20.43946690985030
3.83333	20.47516987960844
4.00000	20.37869476754782
4.16667	20.33026763229915
4.33333	19.77113376616672
4.50000	19.68507479789938
4.66667	19.84696798759456
4.83333	19.55761618929606
5.00000	20.07380642587185
5.16667	20.23891110680837
5.33333	19.47924730566448
5.50000	19.21897792248117
5.66667	19.29180197828474
5.83333	18.47866144834896
6.00000	18.07640230548415
6.16667	18.13555380811978
6.33333	18.13405381863524
6.50000	18.14782463018135
6.66667	18.57531567269680
6.83333	18.45952560842225
7.00000	19.01314457343162
7.16667	18.79982156570580
7.33333	18.91160751781360
7.50000	18.76477950073506
7.66667	19.18484975291058
7.83333	19.32931699279737
8.00000	19.74203336380083
8.16667	19.56634060466834
8.33333	19.61978923433351
8.50000	19.62566294599166
8.66667	19.45481225042564
8.83333	19.53041661109823
9.00000	19.64209358458664
9.16667	19.61791068253967
9.33333	18.86171205216119
9.50000	18.22538565064359
9.66667	17.91150769450760
9.83333	17.73584289371715
10.0000	17.37093979339086
10.1667	18.19363965769525
10.3333	18.80092047558482
10.5000	18.94438937479285
10.6667	19.33636536595451
10.8333	19.84530410152002
11.0000	19.70596354524443
11.1667	19.96763487874043
11.3333	20.04349085735961
11.5000	19.75498005524623
11.6667	20.10317256050333
11.8333	20.69881097546943
12.0000	20.70497670797113
12.1667	20.42156546422386
12.3333	20.56385715114716
12.5000	20.20845727273166
12.6667	19.39215535807269
12.8333	18.95577686461364
13.0000	18.50717160436066
13.1667	18.46389255404854
13.3333	17.96407959291813
13.5000	17.44852138997709
13.6667	16.50957647325382
13.8333	16.74530821727022
14.0000	16.54992734765754
14.1667	16.84250779915410
14.3333	17.23090071564339
14.5000	17.97116697717536
14.6667	18.51898805504651
14.8333	19.53595088106879
15.0000	20.09404324869817
15.1667	20.44986796021343
15.3333	21.04464899797740
15.5000	21.80051109525804
15.6667	22.10836868206881
15.8333	21.65284432056106
16.0000	21.35666290504410
16.1667	20.77406982781206
16.3333	19.99202388496309
16.5000	18.88843333794961
16.6667	18.79843888390469
16.8333	18.60252801012792
17.0000	18.58730403036354
17.1667	18.21718155670445
17.3333	18.05162913483117
17.5000	17.86395993628191
17.6667	17.47938608680963
17.8333	17.66732076302396
18.0000	17.54312968461187
18.1667	17.80867442738655
18.3333	18.59884458357125
18.5000	20.00201050482158
18.6667	20.54046985573507
18.8333	21.60710441028676
19.0000	21.94557430564540
19.1667	21.52516117549435
19.3333	21.04777738614635
19.5000	20.88871189407326
19.6667	20.14797763463991
19.8333	19.66944997193780
20.0000	19.84239943808707
20.1667	19.53253901016107
20.3333	18.79541717372203
20.5000	19.17240590852502
20.6667	19.30970051321164
20.8333	18.54733639146079
21.0000	18.31707787418935
21.1667	18.67015921392155
21.3333	17.77321935843997
21.5000	17.18360347550851
21.6667	17.02156543778356
21.8333	17.07403538091093
22.0000	16.63535408965865
22.1667	17.06870641219770
22.3333	17.66721868640178
22.5000	17.95221119519855
22.6667	18.32768200109490
22.8333	19.35113174156188
23.0000	20.07115130073357
23.1667	20.28963832300638
23.3333	21.26717950894385
23.5000	21.74688789587207
23.6667	21.45707111974473
23.8333	21.10600684389538
24.0000	21.22829883823256
24.1667	20.28102401301636
24.3333	19.84055861873897
24.5000	19.76139212643340
24.6667	19.17018695092955
24.8333	18.39032984754539
25.0000	18.86977618459985
25.1667	18.58818490132287
25.3333	18.73103420794057
25.5000	18.83998110115552
25.6667	19.26451314596797
25.8333	19.54874108450365
26.0000	19.15714824973152
26.1667	19.30837316248283
26.3333	19.58575136881554
26.5000	20.24120937101245
26.6667	19.85399244981894
26.8333	20.41377972744013
27.0000	20.41900314602361
27.1667	20.76370050562929
27.3333	20.09401487252827
27.5000	20.18757458879949
27.6667	19.66479702553914
27.8333	18.74423030425940
28.0000	18.02085193649275
28.1667	17.46981672230189
28.3333	17.56454500001342
28.5000	17.88397122764547
28.6667	18.44001870764808
28.8333	18.82920712719135
29.0000	19.04555129650279
29.1667	18.38868437881029
29.3333	18.58040923879373
29.5000	18.80095920126082
29.6667	18.92722521628464
29.8333	19.33763365447616
30.0000	19.49290841138755
30.1667	19.36763332722833
30.3333	19.12316582570537
30.5000	18.81458378742910
30.6667	18.55771492121901
30.8333	18.59631889918083
31.0000	18.62859358485167
31.1667	18.67036118119478
31.3333	17.97034222546464
31.5000	18.36718452251160
31.6667	18.49501776315900
31.8333	18.78373097839049
32.0000	19.16141921311981
32.1667	20.39328930890293
32.3333	20.24731716197569
32.5000	20.72496096556404
32.6667	20.43326596174832
32.8333	19.84981265733968
33.0000	19.61895363060291
33.1667	19.63637521166146
33.3333	19.11218737718517
33.5000	18.92605375002968
33.6667	18.68572995889940
33.8333	17.62525556446827
34.0000	17.30306048452514
34.1667	17.02720157105284
34.3333	17.10974741255698
34.5000	17.37557563432122
34.6667	18.32644498321015
34.8333	18.22604499571448
35.0000	18.84196164383124
35.1667	19.37654059520435
35.3333	20.11262432451956
35.5000	20.52652615949973
35.6667	21.11827840901375
35.8333	21.33440271805791
36.0000	21.12787228430627
36.1667	20.84843760641647
36.3333	20.80227457322679
36.5000	20.62169037631080
36.6667	20.22899302336069
36.8333	20.11896451999078
37.0000	19.78411956419970
37.1667	19.08979046299310
37.3333	18.90510877758135
37.5000	18.49044312231701
37.6667	18.03663187399390
37.8333	18.07626636320981
38.0000	18.05176653451995
38.1667	18.16050328722832
38.3333	18.57524191971493
38.5000	19.03187676091718
38.6667	19.14885263444165
38.8333	19.40020621133807
39.0000	19.50106689239920
39.1667	19.67833994806421
39.3333	19.76315880745939
39.5000	19.57548970901848
39.6667	19.82046793822049
39.8333	19.79930769744207
40.0000	19.72867928398851
40.1667	19.63612558357516
40.3333	19.57413105570045
40.5000	19.39368847021139
40.6667	19.00242893627833
40.8333	18.66610551164506
41.0000	18.15584828104834
41.1667	17.97746720000119
41.3333	17.95059378742207
41.5000	18.13663554541312
41.6667	18.53380994210388
41.8333	19.02267929815594
42.0000	19.66442811338827
42.1667	19.63584474114350
42.3333	19.71150335656197
42.5000	19.36774398659807
42.6667	19.42995445751003
42.8333	19.35547732896920
43.0000	19.63310424112549
43.1667	19.91732556421947
43.3333	20.31026652504434
43.5000	20.30335195231267
43.6667	20.11573687485253
43.8333	20.10460998863044
44.0000	20.09978389468620
44.1667	20.11862798918188
44.3333	20.13465320639938
44.5000	20.30920943475848
44.6667	20.21920309487395
44.8333	19.75011685874512
45.0000	19.34818941927853
45.1667	18.88063176790116
45.3333	18.71882384603635
45.5000	18.58082590994594
45.6667	18.52122635095870
45.8333	19.13412068052881
46.0000	19.35997422998194
46.1667	19.19298941512042
46.3333	18.74775336148460
46.5000	18.92618099446617
46.6667	18.53508387397777
46.8333	18.54499047578976
47.0000	18.04598804471732
47.1667	18.08357896030065
47.3333	18.50979325102892
47.5000	18.48408119886794
47.6667	18.77855269088153
47.8333	19.08555521923682
48.0000	19.33426339500827
48.1667	19.03423497686040
48.3333	19.23203394260256
48.5000	19.73815158037642
48.6667	20.67876842273510
48.8333	21.16319950065757
49.0000	21.45718238237473
49.1667	21.61897538385085
49.3333	20.96554617392624
49.5000	20.07862242340900
49.6667	19.35251908033587
49.8333	18.18095189692341
50.0000	16.91155618646769
50.1667	16.11030666404676
50.3333	15.60387660180053
50.5000	15.39406967091814
50.6667	15.91949113889604
50.8333	16.25072866091978
51.0000	16.83830689309549
51.1667	17.37520291905042
51.3333	18.16178890310623
51.5000	18.36452910150584
51.6667	19.18625049152938
51.8333	19.81023631346391
52.0000	20.63051746177195
52.1667	20.83120824107745
52.3333	21.23994292119518
52.5000	21.41739567024246
52.6667	21.30944200663194
52.8333	21.35962166799700
53.0000	21.36472487625809
53.1667	21.44357649753761
53.3333	21.40196013428123
53.5000	21.21293504904162
53.6667	20.66684448255732
53.8333	20.03671546032805
54.0000	19.52799008256391
54.1667	18.69255870389719
54.3333	17.90657269089033
54.5000	17.13599705916201
54.6667	17.06488133877764
54.8333	17.03384736310764
55.0000	17.14317978744024
55.1667	17.81000778468355
55.3333	19.08256789704647
55.5000	19.66375468332262
55.6667	20.21378078733422
55.8333	20.85010300767610
56.0000	21.21532020304952
56.1667	21.09475860341202
56.3333	21.37226752686565
56.5000	21.33184443913202
56.6667	21.12886684911456
56.8333	21.09519857048210
57.0000	20.82495572325848
57.1667	20.33296153232355
57.3333	19.85686017653801
57.5000	19.47378207215696
57.6667	18.77975162809724
57.8333	18.45317380747414
58.0000	17.89721272306569
58.1667	17.62129979734326
58.3333	17.41291164448266
58.5000	17.10620052547446
58.6667	16.61829562975539
58.8333	16.79949856846207
59.0000	16.77134635761338
59.1667	17.26614527502843
59.3333	18.18333504040215
59.5000	18.95561934733455
59.6667	19.51810694748612
59.8333	19.90680851565751
60.0000	20.18545666246771
60.1667	19.99308946466686
60.3333	19.72772612688998
60.5000	19.74550235310893
60.6667	19.56971097767990
60.8333	18.50293461097141
61.0000	17.66016466046620
61.1667	17.04185050065864
61.3333	16.11546068306997
61.5000	15.71535472684168
61.6667	16.43038121921265
61.8333	16.68591858701015
62.0000	17.30643866394866
62.1667	18.02628741097329
62.3333	18.80789863126163
62.5000	19.04326053810166
62.6667	19.90610710449384
62.8333	20.29961263965376
63.0000	20.54119036549813
63.1667	20.89734186618121
63.3333	20.64273120061869
63.5000	20.59041249425869
63.6667	20.37555258754464
63.8333	20.49293127312603
64.0000	20.28791582439609
64.1667	20.59069164210895
64.3333	20.36195055961373
64.5000	20.29312746156627
64.6667	19.79664844755987
64.8333	19.08026656380623
65.0000	18.46305091571699
65.1667	18.16994341468841
65.3333	18.14497256352865
65.5000	17.48969557418030
65.6667	17.79309229863967
65.8333	17.66472499870378
66.0000	17.87774680348003
66.1667	17.83778218449067
66.3333	18.59521919191757
66.5000	19.03734048876071
66.6667	19.63849726911127
66.8333	19.94918625345057
67.0000	20.28743208595066
67.1667	20.46836000179340
67.3333	20.05425348314232
67.5000	20.12218479006006
67.6667	20.29492009826013
67.8333	20.26983196644058
68.0000	19.88628499133811
68.1667	19.95602339186492
68.3333	19.38207533986024
68.5000	18.77074542170534
68.6667	18.36152079390330
68.8333	18.28064746028976
69.0000	17.96767173162971
69.1667	18.09664166412239
69.3333	17.91518456817232
69.5000	17.85808315622515
69.6667	17.86900376946538
69.8333	18.19880775428183
70.0000	18.49187567883111
70.1667	19.10495602093633
70.3333	19.35800326828134
70.5000	19.84556367144557
70.6667	20.03759770282992
70.8333	20.01518387921131
71.0000	20.10887994381002
71.1667	20.16547740643688
71.3333	20.14274631722954
71.5000	19.89474943009723
71.6667	20.06924579134161
71.8333	19.69900262270961
72.0000	19.29651010601557
72.1667	19.32076066590887
72.3333	19.44478732205457
72.5000	19.60926318878922
72.6667	19.37881471690372
72.8333	19.71597579831201
73.0000	19.42031856175492
73.1667	19.42604089929569
73.3333	18.98549118674626
73.5000	19.22285930903154
73.6667	18.78629687793428
73.8333	18.79210250233350
74.0000	19.43826089306960
74.1667	20.24661287366216
74.3333	20.29553538186584
74.5000	20.86323121783408
74.6667	21.07110641335532
74.8333	20.44821806882280
