# Supplementary material for: Polarisation of decayless kink oscillations of solar coronal loops
Source: Nat Commun. 2023 Sep 12;14:5298. doi: 10.1038/s41467-023-41029-8 (PMC10497544; doi:10.1038/s41467-023-41029-8)
Supplement: Supplementary file 5 — Source Data [file 41467_2023_41029_MOESM5_ESM.zip › SourceData/Fig3a/fig3a_slit12.txt]

0.00000	17.55694362005312
0.166667	17.50840315120563
0.333333	17.66095359705681
0.500000	17.98617176673679
0.666667	18.29997370019742
0.833333	18.26581698425814
1.00000	18.23420041717489
1.16667	18.06942441774716
1.33333	17.73522472087669
1.50000	17.62497971227556
1.66667	17.54503958535757
1.83333	17.64524442603167
2.00000	17.37194868041187
2.16667	17.07353071871113
2.33333	17.03536915482418
2.50000	16.92085942611173
2.66667	16.73621548390298
2.83333	16.66242829046568
3.00000	17.04094097965566
3.16667	17.38195904001764
3.33333	17.26881508183440
3.50000	17.24205870076293
3.66667	17.78606434578919
3.83333	18.02472202010718
4.00000	17.87986350281674
4.16667	18.23355987254675
4.33333	18.42541950879678
4.50000	18.41496789568390
4.66667	18.25374804512146
4.83333	18.19784075962982
5.00000	18.58913362896487
5.16667	18.71287701325190
5.33333	18.37625911626154
5.50000	18.24290467900078
5.66667	18.11465872548854
5.83333	17.14341884237399
6.00000	16.84211292860773
6.16667	16.67680840443536
6.33333	16.43617708789280
6.50000	16.40877913612644
6.66667	16.90100328458158
6.83333	16.80318224230401
7.00000	17.20488374583680
7.16667	17.09791941096389
7.33333	17.10081828368644
7.50000	17.15177512771441
7.66667	17.64196358775507
7.83333	17.96179949839576
8.00000	18.39523049628089
8.16667	18.51934968932423
8.33333	18.41180058950854
8.50000	18.06375965934377
8.66667	17.67617510627302
8.83333	17.34099407220470
9.00000	17.52845176296455
9.16667	17.73081274566257
9.33333	17.46560446306043
9.50000	17.09400461708782
9.66667	17.26818012803534
9.83333	16.69189287663930
10.0000	16.32937160221688
10.1667	16.85282012947653
10.3333	16.76526207841373
10.5000	16.87110585075808
10.6667	17.06893351204305
10.8333	17.43025206108710
11.0000	17.03756539501985
11.1667	17.16874720546497
11.3333	17.21582357921626
11.5000	17.58465894947547
11.6667	17.78750454902738
11.8333	18.44111659425116
12.0000	18.90182087504239
12.1667	19.73042565512588
12.3333	19.79372301726840
12.5000	19.51113670894631
12.6667	19.20906487225607
12.8333	18.88432389502228
13.0000	17.74993801068137
13.1667	17.18496818364418
13.3333	16.64414997257455
13.5000	15.81974218905134
13.6667	14.97295721885744
13.8333	15.01953512895406
14.0000	14.68368243061400
14.1667	14.73056034346900
14.3333	14.99585047941208
14.5000	15.66593304572938
14.6667	15.78396883734630
14.8333	16.73738917699425
15.0000	17.63925055510169
15.1667	18.72178210278588
15.3333	19.63069416262423
15.5000	20.57202402805560
15.6667	21.20611747009283
15.8333	21.11090725913722
16.0000	20.42207639245667
16.1667	20.06231955068409
16.3333	18.43464989347959
16.5000	17.55573428384408
16.6667	17.18792115754912
16.8333	16.89692952039902
17.0000	16.36732448597706
17.1667	16.95538148298410
17.3333	16.12660900203547
17.5000	15.69616943454950
17.6667	15.94203411545580
17.8333	16.61584036696020
18.0000	16.81728668056397
18.1667	17.92731557604438
18.3333	18.66973532716791
18.5000	18.19239065687747
18.6667	17.93670887056993
18.8333	18.64282500316511
19.0000	18.66145762324625
19.1667	18.70236515297326
19.3333	19.66224675972729
19.5000	19.70795037770479
19.6667	19.05254584976996
19.8333	18.17073990616528
20.0000	17.71189884254055
20.1667	17.07351708741210
20.3333	16.56891329335345
20.5000	16.76769564946129
20.6667	16.99635286190428
20.8333	16.55159459179164
21.0000	16.75666501251569
21.1667	16.86335408235353
21.3333	16.25984105026119
21.5000	16.18595633388051
21.6667	16.10830402447188
21.8333	15.66096019594071
22.0000	15.75566074411839
22.1667	15.94432209030026
22.3333	16.16152702816684
22.5000	16.67478052588224
22.6667	17.36474935549308
22.8333	18.02102502257405
23.0000	18.58555195195249
23.1667	19.03813154985832
23.3333	19.63947557399360
23.5000	19.95200012925639
23.6667	19.77798794167521
23.8333	19.71929837879877
24.0000	19.59911976474379
24.1667	19.04845963545812
24.3333	18.38782775362846
24.5000	17.95549977790800
24.6667	17.34854925647502
24.8333	16.72911431257337
25.0000	16.59870917185529
25.1667	16.20975364129917
25.3333	16.49621106631447
25.5000	16.44551478331847
25.6667	17.17450922235957
25.8333	17.83871136751346
26.0000	18.01484138437481
26.1667	17.85949934210447
26.3333	18.51975143991055
26.5000	18.62618182937095
26.6667	18.49084849859833
26.8333	19.11115259653679
27.0000	19.41238583988297
27.1667	19.31822783513986
27.3333	19.11527414802948
27.5000	18.47283351259795
27.6667	17.88850318913034
27.8333	17.37329350428621
28.0000	16.71596843922210
28.1667	16.00432024093537
28.3333	16.38661797935485
28.5000	16.52182485413629
28.6667	16.53225535702752
28.8333	16.84071455112574
29.0000	17.18622022536410
29.1667	16.92895596171976
29.3333	17.00072921188388
29.5000	17.16158934457275
29.6667	17.43852872339789
29.8333	17.39805647737056
30.0000	17.58204317989772
30.1667	17.19393957333250
30.3333	17.10372130415346
30.5000	16.77646627427961
30.6667	16.95344617087359
30.8333	16.61732757789618
31.0000	16.90169912958646
31.1667	16.78842851319947
31.3333	16.99494836372622
31.5000	17.21274598105604
31.6667	17.81449126221361
31.8333	18.17962493548657
32.0000	18.42799673541060
32.1667	18.57077210361539
32.3333	18.60193514010223
32.5000	18.46612348085813
32.6667	18.45297387165074
32.8333	18.59601394089968
33.0000	18.23106551483670
33.1667	17.86400895799588
33.3333	17.41519621869782
33.5000	16.98844795173412
33.6667	16.37983049229509
33.8333	15.83286065033543
34.0000	15.57662586508405
34.1667	15.53255984676959
34.3333	15.45112857928971
34.5000	15.82488969887261
34.6667	16.50034080113436
34.8333	17.18546222218582
35.0000	17.59341076464029
35.1667	18.18425903800888
35.3333	18.70727422770797
35.5000	19.01152728323388
35.6667	18.98096459376139
35.8333	19.31976097916290
36.0000	19.30092901544004
36.1667	19.14548573756943
36.3333	18.98018069552530
36.5000	18.72382928384700
36.6667	18.33750838956662
36.8333	17.98822973604435
37.0000	17.58378872344976
37.1667	17.27704220953749
37.3333	17.17243064677906
37.5000	16.97294351688962
37.6667	16.90835151679848
37.8333	16.97917750828264
38.0000	16.92528007684742
38.1667	16.77052048233528
38.3333	17.01178971093348
38.5000	17.17916082419427
38.6667	17.35926635246788
38.8333	17.59744921723811
39.0000	17.98076069305585
39.1667	18.02506968183383
39.3333	18.10832579997999
39.5000	18.24218991035097
39.6667	18.39764896928843
39.8333	18.51318242042605
40.0000	18.43041659908102
40.1667	18.45020395592577
40.3333	18.16369116855427
40.5000	17.87822329300924
40.6667	17.41853578718301
40.8333	17.19368250797073
41.0000	16.62555919190217
41.1667	16.30636986703420
41.3333	16.10719726139776
41.5000	16.45574464989710
41.6667	16.69422798562813
41.8333	17.17900551603930
42.0000	17.74357158229324
42.1667	17.98474001349981
42.3333	17.97549860959656
42.5000	17.95786934280408
42.6667	17.95791349213749
42.8333	17.90399938881773
43.0000	18.22459790417630
43.1667	18.10675693284188
43.3333	18.16992526837317
43.5000	18.33095487665543
43.6667	18.42489811153435
43.8333	18.39136956459868
44.0000	18.74538419662835
44.1667	18.93198019520425
44.3333	19.01089439466461
44.5000	18.92196334181644
44.6667	18.63608035783716
44.8333	18.14869318948486
45.0000	17.76371357244845
45.1667	17.69070314217711
45.3333	17.24041894696559
45.5000	17.22830940785930
45.6667	17.45487646535420
45.8333	17.27649754144110
46.0000	16.81547342696192
46.1667	17.25632276060091
46.3333	17.01325227261549
46.5000	16.79309254943183
46.6667	16.64499511547930
46.8333	16.58461855627687
47.0000	15.79118412579711
47.1667	15.97512639601381
47.3333	15.71003708410017
47.5000	15.94491485044976
47.6667	16.83623681891238
47.8333	17.52024208220450
48.0000	17.95101386799013
48.1667	18.72287569818386
48.3333	19.35668465192718
48.5000	19.10427255585651
48.6667	19.66024036850883
48.8333	19.60862580155189
49.0000	19.53584916364569
49.1667	18.87998115683904
49.3333	18.41802606860535
49.5000	17.71598251612462
49.6667	16.99863362333987
49.8333	15.81096966827690
50.0000	15.36266760966957
50.1667	15.09024855582668
50.3333	14.69091247632586
50.5000	14.69013527712223
50.6667	15.31724831688791
50.8333	15.69292370821983
51.0000	16.03315787043396
51.1667	16.19447907529374
51.3333	16.47230553961389
51.5000	16.88159076229792
51.6667	17.33914548564672
51.8333	17.96363078562768
52.0000	18.65513968831760
52.1667	19.20498315268585
52.3333	19.15284658289943
52.5000	19.43275749438967
52.6667	19.16355437920435
52.8333	19.30858986902611
53.0000	19.43337364121401
53.1667	19.63860189218335
53.3333	19.46560894229991
53.5000	19.63751094392863
53.6667	19.20417359223233
53.8333	18.48753039635645
54.0000	18.19168889020598
54.1667	17.41079251196494
54.3333	16.48902400436018
54.5000	15.80575420405836
54.6667	15.78012554989923
54.8333	15.39618960620762
55.0000	15.74231000246907
55.1667	16.44731930441696
55.3333	17.40625056479290
55.5000	17.98193672917954
55.6667	18.85086534865910
55.8333	19.26999908724398
56.0000	19.74767363745707
56.1667	19.75559368490502
56.3333	19.60119302695626
56.5000	19.54206748100631
56.6667	19.38225587891481
56.8333	19.19640869485952
57.0000	19.02959554038202
57.1667	18.76905024224202
57.3333	18.25230948968021
57.5000	18.04531752459362
57.6667	17.15207200445968
57.8333	16.70859319376716
58.0000	16.33379696060102
58.1667	15.89934913208701
58.3333	15.26269025526358
58.5000	15.03393237019889
58.6667	14.52093990633751
58.8333	14.67356373416633
59.0000	14.90936011892996
59.1667	15.82522470880527
59.3333	16.96319676901571
59.5000	17.89574181488411
59.6667	18.42262852033072
59.8333	18.77594064530354
60.0000	18.79669723515273
60.1667	18.50967102381400
60.3333	18.45270628093848
60.5000	18.18247056527522
60.6667	17.82184235540952
60.8333	16.86770047878564
61.0000	15.99838381698485
61.1667	15.01875124093250
61.3333	14.17352130685098
61.5000	13.89660018774975
61.6667	14.70598024757627
61.8333	15.21905613902751
62.0000	15.83787893756468
62.1667	17.07424834585450
62.3333	17.87234325398046
62.5000	18.17590949746539
62.6667	18.74042086807384
62.8333	18.92480308557655
63.0000	18.74570004165069
63.1667	18.75485322252829
63.3333	18.68972852317165
63.5000	18.75186627210492
63.6667	18.92950097097395
63.8333	18.85702761131176
64.0000	18.80951499472598
64.1667	18.60281539340494
64.3333	18.28621686544135
64.5000	18.24992218719777
64.6667	18.06271932350575
64.8333	17.66428038704461
65.0000	17.17296845196681
65.1667	16.73271143684091
65.3333	16.17010552813810
65.5000	15.81757615614273
65.6667	15.78340276845319
65.8333	15.84980084646261
66.0000	16.14020706981298
66.1667	16.87623987857861
66.3333	17.00063085351444
66.5000	17.74227980387464
66.6667	18.30035411467466
66.8333	18.51853031183149
67.0000	18.50346110051236
67.1667	18.96252468739763
67.3333	18.69108613526240
67.5000	18.54752726785588
67.6667	18.84158710747945
67.8333	18.57749555183927
68.0000	18.07817847687771
68.1667	17.75738961064209
68.3333	17.58574680441481
68.5000	16.76628088705407
68.6667	16.80087696565817
68.8333	17.08198999556877
69.0000	16.53086298286614
69.1667	16.41553898926283
69.3333	16.84053097900763
69.5000	16.61294715365618
69.6667	15.99427017435725
69.8333	16.65931253830386
70.0000	16.88807631454774
70.1667	16.88881731654786
70.3333	17.07115006149472
70.5000	17.92694822054112
70.6667	18.21575057993135
70.8333	18.42849214306601
71.0000	18.48445293627528
71.1667	18.73788642845555
71.3333	18.30295331785336
71.5000	17.94540306699807
71.6667	17.84360848858055
71.8333	17.50517994823340
72.0000	17.46853827672643
72.1667	17.74390269447334
72.3333	18.09800624144538
72.5000	18.41566159563933
72.6667	18.78880052757931
72.8333	18.63862961078541
73.0000	18.54263141522344
73.1667	18.53720665421622
73.3333	18.22030922704262
73.5000	18.01670872679641
73.6667	18.19501459439517
73.8333	18.38817187053277
74.0000	18.65278338735235
74.1667	18.78102926065797
74.3333	18.44103908901289
74.5000	18.40964392629177
74.6667	18.47280361475255
74.8333	18.04798780679156
