# Supplementary material for: Polarisation of decayless kink oscillations of solar coronal loops
Source: Nat Commun. 2023 Sep 12;14:5298. doi: 10.1038/s41467-023-41029-8 (PMC10497544; doi:10.1038/s41467-023-41029-8)
Supplement: Supplementary file 5 — Source Data [file 41467_2023_41029_MOESM5_ESM.zip › SourceData/Fig3a/fig3a_slit11.txt]

0.00000	16.74671079894856
0.166667	16.63862380540940
0.333333	16.56037006217647
0.500000	16.53781461966242
0.666667	16.28616797746924
0.833333	16.02922594370951
1.00000	15.84132422881433
1.16667	15.66946827966999
1.33333	15.45209888057689
1.50000	15.42838536928792
1.66667	15.50006028615216
1.83333	15.70644942893483
2.00000	15.31333589205574
2.16667	15.28723511527859
2.33333	15.01053279066850
2.50000	14.91198707718534
2.66667	14.78075076209944
2.83333	15.20914241918782
3.00000	15.61442116451614
3.16667	15.72202930267043
3.33333	15.73286087138175
3.50000	16.25203788485235
3.66667	16.36188117575583
3.83333	16.29099129637929
4.00000	16.70570951188668
4.16667	16.94418326969014
4.33333	16.97942503572716
4.50000	17.13454492117164
4.66667	17.17316448081088
4.83333	17.07564580695145
5.00000	16.82618471702106
5.16667	16.39802092541312
5.33333	16.26782918449912
5.50000	15.73343347784459
5.66667	15.44459192865573
5.83333	15.67073504862168
6.00000	15.41185147389134
6.16667	15.27406203586812
6.33333	15.37054498709853
6.50000	15.28220111932191
6.66667	15.09125556551825
6.83333	15.38812600015672
7.00000	15.42954280677801
7.16667	15.69060421525263
7.33333	15.88774006726738
7.50000	15.91917202401402
7.66667	16.00555636208099
7.83333	16.24633272036063
8.00000	16.22829257255050
8.16667	16.52986156066775
8.33333	17.01156261841955
8.50000	16.83520387451383
8.66667	16.69135017627755
8.83333	16.71506386460438
9.00000	16.39178816566147
9.16667	16.07161182924122
9.33333	16.19988372827947
9.50000	15.58202068939453
9.66667	15.47800302791318
9.83333	14.31033293006510
10.0000	14.20584918145777
10.1667	13.63874236881069
10.3333	14.01503612107267
10.5000	13.71329018048056
10.6667	14.72067232856437
10.8333	15.06218307707164
11.0000	15.76330506452714
11.1667	15.92482844103871
11.3333	16.56823178437028
11.5000	17.29615533902906
11.6667	17.58631803730243
11.8333	17.86470638509667
12.0000	18.23005927521579
12.1667	18.61878506651420
12.3333	18.12749073761141
12.5000	17.21811008619829
12.6667	16.67938401703382
12.8333	16.00234263042226
13.0000	15.69688349242575
13.1667	15.13833264388371
13.3333	14.91031354252599
13.5000	13.98496429720950
13.6667	13.81686870255133
13.8333	12.87659434597029
14.0000	12.78876641126147
14.1667	12.81958993751231
14.3333	13.43729614361629
14.5000	14.51845567936555
14.6667	15.39987001933024
14.8333	16.46029262337718
15.0000	17.21242351151374
15.1667	18.08627711352601
15.3333	18.47591135601111
15.5000	18.94140584756955
15.6667	18.33233608691606
15.8333	18.54611850793178
16.0000	18.02867143710861
16.1667	17.42725455510848
16.3333	17.24626143833185
16.5000	17.00377090386471
16.6667	16.43269448595509
16.8333	16.28451849405897
17.0000	15.78442625319809
17.1667	14.57650961730210
17.3333	14.58738946312285
17.5000	14.46266267187855
17.6667	14.02927046001582
17.8333	14.40487235439233
18.0000	14.68554762324709
18.1667	14.88926572640369
18.3333	14.89454670683350
18.5000	15.57279873862790
18.6667	15.80914075946157
18.8333	16.66354447776131
19.0000	17.69286637634038
19.1667	18.38622687027512
19.3333	18.76279932250425
19.5000	18.14563791341746
19.6667	17.54438897452912
19.8333	16.20375268857720
20.0000	15.61012519984371
20.1667	15.03016972122722
20.3333	15.06101809272243
20.5000	15.19424528836434
20.6667	14.92957564192932
20.8333	14.72282008063515
21.0000	14.92571100224573
21.1667	14.81477705071317
21.3333	14.71658132942797
21.5000	15.64444241781094
21.6667	15.57229159827288
21.8333	15.46137357903153
22.0000	15.57377927684048
22.1667	15.43984170086862
22.3333	14.98206340466462
22.5000	15.64568075792240
22.6667	15.85861856462112
22.8333	16.22481389428063
23.0000	16.84245438035818
23.1667	17.66790857207324
23.3333	17.85466999903060
23.5000	17.93258841985916
23.6667	17.92541942183191
23.8333	17.62855364595199
24.0000	17.26657393093557
24.1667	16.81252072095142
24.3333	16.30599202293797
24.5000	15.95986123082030
24.6667	15.40002375502417
24.8333	14.93199092489974
25.0000	15.00762390937022
25.1667	15.06846385433245
25.3333	14.67494739234118
25.5000	15.27540147104727
25.6667	15.59310905792472
25.8333	15.84348406664984
26.0000	16.23500502417474
26.1667	16.78731259724864
26.3333	16.90486059288472
26.5000	17.48636426360597
26.6667	17.61727108821848
26.8333	17.43915115827811
27.0000	17.71171739083816
27.1667	17.52860114079009
27.3333	17.22197663444708
27.5000	16.38324138143565
27.6667	16.44813097737520
27.8333	16.11706789807452
28.0000	15.49719958957273
28.1667	14.68118157575287
28.3333	14.82371170420871
28.5000	14.60990149686752
28.6667	14.65170743446865
28.8333	14.89159603722921
29.0000	15.07095032734395
29.1667	15.39972865322029
29.3333	15.57991286060347
29.5000	15.73782982555113
29.6667	16.08121051841925
29.8333	16.57828542791956
30.0000	16.52473105297593
30.1667	16.33408982448317
30.3333	16.06827150219375
30.5000	15.61502016799336
30.6667	15.35388811305221
30.8333	15.19900360797537
31.0000	14.85845653473773
31.1667	14.79949947014619
31.3333	14.92224797306163
31.5000	15.22518943436282
31.6667	15.43544407884083
31.8333	16.06252413304649
32.0000	16.31356887037759
32.1667	16.60669427016579
32.3333	16.64734381825490
32.5000	16.81005519845643
32.6667	16.80134566478466
32.8333	16.93953899563514
33.0000	16.71613023898672
33.1667	16.29453460969941
33.3333	15.64990454225857
33.5000	15.29869919050643
33.6667	14.70163891319507
33.8333	14.48625060217667
34.0000	14.44217857286756
34.1667	14.35962612634380
34.3333	14.18416978037679
34.5000	14.41541650478552
34.6667	14.85476619080952
34.8333	15.31879835700219
35.0000	15.88321015770144
35.1667	16.44755599757936
35.3333	16.90697912767410
35.5000	17.27581078683897
35.6667	17.34349208888631
35.8333	17.79148400463112
36.0000	17.81999027556470
36.1667	17.77160168474677
36.3333	17.39693730149643
36.5000	17.20139115613544
36.6667	16.71665823573398
36.8333	16.48482399910275
37.0000	16.17338038378030
37.1667	15.91401935225505
37.3333	15.83652578318630
37.5000	15.56985203113585
37.6667	15.34079957121693
37.8333	15.14770750124536
38.0000	15.25728653864177
38.1667	15.08004444382557
38.3333	15.27019538350659
38.5000	15.69042156773692
38.6667	16.15539492024586
38.8333	16.24091032447149
39.0000	16.41325612499770
39.1667	16.46355666071112
39.3333	16.50972528490606
39.5000	16.49710111454609
39.6667	16.70646542617859
39.8333	16.71266422283277
40.0000	16.71755951993943
40.1667	16.35470785469574
40.3333	16.24444442850940
40.5000	16.19174817527596
40.6667	16.19525155480507
40.8333	15.99883378665057
41.0000	15.73637682032229
41.1667	15.26528553354571
41.3333	14.80078149681867
41.5000	14.80189305950484
41.6667	14.77830615887067
41.8333	15.40471120976021
42.0000	15.77729958932133
42.1667	15.98387375970234
42.3333	15.96450225616965
42.5000	16.28499642384614
42.6667	15.94268255482559
42.8333	15.98153213293321
43.0000	16.29755724590929
43.1667	16.44664747533628
43.3333	16.60398368455017
43.5000	16.84995208685444
43.6667	17.03978754498243
43.8333	16.95671125622254
44.0000	16.94055047836415
44.1667	17.25974814003668
44.3333	17.41279495928245
44.5000	17.28213273318321
44.6667	17.30720953052102
44.8333	17.28590392027026
45.0000	16.65908958273792
45.1667	16.38298243644875
45.3333	16.32631728574009
45.5000	16.03447102678971
45.6667	15.91322883415416
45.8333	15.51776296070585
46.0000	15.59056509002606
46.1667	15.20238663055615
46.3333	15.36978410655047
46.5000	14.87638534609191
46.6667	14.65960080808737
46.8333	14.30430852192484
47.0000	14.39819860421965
47.1667	13.72631600926953
47.3333	14.38101795687692
47.5000	14.73606149655855
47.6667	14.98450840195034
47.8333	15.60781853490200
48.0000	16.50326722334821
48.1667	16.83787227928227
48.3333	17.53477289899253
48.5000	17.54474223039610
48.6667	17.56168777341548
48.8333	17.63934200850188
49.0000	17.20954471135389
49.1667	16.71723481499494
49.3333	16.47565945694460
49.5000	15.85183877081674
49.6667	15.29859191945336
49.8333	14.95831300757830
50.0000	14.55760311036868
50.1667	14.16796697757589
50.3333	13.89200815350426
50.5000	13.62337546296604
50.6667	13.77776745959511
50.8333	13.84256788957045
51.0000	14.22476976103628
51.1667	14.52145307635679
51.3333	14.79609011504232
51.5000	15.19168873112348
51.6667	15.94136568112791
51.8333	16.76796531092979
52.0000	17.24929058243620
52.1667	17.85568176979388
52.3333	17.86850144768846
52.5000	17.93590754531077
52.6667	17.67003384237856
52.8333	17.53622925415525
53.0000	17.60138625722856
53.1667	17.56416813089466
53.3333	17.25864932881835
53.5000	17.07599678705746
53.6667	17.06332765560649
53.8333	16.48237448870389
54.0000	16.15413088673915
54.1667	15.70180713407161
54.3333	15.05281830377181
54.5000	14.64889244730773
54.6667	14.51037179837037
54.8333	14.51364729395970
55.0000	14.91145559281803
55.1667	15.51324664623236
55.3333	16.12921775385719
55.5000	17.02498464569517
55.6667	17.60378194910638
55.8333	17.68722506775637
56.0000	17.94585444902748
56.1667	17.89480713220948
56.3333	17.38543962155835
56.5000	17.02203501041831
56.6667	17.15252467418309
56.8333	17.14825953420036
57.0000	17.01514115974429
57.1667	16.91673428979744
57.3333	16.69703654860975
57.5000	16.42620872374517
57.6667	16.00320386709432
57.8333	15.67490157105576
58.0000	15.09950010539678
58.1667	14.80004605577118
58.3333	14.32272618830830
58.5000	13.61898015742728
58.6667	13.23458319107560
58.8333	13.42937990914403
59.0000	13.23417302056978
59.1667	13.82553892481224
59.3333	14.88842322125642
59.5000	15.84144325750503
59.6667	16.63254743051469
59.8333	17.56034718067249
60.0000	17.67997538820650
60.1667	17.70311126698599
60.3333	17.23950031386169
60.5000	16.65147225911890
60.6667	15.97798060909668
60.8333	15.03466025757557
61.0000	14.25485102332017
61.1667	13.08785920810928
61.3333	12.49412127579624
61.5000	12.04344105876924
61.6667	12.82365285557824
61.8333	13.26477522519988
62.0000	14.56452697966321
62.1667	15.45410204078621
62.3333	16.52712091776991
62.5000	16.72960782640081
62.6667	16.98409229381824
62.8333	17.06215159359700
63.0000	17.10975561890420
63.1667	16.94861734434502
63.3333	17.15107944800372
63.5000	17.00147428622224
63.6667	17.07012410216302
63.8333	17.13578371614631
64.0000	17.23067048120147
64.1667	16.62218727098120
64.3333	16.69139655514353
64.5000	16.50207012132281
64.6667	16.00192861065424
64.8333	15.64546571910546
65.0000	15.60536104192302
65.1667	15.17171865941478
65.3333	15.00327228645061
65.5000	15.04921274474933
65.6667	14.85294528802906
65.8333	14.58116503994451
66.0000	14.66896957593601
66.1667	14.85007597027254
66.3333	15.16014312495214
66.5000	15.76369381737951
66.6667	16.47991741357758
66.8333	16.68161643907700
67.0000	17.11249433935194
67.1667	17.30719971141459
67.3333	17.50970212985433
67.5000	17.45329389776925
67.6667	17.79145053338948
67.8333	17.23615597060176
68.0000	17.07262147071554
68.1667	16.69320187315467
68.3333	16.59963160672681
68.5000	15.79161385895001
68.6667	15.33814860738853
68.8333	15.02354065658604
69.0000	14.13996044357663
69.1667	13.76936259054358
69.3333	14.06248980240415
69.5000	14.36774824914312
69.6667	14.05234114223878
69.8333	14.76546784009570
70.0000	14.81849690217793
70.1667	14.94817821042006
70.3333	15.31732071746192
70.5000	15.99532225312372
70.6667	16.16031706705202
70.8333	16.62063845916310
71.0000	16.97204783662051
71.1667	16.73577478148399
71.3333	16.57692172140605
71.5000	16.57932767072480
71.6667	16.18597232494648
71.8333	16.30028597229974
72.0000	16.69431659966935
72.1667	16.86152487622534
72.3333	17.16607277841757
72.5000	17.67344770671453
72.6667	17.69159575331353
72.8333	17.74509549443404
73.0000	17.32047348956455
73.1667	17.09296295683442
73.3333	16.76139071280426
73.5000	16.44461034555291
73.6667	16.71027072192043
73.8333	17.18693323911364
74.0000	17.54073660398528
74.1667	17.68011382053166
74.3333	17.40036009296104
74.5000	16.71985720342488
74.6667	16.41841026718850
74.8333	15.82208634395461
