# Supplementary material for: Polarisation of decayless kink oscillations of solar coronal loops
Source: Nat Commun. 2023 Sep 12;14:5298. doi: 10.1038/s41467-023-41029-8 (PMC10497544; doi:10.1038/s41467-023-41029-8)
Supplement: Supplementary file 5 — Source Data [file 41467_2023_41029_MOESM5_ESM.zip › SourceData/Fig3a/fig3a_slit10.txt]

0.00000	14.67550174484418
0.166667	14.73597289320255
0.333333	14.88694844143860
0.500000	14.82932240549545
0.666667	14.83702606921766
0.833333	14.74253312607718
1.00000	14.35684388692754
1.16667	14.14499624795309
1.33333	14.20585746379627
1.50000	14.20198556093646
1.66667	14.13600399600403
1.83333	14.39485236686083
2.00000	14.00100369673748
2.16667	13.58320194845199
2.33333	13.30194829362473
2.50000	13.56136824158199
2.66667	13.74877868472017
2.83333	14.15788435194989
3.00000	14.77076127384242
3.16667	14.95562254323272
3.33333	14.61500185464048
3.50000	14.64406581493011
3.66667	14.85979168827047
3.83333	14.82726868433240
4.00000	15.12598251020589
4.16667	15.16247733976989
4.33333	15.42427860172394
4.50000	15.33518224379976
4.66667	15.00358251194435
4.83333	14.92186670720065
5.00000	14.94886114344943
5.16667	14.54032910168916
5.33333	14.15932306853357
5.50000	14.00529631679576
5.66667	13.71510456501923
5.83333	13.40349898473936
6.00000	13.09553136674574
6.16667	13.22121250913319
6.33333	13.13251871857330
6.50000	12.93508595645178
6.66667	13.23035127242253
6.83333	13.84965901007567
7.00000	14.12603581070164
7.16667	14.25786513827451
7.33333	14.80315472685955
7.50000	15.09408293012607
7.66667	14.76214953008788
7.83333	15.12237024351769
8.00000	15.52863289030214
8.16667	15.40381243046356
8.33333	15.63602189850460
8.50000	15.67534754628697
8.66667	15.43309597760422
8.83333	15.64241547404982
9.00000	15.64175952818094
9.16667	14.78013057132355
9.33333	14.97699239777353
9.50000	14.67599474539814
9.66667	13.81682544011965
9.83333	12.33147057081659
10.0000	11.52722286861739
10.1667	10.58882438382686
10.3333	10.72089715673957
10.5000	10.80125562593360
10.6667	12.31385235485801
10.8333	13.46074182083102
11.0000	14.53993136472850
11.1667	14.87462014629424
11.3333	15.80726646207757
11.5000	16.41146425147122
11.6667	16.89257936041089
11.8333	16.98680218567587
12.0000	16.52371344953951
12.1667	15.83160140769572
12.3333	14.87471364693123
12.5000	14.07477527563547
12.6667	12.81994530157583
12.8333	12.58374505161639
13.0000	12.77519243889745
13.1667	13.89313379360830
13.3333	13.49014830379725
13.5000	13.44978610267634
13.6667	12.81854470329941
13.8333	12.15857131899365
14.0000	11.96699617268461
14.1667	12.94447762249860
14.3333	12.42789189300847
14.5000	13.77992036035232
14.6667	14.73390531566592
14.8333	14.56508332669778
15.0000	15.58490030246045
15.1667	17.11717732821786
15.3333	17.13800814540778
15.5000	16.59485895507382
15.6667	16.77557687731248
15.8333	16.19819838597254
16.0000	16.45355720090011
16.1667	15.10692846387895
16.3333	15.24155194890792
16.5000	14.41994534425879
16.6667	13.45809975163386
16.8333	12.70264166217957
17.0000	13.42294955850362
17.1667	13.59839826768561
17.3333	13.30922891969017
17.5000	13.24492201189211
17.6667	13.62460357499458
17.8333	13.39948340805103
18.0000	13.89652747367642
18.1667	14.58409948971583
18.3333	15.26672270642317
18.5000	15.59132779828986
18.6667	16.26891197576435
18.8333	15.99141567362707
19.0000	16.55910636104597
19.1667	16.76421100818009
19.3333	16.60256108135621
19.5000	16.13170490970698
19.6667	16.31122302459546
19.8333	15.22886983074260
20.0000	14.54853216521844
20.1667	13.98736497575802
20.3333	13.64502177643888
20.5000	13.30066090689342
20.6667	13.44267703648849
20.8333	13.10245082326727
21.0000	13.26715042752355
21.1667	13.61764128355285
21.3333	13.11981623970367
21.5000	13.08824910652868
21.6667	12.93183941527201
21.8333	13.08898687230812
22.0000	13.06246419802033
22.1667	12.94065903949142
22.3333	13.09559658463593
22.5000	13.93497907609352
22.6667	14.03721462211875
22.8333	14.55681745784780
23.0000	15.46979624637721
23.1667	15.90474184573890
23.3333	15.99734441907779
23.5000	15.96013383777212
23.6667	16.04293906592703
23.8333	15.92142416205578
24.0000	15.53465648733625
24.1667	15.34546122047936
24.3333	15.18369455868558
24.5000	14.95716320437318
24.6667	14.13951779342088
24.8333	13.40508411149131
25.0000	12.89024543023642
25.1667	12.80818006259866
25.3333	12.48691009318138
25.5000	13.07507676323175
25.6667	13.69638538311496
25.8333	14.30384607450877
26.0000	15.35921073570626
26.1667	15.62004648488480
26.3333	16.02365071166928
26.5000	16.79170194695301
26.6667	16.77483798753903
26.8333	15.77304748787549
27.0000	15.83754035722127
27.1667	15.24386821814269
27.3333	14.33676217185649
27.5000	14.02936865731681
27.6667	13.99726242257994
27.8333	13.20714205725528
28.0000	12.72164450514589
28.1667	12.67974908087532
28.3333	12.86765607684564
28.5000	12.91110049642888
28.6667	13.26005376945463
28.8333	13.92559636519627
29.0000	14.11214630501009
29.1667	14.27843254354004
29.3333	14.33907656405212
29.5000	14.76091283925660
29.6667	15.04860149421551
29.8333	15.39336194526821
30.0000	15.11167474069089
30.1667	14.99899911291674
30.3333	14.71636777704248
30.5000	14.02898434449424
30.6667	13.30370824944198
30.8333	13.29059065207882
31.0000	13.03958163320594
31.1667	12.87806654524154
31.3333	13.29804808653783
31.5000	13.97548973130066
31.6667	14.03613086297146
31.8333	14.63148090592964
32.0000	15.13195948682540
32.1667	15.29122995808018
32.3333	15.15106679606300
32.5000	15.45076529338963
32.6667	15.29168883196605
32.8333	15.15276740804399
33.0000	14.89273728777012
33.1667	14.61041922609737
33.3333	14.02558129756845
33.5000	13.51856874585133
33.6667	13.18295136040448
33.8333	12.90451366408525
34.0000	12.60295522065062
34.1667	12.43488699637038
34.3333	12.59050661673548
34.5000	12.77465253317560
34.6667	13.06634870374775
34.8333	13.62578819713978
35.0000	14.33235986141565
35.1667	14.86987187041857
35.3333	15.29398945484906
35.5000	15.81010382356172
35.6667	16.06428366991879
35.8333	16.50808150908261
36.0000	16.73397017187435
36.1667	16.57393779795600
36.3333	15.86735213381359
36.5000	15.61535810523336
36.6667	14.79907747431188
36.8333	14.34315729156287
37.0000	14.04113292530719
37.1667	13.94931801358878
37.3333	13.74676313587180
37.5000	13.84376783080388
37.6667	13.77947583704907
37.8333	13.68062048308518
38.0000	13.87748447207912
38.1667	14.01877635817835
38.3333	14.09243581602204
38.5000	14.14775030729838
38.6667	14.56886462276261
38.8333	14.59331916781851
39.0000	14.73688189491534
39.1667	14.82176282275293
39.3333	14.99642402595646
39.5000	14.90475314318148
39.6667	15.08450774865111
39.8333	14.92691072452970
40.0000	14.90721194512059
40.1667	14.75750351508349
40.3333	14.65247653278638
40.5000	14.79277902008974
40.6667	14.71131736013892
40.8333	14.37705566504677
41.0000	13.96272932766121
41.1667	13.72707841391137
41.3333	13.13434598991379
41.5000	13.17408477016883
41.6667	13.10734646744423
41.8333	13.55441096354378
42.0000	13.63196434352198
42.1667	13.98179385939356
42.3333	14.04183963194309
42.5000	14.50430610522540
42.6667	14.81863418549127
42.8333	15.13816975098165
43.0000	15.22322019849119
43.1667	15.46706995349642
43.3333	15.52919035906624
43.5000	15.27591433000828
43.6667	15.25564455302659
43.8333	15.48079008052279
44.0000	15.36712736161076
44.1667	15.48211604615197
44.3333	15.60976093079044
44.5000	15.44708687896142
44.6667	15.13997271502057
44.8333	15.20979093857195
45.0000	14.80118587357743
45.1667	14.48979137295258
45.3333	14.47730491906300
45.5000	14.62180420288684
45.6667	14.38962479666366
45.8333	14.40347302374063
46.0000	14.47954114935066
46.1667	14.20594315974049
46.3333	13.78224437527091
46.5000	13.72626295376553
46.6667	13.13302606706292
46.8333	12.82851735338977
47.0000	12.64782913356707
47.1667	12.48743978987117
47.3333	12.50834042931528
47.5000	13.09812758517447
47.6667	13.51850631366478
47.8333	14.01422551147837
48.0000	14.70208433263790
48.1667	14.77666058855101
48.3333	14.94263358817251
48.5000	15.17478292177206
48.6667	15.55155683242101
48.8333	15.37752880801546
49.0000	15.65249425714636
49.1667	15.52081639491942
49.3333	15.12104967775213
49.5000	14.41007217303090
49.6667	14.05980874946808
49.8333	13.33797612956666
50.0000	13.03784105228564
50.1667	12.54915107884957
50.3333	12.32564824470509
50.5000	12.33787755608370
50.6667	12.71077717629168
50.8333	12.80674246259333
51.0000	12.98516224601653
51.1667	13.31715762589149
51.3333	13.51975009231253
51.5000	13.63724345606566
51.6667	14.29635687921832
51.8333	15.09619906704899
52.0000	15.47893121669993
52.1667	15.93553215218510
52.3333	16.17796366942077
52.5000	16.06232005605102
52.6667	15.76265293178341
52.8333	15.84755454366021
53.0000	15.76035548451270
53.1667	15.74314681102879
53.3333	15.33999419344177
53.5000	15.42156111300269
53.6667	15.11524831225378
53.8333	14.62500814324327
54.0000	14.21666621754790
54.1667	13.97141894318800
54.3333	13.43899629191176
54.5000	13.16991924994769
54.6667	13.20819365426211
54.8333	13.20374702879318
55.0000	13.70894976090992
55.1667	14.36321523007909
55.3333	15.03755005203045
55.5000	15.67397018014108
55.6667	16.07189827967260
55.8333	16.11470304016555
56.0000	15.90984437969074
56.1667	15.71843551460943
56.3333	15.43919681971405
56.5000	15.44201319443166
56.6667	15.39320109188696
56.8333	15.46512941775045
57.0000	15.10597529791226
57.1667	15.04435296276195
57.3333	14.79506673824311
57.5000	14.39103129362277
57.6667	14.26612739866327
57.8333	14.27447492165216
58.0000	13.84156965546900
58.1667	13.51152124244310
58.3333	13.43698607443819
58.5000	12.86122887992276
58.6667	12.58278128695972
58.8333	12.48745949331631
59.0000	12.46920579770278
59.1667	12.68841091025327
59.3333	13.17763888205123
59.5000	13.63541234583732
59.6667	14.07229494716197
59.8333	14.70810218451260
60.0000	14.94674897127033
60.1667	15.12178603155515
60.3333	14.96786156681942
60.5000	14.79718039631111
60.6667	14.14900963729918
60.8333	13.55399793933555
61.0000	12.84942902232394
61.1667	12.32044351417856
61.3333	11.90957515112048
61.5000	11.37554386727732
61.6667	11.38388172005957
61.8333	11.90403874661392
62.0000	12.69561259317337
62.1667	13.27560049795966
62.3333	14.64199001797685
62.5000	15.24116312806629
62.6667	15.47302475096763
62.8333	15.57837868929863
63.0000	15.60845906987317
63.1667	15.43138279344116
63.3333	15.67754234143641
63.5000	15.59192142127636
63.6667	15.58013666959482
63.8333	15.73131632670883
64.0000	15.42064727540683
64.1667	14.91537447872062
64.3333	14.90489766262400
64.5000	14.59057501394532
64.6667	14.18460132521049
64.8333	14.13335710411302
65.0000	14.32292310836685
65.1667	13.87538709856918
65.3333	13.84985784045910
65.5000	14.04576831100923
65.6667	13.66463967035470
65.8333	13.11940845274130
66.0000	13.04717400869462
66.1667	13.28239336980272
66.3333	13.21028215939106
66.5000	14.01754048058442
66.6667	14.55291993241745
66.8333	15.00550834028861
67.0000	15.32723058008575
67.1667	15.93655040985015
67.3333	15.93146126409212
67.5000	16.45306090501440
67.6667	16.19729934312153
67.8333	16.28702589945178
68.0000	15.89697768045292
68.1667	15.19096990451269
68.3333	14.08403893152417
68.5000	13.87192750146101
68.6667	12.68776418173378
68.8333	11.88488727435841
69.0000	11.42302437643408
69.1667	11.77220500581957
69.3333	11.69027375606680
69.5000	12.20763320324130
69.6667	12.58418034507754
69.8333	13.47149227681511
70.0000	13.48107628484068
70.1667	14.08029149028061
70.3333	14.81157618530332
70.5000	15.34405932923871
70.6667	15.42568293734661
70.8333	16.05763907246488
71.0000	16.02113624217316
71.1667	15.47013597473910
71.3333	14.94143977440571
71.5000	14.68403027455957
71.6667	14.06415416662368
71.8333	14.35732483133995
72.0000	14.49996792563205
72.1667	15.04583853692661
72.3333	15.79779454494885
72.5000	16.41444920700570
72.6667	16.29632747762976
72.8333	16.02442999764014
73.0000	15.47811074842347
73.1667	14.98253510211863
73.3333	14.57128244043886
73.5000	14.40580029643651
73.6667	15.19540480675994
73.8333	15.65101497247911
74.0000	15.82783824484097
74.1667	15.72712794914081
74.3333	15.75015225602380
74.5000	15.02916978445470
74.6667	14.74806261304822
74.8333	14.34621909233217
