# Supplementary material for: Polarisation of decayless kink oscillations of solar coronal loops
Source: Nat Commun. 2023 Sep 12;14:5298. doi: 10.1038/s41467-023-41029-8 (PMC10497544; doi:10.1038/s41467-023-41029-8)
Supplement: Supplementary file 5 — Source Data [file 41467_2023_41029_MOESM5_ESM.zip › SourceData/Fig3a/fig3a_slit9.txt]

0.00000	12.95001666393696
0.166667	13.32628493983279
0.333333	13.68606155896664
0.500000	14.18185509657288
0.666667	13.90029512949075
0.833333	13.64436338249170
1.00000	13.32933017428672
1.16667	13.09640313373885
1.33333	12.89190886531246
1.50000	12.74768238534793
1.66667	12.43793474196315
1.83333	12.11069591914776
2.00000	11.65516042130589
2.16667	11.38794131371290
2.33333	11.56740530349738
2.50000	11.57834675389060
2.66667	11.94081662368626
2.83333	12.69069481749050
3.00000	12.71526639806193
3.16667	12.62660264266080
3.33333	12.97544446595336
3.50000	13.16733815434826
3.66667	13.09776893705552
3.83333	13.48630386642221
4.00000	13.46180174988458
4.16667	13.44940662701765
4.33333	13.59099914028936
4.50000	13.49360141362859
4.66667	13.12052861495679
4.83333	13.30801005483863
5.00000	13.50697232847783
5.16667	13.35135734266279
5.33333	13.12933539532309
5.50000	12.72761129559770
5.66667	12.44942162817428
5.83333	11.79320960737040
6.00000	11.30679206678307
6.16667	11.28315549984679
6.33333	11.58878884988926
6.50000	11.57202782829693
6.66667	12.04316357542005
6.83333	12.66734726232284
7.00000	12.70044461127144
7.16667	12.89971263539066
7.33333	13.51977266211509
7.50000	14.03062056214643
7.66667	13.88815806198775
7.83333	14.36566938207561
8.00000	14.78651467466147
8.16667	14.74493216965595
8.33333	14.54155822354456
8.50000	14.77449166864010
8.66667	14.40220157888211
8.83333	13.49344612542954
9.00000	12.97739475063410
9.16667	11.83131082610081
9.33333	11.04477501110943
9.50000	11.11584017902591
9.66667	10.66298220663580
9.83333	9.670047238424207
10.0000	9.072455802971175
10.1667	9.256734645936872
10.3333	8.980196243093861
10.5000	8.914206389893369
10.6667	10.21193889183707
10.8333	11.83233715827829
11.0000	12.50326895334897
11.1667	13.21990587880766
11.3333	15.13583663974929
11.5000	15.55794649739555
11.6667	15.31055480736308
11.8333	15.57998804520343
12.0000	15.62376153337296
12.1667	15.13618121091082
12.3333	15.04175555319791
12.5000	15.34241573855749
12.6667	14.67465618349216
12.8333	13.92183677612850
13.0000	13.00335966103699
13.1667	11.66861236934199
13.3333	10.71956735117278
13.5000	10.09051617268029
13.6667	9.796231594242714
13.8333	9.527365946565764
14.0000	9.242677981528358
14.1667	9.375798791860444
14.3333	9.605261317813184
14.5000	10.15827934226980
14.6667	10.96261032285178
14.8333	12.49279218550462
15.0000	13.82988555359073
15.1667	15.21387472687657
15.3333	14.81874460036306
15.5000	15.35524803838353
15.6667	15.47161810750062
15.8333	15.28648787517403
16.0000	14.36464698821376
16.1667	14.68104233178808
16.3333	14.28704879373750
16.5000	13.65946112430444
16.6667	13.13673827969436
16.8333	13.41069804995625
17.0000	13.49978824406327
17.1667	13.47942289196785
17.3333	13.34547202407208
17.5000	12.87658972639163
17.6667	11.17901598206514
17.8333	10.46975615018508
18.0000	10.74348509046569
18.1667	11.20282062129027
18.3333	11.57594747595493
18.5000	13.47476240701747
18.6667	14.62220109499921
18.8333	13.91531533340559
19.0000	12.97492371432411
19.1667	13.61099470876322
19.3333	13.71844351100860
19.5000	13.52947040215507
19.6667	13.71592719727781
19.8333	14.13459600471308
20.0000	13.91100114412520
20.1667	12.83236681124868
20.3333	12.48072444891360
20.5000	12.54220370964658
20.6667	12.81333620846552
20.8333	12.02599282538807
21.0000	12.04870478385175
21.1667	12.03998668406480
21.3333	11.78610039660551
21.5000	11.94949053998534
21.6667	11.87361007884718
21.8333	12.31960556577483
22.0000	12.28041314689350
22.1667	12.31503299497083
22.3333	12.07422911888020
22.5000	12.70518408353210
22.6667	12.81528307897294
22.8333	12.93566552087865
23.0000	13.16946766049840
23.1667	13.52435559232000
23.3333	13.55183335144764
23.5000	13.62502243860283
23.6667	13.86069153934383
23.8333	14.04669353431873
24.0000	13.92774746806963
24.1667	13.39242989941443
24.3333	12.92205172389071
24.5000	12.24714881803151
24.6667	11.82912739484493
24.8333	11.20638419934194
25.0000	11.44769893212401
25.1667	11.75109070643225
25.3333	12.25056123250219
25.5000	12.39975410968749
25.6667	13.03711873888506
25.8333	13.69738910538370
26.0000	14.04499572679462
26.1667	14.04494272848088
26.3333	14.62209482065268
26.5000	14.99515415929227
26.6667	14.48676428477224
26.8333	14.09673865869466
27.0000	13.78281922553449
27.1667	13.02458125354241
27.3333	12.54103617576889
27.5000	12.32873419278143
27.6667	11.94617137871597
27.8333	11.67257429506000
28.0000	11.79746424946940
28.1667	11.49238142380547
28.3333	11.48434378816659
28.5000	11.63784537651986
28.6667	12.26205288961420
28.8333	12.44511902727241
29.0000	12.76878547666476
29.1667	13.13983774998431
29.3333	13.34824135170286
29.5000	13.02830508906715
29.6667	12.71820462097397
29.8333	12.77819472484587
30.0000	12.59743953886781
30.1667	12.44756931363300
30.3333	12.29419303401428
30.5000	12.47540163392509
30.6667	11.94440959602676
30.8333	11.64684813407411
31.0000	11.76366670783134
31.1667	12.19063206291199
31.3333	12.57854461270039
31.5000	12.96964509270456
31.6667	13.33404413815291
31.8333	13.44014161817223
32.0000	13.57902286828235
32.1667	13.64214900825070
32.3333	13.68659875476667
32.5000	13.64518693490466
32.6667	13.45190195036746
32.8333	13.25235255430211
33.0000	12.68963057364035
33.1667	12.37553258823998
33.3333	12.30582624893574
33.5000	12.07988306495237
33.6667	11.78429772278823
33.8333	11.59387688281724
34.0000	11.21029814049584
34.1667	10.79780314979220
34.3333	11.02717868560411
34.5000	11.14077375469448
34.6667	11.45675252793326
34.8333	12.13739681664263
35.0000	12.72179555920591
35.1667	13.06820286695506
35.3333	13.54466175279688
35.5000	13.98538884402142
35.6667	14.27927711720284
35.8333	14.58477263576695
36.0000	14.69510729897137
36.1667	14.55226732639484
36.3333	14.17140729002646
36.5000	13.79225579013411
36.6667	13.27152326197902
36.8333	12.92407650114701
37.0000	12.74157355848435
37.1667	12.64115775393640
37.3333	12.48724407725797
37.5000	12.40904892201936
37.6667	12.31968336940284
37.8333	12.15065928540254
38.0000	12.13772287112451
38.1667	12.23171502069863
38.3333	12.38338925077031
38.5000	12.52877818274272
38.6667	12.87681057887680
38.8333	13.06055610495989
39.0000	13.24932498737779
39.1667	13.39605158714135
39.3333	13.49123276264107
39.5000	13.41664769824089
39.6667	13.44501116717220
39.8333	13.39379754952483
40.0000	13.35195905771056
40.1667	13.25582354197924
40.3333	13.26496787114177
40.5000	13.30786420282287
40.6667	13.04630225196917
40.8333	12.72111327719080
41.0000	12.46290676212276
41.1667	12.23863560523989
41.3333	11.72049289587785
41.5000	11.75815209512797
41.6667	11.78835400312507
41.8333	11.82888093097355
42.0000	11.97438061558859
42.1667	12.40992554497495
42.3333	12.62056002855228
42.5000	12.98118631154641
42.6667	13.41868947099707
42.8333	13.31822233662691
43.0000	13.39374765842921
43.1667	13.46912577244333
43.3333	13.69148114967582
43.5000	13.63620241645178
43.6667	13.91052558708573
43.8333	13.79342945280707
44.0000	13.87902700514191
44.1667	13.81943824961134
44.3333	13.85839377340241
44.5000	13.91943650845205
44.6667	13.93407963934956
44.8333	13.82230054544923
45.0000	13.41674246810690
45.1667	12.99537888508218
45.3333	12.63144876915955
45.5000	12.60468249283946
45.6667	12.24237687349498
45.8333	12.27846139126456
46.0000	12.23052822632892
46.1667	12.14631202830019
46.3333	11.78227191545399
46.5000	11.79430491605283
46.6667	11.40832639570501
46.8333	11.29144955452922
47.0000	11.31329372214549
47.1667	11.50350036086221
47.3333	11.58393716696088
47.5000	12.06474849495771
47.6667	12.25363216207270
47.8333	12.64087571796253
48.0000	12.55147940630820
48.1667	12.91230113250625
48.3333	13.10542077201744
48.5000	13.65079649816926
48.6667	13.64954313781226
48.8333	14.10106405052098
49.0000	14.07086937921946
49.1667	13.83979594012164
49.3333	13.28286587300477
49.5000	12.77706901610547
49.6667	12.35885434105547
49.8333	11.74591426747247
50.0000	11.27292915860405
50.1667	11.21197319459574
50.3333	11.00626128503698
50.5000	11.08442104545786
50.6667	11.41629745313901
50.8333	11.67882795467249
51.0000	11.78054518202647
51.1667	11.99324656380314
51.3333	12.07991986578733
51.5000	12.36334157328007
51.6667	12.82513252480785
51.8333	13.24071219230700
52.0000	13.70727238275389
52.1667	14.04707465770519
52.3333	14.25979397437441
52.5000	14.18010905718196
52.6667	13.99113596060356
52.8333	13.99345426410367
53.0000	13.87249081491445
53.1667	13.75209300610291
53.3333	13.68136621304980
53.5000	13.91900415221348
53.6667	13.66202530498494
53.8333	13.12212465448371
54.0000	12.78033283552059
54.1667	12.29204389254928
54.3333	11.50577342617113
54.5000	11.35724082832776
54.6667	11.75007316717708
54.8333	11.72218799541726
55.0000	12.13717779252545
55.1667	12.93542647754087
55.3333	13.52835135887184
55.5000	13.76004184088108
55.6667	14.36607966352771
55.8333	14.38262045128560
56.0000	14.17362608898607
56.1667	14.01190966915479
56.3333	14.19064329864804
56.5000	13.68591236282442
56.6667	13.74160814632782
56.8333	13.59606517891213
57.0000	13.53055679636521
57.1667	13.08803117130041
57.3333	13.16445873179538
57.5000	12.90345625923671
57.6667	12.76193511297812
57.8333	12.68236540464583
58.0000	12.38742429900567
58.1667	11.99022853691864
58.3333	11.70105069967918
58.5000	11.46705692262044
58.6667	11.04229488253824
58.8333	10.98387830517295
59.0000	10.95021131013463
59.1667	11.36127785560500
59.3333	11.72524404255790
59.5000	12.31301583571015
59.6667	12.75748052414255
59.8333	13.13020738672532
60.0000	13.54166225350115
60.1667	13.61177890449719
60.3333	13.25056910269840
60.5000	13.09985259154597
60.6667	12.71576849846099
60.8333	11.84138943389259
61.0000	11.19346064260930
61.1667	10.71035540307121
61.3333	10.37041287593046
61.5000	10.18110813082706
61.6667	10.26171195759466
61.8333	10.58412835579954
62.0000	11.40938740236940
62.1667	11.90801181002083
62.3333	12.91135184432686
62.5000	13.48282202185386
62.6667	14.08440528721916
62.8333	13.93438053372319
63.0000	14.09272410283360
63.1667	13.78107328321252
63.3333	13.77769566447770
63.5000	13.64538997666299
63.6667	13.72407310721551
63.8333	13.51898936702470
64.0000	13.37689110235401
64.1667	13.36806138728196
64.3333	13.56980336300171
64.5000	13.36789846250426
64.6667	13.10522305259814
64.8333	13.00478101711660
65.0000	12.75767601166407
65.1667	11.94305542797487
65.3333	11.58392563290222
65.5000	11.39128121419196
65.6667	11.28322215068479
65.8333	10.60061462945993
66.0000	10.67554370547192
66.1667	11.09420129811047
66.3333	11.59867045150581
66.5000	12.61520461819361
66.6667	13.95247804383158
66.8333	14.32501449120320
67.0000	14.56037449280631
67.1667	15.15301514824743
67.3333	14.53675428152663
67.5000	14.22627185240620
67.6667	14.61461064546991
67.8333	14.71579358217397
68.0000	13.89937505721107
68.1667	13.35195803029525
68.3333	12.72598312014029
68.5000	11.89348039434206
68.6667	11.14203755407211
68.8333	10.62261082175513
69.0000	10.41444906088626
69.1667	10.38426662685092
69.3333	10.46975835568108
69.5000	10.77487617202722
69.6667	10.94743675211605
69.8333	11.65516622769302
70.0000	11.67288496207509
70.1667	12.12608315259415
70.3333	12.53493488781043
70.5000	13.35008569184967
70.6667	13.64241790259814
70.8333	14.41791652080207
71.0000	14.31473492308189
71.1667	13.98505229015987
71.3333	13.77552678207133
71.5000	13.37237269207106
71.6667	13.22470450000945
71.8333	13.49039727275188
72.0000	13.83363716271049
72.1667	13.86070295566112
72.3333	14.36315022715825
72.5000	13.52814852344900
72.6667	13.47550954344928
72.8333	13.24154042936533
73.0000	13.39267065121300
73.1667	12.94271270050033
73.3333	13.77237412346676
73.5000	13.89305130083125
73.6667	13.80071509918768
73.8333	13.67060724151303
74.0000	13.77421587646374
74.1667	13.83467899970859
74.3333	13.35141620521848
74.5000	13.39032503002693
74.6667	13.18447486448827
74.8333	12.98426511509060
