# Supplementary material for: Polarisation of decayless kink oscillations of solar coronal loops
Source: Nat Commun. 2023 Sep 12;14:5298. doi: 10.1038/s41467-023-41029-8 (PMC10497544; doi:10.1038/s41467-023-41029-8)
Supplement: Supplementary file 5 — Source Data [file 41467_2023_41029_MOESM5_ESM.zip › SourceData/Fig3a/fig3a_slit8.txt]

0.00000	11.34028838881376
0.166667	11.89135394264301
0.333333	11.85631475490764
0.500000	12.03152918220871
0.666667	12.00850487373121
0.833333	12.04263489468686
1.00000	11.41541059199198
1.16667	11.34320042859751
1.33333	11.07168359987871
1.50000	10.60635698289990
1.66667	10.37146920989228
1.83333	9.992140371902970
2.00000	9.914279552443695
2.16667	9.891300016563923
2.33333	10.34797337466055
2.50000	10.84267049920800
2.66667	11.22519434908391
2.83333	11.41149800536154
3.00000	11.66059617902554
3.16667	11.41844724569159
3.33333	11.20117179657707
3.50000	11.29308317094646
3.66667	11.12761483384841
3.83333	10.87617088572363
4.00000	11.20967715565148
4.16667	11.14044943076092
4.33333	11.54507930004535
4.50000	12.13271201719715
4.66667	12.52095215933911
4.83333	12.57066865529418
5.00000	12.59705070434823
5.16667	12.16894715300016
5.33333	11.56010995304149
5.50000	11.33255026300929
5.66667	10.73486076752560
5.83333	10.62760032609185
6.00000	10.09629972460232
6.16667	10.05039121232492
6.33333	9.721763786913638
6.50000	10.04149758493993
6.66667	9.663795782528942
6.83333	10.10620707050446
7.00000	10.66543966983074
7.16667	11.41575118453640
7.33333	12.00545114996644
7.50000	12.23399425128510
7.66667	12.83572176818820
7.83333	12.71101687727467
8.00000	12.78954299587036
8.16667	13.15279465014498
8.33333	13.93079495484045
8.50000	13.84075751818697
8.66667	13.71629270848756
8.83333	12.00936946760036
9.00000	10.80941034250833
9.16667	9.511688109845778
9.33333	9.243548730709316
9.50000	9.093056696464195
9.66667	10.09191729425213
9.83333	9.314260880076263
10.0000	9.589140030809789
10.1667	8.560154273592413
10.3333	8.032661280914169
10.5000	7.439215819676761
10.6667	8.381995706749436
10.8333	8.976963180759617
11.0000	10.25381982146032
11.1667	11.62879573267831
11.3333	12.75634640934329
11.5000	13.11383608844172
11.6667	13.11286268848412
11.8333	13.26146054974414
12.0000	12.46053931404521
12.1667	13.01495503693351
12.3333	13.31159271723565
12.5000	13.85535716953679
12.6667	13.52110793557066
12.8333	13.63975453825115
13.0000	12.20456689247321
13.1667	10.96721726326439
13.3333	9.792921203241875
13.5000	8.547618868645936
13.6667	8.036328485048516
13.8333	7.845460899444289
14.0000	7.661253375191629
14.1667	7.962791013024328
14.3333	8.289214505944640
14.5000	8.864388013962049
14.6667	9.878991572706973
14.8333	10.40323481083118
15.0000	10.96798839902453
15.1667	12.61985639202223
15.3333	12.96440728947340
15.5000	12.75366394756289
15.6667	13.15769320939108
15.8333	13.50521576835657
16.0000	12.87529533818902
16.1667	12.80639163264781
16.3333	13.11628926852392
16.5000	13.17441370809358
16.6667	13.03893717832967
16.8333	12.85507343498120
17.0000	12.22810545147628
17.1667	11.36657098609320
17.3333	11.40496976993232
17.5000	10.90962588732771
17.6667	10.47689251019812
17.8333	9.940676506394482
18.0000	10.32893992679704
18.1667	9.251659417253958
18.3333	8.593686666946942
18.5000	8.557989228006505
18.6667	9.974483978443233
18.8333	9.856478026362163
19.0000	11.43307398463551
19.1667	12.46929990568700
19.3333	13.39040353274545
19.5000	13.07248562374807
19.6667	14.05119356377945
19.8333	13.68037043566157
20.0000	13.52242646623559
20.1667	12.61499749073528
20.3333	12.13307660355084
20.5000	10.93663098560232
20.6667	10.34281570697160
20.8333	9.851744288483212
21.0000	9.753526399400712
21.1667	9.658434439681528
21.3333	9.147023975861824
21.5000	9.092851346908233
21.6667	9.226377588941229
21.8333	8.979679706656901
22.0000	8.860156358755116
22.1667	10.09550548788290
22.3333	10.53396653056203
22.5000	11.00055358175172
22.6667	12.02479389712574
22.8333	12.61267779022852
23.0000	12.66483527980433
23.1667	12.59124707763651
23.3333	12.64319878978990
23.5000	12.79774391197476
23.6667	12.92918324052954
23.8333	12.71273398325840
24.0000	12.07994693812577
24.1667	11.19155615562341
24.3333	10.54087109859283
24.5000	10.07346851961920
24.6667	9.944629256287602
24.8333	10.15327254632681
25.0000	10.46779166611616
25.1667	10.72651899140191
25.3333	10.81161917117822
25.5000	10.87711778628375
25.6667	11.66148913614703
25.8333	12.14483102017396
26.0000	12.28963224410612
26.1667	12.33648662332441
26.3333	12.54795095784146
26.5000	12.60140958560910
26.6667	12.34497850183041
26.8333	11.97013629770539
27.0000	11.89828880419259
27.1667	11.70490605943210
27.3333	11.02318179135995
27.5000	10.94550641097223
27.6667	10.90345419292783
27.8333	10.59401755872722
28.0000	10.54362411125769
28.1667	10.74545784816843
28.3333	10.67187950355878
28.5000	10.42864018842088
28.6667	10.70249408057052
28.8333	10.71145336937954
29.0000	10.88479726110455
29.1667	11.18304429496316
29.3333	11.63527339359409
29.5000	11.62882755378392
29.6667	11.41980291410343
29.8333	11.34276487198493
30.0000	11.09430981331747
30.1667	10.70687001146123
30.3333	10.60115101678762
30.5000	10.73874273497193
30.6667	10.52399613152314
30.8333	10.37768358744078
31.0000	10.53719657530938
31.1667	10.62176703154917
31.3333	10.77801799301308
31.5000	10.75876767292880
31.6667	11.04354390142409
31.8333	11.39329141064200
32.0000	11.61441690107145
32.1667	11.55884133830130
32.3333	11.70183829793793
32.5000	11.69061854532690
32.6667	11.74876947153238
32.8333	11.69176561156954
33.0000	11.47949959505148
33.1667	11.29490608740814
33.3333	11.07081433361683
33.5000	10.69182576866197
33.6667	10.19565261771009
33.8333	9.901954157533288
34.0000	9.783892541272989
34.1667	9.591659814117255
34.3333	9.625051200786347
34.5000	9.804752711068772
34.6667	10.16628649739772
34.8333	10.51788539177411
35.0000	11.05875404400501
35.1667	11.41675225159983
35.3333	12.05574265543413
35.5000	12.48043566632288
35.6667	12.72481426222930
35.8333	12.85817465406848
36.0000	12.89662957363699
36.1667	12.67338572875309
36.3333	12.35067647431089
36.5000	12.09941898356705
36.6667	11.88156695218031
36.8333	11.55423457612047
37.0000	11.30072880284276
37.1667	11.20149604781707
37.3333	10.99812476878529
37.5000	10.71305661666120
37.6667	10.63070340865037
37.8333	10.69495080508558
38.0000	10.67856445219014
38.1667	10.84923907893986
38.3333	10.95812814505239
38.5000	11.17272019578959
38.6667	11.08675076680489
38.8333	11.20315405025716
39.0000	11.22494094900421
39.1667	11.40877225655504
39.3333	11.46914700689055
39.5000	11.67424843252203
39.6667	11.79300258633090
39.8333	11.76218301680937
40.0000	11.86490880176153
40.1667	12.00892690396140
40.3333	12.01819705563099
40.5000	11.90119305774409
40.6667	11.73199873158591
40.8333	11.33546468315632
41.0000	10.65793578248544
41.1667	10.34146218899199
41.3333	9.845481377534167
41.5000	9.746498324836612
41.6667	9.770617853672407
41.8333	10.14504427157487
42.0000	10.39584232149440
42.1667	10.96327269486362
42.3333	11.23240662337716
42.5000	11.42059488209633
42.6667	11.62315691081908
42.8333	11.67015190755236
43.0000	11.79093021695741
43.1667	11.93514603585406
43.3333	12.13483736882333
43.5000	12.23607921205904
43.6667	12.47319840287552
43.8333	12.36717368153340
44.0000	12.39082543798049
44.1667	12.57318311984729
44.3333	12.39541812940624
44.5000	12.09836567516448
44.6667	11.94313387067462
44.8333	11.78249858878770
45.0000	11.51923884183464
45.1667	11.46441956137031
45.3333	11.00099290431812
45.5000	11.07197604829511
45.6667	11.01591251787606
45.8333	10.72643207366136
46.0000	10.55120036300741
46.1667	10.70239976969500
46.3333	10.33486706765913
46.5000	10.10578487409866
46.6667	9.962638318478101
46.8333	9.672807279996478
47.0000	9.561651846850513
47.1667	9.722336026507872
47.3333	9.767985659770281
47.5000	9.874022308056345
47.6667	10.37696744864421
47.8333	10.97852072062593
48.0000	11.25057097654751
48.1667	11.51978391073495
48.3333	11.86490258733085
48.5000	11.86801651453129
48.6667	11.88796884750984
48.8333	12.01977918321050
49.0000	12.05956041520440
49.1667	12.00083640142090
49.3333	11.76608701792280
49.5000	11.32530703981343
49.6667	10.79963433771029
49.8333	10.39611744131415
50.0000	9.924576942783798
50.1667	9.857177890733901
50.3333	9.754517059502039
50.5000	9.895868224872716
50.6667	10.02457648526575
50.8333	10.02837687871028
51.0000	10.26677078125310
51.1667	10.54688188333731
51.3333	10.79966102149328
51.5000	11.07572351830233
51.6667	11.63989127825097
51.8333	11.85209842977659
52.0000	12.13638691268861
52.1667	12.48817009259288
52.3333	12.58637088525282
52.5000	12.56847167024944
52.6667	12.60399111746023
52.8333	12.37421122684275
53.0000	11.76768795086334
53.1667	11.76194628925147
53.3333	11.55270079319978
53.5000	11.28406356380146
53.6667	11.12839578482573
53.8333	11.21281715328069
54.0000	10.78340175214649
54.1667	10.63963447235255
54.3333	10.42126529142761
54.5000	10.33713632579229
54.6667	10.43019406880604
54.8333	10.68484434212173
55.0000	11.00386669696309
55.1667	11.55313399665983
55.3333	11.93195488612639
55.5000	12.07544263137968
55.6667	12.48947840973493
55.8333	12.46248510792249
56.0000	12.52217937349159
56.1667	12.52571460225871
56.3333	12.61880298876278
56.5000	12.32020296243151
56.6667	12.41873951840123
56.8333	12.05236547787038
57.0000	11.82914907630084
57.1667	11.67690324912109
57.3333	11.55658013290306
57.5000	11.17199340836703
57.6667	10.78220043202715
57.8333	10.69123842817810
58.0000	10.34104218248434
58.1667	10.09270979849195
58.3333	9.863647645104205
58.5000	9.904099002389430
58.6667	9.774018023483247
58.8333	9.650209541888158
59.0000	9.615282740614926
59.1667	9.945633074988296
59.3333	10.40235217479204
59.5000	10.91436629994173
59.6667	11.38686047533062
59.8333	11.70782170666100
60.0000	11.83559358790133
60.1667	11.75459958489944
60.3333	11.62301182355874
60.5000	11.28439321014286
60.6667	10.78200188331672
60.8333	10.16431719252750
61.0000	9.604697824057538
61.1667	8.998276270570610
61.3333	8.581862268459455
61.5000	8.412329890150897
61.6667	8.946922971612326
61.8333	9.480429783840673
62.0000	10.36285003988443
62.1667	11.07926927382899
62.3333	12.11646863120223
62.5000	12.45736380432199
62.6667	12.44590273516055
62.8333	12.24066166252129
63.0000	12.41292212314366
63.1667	12.09365281397668
63.3333	11.95268326024077
63.5000	11.95311382886672
63.6667	11.83219844906687
63.8333	11.73193198972370
64.0000	11.59016643849692
64.1667	11.41942052543486
64.3333	11.57519457866931
64.5000	11.50056599829587
64.6667	11.13898884809300
64.8333	11.30889203955891
65.0000	11.00517666209323
65.1667	10.27537992014236
65.3333	9.831824947302209
65.5000	9.597673641659062
65.6667	9.023733304589523
65.8333	8.669439119915818
66.0000	8.879724673788868
66.1667	9.275348548446591
66.3333	9.785004171385621
66.5000	10.48637966914854
66.6667	11.51916709727292
66.8333	12.31506663792652
67.0000	12.54663728107819
67.1667	13.33473373613975
67.3333	13.50270549284805
67.5000	13.48522677575618
67.6667	13.87757684574094
67.8333	14.05822808084492
68.0000	12.94451137868869
68.1667	12.72028244102597
68.3333	12.24433560788290
68.5000	10.86450929306308
68.6667	10.51541123486653
68.8333	9.986772825988655
69.0000	9.316039281200533
69.1667	9.243829678296137
69.3333	9.216134703113800
69.5000	9.178558285982938
69.6667	9.971245685592855
69.8333	10.22354639563264
70.0000	10.14186241429197
70.1667	10.76551657424299
70.3333	10.98152585578177
70.5000	11.28251121880912
70.6667	11.58863040177485
70.8333	12.18629272405335
71.0000	12.04268866906007
71.1667	11.94654567504894
71.3333	11.86845180293499
71.5000	11.75667692302367
71.6667	11.43742216837472
71.8333	11.93096587293141
72.0000	11.06403836824880
72.1667	11.04950253764790
72.3333	10.40784806811545
72.5000	10.78929595432032
72.6667	10.59051373122512
72.8333	11.40065921390993
73.0000	11.55297971018384
73.1667	12.51558684063796
73.3333	12.06049176079134
73.5000	12.43508991789831
73.6667	12.90557247075920
73.8333	12.76641210774026
74.0000	12.66589309932567
74.1667	13.05965571374292
74.3333	12.44576537100676
74.5000	11.92337238082402
74.6667	11.63381631287221
74.8333	11.36594381197304
