# Supplementary material for: Polarisation of decayless kink oscillations of solar coronal loops
Source: Nat Commun. 2023 Sep 12;14:5298. doi: 10.1038/s41467-023-41029-8 (PMC10497544; doi:10.1038/s41467-023-41029-8)
Supplement: Supplementary file 5 — Source Data [file 41467_2023_41029_MOESM5_ESM.zip › SourceData/Fig3a/fig3a_slit7.txt]

0.00000	10.64754438025883
0.166667	10.53043623133559
0.333333	10.32385887292891
0.500000	9.724722744560010
0.666667	9.500700651554164
0.833333	9.542301023284905
1.00000	9.286537661215359
1.16667	9.040237326870830
1.33333	8.816910359727633
1.50000	8.241346546586245
1.66667	7.960457038579903
1.83333	7.861532678827832
2.00000	7.463809613855564
2.16667	7.807419808517524
2.33333	8.603826404544961
2.50000	9.299200276777595
2.66667	9.493132415465562
2.83333	10.28352134330084
3.00000	11.12976402830633
3.16667	11.05404273049201
3.33333	10.74636469333739
3.50000	10.46770255388430
3.66667	10.01387539168516
3.83333	9.039508772623078
4.00000	8.568487790079471
4.16667	8.292070591109729
4.33333	8.535668518635452
4.50000	9.418412153089456
4.66667	10.27080076646185
4.83333	10.74515404101937
5.00000	11.66952729065224
5.16667	11.92093442274184
5.33333	11.71499647665546
5.50000	10.96556293519728
5.66667	10.19097612229146
5.83333	8.908608305889622
6.00000	8.326909832915675
6.16667	7.391234881125946
6.33333	7.797589194589553
6.50000	8.045212726593940
6.66667	9.333599491748291
6.83333	10.15496545381306
7.00000	11.10411954485262
7.16667	11.58449190852390
7.33333	11.94293377854036
7.50000	10.45495652123129
7.66667	9.983122378774874
7.83333	8.736641846440062
8.00000	7.510265375158525
8.16667	7.015816306321067
8.33333	9.097881864112523
8.50000	9.658805808522244
8.66667	10.77553429169356
8.83333	12.22423227455466
9.00000	12.47259042281991
9.16667	10.76173008585780
9.33333	9.943977825928389
9.50000	9.113306876473201
9.66667	7.312833807028227
9.83333	6.859924386800817
10.0000	6.602507896233156
10.1667	6.363570215432112
10.3333	6.971987834918098
10.5000	7.947665832649835
10.6667	8.404112405939058
10.8333	9.443471504517754
11.0000	9.780471752683923
11.1667	10.25457116194103
11.3333	9.679548929415798
11.5000	10.58131401853202
11.6667	10.43991166741250
11.8333	11.36979108346250
12.0000	11.04228111385875
12.1667	11.66919695261837
12.3333	11.11351297788035
12.5000	10.82110445802751
12.6667	10.12979667761557
12.8333	10.03162615758596
13.0000	9.649798014691568
13.1667	9.225866700278729
13.3333	8.411736509489000
13.5000	7.769144930384480
13.6667	6.865214913477462
13.8333	6.469096043011533
14.0000	6.551798586042311
14.1667	7.721984839582962
14.3333	8.655054330992682
14.5000	9.255459470109219
14.6667	9.730744345868096
14.8333	9.636535906408067
15.0000	9.283639195935429
15.1667	9.752486342464747
15.3333	10.39032668966752
15.5000	10.93411977431935
15.6667	11.12892665102189
15.8333	11.51157098347850
16.0000	10.94348710356343
16.1667	11.17329819974353
16.3333	11.30175800749388
16.5000	11.03425431894834
16.6667	10.96700447906074
16.8333	10.76877682676444
17.0000	10.44456271232727
17.1667	9.888580896434201
17.3333	10.34430944927125
17.5000	9.259601639683039
17.6667	8.365531968790636
17.8333	7.711812371770453
18.0000	7.627892794139019
18.1667	6.839037175582670
18.3333	7.904225950578267
18.5000	7.749995773868790
18.6667	8.099710868617603
18.8333	9.185346758354550
19.0000	10.28089450204831
19.1667	10.29220762799154
19.3333	11.97294236969101
19.5000	12.26512925153449
19.6667	11.66656629174329
19.8333	11.33907347234759
20.0000	11.47843549184391
20.1667	10.77977767745878
20.3333	10.52127725793565
20.5000	9.924922971010830
20.6667	9.558623773794652
20.8333	8.976692184707504
21.0000	8.666109369280134
21.1667	8.556781161049347
21.3333	8.363322519467923
21.5000	8.242869230109003
21.6667	8.458859079856662
21.8333	8.682482726660879
22.0000	8.664569575421664
22.1667	9.161872044578191
22.3333	9.570111182358191
22.5000	9.591497255123446
22.6667	9.784121035904795
22.8333	9.934682795819525
23.0000	10.21836939672362
23.1667	10.64062304861359
23.3333	10.83858059046769
23.5000	11.16982871468046
23.6667	10.69714509713309
23.8333	10.23995578801605
24.0000	9.307195791548132
24.1667	8.822629873684047
24.3333	8.462720770298354
24.5000	8.305409482139689
24.6667	8.718374964993149
24.8333	9.169115293387298
25.0000	9.606671778147531
25.1667	9.332243172755497
25.3333	9.835729535220262
25.5000	9.705461148997507
25.6667	9.768158212858133
25.8333	9.798967793772189
26.0000	10.09794029399996
26.1667	10.12634129308349
26.3333	10.13279905877728
26.5000	10.39897867716605
26.6667	10.38454419794106
26.8333	10.38149690061569
27.0000	10.52996978811757
27.1667	10.22928652561678
27.3333	9.490640023903097
27.5000	9.283965485208549
27.6667	9.252599636855551
27.8333	9.083968933482661
28.0000	9.006925902414736
28.1667	9.535031412714005
28.3333	9.546192612683821
28.5000	9.402381717082834
28.6667	9.550174235658096
28.8333	9.649645005400673
29.0000	9.332482986933245
29.1667	9.428127121230030
29.3333	9.619018879371248
29.5000	9.246986956605427
29.6667	9.447272168232471
29.8333	9.620494818919662
30.0000	9.402485798106715
30.1667	9.186052645423727
30.3333	9.290114258833121
30.5000	9.067019876666189
30.6667	8.976331651031172
30.8333	8.879323041538559
31.0000	8.863093373956724
31.1667	8.953877497073430
31.3333	9.061908076884453
31.5000	9.381585786041546
31.6667	9.870574171435026
31.8333	10.13845357593079
32.0000	10.33608938087800
32.1667	10.52686321115862
32.3333	10.26342015093479
32.5000	9.910217438083356
32.6667	9.988792758555091
32.8333	9.838695079951178
33.0000	9.736795244252274
33.1667	9.673842930667936
33.3333	9.505236221268412
33.5000	8.883959716025936
33.6667	8.688193873605073
33.8333	8.187084928515553
34.0000	7.919270868318661
34.1667	7.800759665793019
34.3333	8.107743491513293
34.5000	8.099246283181538
34.6667	8.322439520464419
34.8333	8.644370941650752
35.0000	9.281373696532963
35.1667	9.821940099011854
35.3333	10.46147284183996
35.5000	10.94249042494484
35.6667	11.47218601938337
35.8333	11.47191143686818
36.0000	11.40660055919887
36.1667	11.13661263614553
36.3333	11.11161368592303
36.5000	10.66265575136239
36.6667	10.34510525795161
36.8333	10.07593898049706
37.0000	9.759944104237039
37.1667	9.499224056388616
37.3333	9.251814156223785
37.5000	9.133291954611128
37.6667	8.760556108493757
37.8333	8.635888951782633
38.0000	8.485162075816335
38.1667	8.750393836821793
38.3333	9.039799992793510
38.5000	9.574879250011895
38.6667	9.992747900113876
38.8333	10.25469483304421
39.0000	10.30030236415682
39.1667	10.40830697412684
39.3333	10.34321354828279
39.5000	10.58027926898401
39.6667	10.56295760578160
39.8333	10.55294371045542
40.0000	10.56524016738370
40.1667	10.40378207735509
40.3333	9.986168283556200
40.5000	9.938017434946920
40.6667	9.715753807997553
40.8333	9.195686161569414
41.0000	8.931259601034558
41.1667	8.646661856920590
41.3333	8.379490324407003
41.5000	8.147186325823597
41.6667	8.365243963411260
41.8333	8.535400426057475
42.0000	8.791781843473228
42.1667	9.101361720214577
42.3333	9.359328792411866
42.5000	9.348469462425697
42.6667	9.710731384918954
42.8333	10.04424132028676
43.0000	10.54853784076886
43.1667	10.93824714199477
43.3333	11.37162829353958
43.5000	11.35161906916070
43.6667	11.43878242268963
43.8333	11.05393230797426
44.0000	10.98458890443576
44.1667	11.11231150642172
44.3333	10.88008055547204
44.5000	10.64691757758392
44.6667	10.58144146366604
44.8333	10.58872404882759
45.0000	10.05275045682535
45.1667	9.793332078785681
45.3333	9.207926260193986
45.5000	9.148224292448447
45.6667	8.665209769776688
45.8333	8.474409915485639
46.0000	8.422652658208527
46.1667	8.575476479934203
46.3333	8.336990276370052
46.5000	8.372410514405304
46.6667	7.957712324558741
46.8333	7.951225128375095
47.0000	7.808893800187362
47.1667	7.642177593713628
47.3333	7.849569562308362
47.5000	8.438698290997912
47.6667	8.895873795350759
47.8333	9.492803182696999
48.0000	10.03043884621810
48.1667	10.11184580937429
48.3333	10.20556559660500
48.5000	10.21402400580434
48.6667	10.40696327489531
48.8333	10.43412055216158
49.0000	10.59522279643180
49.1667	10.33502527101149
49.3333	9.906835492358692
49.5000	9.183549601054843
49.6667	8.916984902154255
49.8333	8.625463049195584
50.0000	8.529266723668176
50.1667	8.585437567464584
50.3333	8.624004484860302
50.5000	8.546658025874720
50.6667	8.550470767208447
50.8333	8.751971732090444
51.0000	8.789587127103665
51.1667	9.123959800200526
51.3333	9.354458792665380
51.5000	9.612373374997807
51.6667	9.879577696099096
51.8333	10.34279249632342
52.0000	10.64362075526608
52.1667	10.82720076041645
52.3333	10.82259766446560
52.5000	10.97976062405077
52.6667	10.66468105848273
52.8333	10.50760995669651
53.0000	10.24688910084630
53.1667	10.07314367724185
53.3333	9.787369685046791
53.5000	9.604914428503374
53.6667	9.306274995400356
53.8333	9.340586177549513
54.0000	9.320845495246708
54.1667	9.205171040824009
54.3333	9.083150154532177
54.5000	9.029204191129022
54.6667	8.958727677200484
54.8333	8.901487231452929
55.0000	9.274145399855133
55.1667	9.897699323956282
55.3333	10.67588392622197
55.5000	11.08238904495368
55.6667	11.50978504384953
55.8333	11.43080080264349
56.0000	11.62023777466323
56.1667	11.16734799427528
56.3333	11.04191264477631
56.5000	10.79585024041090
56.6667	10.79293373422457
56.8333	10.37518543215923
57.0000	10.13933744941967
57.1667	9.897903679695014
57.3333	9.401804163947194
57.5000	9.151148955031271
57.6667	8.872938147646607
57.8333	8.665925751312855
58.0000	8.427626739077386
58.1667	8.451599049381436
58.3333	8.245148389679343
58.5000	8.077865645565939
58.6667	8.028198682655555
58.8333	7.782943104884638
59.0000	8.123956964803609
59.1667	8.497997868084624
59.3333	9.168782327473377
59.5000	9.649768136941237
59.6667	10.33633616272127
59.8333	10.42021901931353
60.0000	10.34623713826434
60.1667	10.03225897965004
60.3333	9.698157999935246
60.5000	9.213422261315841
60.6667	8.664694537496159
60.8333	8.133089214076723
61.0000	7.710598239846380
61.1667	7.194052226536861
61.3333	6.546824737578918
61.5000	6.747491201671562
61.6667	7.151115190390016
61.8333	7.511804847400309
62.0000	8.585841558670340
62.1667	9.776549090658714
62.3333	10.57635168494322
62.5000	11.10762807611006
62.6667	11.52454276118855
62.8333	11.38307235108004
63.0000	11.14120136349894
63.1667	10.75491504124703
63.3333	10.53068650804977
63.5000	10.28896534947445
63.6667	10.07032489403048
63.8333	10.13044453744641
64.0000	9.780411474645366
64.1667	9.791033701891612
64.3333	9.640788481405513
64.5000	9.718053358551078
64.6667	9.441476742592842
64.8333	9.492607837861765
65.0000	9.091968751639445
65.1667	8.733117131337547
65.3333	7.959685826681362
65.5000	7.598366143231688
65.6667	7.210858379214322
65.8333	6.986685838584856
66.0000	7.044776126599890
66.1667	7.480730640966712
66.3333	7.986813476886647
66.5000	9.191363596883885
66.6667	9.895688403509920
66.8333	10.93205497158983
67.0000	11.51042303392943
67.1667	12.60631263042223
67.3333	12.68468590495097
67.5000	12.80385807026953
67.6667	12.76086447041228
67.8333	12.79203947557673
68.0000	11.60444395173913
68.1667	10.89391259179836
68.3333	10.45996373601836
68.5000	9.447604650488712
68.6667	8.426307421512512
68.8333	7.836840733824612
69.0000	6.861123086178862
69.1667	6.142414154055660
69.3333	6.300860059504030
69.5000	7.142585061769642
69.6667	7.592904685801766
69.8333	8.889431639820476
70.0000	9.574122149195444
70.1667	9.882792336346425
70.3333	9.663337027487106
70.5000	10.26800901589772
70.6667	10.50814908225952
70.8333	10.73400947476060
71.0000	9.967854231152252
71.1667	10.23396844711696
71.3333	9.800803831577621
71.5000	9.161203907093565
71.6667	9.050272870797780
71.8333	10.17827680692736
72.0000	9.652415269474577
72.1667	9.776354563756900
72.3333	9.937834660900226
72.5000	10.04375667672544
72.6667	9.761433408261732
72.8333	10.32568669436500
73.0000	11.39011726215658
73.1667	11.40799298343976
73.3333	11.04333693903820
73.5000	11.20589095824190
73.6667	11.24084587456868
73.8333	10.63973836004473
74.0000	10.61124792214306
74.1667	11.22451071419330
74.3333	10.87694406377044
74.5000	10.49389051637489
74.6667	9.859699399066992
74.8333	9.609720171967579
