# Supplementary material for: Polarisation of decayless kink oscillations of solar coronal loops
Source: Nat Commun. 2023 Sep 12;14:5298. doi: 10.1038/s41467-023-41029-8 (PMC10497544; doi:10.1038/s41467-023-41029-8)
Supplement: Supplementary file 5 — Source Data [file 41467_2023_41029_MOESM5_ESM.zip › SourceData/Fig3a/fig3a_slit24.txt]

0.00000	36.97751125706344
0.166667	37.10018182704489
0.333333	37.01730774545695
0.500000	37.06519406893928
0.666667	36.64483206965734
0.833333	36.13132825920883
1.00000	36.15040937634795
1.16667	36.29848031605293
1.33333	36.03185570480411
1.50000	36.47425875891945
1.66667	37.01121845180009
1.83333	36.72336446361142
2.00000	36.87517839018577
2.16667	37.15339593523004
2.33333	37.06887712802983
2.50000	36.95726146725877
2.66667	36.97227435084725
2.83333	36.71071359274777
3.00000	36.72712725862107
3.16667	36.88357944980611
3.33333	36.40228724019459
3.50000	36.05235873204829
3.66667	35.78430330347537
3.83333	35.23487185506462
4.00000	34.99718602374511
4.16667	35.90810246522469
4.33333	36.71429288926269
4.50000	37.46329572835847
4.66667	38.07822055107103
4.83333	38.57599824675817
5.00000	38.44473421492159
5.16667	38.06272843570466
5.33333	37.89935976850440
5.50000	37.81877174142627
5.66667	37.17721696417859
5.83333	36.74386957875380
6.00000	36.71516998773799
6.16667	36.39164783589936
6.33333	36.24706699306576
6.50000	36.22005148524990
6.66667	36.39070494070938
6.83333	36.45182265396804
7.00000	36.54940938788035
7.16667	36.65116109525511
7.33333	36.86232292828246
7.50000	36.92635415226624
7.66667	36.97319821391522
7.83333	37.03723123748622
8.00000	37.07059508996149
8.16667	37.21100795240293
8.33333	37.14489945502381
8.50000	37.06031815736812
8.66667	37.07177043270818
8.83333	37.03189365379130
9.00000	37.03136188892906
9.16667	36.82566083297679
9.33333	36.59671554448749
9.50000	36.30561679262831
9.66667	36.01235358328162
9.83333	35.66425638214616
10.0000	35.91826578109696
10.1667	35.93643583798203
10.3333	35.84475569167716
10.5000	35.85636227660677
10.6667	36.26157973416265
10.8333	36.30143363616828
11.0000	36.56390058270497
11.1667	36.88151176368180
11.3333	37.36441052539175
11.5000	37.56786353567017
11.6667	37.86214262901257
11.8333	38.09053878088447
12.0000	38.48868121284994
12.1667	38.40114032087548
12.3333	38.21817212881195
12.5000	37.78933654231725
12.6667	37.47227586971110
12.8333	36.91436618213980
13.0000	36.37830214859155
13.1667	35.94369514330384
13.3333	35.58402546643745
13.5000	35.33362456626480
13.6667	35.10912328762143
13.8333	35.22600464091942
14.0000	35.35349259773138
14.1667	35.37538268805388
14.3333	35.74273588495454
14.5000	35.73817050406414
14.6667	36.34753008216541
14.8333	36.63127796037372
15.0000	37.21322363652674
15.1667	37.35855111480555
15.3333	37.86770617456706
15.5000	37.87852375754336
15.6667	38.11833217292234
15.8333	38.47274810525239
16.0000	38.58304615211376
16.1667	38.63250767427041
16.3333	38.34837620391399
16.5000	37.94732656401952
16.6667	37.29437179387119
16.8333	36.86995140764418
17.0000	36.38046729508919
17.1667	36.05563202362819
17.3333	35.79157653003362
17.5000	35.54480130577593
17.6667	35.46769334588650
17.8333	35.50282936009052
18.0000	35.64190346587594
18.1667	35.73437647774889
18.3333	36.09843088209428
18.5000	36.53254749057381
18.6667	36.97981710418942
18.8333	37.20227687118830
19.0000	37.41810783990971
19.1667	37.65804203203967
19.3333	37.60619278600313
19.5000	37.43908120684668
19.6667	37.53464807666195
19.8333	37.67359992712615
20.0000	37.55626773011983
20.1667	37.59400401198793
20.3333	37.67550707852799
20.5000	36.86671928888112
20.6667	36.73772498808787
20.8333	36.39915340336882
21.0000	36.20904586337239
21.1667	35.75793118103945
21.3333	36.17464340599791
21.5000	35.81187757715107
21.6667	35.83321354651919
21.8333	35.26745023117817
22.0000	35.44641823140077
22.1667	35.76151876440415
22.3333	36.06142274262342
22.5000	36.38191027586809
22.6667	37.25076944442640
22.8333	37.05742625275538
23.0000	37.31619375979257
23.1667	37.31788668887653
23.3333	37.61691635882153
23.5000	37.86834741135425
23.6667	38.44089219278393
23.8333	38.55382737418880
24.0000	38.90990689300579
24.1667	38.59172490983542
24.3333	38.09838111044122
24.5000	37.59353651267053
24.6667	36.20270360818726
24.8333	34.97267068048311
25.0000	33.46095857466072
25.1667	32.93908357183214
25.3333	32.84346250185849
25.5000	33.21920884287801
25.6667	33.64910876574270
25.8333	34.49553442367294
26.0000	35.83242664767777
26.1667	37.15160148056390
26.3333	38.64322785645709
26.5000	40.49384444147093
26.6667	42.32309206891435
26.8333	42.93596734058180
27.0000	43.43105775406293
27.1667	42.13691030466524
27.3333	40.46417346993699
27.5000	38.80906162581570
27.6667	36.76674872629538
27.8333	34.88019800445204
28.0000	34.41257990360749
28.1667	34.11482361489173
28.3333	33.90432559892675
28.5000	34.04724320356460
28.6667	34.10628906810872
28.8333	34.53617148929316
29.0000	35.03602891380417
29.1667	35.32346524157862
29.3333	35.83215414169995
29.5000	36.10068125339239
29.6667	36.49384174998627
29.8333	36.71163023853271
30.0000	36.89185741627575
30.1667	36.63736679702389
30.3333	36.60783186144614
30.5000	36.74598840424869
30.6667	36.39281488897956
30.8333	36.45818994010855
31.0000	36.36721088536695
31.1667	36.28840997545674
31.3333	35.80238543925337
31.5000	36.31071592771345
31.6667	36.35259706777418
31.8333	36.63436093131427
32.0000	37.10717452827009
32.1667	37.74111730844903
32.3333	37.50223466498603
32.5000	37.76287944477929
32.6667	37.99421888181861
32.8333	38.10516020617645
33.0000	37.80061994059956
33.1667	37.81159978806000
33.3333	37.70135265852814
33.5000	37.05524422001504
33.6667	36.52656133487889
33.8333	36.18213268213793
34.0000	35.74697396304279
34.1667	35.35435595821044
34.3333	35.47897562204740
34.5000	35.50814914174133
34.6667	35.84316096779365
34.8333	35.87068643533220
35.0000	36.24876998129682
35.1667	36.65659205394901
35.3333	37.00844320728787
35.5000	37.15702995440657
35.6667	37.57158305090368
35.8333	37.55772807942483
36.0000	37.63237085837849
36.1667	37.55452735224150
36.3333	37.72642678785360
36.5000	37.76365720292529
36.6667	37.76921096398927
36.8333	37.56838590727535
37.0000	37.41353672152600
37.1667	36.97948506404549
37.3333	36.55592665791262
37.5000	36.12074359012032
37.6667	35.70443743691623
37.8333	35.23724154824933
38.0000	34.82817159225113
38.1667	34.77992995244739
38.3333	34.91790738989450
38.5000	35.23188520562518
38.6667	35.87924253083748
38.8333	36.60065522298721
39.0000	37.33658236388925
39.1667	37.89952256333889
39.3333	38.40178655047113
39.5000	38.56174442249018
39.6667	38.46914975009422
39.8333	38.40838266188888
40.0000	38.26025970171213
40.1667	38.01291663561783
40.3333	37.72632604458607
40.5000	37.67657539669702
40.6667	37.28024236268642
40.8333	37.11015806971248
41.0000	36.67726468188057
41.1667	36.52336074274670
41.3333	36.16588031976814
41.5000	35.95944291029632
41.6667	35.55092112991672
41.8333	35.70009626391369
42.0000	35.66725267163955
42.1667	35.93734348163545
42.3333	36.17798163939313
42.5000	36.44570552469297
42.6667	36.38610336528653
42.8333	36.64545990559751
43.0000	36.84069315297348
43.1667	37.06094761982601
43.3333	37.37728622190924
43.5000	37.93012489571574
43.6667	38.01811846494339
43.8333	38.10033813128663
44.0000	38.15848996539442
44.1667	38.03903462358887
44.3333	37.57497577278694
44.5000	37.47445337035050
44.6667	37.28699950030197
44.8333	37.10616059818604
45.0000	36.89207251411479
45.1667	36.72494609158245
45.3333	36.37409079863687
45.5000	36.26860047189778
45.6667	36.28378569652367
45.8333	36.44059666098293
46.0000	36.58641771389933
46.1667	37.01433065695260
46.3333	37.09899563856331
46.5000	37.04275793597732
46.6667	36.84286495515988
46.8333	37.05329886945315
47.0000	36.98335830462512
47.1667	36.78144752323843
47.3333	36.72443469378671
47.5000	36.60528991837202
47.6667	36.42790168709343
47.8333	36.47040820125452
48.0000	36.54433816401833
48.1667	36.70198617631690
48.3333	37.14869078220023
48.5000	37.47026809555721
48.6667	37.48899993556826
48.8333	37.72967333777019
49.0000	37.79315625386702
49.1667	37.51571126288356
49.3333	37.21110403885818
49.5000	36.85984313727651
49.6667	36.38742111521017
49.8333	35.85654684613893
50.0000	35.60785503097816
50.1667	35.16140923641597
50.3333	34.96937663863250
50.5000	34.95434890679624
50.6667	35.08116404829239
50.8333	35.17609535157853
51.0000	35.45681073459495
51.1667	35.78129841639701
51.3333	36.15448420549095
51.5000	36.44548465437570
51.6667	36.81926699876117
51.8333	37.16700999688282
52.0000	37.27974646369220
52.1667	37.47442970661847
52.3333	37.75047097646372
52.5000	37.74132631027567
52.6667	37.81484788409391
52.8333	37.94576625041802
53.0000	37.91884287301185
53.1667	37.78833473299557
53.3333	37.79970410981080
53.5000	37.84134974850184
53.6667	37.71261340836534
53.8333	37.63952215508341
54.0000	37.15522350612471
54.1667	36.88031466005726
54.3333	36.43031973475898
54.5000	35.99647120322597
54.6667	35.70511725727388
54.8333	35.80012691360662
55.0000	35.73966179404778
55.1667	36.04466903539693
55.3333	36.48152621588596
55.5000	36.95255589780503
55.6667	37.48490289692462
55.8333	37.90078912130976
56.0000	37.92727506531043
56.1667	38.14234376951985
56.3333	38.10554807359301
56.5000	37.84951520081092
56.6667	37.71877354156361
56.8333	37.51342209975250
57.0000	37.31501040167597
57.1667	37.34885812190298
57.3333	37.29765873721211
57.5000	36.98612238634934
57.6667	36.90076044007862
57.8333	36.45313571079213
58.0000	35.90314913781128
58.1667	35.63675585678329
58.3333	35.67091632622432
58.5000	35.46790692138626
58.6667	35.77926659732829
58.8333	35.76308470241346
59.0000	35.74358839889263
59.1667	35.90729198861550
59.3333	36.39703831682574
59.5000	36.37863977478072
59.6667	36.73244200495996
59.8333	37.08424675398828
60.0000	37.15211504131118
60.1667	36.98652044702227
60.3333	37.09930655320738
60.5000	36.58046791691748
60.6667	35.92998896421930
60.8333	35.32548325731516
61.0000	34.47836418298151
61.1667	33.63223143124380
61.3333	33.24880235748785
61.5000	33.34788503435189
61.6667	33.62583085045203
61.8333	34.43381508519744
62.0000	35.40373473829460
62.1667	36.35917661288744
62.3333	36.90721627956901
62.5000	38.96096974678138
62.6667	39.01266631153877
62.8333	39.32581020296116
63.0000	39.61181974530309
63.1667	39.56349036566168
63.3333	38.94609770590138
63.5000	38.97979363569513
63.6667	38.51712724524271
63.8333	38.05846770795899
64.0000	37.80742071138776
64.1667	36.49842510605652
64.3333	36.40117784869338
64.5000	36.27080429853678
64.6667	36.29210491393951
64.8333	36.41029778311520
65.0000	36.25825883117602
65.1667	35.86988670395274
65.3333	35.26759106030656
65.5000	34.80413193582644
65.6667	34.73737442551473
65.8333	34.70661306104719
66.0000	34.64400530801633
66.1667	35.03880155841848
66.3333	35.51006239206036
66.5000	35.96125574596772
66.6667	36.84861186207974
66.8333	37.89522635385620
67.0000	39.08851079115371
67.1667	39.64261040401234
67.3333	40.04261268993528
67.5000	40.38874632670229
67.6667	40.46213182498288
67.8333	39.76077800745522
68.0000	39.54261489945072
68.1667	38.48826132843176
68.3333	37.33497735448805
68.5000	36.13810721482430
68.6667	35.47102354871868
68.8333	34.88115297133167
69.0000	34.98528002675695
69.1667	34.58618228243851
69.3333	34.52812697593438
69.5000	34.60064143571838
69.6667	34.60676402668570
69.8333	34.87417060995836
70.0000	35.55713329682689
70.1667	36.60138382323379
70.3333	37.53102615472070
70.5000	37.90869798451546
70.6667	37.97703855699539
70.8333	38.08338944536321
71.0000	37.56101939333836
71.1667	37.05609836506996
71.3333	36.96498787332553
71.5000	36.87689771362781
71.6667	36.53160597685189
71.8333	36.46637321748366
72.0000	36.41185833739457
72.1667	36.32420873182873
72.3333	36.09962987741885
72.5000	36.51572527061134
72.6667	36.58489539268638
72.8333	36.70767430382240
73.0000	36.83349679259526
73.1667	37.51573871801627
73.3333	37.26593543612292
73.5000	37.65929412435879
73.6667	38.11196588112417
73.8333	38.62598456394668
74.0000	38.25715061138296
74.1667	38.63560664154466
74.3333	38.58423643095785
74.5000	37.86578858536785
74.6667	37.07974805925631
74.8333	36.74086372067712
