# Supplementary material for: Polarisation of decayless kink oscillations of solar coronal loops
Source: Nat Commun. 2023 Sep 12;14:5298. doi: 10.1038/s41467-023-41029-8 (PMC10497544; doi:10.1038/s41467-023-41029-8)
Supplement: Supplementary file 5 — Source Data [file 41467_2023_41029_MOESM5_ESM.zip › SourceData/Fig3a/fig3a_slit23.txt]

0.00000	36.36965290759039
0.166667	35.88505112336598
0.333333	35.27027026316011
0.500000	34.62870599233074
0.666667	33.96225193640964
0.833333	33.66212615586184
1.00000	33.63771303598707
1.16667	33.90296015981855
1.33333	33.96165639251647
1.50000	34.41827761200186
1.66667	34.58259422483732
1.83333	34.68948099427168
2.00000	34.66611151369747
2.16667	34.89230802695339
2.33333	35.10911288934049
2.50000	35.57981757650979
2.66667	35.64704219647586
2.83333	35.56992644288503
3.00000	35.77201023760482
3.16667	35.42277138917280
3.33333	34.75130171059098
3.50000	34.55496884962427
3.66667	34.74294745446254
3.83333	34.14145921906028
4.00000	34.14585100290180
4.16667	34.78536211034789
4.33333	35.19544157238836
4.50000	35.47443722930971
4.66667	35.96226590657663
4.83333	36.54479160118829
5.00000	36.52927462471176
5.16667	36.54066791320768
5.33333	36.51610994730483
5.50000	36.53706218536917
5.66667	35.77540291927318
5.83333	35.53760962181672
6.00000	35.28912961013699
6.16667	34.78613683376086
6.33333	34.59174110989906
6.50000	34.83382676886586
6.66667	34.86228078456183
6.83333	34.78055117206167
7.00000	35.03349390086444
7.16667	34.98803352039588
7.33333	35.07929509625136
7.50000	35.17154516961545
7.66667	35.38623278456871
7.83333	35.35114107019999
8.00000	35.30809337753489
8.16667	35.20521562556766
8.33333	35.12336558118996
8.50000	35.02965602683000
8.66667	35.08062265019392
8.83333	35.30836443407559
9.00000	35.45093047220108
9.16667	35.32789722712982
9.33333	35.18880891688330
9.50000	34.93038730422227
9.66667	34.64032574075674
9.83333	34.39545490207808
10.0000	34.50976529705272
10.1667	34.33459843016454
10.3333	34.24389716894994
10.5000	34.23034596733296
10.6667	34.46050283256548
10.8333	34.36253808420964
11.0000	34.70718725484624
11.1667	34.99876596147643
11.3333	35.44087143801285
11.5000	35.74940572077137
11.6667	36.06732311384330
11.8333	36.31134192607309
12.0000	36.62557728923275
12.1667	36.71947195346419
12.3333	36.48283011060644
12.5000	36.45314604779313
12.6667	36.04807724470825
12.8333	35.47207499901105
13.0000	35.01368585873590
13.1667	34.79236343889424
13.3333	34.32990764937482
13.5000	34.09449253145796
13.6667	33.97287869066069
13.8333	33.95163195095205
14.0000	33.84451614724900
14.1667	34.04660875431680
14.3333	34.46926654872794
14.5000	34.77493089119677
14.6667	35.21387730459736
14.8333	35.45823296218033
15.0000	35.82394117925860
15.1667	35.85739843063124
15.3333	35.92993658348453
15.5000	35.91317603361695
15.6667	36.08760658541668
15.8333	35.89042980172605
16.0000	36.14999035436705
16.1667	36.13804164084860
16.3333	36.12310074310687
16.5000	36.07089430564291
16.6667	36.09963230778632
16.8333	35.65193615223575
17.0000	35.37944736640654
17.1667	34.96236390249162
17.3333	34.50267941254706
17.5000	34.08433623954237
17.6667	33.95824437182648
17.8333	33.89693032657381
18.0000	33.91357788388775
18.1667	34.26697273595816
18.3333	34.52427057999839
18.5000	34.90769799693940
18.6667	35.41021733314944
18.8333	35.67236914409110
19.0000	35.72406257989920
19.1667	35.82338972864253
19.3333	35.92166003247748
19.5000	35.96309458516887
19.6667	36.16227046020357
19.8333	36.30177861604331
20.0000	36.41928682997488
20.1667	36.35552108832944
20.3333	36.40877011833481
20.5000	36.00580120478337
20.6667	35.69922156913425
20.8333	35.40255229319755
21.0000	34.79135129902456
21.1667	33.92612309192473
21.3333	33.58672410964636
21.5000	33.24285791504909
21.6667	33.05135658925244
21.8333	32.96644617168970
22.0000	33.31850488493862
22.1667	33.70353664725992
22.3333	34.05010434598044
22.5000	34.50532100965759
22.6667	35.26771283396027
22.8333	36.10003857930172
23.0000	36.97138167450115
23.1667	37.72836032722259
23.3333	38.18541371876802
23.5000	38.49789318757594
23.6667	38.13662515031994
23.8333	37.23754432610918
24.0000	36.77284207180832
24.1667	35.88153647586161
24.3333	35.17463210727005
24.5000	35.15731402076959
24.6667	34.68761419553609
24.8333	33.67637220630368
25.0000	33.14561652209743
25.1667	33.20874539800493
25.3333	33.06744317944839
25.5000	33.49916457789417
25.6667	33.97674544884446
25.8333	34.72685435778511
26.0000	34.96207644159814
26.1667	35.14977104981344
26.3333	35.67699900711931
26.5000	36.80271864757928
26.6667	37.02991865218266
26.8333	37.12860878570027
27.0000	36.81077626398460
27.1667	36.26829235365035
27.3333	35.50404950605432
27.5000	35.30759757903446
27.6667	34.88247862805104
27.8333	34.90673632002920
28.0000	34.60158025659678
28.1667	34.30243659641755
28.3333	34.07849585380532
28.5000	34.07432801162803
28.6667	33.84918953017744
28.8333	34.14470911834378
29.0000	34.40609570071567
29.1667	34.50151149063814
29.3333	34.60079006388892
29.5000	34.96655645488546
29.6667	35.10829964657601
29.8333	34.65439549127059
30.0000	34.89790171590516
30.1667	35.01058513709963
30.3333	34.91769963883784
30.5000	34.78198343003097
30.6667	34.01886385221211
30.8333	33.73516130378513
31.0000	33.43499639240230
31.1667	32.81820762466440
31.3333	32.62566059462004
31.5000	34.01599720439485
31.6667	34.76997755573274
31.8333	35.22286997477318
32.0000	36.16091195178616
32.1667	37.05310703991709
32.3333	37.50558243172249
32.5000	37.58654226484571
32.6667	37.61763346951086
32.8333	37.83435021001249
33.0000	37.09632625836014
33.1667	36.75075078511857
33.3333	36.49541792606617
33.5000	36.03084309798862
33.6667	35.03632462914013
33.8333	34.74608967990524
34.0000	34.00541771988152
34.1667	33.22147477032691
34.3333	33.21519374450316
34.5000	33.36990130134504
34.6667	33.68339413741398
34.8333	33.99746095319949
35.0000	34.36489805920145
35.1667	34.91193273599886
35.3333	35.20491022302552
35.5000	35.53452218186300
35.6667	36.06779096881522
35.8333	36.26501988476438
36.0000	36.24423122877258
36.1667	36.42884591603640
36.3333	36.60140172559120
36.5000	36.12950356949802
36.6667	35.88490397048793
36.8333	35.69832976220634
37.0000	35.59855111771381
37.1667	35.21626765285770
37.3333	34.92739161627055
37.5000	34.67120368368013
37.6667	34.14503208372675
37.8333	33.54953799183282
38.0000	33.35517636868956
38.1667	33.18036176985062
38.3333	33.41113273837662
38.5000	33.71863329281025
38.6667	34.36703607104221
38.8333	34.95917864030316
39.0000	35.75197885306478
39.1667	36.24769906120379
39.3333	36.54363660714509
39.5000	36.64914233048246
39.6667	36.59412790213428
39.8333	36.61328797131677
40.0000	36.65808748479843
40.1667	36.68231224193634
40.3333	36.21134034067637
40.5000	36.09919130006151
40.6667	35.75299629878317
40.8333	35.30445765150718
41.0000	34.81024663533370
41.1667	34.86017854174018
41.3333	34.39983841524025
41.5000	34.31674072702026
41.6667	34.46253041599901
41.8333	34.57046623950117
42.0000	34.88603085013467
42.1667	35.09767352673413
42.3333	35.18188989902417
42.5000	34.99768737080016
42.6667	35.15769681807439
42.8333	34.98974925647157
43.0000	35.04263226270856
43.1667	35.12897076119216
43.3333	35.36529479080101
43.5000	35.55540280075302
43.6667	36.04187244300154
43.8333	36.28627186014172
44.0000	36.81691854434715
44.1667	36.66748432934788
44.3333	36.49852404983538
44.5000	36.29746385006926
44.6667	36.09939031161135
44.8333	35.46692223921916
45.0000	35.35786601847489
45.1667	35.28638989756407
45.3333	34.76496946814726
45.5000	34.51769086637064
45.6667	34.68951217626643
45.8333	34.76009916848523
46.0000	34.79737140408358
46.1667	34.90978934878827
46.3333	35.26985054722544
46.5000	35.29554053690624
46.6667	35.24902166001178
46.8333	35.37949792224163
47.0000	35.43776181659496
47.1667	35.33652484185279
47.3333	35.18116094181446
47.5000	34.97952977669534
47.6667	34.76456349105915
47.8333	34.93474664034446
48.0000	34.86496512101885
48.1667	35.01764128540221
48.3333	35.46605334125506
48.5000	35.85938567505613
48.6667	35.96165853643507
48.8333	36.23257822512525
49.0000	36.42251520317811
49.1667	36.28056148057367
49.3333	35.91110259285264
49.5000	35.40411512888515
49.6667	34.75046145094601
49.8333	34.13058955906569
50.0000	33.76325709568790
50.1667	33.35657769752584
50.3333	33.24883011426478
50.5000	33.32630678153905
50.6667	33.35940105636963
50.8333	33.49266476566233
51.0000	33.77166847619689
51.1667	34.11713472751281
51.3333	34.39799457811061
51.5000	34.79630531936291
51.6667	35.17609710242742
51.8333	35.55469743165530
52.0000	35.73471545809208
52.1667	36.06983258442413
52.3333	36.27537581073405
52.5000	36.35240873832718
52.6667	36.49627458444368
52.8333	36.61826293487970
53.0000	36.74292610222378
53.1667	36.57963239589016
53.3333	36.55037785603182
53.5000	36.33941062267534
53.6667	36.21398842702920
53.8333	35.83021748065782
54.0000	35.47948588238978
54.1667	34.88542950037112
54.3333	34.64868976144336
54.5000	34.26578932014023
54.6667	33.96396488374375
54.8333	33.98491163684060
55.0000	34.03352688381332
55.1667	34.30418782734435
55.3333	34.76681052749819
55.5000	35.33922192797613
55.6667	35.85702183056581
55.8333	36.31773416854450
56.0000	36.45009934636298
56.1667	36.49894436715640
56.3333	36.37550057214258
56.5000	36.32158734649546
56.6667	36.40220130487914
56.8333	36.25700191852943
57.0000	36.23819942316246
57.1667	36.30414703846407
57.3333	35.79865209909897
57.5000	35.36085702324930
57.6667	35.12832340586799
57.8333	34.72826447466263
58.0000	34.17673310750040
58.1667	34.20914350484986
58.3333	34.08198254054095
58.5000	33.89939588277328
58.6667	33.89885667903827
58.8333	33.85440333516249
59.0000	33.88888004285245
59.1667	34.33068290553320
59.3333	34.75958937374429
59.5000	34.96147090886686
59.6667	35.66030882677305
59.8333	36.05498041043141
60.0000	35.93305062594664
60.1667	35.68445912310817
60.3333	35.73905608325354
60.5000	34.97520440199593
60.6667	34.28163273041050
60.8333	33.65823329529061
61.0000	32.94048906009773
61.1667	31.88546883800075
61.3333	31.59178040558568
61.5000	31.50640602523032
61.6667	31.55140351497157
61.8333	32.28895677403033
62.0000	33.58194669685809
62.1667	34.85793742463895
62.3333	35.80749690150274
62.5000	36.58404337790608
62.6667	36.99357703432466
62.8333	37.12896230737421
63.0000	37.00541570500847
63.1667	36.94277877030324
63.3333	37.47138996135407
63.5000	37.41774448404946
63.6667	37.11871423727192
63.8333	36.89759678583854
64.0000	36.28130421056900
64.1667	35.77632410190567
64.3333	35.36415197930447
64.5000	35.45832285984152
64.6667	35.10172059262507
64.8333	35.21519820449115
65.0000	34.65148149719408
65.1667	34.49748985931888
65.3333	33.58536022978168
65.5000	33.18615278665071
65.6667	32.79694927760400
65.8333	32.52819294312335
66.0000	32.39146489545423
66.1667	32.89824598448093
66.3333	33.60059912793014
66.5000	34.59227369995323
66.6667	35.43510597215221
66.8333	36.85016398654712
67.0000	37.85872019701004
67.1667	38.75664664329572
67.3333	39.07019771278981
67.5000	39.51927659112120
67.6667	38.78390886626714
67.8333	38.36293163642183
68.0000	37.38473020301753
68.1667	36.33744648413962
68.3333	35.33334571686974
68.5000	34.51637452560394
68.6667	33.07025007665813
68.8333	32.76609094014961
69.0000	32.48049918915700
69.1667	32.28424284275710
69.3333	32.11537415814987
69.5000	32.94687649340566
69.6667	33.08313538782045
69.8333	34.17300385748378
70.0000	35.00734267699005
70.1667	36.27265572753037
70.3333	36.79090742243239
70.5000	37.41268441607650
70.6667	37.21187865700104
70.8333	37.27029133311130
71.0000	36.79676974852487
71.1667	36.30523566838993
71.3333	35.69847390409872
71.5000	34.99069217026859
71.6667	33.91369714389856
71.8333	33.35670596243689
72.0000	33.65622209533171
72.1667	33.46481656227223
72.3333	34.27734996718286
72.5000	35.09237458587370
72.6667	35.88764515250551
72.8333	35.78122627137754
73.0000	36.12224578370662
73.1667	35.87285984126122
73.3333	36.11034960345533
73.5000	37.06539439237136
73.6667	37.00793685054143
73.8333	36.77361197965484
74.0000	36.59205438231221
74.1667	36.36174596899029
74.3333	34.75786991420424
74.5000	34.85929012490778
74.6667	35.09166736340558
74.8333	35.18701509436035
