# Supplementary material for: Polarisation of decayless kink oscillations of solar coronal loops
Source: Nat Commun. 2023 Sep 12;14:5298. doi: 10.1038/s41467-023-41029-8 (PMC10497544; doi:10.1038/s41467-023-41029-8)
Supplement: Supplementary file 5 — Source Data [file 41467_2023_41029_MOESM5_ESM.zip › SourceData/Fig3a/fig3a_slit22.txt]

0.00000	33.76835828466432
0.166667	33.61507212369875
0.333333	33.52560702178394
0.500000	33.43514334136824
0.666667	33.24489837510936
0.833333	33.12994775342518
1.00000	33.16722483041687
1.16667	33.22600572858993
1.33333	33.21092470725902
1.50000	33.23799757931382
1.66667	33.03092422910644
1.83333	33.15938417530895
2.00000	32.95760637285703
2.16667	33.12770431740010
2.33333	33.17339629697511
2.50000	33.44034872980815
2.66667	33.56229451990171
2.83333	33.71934483426369
3.00000	33.60526396899678
3.16667	33.64142527629189
3.33333	33.95276052768001
3.50000	33.64056551708757
3.66667	33.34909309165801
3.83333	33.26525680190404
4.00000	34.02461486314552
4.16667	33.69334162178579
4.33333	33.53824047915240
4.50000	34.09558776545299
4.66667	34.63346663358683
4.83333	34.06357554777900
5.00000	34.15894535660037
5.16667	34.77529275992473
5.33333	34.78956274289315
5.50000	34.42774309458184
5.66667	34.37110997405216
5.83333	34.27100911120710
6.00000	33.70825606424992
6.16667	33.53382439900017
6.33333	33.27625094141196
6.50000	32.94952549797424
6.66667	32.70688901795144
6.83333	32.84049332577928
7.00000	32.69337879007086
7.16667	32.75941582769383
7.33333	33.31360202750103
7.50000	33.46039853159297
7.66667	33.63901690626736
7.83333	33.94020252589876
8.00000	33.95784854829372
8.16667	33.64749170088979
8.33333	33.67755493158535
8.50000	33.69106168398956
8.66667	33.73290507545344
8.83333	33.98316673711169
9.00000	33.87535805868291
9.16667	33.76485733501988
9.33333	33.35583590344685
9.50000	32.85186355162848
9.66667	32.57615504413710
9.83333	32.43353895051276
10.0000	32.30833567634122
10.1667	32.73283233853620
10.3333	32.91453120802387
10.5000	33.05252971439052
10.6667	33.29125268220687
10.8333	33.42575185682959
11.0000	33.62077659590715
11.1667	33.82599283122145
11.3333	33.96255220910480
11.5000	34.25850614923446
11.6667	34.37531304461648
11.8333	34.47262011801052
12.0000	34.56005800400354
12.1667	34.62134448419526
12.3333	34.45103339195503
12.5000	34.49837763140780
12.6667	34.14051164787625
12.8333	33.71377138165370
13.0000	33.32749391297481
13.1667	33.19623278993507
13.3333	32.93976738586537
13.5000	32.62938903960317
13.6667	32.56665094592114
13.8333	32.59444188557507
14.0000	32.46180628836301
14.1667	32.38066088022344
14.3333	32.75398643698972
14.5000	33.05923989218598
14.6667	33.28400466146476
14.8333	33.49213375274332
15.0000	33.81136877379487
15.1667	33.91093158667832
15.3333	34.18847591187721
15.5000	34.37623484230834
15.6667	34.58721629745057
15.8333	34.71759517503563
16.0000	34.91377964568906
16.1667	34.94430370203673
16.3333	34.68264219731866
16.5000	34.56710975074039
16.6667	34.38971940326881
16.8333	33.97357061702708
17.0000	33.57272609550892
17.1667	33.30442990827846
17.3333	32.91597860647001
17.5000	32.71197777600598
17.6667	32.45556414399569
17.8333	32.29552770755886
18.0000	32.42243043935950
18.1667	32.56509030698807
18.3333	32.82082766198960
18.5000	33.30234615844653
18.6667	33.56506960560396
18.8333	33.80321350623649
19.0000	34.04654811761539
19.1667	34.18081110139354
19.3333	34.18909779842556
19.5000	34.15502945386797
19.6667	34.18942572700789
19.8333	34.28720782888694
20.0000	34.25400640030868
20.1667	34.33379077580186
20.3333	34.61066925839522
20.5000	34.47666094398015
20.6667	34.31800675963900
20.8333	33.88539508434170
21.0000	33.37451710803703
21.1667	32.79306428786360
21.3333	32.48787233525333
21.5000	32.24006981765748
21.6667	32.23351645846043
21.8333	32.24886911467907
22.0000	32.38025640572183
22.1667	32.68981615302239
22.3333	32.95980050163807
22.5000	33.42526422509939
22.6667	34.16210902091930
22.8333	34.72954953939932
23.0000	35.36634934939269
23.1667	35.75718516645242
23.3333	35.01672530648420
23.5000	35.01564962479633
23.6667	34.95810714252896
23.8333	34.16924483379906
24.0000	33.60467842937101
24.1667	33.86820833058224
24.3333	33.30119507875602
24.5000	32.86757804736990
24.6667	32.62588883394797
24.8333	32.53780305776565
25.0000	33.08967027353332
25.1667	32.66578298698143
25.3333	32.51768190071561
25.5000	32.86585212307078
25.6667	32.64184961897270
25.8333	32.32445546284842
26.0000	32.99305941181517
26.1667	33.14982828386125
26.3333	33.93964836790205
26.5000	34.99233651495911
26.6667	35.00366828976622
26.8333	35.14465753559188
27.0000	35.78806954436072
27.1667	35.09577655815765
27.3333	34.36010890519194
27.5000	34.38707842893454
27.6667	34.09134366135336
27.8333	33.27436358195863
28.0000	32.85894901098745
28.1667	32.78992043341352
28.3333	32.53626705430104
28.5000	32.29857772360555
28.6667	32.51560596642848
28.8333	32.72222337255953
29.0000	33.09156339967459
29.1667	33.11769059340674
29.3333	33.21699368838883
29.5000	33.66379438209310
29.6667	33.83625189840996
29.8333	33.74873990861349
30.0000	34.16946096551553
30.1667	34.61488171241162
30.3333	34.46080775123263
30.5000	34.10599394238575
30.6667	33.44441203775929
30.8333	32.43174709694776
31.0000	32.09459708835875
31.1667	31.97715625974325
31.3333	31.96166395736065
31.5000	32.48706150162712
31.6667	33.13427967930545
31.8333	33.12745249318553
32.0000	32.83173383676264
32.1667	33.41938371419578
32.3333	33.59617038410924
32.5000	33.81103389301673
32.6667	34.33303471809321
32.8333	34.67634255063139
33.0000	34.39411333973417
33.1667	34.20414672301721
33.3333	33.60764872749176
33.5000	32.89160942291757
33.6667	32.48731796933334
33.8333	32.51650389922078
34.0000	32.79396435023085
34.1667	33.06414879775129
34.3333	33.39919784640746
34.5000	33.65365162893444
34.6667	33.64291432811616
34.8333	33.63825595250060
35.0000	33.76394759843294
35.1667	33.82334138027512
35.3333	34.22059681327289
35.5000	34.43949675520619
35.6667	34.55256218348836
35.8333	34.85212741099066
36.0000	34.76518280517767
36.1667	34.54724596795497
36.3333	34.44381095664346
36.5000	33.92674261838205
36.6667	33.35721353021417
36.8333	32.69868490229089
37.0000	31.86894118055553
37.1667	31.15278145006118
37.3333	30.29341570912706
37.5000	29.27515986946703
37.6667	28.43831633848524
37.8333	28.23823961976838
38.0000	29.15802122206257
38.1667	30.44226862093576
38.3333	32.56657741409007
38.5000	34.29844610372888
38.6667	35.72184618229939
38.8333	36.24863756265038
39.0000	36.73189655716666
39.1667	36.61123118606240
39.3333	36.82855515677574
39.5000	36.72176791361478
39.6667	36.41781115419391
39.8333	36.06053557653891
40.0000	35.81605274115877
40.1667	35.52690348038382
40.3333	34.86573653807638
40.5000	34.43956490006300
40.6667	34.28073927346812
40.8333	33.54038718328606
41.0000	33.09325376686976
41.1667	33.00420766308578
41.3333	32.65445149779557
41.5000	32.40757369081566
41.6667	32.89776116190458
41.8333	33.03146181112882
42.0000	33.17893557831977
42.1667	33.51741028493669
42.3333	33.67246068488487
42.5000	33.54556583742810
42.6667	33.53994427814678
42.8333	33.49304135435712
43.0000	33.38623591475366
43.1667	33.32782179319532
43.3333	33.42574022209172
43.5000	33.62790620725439
43.6667	34.20862358180305
43.8333	34.50754031831065
44.0000	35.01762905578117
44.1667	35.17519193178617
44.3333	35.28053225329850
44.5000	35.08622548496013
44.6667	34.92945219706922
44.8333	34.23339670142644
45.0000	34.06997105447708
45.1667	33.69151441210687
45.3333	33.31912523240965
45.5000	32.94677883280609
45.6667	32.95279796226655
45.8333	33.13053712050014
46.0000	33.22661583076192
46.1667	33.08351950188246
46.3333	33.76413692583395
46.5000	33.81741031871039
46.6667	33.28438760504107
46.8333	33.33458266180538
47.0000	33.34987748449733
47.1667	32.75530233423758
47.3333	32.87454375596061
47.5000	33.05347060368472
47.6667	33.11620788764577
47.8333	33.49745022539788
48.0000	33.78278733690525
48.1667	33.96102051314598
48.3333	34.29239597359479
48.5000	34.54400381390139
48.6667	34.73969353285063
48.8333	34.87450231076833
49.0000	34.85401104191360
49.1667	34.75764551553127
49.3333	34.38750086829054
49.5000	33.72861204477763
49.6667	33.04352412951018
49.8333	32.35554811844219
50.0000	31.77071244947067
50.1667	31.30313142921236
50.3333	31.24626899930498
50.5000	31.43779460176534
50.6667	31.73956835500444
50.8333	31.93177421310223
51.0000	32.21557454715427
51.1667	32.50405099746527
51.3333	32.69477543633324
51.5000	32.95732173628334
51.6667	33.34328957505323
51.8333	33.81390309350767
52.0000	34.19206889107015
52.1667	34.61484750642990
52.3333	34.81620693396802
52.5000	35.00487720100781
52.6667	35.21382089055882
52.8333	35.23729231337616
53.0000	35.23031442007009
53.1667	35.25773679266423
53.3333	35.19152045246648
53.5000	34.75207971518086
53.6667	34.37485672732424
53.8333	33.84745287511750
54.0000	33.37165529537744
54.1667	32.94220177426241
54.3333	32.70584965295095
54.5000	32.43550540019434
54.6667	32.39483284368179
54.8333	32.54529498426227
55.0000	32.59153167755321
55.1667	32.88955395982624
55.3333	33.39517478192018
55.5000	34.11833069733087
55.6667	34.38805517478832
55.8333	34.67996672031669
56.0000	34.86532473991245
56.1667	35.00971468673395
56.3333	34.75676055717049
56.5000	34.57018266628759
56.6667	34.57547541892563
56.8333	34.42894515453268
57.0000	34.20840857042899
57.1667	34.06668454800615
57.3333	33.94837961882767
57.5000	33.72521378975732
57.6667	33.42675176359094
57.8333	33.21424508255745
58.0000	32.88155094640129
58.1667	32.74887919021447
58.3333	32.69721920214872
58.5000	32.56609051038166
58.6667	32.47346494660893
58.8333	32.52634900440108
59.0000	32.67678802769744
59.1667	32.84929566671109
59.3333	33.31174633841621
59.5000	33.58758499304128
59.6667	33.91032320253557
59.8333	34.03405518172197
60.0000	34.17950764898450
60.1667	33.88788184387439
60.3333	33.64662071049309
60.5000	33.10012483091756
60.6667	32.53670697375740
60.8333	31.78648897521547
61.0000	31.14636616814756
61.1667	30.16571579405441
61.3333	29.92303821194488
61.5000	29.77591035341284
61.6667	30.00669452781317
61.8333	30.53275990560086
62.0000	31.99178546451880
62.1667	33.16606349574532
62.3333	34.19646799650883
62.5000	34.89373204126694
62.6667	35.92273980700105
62.8333	36.00866408588657
63.0000	35.82703009143082
63.1667	35.93239973848333
63.3333	36.04195338019113
63.5000	35.53645861579042
63.6667	35.19701031019362
63.8333	35.10660628022831
64.0000	34.29697514826047
64.1667	33.78475722118045
64.3333	33.37796082027440
64.5000	33.28882859160390
64.6667	32.98510707610440
64.8333	33.04203616933877
65.0000	32.85584852990862
65.1667	32.67413867360091
65.3333	32.31947065070081
65.5000	31.76259752770613
65.6667	31.83626398330131
65.8333	31.60024843197818
66.0000	31.83244020979586
66.1667	32.03634211139087
66.3333	32.55347727149321
66.5000	33.02441674626813
66.6667	33.90310829037387
66.8333	34.76555626471453
67.0000	35.39625528299123
67.1667	36.40500451652946
67.3333	36.83681471830258
67.5000	36.98124579411066
67.6667	36.54430628387165
67.8333	36.91475269833164
68.0000	36.23846196295337
68.1667	35.33673431675531
68.3333	34.22881560467989
68.5000	33.33884963570451
68.6667	31.93413340649700
68.8333	30.90084864251077
69.0000	30.39420096938737
69.1667	30.58066954704020
69.3333	30.44864730547533
69.5000	30.60951333215292
69.6667	31.07321922098178
69.8333	32.17603876073348
70.0000	32.97548273926627
70.1667	34.43988110007810
70.3333	34.88227722090377
70.5000	35.72431779333432
70.6667	35.64934106714497
70.8333	35.42508922727669
71.0000	34.81951222322629
71.1667	34.83584943298690
71.3333	34.22317742883729
71.5000	33.37748009123412
71.6667	32.77644107513898
71.8333	31.68494730345083
72.0000	31.63869535837643
72.1667	31.55773708279473
72.3333	32.12943258293263
72.5000	32.96061550194135
72.6667	34.07211284162569
72.8333	34.00127585023949
73.0000	34.11606099913033
73.1667	34.52398586268600
73.3333	34.60049809162552
73.5000	35.19830707070561
73.6667	36.40754098586377
73.8333	37.48342307792430
74.0000	37.56224851309801
74.1667	37.05675867938038
74.3333	36.77916270922410
74.5000	35.07809345082045
74.6667	33.44641282379747
74.8333	32.27238655795613
