# Supplementary material for: Polarisation of decayless kink oscillations of solar coronal loops
Source: Nat Commun. 2023 Sep 12;14:5298. doi: 10.1038/s41467-023-41029-8 (PMC10497544; doi:10.1038/s41467-023-41029-8)
Supplement: Supplementary file 5 — Source Data [file 41467_2023_41029_MOESM5_ESM.zip › SourceData/Fig3a/fig3a_slit21.txt]

0.00000	32.34101804647000
0.166667	32.27218112246521
0.333333	32.35406449542115
0.500000	32.11094989007047
0.666667	32.01894304102071
0.833333	32.22114582450111
1.00000	31.97563068502134
1.16667	31.56697381022354
1.33333	31.24531169670046
1.50000	31.25106414253201
1.66667	30.95390389154965
1.83333	31.42045328253779
2.00000	31.51579935734598
2.16667	31.85089078559105
2.33333	31.84085037019413
2.50000	32.04421517353255
2.66667	31.77910591640010
2.83333	31.86103020078058
3.00000	31.75630042820060
3.16667	31.86893250043110
3.33333	31.77699318793479
3.50000	31.37647004372627
3.66667	30.90422172942131
3.83333	31.14698454226093
4.00000	31.08512435592158
4.16667	31.01003220546687
4.33333	31.49605068231688
4.50000	32.24116217471442
4.66667	32.99577484446078
4.83333	33.34431511560808
5.00000	34.06422994337907
5.16667	34.53421963177028
5.33333	34.47500197166426
5.50000	33.59575510599696
5.66667	33.44867525820539
5.83333	32.76640395726936
6.00000	31.99542980000399
6.16667	31.45908316410146
6.33333	31.21132360409556
6.50000	30.65490403556877
6.66667	30.40270095424835
6.83333	30.51275418670636
7.00000	31.01870496057476
7.16667	31.51638549792188
7.33333	31.94429723111713
7.50000	32.50114388406929
7.66667	32.56869819393260
7.83333	32.59335821005062
8.00000	32.44050824943054
8.16667	32.39802810315336
8.33333	32.41596171982629
8.50000	32.48349991196064
8.66667	32.37369928485769
8.83333	32.15931845802042
9.00000	31.72822858770134
9.16667	31.50833805636065
9.33333	31.34797614093096
9.50000	31.23285369087332
9.66667	31.21106730317116
9.83333	31.33320025589575
10.0000	31.17504245329343
10.1667	30.96260273707752
10.3333	30.93457711659478
10.5000	31.14612525576063
10.6667	31.28153891708781
10.8333	31.49666302877878
11.0000	31.96345746790532
11.1667	32.29842737852670
11.3333	32.35475089631511
11.5000	32.69362764702176
11.6667	32.88641609846696
11.8333	33.00119733113125
12.0000	32.86553351498093
12.1667	32.95435388727774
12.3333	32.90266634922356
12.5000	32.72812191344051
12.6667	32.55132065976491
12.8333	32.39525585266997
13.0000	32.13826408209388
13.1667	31.90561567131367
13.3333	31.77370525538490
13.5000	31.41498332400597
13.6667	31.19471475568054
13.8333	31.08064901983855
14.0000	30.91185896127574
14.1667	30.66154679981419
14.3333	30.89812079539401
14.5000	31.13341590354801
14.6667	31.39025603569317
14.8333	31.57003720910010
15.0000	31.96025836174355
15.1667	32.14016028535222
15.3333	32.52471707530442
15.5000	32.86202111200720
15.6667	33.19410464802498
15.8333	33.49703985962262
16.0000	33.55978273339355
16.1667	33.61741643778063
16.3333	33.38108917315871
16.5000	33.28693595649884
16.6667	32.93082014275328
16.8333	32.59790887057120
17.0000	31.97294335612806
17.1667	31.44446111958261
17.3333	30.90908577661395
17.5000	30.61485840279180
17.6667	30.37858802550810
17.8333	30.34270244092918
18.0000	30.78240745400196
18.1667	31.12707131538510
18.3333	31.57953925889286
18.5000	32.07821835199660
18.6667	32.35280067842232
18.8333	32.50238547061775
19.0000	32.63528707350000
19.1667	32.70518005726037
19.3333	32.69126049401478
19.5000	32.72791198343077
19.6667	32.59502138043250
19.8333	32.59283880093620
20.0000	32.57311069163054
20.1667	32.61382512479707
20.3333	32.70206949055967
20.5000	32.57969928285046
20.6667	32.51402466377793
20.8333	31.86549329795131
21.0000	31.47735547036186
21.1667	31.17014310010326
21.3333	30.93228271512438
21.5000	30.71217587958963
21.6667	30.63795509849759
21.8333	30.70520858112869
22.0000	30.68757157138500
22.1667	30.80000817029784
22.3333	30.93496167695302
22.5000	31.47121317621010
22.6667	32.02361846292300
22.8333	32.60894135024456
23.0000	33.13244498156948
23.1667	33.70578138958695
23.3333	34.22553028436111
23.5000	34.24176498443435
23.6667	34.48753797698281
23.8333	34.02276025388023
24.0000	33.71826052116285
24.1667	32.76175435571071
24.3333	32.25440225522402
24.5000	31.45563626126764
24.6667	31.37225805305250
24.8333	30.47936603187879
25.0000	30.21249459706038
25.1667	30.11133409493415
25.3333	29.92044366399493
25.5000	30.02924038354422
25.6667	30.40327748937482
25.8333	31.10471881684522
26.0000	32.13905976013299
26.1667	33.46739811919763
26.3333	33.86887061760481
26.5000	34.47545595064782
26.6667	34.81505169732456
26.8333	34.73666231405503
27.0000	33.79916836328950
27.1667	33.74106599104089
27.3333	32.80164535528518
27.5000	32.36778282166309
27.6667	31.55136022544211
27.8333	31.27351368823380
28.0000	30.56003736098091
28.1667	30.75902850312388
28.3333	30.45113038040500
28.5000	29.94998225165163
28.6667	30.24143050245820
28.8333	30.66218495605155
29.0000	31.21001688547355
29.1667	31.31677957612154
29.3333	31.96294228520438
29.5000	32.15803106108600
29.6667	31.77094621558194
29.8333	32.10087079115112
30.0000	32.64370682852722
30.1667	32.90274392605937
30.3333	32.73533182270899
30.5000	33.22615544021340
30.6667	33.05369147005300
30.8333	32.40171503996387
31.0000	32.01767489421771
31.1667	31.48586277197316
31.3333	30.81862298510116
31.5000	30.06392092408884
31.6667	30.00776111066427
31.8333	29.65758185569951
32.0000	29.92813612416996
32.1667	30.43858703254217
32.3333	30.76320965016430
32.5000	30.91214431410250
32.6667	31.02295959345041
32.8333	30.98550876375029
33.0000	30.72878487346926
33.1667	30.11169221092559
33.3333	30.84556811007258
33.5000	31.54113968044381
33.6667	31.72129405495313
33.8333	31.84053406307167
34.0000	32.47813114569409
34.1667	32.11873942009935
34.3333	31.64642658963287
34.5000	31.49697237073977
34.6667	32.14945632679115
34.8333	32.75448425995671
35.0000	32.90373651679224
35.1667	33.30248815601077
35.3333	34.02509235697516
35.5000	33.89760190966970
35.6667	33.66772355775714
35.8333	33.21990822493803
36.0000	33.05338969902912
36.1667	32.88265437190755
36.3333	32.40440751622882
36.5000	32.47305058691076
36.6667	32.76734568918559
36.8333	32.55973065077222
37.0000	32.08964543533811
37.1667	32.22712004165660
37.3333	31.97030447585707
37.5000	31.64924574906967
37.6667	31.06446237860945
37.8333	30.51577007768825
38.0000	30.16560319529524
38.1667	30.03513321053956
38.3333	30.16018121156380
38.5000	30.59571495221177
38.6667	31.42445648992139
38.8333	32.03867158630100
39.0000	32.45914082949222
39.1667	32.66395618607054
39.3333	33.10016051695610
39.5000	33.14842205192500
39.6667	33.40853643799566
39.8333	33.50321025779964
40.0000	33.68786973265973
40.1667	33.70788413370616
40.3333	33.59044522420313
40.5000	33.04269839173084
40.6667	32.96377278588916
40.8333	32.43368661528297
41.0000	31.70228020341761
41.1667	31.42304264097011
41.3333	31.11129285828834
41.5000	30.73207950254122
41.6667	30.77227712865939
41.8333	31.43631976663009
42.0000	31.37680345175213
42.1667	31.65773259452784
42.3333	31.68100424699781
42.5000	31.76602092834143
42.6667	31.53236200480250
42.8333	31.71122337001155
43.0000	31.96266963795892
43.1667	32.09907926781385
43.3333	32.22300581797688
43.5000	32.25570454072421
43.6667	32.49672999983958
43.8333	32.88400842988253
44.0000	33.36614694264167
44.1667	33.74479560387050
44.3333	33.80542130446077
44.5000	33.67059980343507
44.6667	33.37913229570697
44.8333	32.72551443650752
45.0000	32.29074980328703
45.1667	31.96655569077005
45.3333	31.72500096445049
45.5000	31.47590938362212
45.6667	31.52999409486007
45.8333	31.70045984370289
46.0000	31.64867220278798
46.1667	31.69672040769583
46.3333	31.79252558488319
46.5000	31.57772631080089
46.6667	31.28999552463809
46.8333	31.44593237914685
47.0000	31.23651096249271
47.1667	31.27068499281579
47.3333	31.71230989984012
47.5000	31.80130937931260
47.6667	32.24634717201067
47.8333	33.02228556443639
48.0000	32.88620053828405
48.1667	32.89805997497631
48.3333	33.20450772627446
48.5000	33.20901286260648
48.6667	33.24561912655698
48.8333	33.43268245028354
49.0000	33.25530052794122
49.1667	32.89277140194689
49.3333	32.40867703659414
49.5000	31.55928428395652
49.6667	30.82277444299595
49.8333	30.25138977906812
50.0000	29.75949885810853
50.1667	29.32437042468547
50.3333	29.08712292161994
50.5000	29.20824513099092
50.6667	29.55025838703119
50.8333	30.16395156680015
51.0000	30.59127885935983
51.1667	31.00543535518664
51.3333	31.54180652250028
51.5000	31.77956691181884
51.6667	31.97430887507370
51.8333	32.46102572369040
52.0000	32.88751251589117
52.1667	33.09933092414660
52.3333	33.34399316273713
52.5000	33.66229660173115
52.6667	33.87399557143810
52.8333	33.82352150237209
53.0000	33.86303298240249
53.1667	33.84214180741712
53.3333	33.49751553797983
53.5000	33.15855887763355
53.6667	32.96466039779310
53.8333	32.60058931531136
54.0000	32.10571877439582
54.1667	31.72619772252622
54.3333	31.11043548459903
54.5000	30.67997812757983
54.6667	30.62085530206862
54.8333	30.56020417669859
55.0000	30.57065643961517
55.1667	31.01901821904434
55.3333	31.52327143007594
55.5000	32.13631226907986
55.6667	32.70801255739943
55.8333	33.07814426259483
56.0000	33.39311629214946
56.1667	33.63496713184441
56.3333	33.47739990484868
56.5000	33.29803249310356
56.6667	33.26777421736438
56.8333	32.81161171554660
57.0000	32.65160113980244
57.1667	32.50789619619945
57.3333	32.51433908381388
57.5000	32.42547545881076
57.6667	32.35031605197066
57.8333	31.93452191941928
58.0000	31.45704277135475
58.1667	30.91094378904373
58.3333	30.67298122114384
58.5000	30.53622128836241
58.6667	30.55368725239174
58.8333	30.62960140351099
59.0000	30.82683387608337
59.1667	31.03881708441551
59.3333	31.31877215528277
59.5000	31.59581369986259
59.6667	32.04079420891946
59.8333	32.36144972651854
60.0000	32.53601390551908
60.1667	32.55711904257046
60.3333	32.36693116797468
60.5000	31.75867023313813
60.6667	31.08113988323446
60.8333	30.20433609091353
61.0000	29.47224436698152
61.1667	28.50464450618691
61.3333	28.28117547088344
61.5000	28.26006686110743
61.6667	28.48931144550043
61.8333	29.38940402903648
62.0000	30.77605470179157
62.1667	31.52409947523448
62.3333	32.73133766222875
62.5000	33.75491043700571
62.6667	34.26043904024130
62.8333	34.25062268357205
63.0000	34.33097126279098
63.1667	33.82591302584548
63.3333	33.58378799780821
63.5000	33.37785357862556
63.6667	33.00833339685693
63.8333	32.70192853078995
64.0000	32.72570315798991
64.1667	32.48166337961115
64.3333	32.22111873950002
64.5000	32.60279397491397
64.6667	32.65882572526599
64.8333	32.29593989253727
65.0000	31.88336315340561
65.1667	31.51738219752554
65.3333	30.70199835323867
65.5000	29.93293210678615
65.6667	29.85666155014402
65.8333	29.75411382825735
66.0000	29.76821882243245
66.1667	30.03646426168108
66.3333	31.28912383386831
66.5000	31.71508860820926
66.6667	32.39695483157569
66.8333	33.24238555955851
67.0000	34.04390694739629
67.1667	34.40146223042710
67.3333	35.01365168450177
67.5000	35.42927982713598
67.6667	35.09771448889337
67.8333	35.03474402035926
68.0000	34.62963448676681
68.1667	33.57244237729279
68.3333	32.31997077919964
68.5000	31.56260105423206
68.6667	30.54978665756760
68.8333	29.30015474794912
69.0000	28.72295351103624
69.1667	28.94312806033680
69.3333	29.01910304775903
69.5000	29.11711756902273
69.6667	30.04316241604943
69.8333	31.04352404519138
70.0000	31.49916209938983
70.1667	32.49255064977297
70.3333	33.19875155759919
70.5000	33.25036635374379
70.6667	33.34864946072635
70.8333	33.45694982730824
71.0000	32.74097433780817
71.1667	32.19977871008405
71.3333	31.87775941563511
71.5000	31.82966947289164
71.6667	31.64999025688411
71.8333	31.71522730185326
72.0000	31.68926237530854
72.1667	31.64161821286732
72.3333	31.56154408258647
72.5000	32.52392402070976
72.6667	32.99199131095764
72.8333	33.95641580804371
73.0000	33.91379728091704
73.1667	33.91457472923823
73.3333	33.10968076064505
73.5000	32.90658091814543
73.6667	32.10437127746437
73.8333	32.81690684356634
74.0000	32.85308207379086
74.1667	32.31087403941681
74.3333	32.23931843495168
74.5000	32.38674197990504
74.6667	31.96049438165446
74.8333	31.88041859022666
