# Supplementary material for: Polarisation of decayless kink oscillations of solar coronal loops
Source: Nat Commun. 2023 Sep 12;14:5298. doi: 10.1038/s41467-023-41029-8 (PMC10497544; doi:10.1038/s41467-023-41029-8)
Supplement: Supplementary file 5 — Source Data [file 41467_2023_41029_MOESM5_ESM.zip › SourceData/Fig3a/fig3a_slit20.txt]

0.00000	30.39730086357249
0.166667	30.77419393637218
0.333333	30.74677269657952
0.500000	30.68464290041704
0.666667	30.63728603174149
0.833333	30.75815648031996
1.00000	30.52432309745383
1.16667	30.41782800570075
1.33333	30.45181203513820
1.50000	30.11127305471082
1.66667	30.08732396857589
1.83333	29.74175696681512
2.00000	29.75986324107041
2.16667	29.65922010865540
2.33333	30.03685039784043
2.50000	29.99783806379417
2.66667	30.02987114759317
2.83333	30.24169871184511
3.00000	30.17781644871610
3.16667	29.92913855598876
3.33333	29.67831153091707
3.50000	29.92238449400567
3.66667	29.62889246512879
3.83333	29.97643530639984
4.00000	30.11616498806687
4.16667	30.49311907727428
4.33333	30.52279799502130
4.50000	30.92413422886525
4.66667	31.15800283929912
4.83333	31.95997805481328
5.00000	32.55728370461101
5.16667	32.65308868863593
5.33333	32.72914029493050
5.50000	32.18930748103561
5.66667	31.26041222610152
5.83333	30.48067023910837
6.00000	29.91087561194352
6.16667	29.19857083725936
6.33333	29.15047386388679
6.50000	29.00273479698318
6.66667	28.72673014521509
6.83333	28.98891473844104
7.00000	29.41007145944496
7.16667	29.92747266615947
7.33333	30.33486074804575
7.50000	30.80889281521470
7.66667	31.02383112369862
7.83333	30.98329787027977
8.00000	30.86698718606496
8.16667	30.91272248375599
8.33333	30.82075384870035
8.50000	30.98413972028720
8.66667	31.20123744229331
8.83333	30.89977494187231
9.00000	30.60382318023623
9.16667	30.46297952041808
9.33333	30.05478659560430
9.50000	29.62796438559329
9.66667	29.48316301117640
9.83333	29.38206214862217
10.0000	29.22677978312052
10.1667	29.14800218349502
10.3333	29.43741605164520
10.5000	29.62316417641364
10.6667	29.68308499944123
10.8333	30.04895470433030
11.0000	30.34759967344796
11.1667	30.40116805243223
11.3333	30.49606358724158
11.5000	30.96480238614826
11.6667	31.15617124300135
11.8333	31.42760738798447
12.0000	31.64465761719808
12.1667	31.65622669471503
12.3333	31.50610435234979
12.5000	31.44231995834632
12.6667	31.03991168516819
12.8333	30.79261886949251
13.0000	30.60055119034580
13.1667	30.42986376551430
13.3333	30.17662568427845
13.5000	29.97265788811223
13.6667	29.59076397339709
13.8333	29.43766876917543
14.0000	29.10758310388225
14.1667	28.88561264792940
14.3333	29.01555954026956
14.5000	29.32448331960560
14.6667	29.53588377787539
14.8333	29.88840075554316
15.0000	30.40267678019638
15.1667	30.77915817898417
15.3333	31.10526902981035
15.5000	31.62293415944426
15.6667	32.00691823933216
15.8333	32.12993999741886
16.0000	32.05368979248029
16.1667	31.76171223163322
16.3333	31.49661349671468
16.5000	31.15007304916049
16.6667	30.87419458769044
16.8333	30.62252634794415
17.0000	30.20493688526432
17.1667	29.66207355952443
17.3333	29.16248323944625
17.5000	28.63396065932501
17.6667	28.61611311136439
17.8333	28.99134685664651
18.0000	29.25072654220405
18.1667	29.70301598495135
18.3333	30.26668547432540
18.5000	30.42594560245313
18.6667	30.64668443462257
18.8333	31.18610197626672
19.0000	31.61286734732910
19.1667	31.71449368599842
19.3333	31.73766744692619
19.5000	31.54640727204226
19.6667	31.27318580538297
19.8333	30.91183969451194
20.0000	30.80798969532230
20.1667	30.60090360542705
20.3333	30.61201715363385
20.5000	30.48934950525140
20.6667	30.23366032590119
20.8333	30.07559690982574
21.0000	30.01530167438505
21.1667	29.71481234848260
21.3333	29.34769060085006
21.5000	29.24587132630839
21.6667	29.00755532232525
21.8333	28.99846687375736
22.0000	29.13817439627946
22.1667	29.30559496632540
22.3333	29.47593564418649
22.5000	29.83218675190450
22.6667	30.28192855135541
22.8333	30.66807674765722
23.0000	31.23908227555463
23.1667	31.82457012368906
23.3333	32.30146173426651
23.5000	32.58075165960146
23.6667	32.76655250212132
23.8333	32.40767023447992
24.0000	32.22845381844216
24.1667	31.65488197968077
24.3333	30.95154739029115
24.5000	30.26035381527435
24.6667	30.55871177746141
24.8333	29.53512511467111
25.0000	29.22870038895807
25.1667	29.16918686289410
25.3333	29.12408931592487
25.5000	28.63332522853248
25.6667	29.22763945819054
25.8333	29.75850416400637
26.0000	30.13674267733990
26.1667	30.65999985731424
26.3333	31.31170177618122
26.5000	32.29113091850780
26.6667	32.59719730314901
26.8333	33.00565767640068
27.0000	32.51509718685556
27.1667	31.72986751208853
27.3333	30.95856968883322
27.5000	30.22914292335009
27.6667	29.20302571823995
27.8333	29.10157758409816
28.0000	29.13768758651232
28.1667	28.81253406139786
28.3333	28.66353814506102
28.5000	28.54184580744274
28.6667	29.13209859630532
28.8333	29.68154304005295
29.0000	30.06320300942731
29.1667	30.67777707712646
29.3333	31.15987491108829
29.5000	31.20140275457395
29.6667	30.73971386186361
29.8333	30.54596232024126
30.0000	30.30904347941197
30.1667	30.49881963953721
30.3333	29.92545973075974
30.5000	29.17210272528392
30.6667	28.07771911101720
30.8333	27.33086178176366
31.0000	26.82446505771740
31.1667	26.76044317442788
31.3333	27.64551384866465
31.5000	28.36852579786764
31.6667	29.95867538968051
31.8333	30.82280409976724
32.0000	32.15864855187490
32.1667	32.26556492750461
32.3333	33.14851665763528
32.5000	33.36914635962536
32.6667	33.78616624387668
32.8333	33.21902258942335
33.0000	33.56592882664749
33.1667	32.93396330293201
33.3333	31.71221144458174
33.5000	30.58526783239443
33.6667	29.66789654948417
33.8333	28.40102295567442
34.0000	27.93144196947853
34.1667	27.52252632923561
34.3333	27.48663902428414
34.5000	27.72521852246309
34.6667	28.51318435734768
34.8333	29.35451324927079
35.0000	30.17091448227747
35.1667	30.79971809950353
35.3333	31.31136249223440
35.5000	31.59357398773937
35.6667	31.74024055068106
35.8333	31.71499130098730
36.0000	31.79178881801160
36.1667	31.82352622184749
36.3333	31.56170064248144
36.5000	31.48486467952618
36.6667	31.36108881532035
36.8333	30.74930075157310
37.0000	30.34166384767059
37.1667	30.15533389898538
37.3333	29.97399836304293
37.5000	29.60268334310031
37.6667	29.23268509799556
37.8333	29.05654704587953
38.0000	29.10500914455548
38.1667	28.94617441941854
38.3333	29.14962320665071
38.5000	29.66759604614498
38.6667	29.92173156121011
38.8333	30.21968762336120
39.0000	30.51082590252575
39.1667	30.70094244530451
39.3333	31.11601093981956
39.5000	31.53413108780746
39.6667	31.78751201017447
39.8333	31.75366236103924
40.0000	31.92611447615992
40.1667	32.10656816647021
40.3333	31.87079465928830
40.5000	31.27042924066318
40.6667	30.93033087859107
40.8333	30.60573966341792
41.0000	29.22136196126923
41.1667	29.06848728696139
41.3333	29.11896422248807
41.5000	29.38438323810337
41.6667	29.20423271509810
41.8333	30.14735532082751
42.0000	30.28525408485056
42.1667	30.37261348495378
42.3333	30.25312342520359
42.5000	30.59237687636120
42.6667	30.34185059299157
42.8333	30.20613300219037
43.0000	30.48231053452590
43.1667	30.60832562473557
43.3333	30.75948750218529
43.5000	31.03257653986110
43.6667	31.44989699186791
43.8333	31.60825237581412
44.0000	31.78126473458357
44.1667	31.58120463441868
44.3333	31.66251681117754
44.5000	31.39795350145813
44.6667	31.10268184265632
44.8333	30.73360211341181
45.0000	30.39105879660164
45.1667	29.91241470711544
45.3333	29.67867985434132
45.5000	29.75876785990336
45.6667	29.76140136717699
45.8333	30.18322634434698
46.0000	30.16845616346512
46.1667	30.32563936858681
46.3333	30.43747929035375
46.5000	30.64793223183077
46.6667	30.58473628303146
46.8333	30.86495591579921
47.0000	30.66804493973745
47.1667	30.30159177679946
47.3333	29.99889646680479
47.5000	30.00126743526440
47.6667	30.04655944144186
47.8333	30.55469448527612
48.0000	30.85120307406459
48.1667	31.15422667767645
48.3333	31.25251129827027
48.5000	31.46653702439937
48.6667	31.45938590069255
48.8333	31.40365895450170
49.0000	31.35081869606468
49.1667	31.13144558325458
49.3333	30.73169460275344
49.5000	30.15857852595711
49.6667	29.69055291603957
49.8333	29.05831158015338
50.0000	28.52861273755296
50.1667	28.21655559190038
50.3333	28.02262572356958
50.5000	28.07082812026248
50.6667	28.17307487149638
50.8333	28.55518194572546
51.0000	28.79332975487130
51.1667	29.24175223066019
51.3333	29.67449973956141
51.5000	30.31199862851597
51.6667	30.68485767051309
51.8333	31.26027778435989
52.0000	31.42901842880289
52.1667	31.57830982327540
52.3333	31.60365270899415
52.5000	31.89779102999711
52.6667	31.69064787994945
52.8333	31.78129411775336
53.0000	31.90311791802426
53.1667	31.78641443343653
53.3333	31.47285918881966
53.5000	31.25921663252095
53.6667	31.23016889091936
53.8333	30.92476794957341
54.0000	30.66214578780816
54.1667	30.37342175790109
54.3333	30.24359764572822
54.5000	29.70555894938093
54.6667	29.35302094609790
54.8333	29.21860104229660
55.0000	29.05920305331827
55.1667	29.34487602033632
55.3333	29.77467799232868
55.5000	30.24862659400575
55.6667	30.83170175322472
55.8333	31.33947150447079
56.0000	31.42962055943268
56.1667	31.63748603433316
56.3333	31.94427639251737
56.5000	31.88856728864665
56.6667	31.86042293650456
56.8333	31.54739694754687
57.0000	31.24735991860545
57.1667	30.68630071881941
57.3333	30.55276925682504
57.5000	30.32103201116641
57.6667	30.38171882261894
57.8333	30.13420314888246
58.0000	29.97743988619333
58.1667	29.68444643059776
58.3333	29.43784546784628
58.5000	29.24696704028302
58.6667	29.15751040943320
58.8333	29.15186445883630
59.0000	29.22480425580766
59.1667	29.36268878576514
59.3333	29.57221646015384
59.5000	29.96481111294899
59.6667	30.43965622246453
59.8333	30.73238334975745
60.0000	31.06273977856224
60.1667	31.33659563860953
60.3333	31.23955931869359
60.5000	30.66758257750065
60.6667	29.88525572580665
60.8333	28.94735266072320
61.0000	27.88042888857624
61.1667	26.70622246509003
61.3333	26.59366992377856
61.5000	26.69086485140647
61.6667	27.04356784189134
61.8333	27.66576343501449
62.0000	29.20703314595347
62.1667	30.01750336099069
62.3333	31.07966710981281
62.5000	31.94396224584545
62.6667	32.69243035764508
62.8333	32.47949097076854
63.0000	32.35726778426714
63.1667	32.12603038620961
63.3333	31.71975635867721
63.5000	31.71230103812026
63.6667	31.90194399580802
63.8333	31.70142542201141
64.0000	31.54302235301720
64.1667	31.57567014028665
64.3333	31.15389800002777
64.5000	30.74661788181872
64.6667	30.86705639468067
64.8333	30.54850677301492
65.0000	30.10016200328602
65.1667	29.61783426801440
65.3333	29.19254635291993
65.5000	28.58485561119320
65.6667	28.48374273454375
65.8333	28.39271605418169
66.0000	28.42125408935857
66.1667	28.76633708472502
66.3333	29.44990208676824
66.5000	29.70891731232509
66.6667	30.48986598975057
66.8333	31.43264252317919
67.0000	32.24583371653048
67.1667	32.67002098406007
67.3333	32.98145622904939
67.5000	33.20449128892229
67.6667	33.15210958112659
67.8333	32.47290653090174
68.0000	31.88553040248186
68.1667	31.28622118760321
68.3333	30.45221953013685
68.5000	29.51223662791465
68.6667	29.06200553157946
68.8333	28.49712634101547
69.0000	28.34470567129943
69.1667	28.13781884559606
69.3333	28.15651983599615
69.5000	28.38908041720066
69.6667	28.80587557113844
69.8333	29.47174669163177
70.0000	30.08011884367743
70.1667	30.74916551002968
70.3333	31.44410962880433
70.5000	31.83297775559254
70.6667	31.60921594096031
70.8333	31.75821574431385
71.0000	31.28292438201911
71.1667	30.74406129346670
71.3333	29.99558395823730
71.5000	29.89656141733695
71.6667	29.28805759236086
71.8333	29.31022954758537
72.0000	29.42866930234110
72.1667	29.33154184577792
72.3333	29.51561370827376
72.5000	29.66611662943652
72.6667	29.81048996167524
72.8333	29.99010639516770
73.0000	30.67637218964985
73.1667	30.71901269061065
73.3333	31.07538262855811
73.5000	31.68702139192212
73.6667	31.95433554514098
73.8333	32.03440280990216
74.0000	32.43192542068352
74.1667	31.58935276429101
74.3333	30.12308364205362
74.5000	30.58936456331138
74.6667	31.26522466271217
74.8333	31.66668811268234
