# Supplementary material for: Polarisation of decayless kink oscillations of solar coronal loops
Source: Nat Commun. 2023 Sep 12;14:5298. doi: 10.1038/s41467-023-41029-8 (PMC10497544; doi:10.1038/s41467-023-41029-8)
Supplement: Supplementary file 5 — Source Data [file 41467_2023_41029_MOESM5_ESM.zip › SourceData/Fig3d/fig3d_slit1.txt]

0.00000	0.2766166272565371
0.200000	0.2638042519782573
0.400000	0.2556310634632624
0.600000	0.2451353079750547
0.800000	0.1826035460967006
1.00000	0.1091202177412143
1.20000	0.09403362027456554
1.40000	0.09608415042610831
1.60000	0.08968701394680069
1.80000	0.1631872617495489
2.00000	0.2041509268078059
2.20000	0.1741972354215662
2.40000	0.1016924116011140
2.60000	0.02601311751971026
2.80000	-0.07665230961829649
3.00000	-0.1066363247243558
3.20000	-0.09954614422979800
3.40000	-0.1295883231167210
3.60000	-0.2214992515824790
3.80000	-0.4298699524829388
4.00000	-0.7731708062627334
4.20000	-1.174878138396693
4.40000	-1.518208656772764
4.60000	-1.773374699613306
4.80000	-1.906626450852073
5.00000	-1.918911172596701
5.20000	-1.741919119421631
5.40000	-1.554350080888796
5.60000	-0.7236220663355866
5.80000	0.05443722178225842
6.00000	0.6387983854917039
6.20000	1.119047967590326
6.40000	1.708282583424520
6.60000	1.697921631163823
6.80000	1.781502975247527
7.00000	1.535348451220997
7.20000	1.265235398810596
7.40000	0.8814226803948344
7.60000	0.3823718353052215
7.80000	-0.2415039262303722
8.00000	-0.4001300173225175
8.20000	-0.6013128789804583
8.40000	-0.7846319712281442
8.60000	-0.7710781163983853
8.80000	-0.5158956817823963
9.00000	-0.1516754859021461
9.20000	0.2343717755479275
9.40000	0.6202465488172137
9.60000	0.7872279364991428
9.80000	0.7248683509197065
10.0000	0.6324694732512555
10.2000	0.6128275991935368
10.4000	0.5782958195795374
10.6000	0.6180103528644310
10.8000	0.7452921467085574
11.0000	0.8234505661475495
11.2000	0.8219310087736673
11.4000	0.7309998705505052
11.6000	0.5728200750700481
11.8000	0.2726075338940603
12.0000	-0.1183334066807688
12.2000	-0.5110623927474052
12.4000	-0.8369232214033531
12.6000	-1.170332090682457
12.8000	-1.308332862618251
13.0000	-1.192466948359424
13.2000	-0.9580503276525931
13.4000	-0.7131876221155125
13.6000	-0.3547772859176774
13.8000	-0.07513108762243802
14.0000	0.1330914054601138
14.2000	0.3430766807683696
14.4000	0.5825212445099339
14.6000	0.7853561303179930
14.8000	0.9984594077355169
15.0000	1.158116060577157
15.2000	1.209184750061787
15.4000	1.115313551807169
15.6000	0.8982527757571432
15.8000	0.5860417124594264
16.0000	0.2079543966876258
16.2000	-0.1973977918219418
16.4000	-0.5336925446045484
16.6000	-0.7558268368588230
16.8000	-0.9350040876936632
17.0000	-1.111265645587835
17.2000	-1.218591440396203
17.4000	-1.246671075983450
17.6000	-1.240124530325438
17.8000	-1.140028444422427
18.0000	-0.9641645006783506
18.2000	-0.7992295057761041
18.4000	-0.6107435255629596
18.6000	-0.4155476058808674
18.8000	-0.2038753230839845
19.0000	0.04373739314008419
19.2000	0.3464885580332790
19.4000	0.5850576912001557
19.6000	0.8138675061587932
19.8000	1.042943528161537
20.0000	1.170559599225889
20.2000	1.192537771622725
20.4000	1.118291745415320
20.6000	0.9722646962949000
20.8000	0.7298384114125227
21.0000	0.4218450467136705
21.2000	0.1006068905075068
21.4000	-0.1990342105416474
21.6000	-0.4700575118106300
21.8000	-0.7686592539195374
22.0000	-0.9674512572528755
22.2000	-1.184678812110583
22.4000	-1.427855208121706
22.6000	-1.628854579302143
22.8000	-1.786622125111286
23.0000	-1.884471415371692
23.2000	-1.883163882524848
23.4000	-1.550542917289206
23.6000	-0.9227026037229820
23.8000	-0.2482406706861511
24.0000	0.3492868287465569
24.2000	1.069061756632919
24.4000	1.710927791781195
24.6000	1.953616347038846
24.8000	1.976992706737178
25.0000	1.867071796161945
25.2000	1.682375942105139
25.4000	0.7156354549122312
25.6000	0.3664512666381370
25.8000	0.1662031568280327
26.0000	0.1249721530669277
26.2000	0.1380991618009020
26.4000	0.8446684972974339
26.6000	0.9562110834502775
26.8000	1.167890416917572
27.0000	1.376571007741028
27.2000	1.417058464205638
27.4000	1.404810819381147
27.6000	1.178344815732004
27.8000	0.7033775640759075
28.0000	0.1521612503597254
28.2000	-0.2940322148450321
28.4000	-0.7619166260251689
28.6000	-1.014309907349897
28.8000	-1.130120863947866
29.0000	-1.120320417485225
29.2000	-1.129330157295129
29.4000	-1.073114588924433
29.6000	-0.8869294409648845
29.8000	-0.6139448851402136
30.0000	-0.3929636380857744
30.2000	-0.2020521786306873
30.4000	-0.06120377371344431
30.6000	0.004476043157914954
30.8000	-0.03731434782336861
31.0000	-0.09164016279619601
31.2000	-0.1150297980972326
31.4000	-0.09718250409756733
31.6000	-0.1437632356602947
31.8000	-0.1274462462227248
32.0000	-0.08141834778965061
32.2000	-0.05876117458047501
32.4000	-0.1053057376171651
32.6000	-0.07985741267425793
32.8000	-0.03967987708374919
33.0000	-0.06845046013727084
33.2000	-0.1423446260567403
33.4000	-0.1611509124708590
33.6000	-0.1379076267547035
33.8000	-0.08554276546524874
34.0000	0.07789822691450611
34.2000	0.1606939847642295
34.4000	0.1936441546223975
34.6000	0.1691383832324433
34.8000	0.06879964158050457
35.0000	-0.1010117440009637
35.2000	-0.1376405501506923
35.4000	-0.1360196604779418
35.6000	-0.1385825151814686
35.8000	-0.1728013410287517
36.0000	-0.2204517023010339
36.2000	-0.2345239021127838
36.4000	-0.2094905126960001
36.6000	-0.1798758468489581
36.8000	-0.1270762317989167
37.0000	-0.06995874520246302
37.2000	-0.0009055752064526142
37.4000	0.04583621340412948
37.6000	0.2449089956581858
37.8000	0.4263405946879786
38.0000	0.5704542609540013
38.2000	0.6646025256566972
38.4000	0.7214503834382455
38.6000	0.5924044913028936
38.8000	0.4892129219337988
39.0000	0.4040605598333542
39.2000	0.2745058736336929
39.4000	0.1239360733617829
39.6000	-0.01763595679696549
39.8000	-0.2224109809549333
40.0000	-0.3232122026887367
40.2000	-0.5589749800899639
40.4000	-0.6400836905276961
40.6000	-0.6743678396542734
40.8000	-0.6875748874170000
41.0000	-0.6283333670272029
41.2000	-0.3581173642420481
41.4000	-0.1645102151591757
41.6000	0.05319460207070394
41.8000	0.3849057692936171
42.0000	0.5683033375818596
42.2000	0.7334449610139160
42.4000	0.8670131405192123
42.6000	0.9159101792990754
42.8000	0.8027544242614582
43.0000	0.7315664909526092
43.2000	0.4760748677959299
43.4000	0.1671617271835970
43.6000	-0.1281980129261555
43.8000	-0.3246301306982460
44.0000	-0.5736541737205201
44.2000	-0.7307010458212950
44.4000	-0.9353271210647307
44.6000	-1.149230768483580
44.8000	-1.324511231942584
45.0000	-1.457366151001356
45.2000	-1.442914554822131
45.4000	-1.281110274462854
45.6000	-1.049064347794083
45.8000	-0.7761016057023511
46.0000	-0.4830070916772442
46.2000	-0.2523951921865120
46.4000	0.006627827442891043
46.6000	0.3363328042691762
46.8000	0.6033831380753796
47.0000	0.8195355724321516
47.2000	0.9999357274205636
47.4000	1.072626290188481
47.6000	1.003047742894843
47.8000	0.9079665417303673
48.0000	0.7421549541413128
48.2000	0.4604856837422204
48.4000	0.1175934227779223
48.6000	-0.2008922646152271
48.8000	-0.5584993449162070
49.0000	-0.9127743055094157
49.2000	-1.051676994803536
49.4000	-0.9388126219868695
49.6000	-0.8120799662929841
49.8000	-0.5790413380586870
50.0000	0.04154218272768874
50.2000	0.4584176343194173
50.4000	1.187052905267322
50.6000	1.917629826299965
50.8000	2.703272854395259
51.0000	3.168846403280384
51.2000	3.763352137993664
51.4000	3.877705086304147
51.6000	3.110030474566727
51.8000	2.173095010256439
52.0000	0.7422203808093855
52.2000	-0.6654534868391409
52.4000	-2.079652142576339
52.6000	-2.638929986519067
52.8000	-2.985918658339546
53.0000	-2.736567536396912
53.2000	-2.438790935946443
53.4000	-2.123806727401991
53.6000	-1.776145875043230
53.8000	-1.562309192971821
54.0000	-1.233877538865759
54.2000	-0.7641532808052887
54.4000	-0.2933677927335907
54.6000	0.1525595406662923
54.8000	0.6187766694456514
55.0000	0.9023400955236163
55.2000	0.9166541564367456
55.4000	0.9272793223252478
55.6000	0.8813907701312900
55.8000	0.7151990642561898
56.0000	0.4747323062752855
56.2000	0.2329509121956264
56.4000	-0.07253306540166092
56.6000	-0.3100905614973932
56.8000	-0.4538585082557880
57.0000	-0.5947855053525792
57.2000	-0.7132306015374645
57.4000	-0.7612909735587827
57.6000	-0.7650067412186203
57.8000	-0.6760700271583708
58.0000	-0.4742666931298061
58.2000	-0.1826538727663376
58.4000	0.1179738355349613
58.6000	0.4018582411570293
58.8000	0.5885787356146253
59.0000	0.6801979076387319
59.2000	0.7125746108969047
59.4000	0.7268239041976265
59.6000	0.6934651698206551
59.8000	0.6618401323749872
60.0000	0.5796190626151088
60.2000	0.3983317827692119
60.4000	0.1389401777849990
60.6000	-0.09954806263181125
60.8000	-0.2812051329049581
61.0000	-0.3333128311113427
61.2000	-0.3430737231174952
61.4000	-0.3552019169579523
61.6000	-0.3848073180378080
61.8000	-0.5350420859288043
62.0000	-0.7280103433682257
62.2000	-0.8367034334943497
62.4000	-0.8129390015886990
62.6000	-0.7498138103760255
62.8000	-0.6321831175330992
63.0000	-0.4745544959192642
63.2000	-0.3122509269622498
63.4000	-0.1165882816336321
63.6000	0.05568909485912600
63.8000	0.2849651416603649
64.0000	0.4633273381898384
64.2000	0.5435902381937012
64.4000	0.5306179327084379
64.6000	0.4865817886255392
64.8000	0.3746742582395015
65.0000	0.2493952697011039
65.2000	0.1923501014421340
65.4000	0.1099198476971708
65.6000	0.04202626706370440
65.8000	-0.05285400299987940
66.0000	-0.05552324483518588
66.2000	-0.02432143948681896
66.4000	0.1057670877375934
66.6000	0.2416098391389880
66.8000	0.4281401031411534
67.0000	0.5100676859889788
67.2000	0.4177910183307390
67.4000	0.2134180117744080
67.6000	0.03080834780483600
67.8000	-0.1498620975782643
