# Supplementary material for: Polarisation of decayless kink oscillations of solar coronal loops
Source: Nat Commun. 2023 Sep 12;14:5298. doi: 10.1038/s41467-023-41029-8 (PMC10497544; doi:10.1038/s41467-023-41029-8)
Supplement: Supplementary file 5 — Source Data [file 41467_2023_41029_MOESM5_ESM.zip › SourceData/Fig3d/fig3d_slit2.txt]

32.0000	1.551245338521984
32.2000	1.534905162957505
32.4000	1.524840904960411
32.6000	1.512214504680547
32.8000	1.491793957734392
33.0000	1.451644895931030
33.2000	1.419508119478327
33.4000	1.411797517500031
33.6000	1.391227803044036
33.8000	1.435108227907283
34.0000	1.561589918487752
34.2000	1.623867499922302
34.4000	1.629200682887718
34.6000	1.623769108522898
34.8000	1.536211171471582
35.0000	1.389645263487407
35.2000	1.334991749647704
35.4000	1.337912573530272
35.6000	1.317348325798403
35.8000	1.293884677984129
36.0000	1.252001507462357
36.2000	1.289097884574550
36.4000	1.219020546677666
36.6000	1.219311311931048
36.8000	1.287269948073640
37.0000	1.538445932855116
37.2000	1.714195458635435
37.4000	2.017902302411739
37.6000	2.294876499539261
37.8000	2.456993030711357
38.0000	2.444722394128054
38.2000	2.348990325950209
38.4000	2.204919492153192
38.6000	2.056544649426901
38.8000	2.016908331386401
39.0000	1.980067128368224
39.2000	1.933078112564073
39.4000	1.818312319568418
39.6000	1.628410443801461
39.8000	1.285996765906565
40.0000	0.8291092330953561
40.2000	0.4254751369303493
40.4000	0.1057405330229360
40.6000	-0.03492885130524126
40.8000	0.06587273431886320
41.0000	0.3143785551525058
41.2000	0.6656773945333087
41.4000	1.171252283479807
41.6000	1.687387262256974
41.8000	2.138929502282818
42.0000	2.612926156045231
42.2000	2.967446310973334
42.4000	3.124552291998538
42.6000	2.982493579709346
42.8000	2.738197422645197
43.0000	2.349044585415460
43.2000	1.903968064920197
43.4000	1.422311291537743
43.6000	1.126286311764088
43.8000	0.8993329141213707
44.0000	0.7353982320836011
44.2000	0.5875976175012035
44.4000	0.4241783862669068
44.6000	0.2337606997428923
44.8000	0.08819105341668010
45.0000	0.007669619923693638
45.2000	0.04766816854167732
45.4000	0.2707971932812230
45.6000	0.5862542331303410
45.8000	0.9227278026750668
46.0000	1.283636262176370
46.2000	1.583260635851187
46.4000	1.746121017232103
46.6000	1.959715496164958
46.8000	2.170121657015703
47.0000	2.381617137344233
47.2000	2.559659872799561
47.4000	2.732534752885447
47.6000	2.797474204355272
47.8000	2.768691548118359
48.0000	2.593541891720702
48.2000	2.319093650566974
48.4000	2.044350986641722
48.6000	1.817840175398790
48.8000	1.574500722530527
49.0000	1.299549364532770
49.2000	1.090350108851415
49.4000	0.9825407245045924
49.6000	1.011214564199816
49.8000	1.055742347683617
50.0000	1.162550760679342
50.2000	1.302711897106765
50.4000	1.427098605749085
50.6000	1.460595735836965
50.8000	1.497034511486267
51.0000	1.705263009769593
51.2000	1.964394838742710
51.4000	2.159045408902512
51.6000	2.234051870853581
51.8000	2.335891185547756
52.0000	2.288825131858926
52.2000	2.167558641003763
52.4000	2.045089143327485
52.6000	1.582735525793812
52.8000	1.108763440507919
53.0000	0.7296235917949304
53.2000	0.4653203821413614
53.4000	0.2037108738551447
53.6000	0.3608337884705550
53.8000	0.6047009685899497
54.0000	0.9016719081900398
54.2000	1.213256630908320
54.4000	1.436965320097760
54.6000	1.705829663173316
54.8000	1.927765939167139
55.0000	2.032944183586300
55.2000	2.124917266198609
55.4000	2.311632758690920
55.6000	2.341957761201784
55.8000	2.309705940058785
56.0000	2.262924835672227
56.2000	2.070688319814722
56.4000	1.772541025455870
56.6000	1.479422878618004
56.8000	1.140612034166165
57.0000	0.7386445317074618
57.2000	0.4158444275456619
57.4000	0.2590719392430580
57.6000	0.1539637574085484
57.8000	0.1909192677067653
58.0000	0.4580243355455211
58.2000	0.8194532262098065
58.4000	1.160164724604003
58.6000	1.553359025203190
58.8000	1.917717271911866
59.0000	2.111079527879537
59.2000	2.265995805257739
59.4000	2.410267565983244
59.6000	2.475626933029724
59.8000	2.466590002463879
60.0000	2.377038002039886
60.2000	2.145659066810858
60.4000	1.818744473879094
60.6000	1.499252650353964
60.8000	1.273528996351822
61.0000	1.185038249356425
61.2000	1.144555889902453
61.4000	1.107115221813733
61.6000	1.041703390623831
61.8000	0.8968283251418975
62.0000	0.7233039566184879
62.2000	0.6317286874468458
62.4000	0.6867148527871664
62.6000	0.8223167856954888
62.8000	0.9849548940804284
63.0000	1.160039749977096
63.2000	1.331381346484776
63.4000	1.499449543386018
63.6000	1.698421446224079
63.8000	1.920352752696048
64.0000	2.084180624909728
64.2000	2.194351604806955
64.4000	2.166365530263474
64.6000	2.046422728364715
64.8000	1.881938993408469
65.0000	1.725508926927358
65.2000	1.620043264903399
65.4000	1.591218744518401
65.6000	1.588699103007458
65.8000	1.631143988708129
66.0000	1.717522972378668
66.2000	1.833338327477056
66.4000	1.993325106458120
66.6000	2.196370091982147
66.8000	2.396481180928558
67.0000	2.496208766936037
67.2000	2.428771954149991
67.4000	2.156499705922713
67.6000	1.737538680149403
67.8000	1.274473363270958
68.0000	0.9716948966210460
68.2000	0.9258292224654391
68.4000	1.095564498644255
68.6000	1.441175198068433
68.8000	1.838862703421111
69.0000	2.162469291009359
69.2000	2.310185964490800
69.4000	2.321357182785779
69.6000	2.144008972515633
69.8000	1.871012663946339
70.0000	1.534764239700956
70.2000	1.182956151365759
70.4000	0.8612208773097983
70.6000	0.6236510290657628
70.8000	0.4600035713950819
71.0000	0.4479390814419881
71.2000	0.4787511472016073
71.4000	0.5244029881561908
71.6000	0.6145798504345600
71.8000	0.7835762503352414
72.0000	0.8982802481298088
72.2000	1.101428256333706
72.4000	1.339321673673251
72.6000	1.572049351010624
