# Supplementary material for: Polarisation of decayless kink oscillations of solar coronal loops
Source: Nat Commun. 2023 Sep 12;14:5298. doi: 10.1038/s41467-023-41029-8 (PMC10497544; doi:10.1038/s41467-023-41029-8)
Supplement: Supplementary file 5 — Source Data [file 41467_2023_41029_MOESM5_ESM.zip › SourceData/Fig3d/fig3d_slit3.txt]

32.0000	2.167657450284912
32.2000	2.531778269237427
32.4000	2.939233025149000
32.6000	3.278642270200676
32.8000	3.618132225988495
33.0000	3.642116464959413
33.2000	3.629131731698371
33.4000	3.585393503179978
33.6000	3.579040347155518
33.8000	3.604399559626201
34.0000	3.633076992739574
34.2000	3.562413650834151
34.4000	3.421702650241186
34.6000	3.299380979035865
34.8000	3.141939707315606
35.0000	2.961132643459769
35.2000	2.871062118947732
35.4000	2.861190685087478
35.6000	2.841880462819900
35.8000	2.809107099043159
36.0000	2.727382377745846
36.2000	2.699395675748909
36.4000	2.690404065243625
36.6000	2.702324440318427
36.8000	2.769207528232441
37.0000	2.978312472745947
37.2000	3.121576284671141
37.4000	3.302496962416625
37.6000	3.514636187511356
37.8000	3.670294227542050
38.0000	3.682951666929382
38.2000	3.698945063988609
38.4000	3.646139789906285
38.6000	3.580697299243552
38.8000	3.575263567339731
39.0000	3.627974032865565
39.2000	3.595620137868194
39.4000	3.433614661638904
39.6000	3.170208812032590
39.8000	2.744802223923925
40.0000	2.159368371599725
40.2000	1.668825741947464
40.4000	1.312050757295905
40.6000	1.207411792529767
40.8000	1.298313090230705
41.0000	1.624599308528955
41.2000	2.046528789050341
41.4000	2.630854081281333
41.6000	3.123705606399560
41.8000	3.641295606419119
42.0000	4.144791526173540
42.2000	4.489015237682777
42.4000	4.624943466713921
42.6000	4.584151764848839
42.8000	4.339866362038363
43.0000	3.971329000229011
43.2000	3.567794758093426
43.4000	3.127568616304272
43.6000	2.750508187373234
43.8000	2.446606742635615
44.0000	2.226754128405338
44.2000	2.044738324004668
44.4000	1.804845204146792
44.6000	1.552675803796971
44.8000	1.431029727463882
45.0000	1.351874108668886
45.2000	1.390899458301499
45.4000	1.763334548537115
45.6000	2.155889510708290
45.8000	2.500201696685201
46.0000	3.015113167003206
46.2000	3.433950191131280
46.4000	3.585359542101378
46.6000	3.805789060876690
46.8000	4.075940033540482
47.0000	4.228789556093352
47.2000	4.340551813505284
47.4000	4.498780233715648
47.6000	4.626611090222417
47.8000	4.621865012409037
48.0000	4.337311524672627
48.2000	3.922032183442531
48.4000	3.532446930549226
48.6000	3.144116954153807
48.8000	2.828812270068971
49.0000	2.666170674965719
49.2000	2.739170805035931
49.4000	2.650097803120352
49.6000	2.569547917323379
49.8000	2.379558792725879
50.0000	2.026786674870485
50.2000	1.960294748117461
50.4000	2.120066308703719
50.6000	2.389398945023766
50.8000	2.802639799211657
51.0000	3.434721209339115
51.2000	3.607489070670403
51.4000	3.260813325126870
51.6000	2.889915468966395
51.8000	2.492649629523213
52.0000	2.196597252253996
52.2000	1.984937759401424
52.4000	2.224933211878922
52.6000	2.372114330807895
52.8000	2.416312150324112
53.0000	2.345238236835085
53.2000	2.361361285077534
53.4000	2.417286827312671
53.6000	2.545081925632838
53.8000	2.826895567950503
54.0000	3.171088437334275
54.2000	3.507383370847232
54.4000	3.767024754362174
54.6000	3.934758832765040
54.8000	4.048518805987344
55.0000	4.065285789618999
55.2000	4.061220119952340
55.4000	4.062539245190893
55.6000	4.031264963282366
55.8000	3.992038140411557
56.0000	3.875055944450980
56.2000	3.604450913475083
56.4000	3.303914481706519
56.6000	2.969224703632984
56.8000	2.498341761783431
57.0000	2.011728553502378
57.2000	1.633695360504918
57.4000	1.299353580827072
57.6000	1.110179373189498
57.8000	1.163953578515786
58.0000	1.439643092851521
58.2000	1.820536132929471
58.4000	2.270208691407535
58.6000	2.741508496041769
58.8000	3.133313143360527
59.0000	3.435701786163135
59.2000	3.706165602621456
59.4000	3.940417930215512
59.6000	4.068688582314048
59.8000	4.099128328839702
60.0000	4.000408567699607
60.2000	3.737100279994453
60.4000	3.360128160841937
60.6000	2.979002296127766
60.8000	2.676484412939276
61.0000	2.447901930489311
61.2000	2.308340361283320
61.4000	2.273851178383959
61.6000	2.259828707641275
61.8000	2.207784037546694
62.0000	2.180246596463994
62.2000	2.253713363049477
62.4000	2.399599684468003
62.6000	2.604128931280036
62.8000	2.837481245412656
63.0000	3.014299411665660
63.2000	3.190636811342371
63.4000	3.351125249177608
63.6000	3.506499169149949
63.8000	3.649311216661703
64.0000	3.780997902337417
64.2000	3.816560349837380
64.4000	3.733356451456741
64.6000	3.580010958767853
64.8000	3.352987614514925
65.0000	3.155195564762986
65.2000	2.983531657579553
65.4000	2.965544150186004
65.6000	2.989944214250072
65.8000	3.100637665558024
66.0000	3.247838684208708
66.2000	3.469857146344558
66.4000	3.662402031125288
66.6000	3.879336763976307
66.8000	4.067447099387982
67.0000	4.152040024376562
67.2000	4.048475902640133
67.4000	3.721569128048837
67.6000	3.283458713702649
67.8000	2.794425382611634
68.0000	2.409463609321494
68.2000	2.240074650758006
68.4000	2.314787576102609
68.6000	2.556440893023206
68.8000	2.913199974068287
69.0000	3.249709931439446
69.2000	3.450835033582282
69.4000	3.458600287768578
69.6000	3.281273698947525
69.8000	3.044666178233536
70.0000	2.814327036206584
70.2000	2.593257418019972
70.4000	2.462232211955362
70.6000	2.413576096119995
70.8000	2.367932528423376
71.0000	2.345391241733973
71.2000	2.346333767740357
71.4000	2.337757819926202
71.6000	2.329714441917928
71.8000	2.326528956421703
72.0000	2.348292465945617
72.2000	2.377390730367280
72.4000	2.468856671462023
72.6000	2.588786801721201
72.8000	2.724338158218976
73.0000	2.851115170374963
73.2000	2.971114438802920
73.4000	3.080423643925487
73.6000	3.181146678360597
73.8000	3.252448191993042
74.0000	3.297284252515516
74.2000	3.345263651382668
74.4000	3.388782857290983
74.6000	3.412373420316089
74.8000	3.407523545572135
75.0000	3.354044417258012
75.2000	3.281730775265219
75.4000	3.201585408858863
75.6000	3.131191782345431
75.8000	3.106590656696123
76.0000	3.092131969687119
76.2000	3.077193677023760
76.4000	3.044985736592198
76.6000	2.985602255368568
76.8000	2.902038069276542
77.0000	2.830429988434324
77.2000	2.760787722208237
77.4000	2.677648569591805
77.6000	2.632839896931705
77.8000	2.610153612426695
