# Supplementary material for: Polarisation of decayless kink oscillations of solar coronal loops
Source: Nat Commun. 2023 Sep 12;14:5298. doi: 10.1038/s41467-023-41029-8 (PMC10497544; doi:10.1038/s41467-023-41029-8)
Supplement: Supplementary file 5 — Source Data [file 41467_2023_41029_MOESM5_ESM.zip › SourceData/Fig3d/fig3d_slit4.txt]

32.0000	3.611918400885108
32.2000	3.835081406562105
32.4000	4.128886584211928
32.6000	4.455908960675844
32.8000	4.686001349319030
33.0000	4.667010714890901
33.2000	4.733467290525008
33.4000	4.773864987401270
33.6000	4.820634530562261
33.8000	4.984011426755560
34.0000	5.115297219678526
34.2000	5.153420968778613
34.4000	5.142265847151821
34.6000	5.082118880274786
34.8000	4.909142900945705
35.0000	4.682541254689193
35.2000	4.568871813004487
35.4000	4.521305635386947
35.6000	4.464341363242527
35.8000	4.422998855365636
36.0000	4.423307060499413
36.2000	4.409175254144545
36.4000	4.400601232125590
36.6000	4.431481069192381
36.8000	4.469893155567485
37.0000	4.535997317096426
37.2000	4.598386447773423
37.4000	4.672626349244029
37.6000	4.824832295173772
37.8000	4.996399931398608
38.0000	5.129206107369642
38.2000	5.209566540239154
38.4000	5.244077709190821
38.6000	5.194579879682211
38.8000	5.165364589988281
39.0000	5.147531882432419
39.2000	5.076828379784773
39.4000	4.912307651584316
39.6000	4.665412857765697
39.8000	4.308284601029507
40.0000	3.878830709419477
40.2000	3.469489085201063
40.4000	3.141474679776950
40.6000	3.021580475417062
40.8000	3.035635872724614
41.0000	3.106772847059512
41.2000	3.459056037418884
41.4000	3.905225808974409
41.6000	4.305564976980174
41.8000	4.951631184432324
42.0000	5.654382892411734
42.2000	5.937594421455616
42.4000	6.050421833972253
42.6000	6.063228884216956
42.8000	5.755210857190770
43.0000	5.343951064313858
43.2000	5.065912408359702
43.4000	4.838101867464895
43.6000	4.517253607684227
43.8000	4.164994389434463
44.0000	3.881977174559589
44.2000	3.634253994812573
44.4000	3.330069339159566
44.6000	3.076959367508026
44.8000	2.940915246310100
45.0000	2.876447554586774
45.2000	2.963763040258966
45.4000	3.138848305485206
45.6000	3.466858383559936
45.8000	3.760877465913874
46.0000	3.988505295390288
46.2000	4.269154272720685
46.4000	4.623309327673107
46.6000	4.895843227018384
46.8000	5.287904184324683
47.0000	5.717185602605541
47.2000	5.954766364665675
47.4000	6.125563349382668
47.6000	6.373214122206582
47.8000	6.475345181785626
48.0000	6.447439064513953
48.2000	6.315573937269351
48.4000	6.139294466694944
48.6000	5.890496084889014
48.8000	5.701374922727132
49.0000	5.656122691847274
49.2000	5.699456185422379
49.4000	5.704736109117198
49.6000	5.720622265183016
49.8000	5.641083951558143
50.0000	4.975464733129234
50.2000	4.392199155465862
50.4000	3.762714483492038
50.6000	3.011636156009255
50.8000	2.390845079331738
51.0000	2.385997316913413
51.2000	2.390484841154846
51.4000	2.340702623095494
51.6000	2.293602020109196
51.8000	2.192646832885847
52.0000	2.187254346905044
52.2000	1.938370805260350
52.4000	1.907067065078886
52.6000	2.029899558410717
52.8000	2.124681722012424
53.0000	2.113830129884276
53.2000	2.400518902311896
53.4000	2.610941469264398
53.6000	3.102780556384142
53.8000	4.111716555949622
54.0000	5.092952862389810
54.2000	5.961943378604007
54.4000	6.761078391749022
54.6000	7.182447742973375
54.8000	7.071776456501810
55.0000	6.919015160734281
55.2000	6.810241876510441
55.4000	6.745371913932464
55.6000	6.641922861055873
55.8000	6.397287608822809
56.0000	6.004482998313554
56.2000	5.459931292475842
56.4000	4.949867061325000
56.6000	4.458020590792950
56.8000	4.028208674992749
57.0000	3.672537343670717
57.2000	3.384718749054267
57.4000	3.099979101761191
57.6000	2.905705223193964
57.8000	2.955226304729679
58.0000	3.138281556428380
58.2000	3.419635993835326
58.4000	3.799550812930820
58.6000	4.209049787615397
58.8000	4.481129815346330
59.0000	4.716775139914818
59.2000	4.970008300929278
59.4000	5.208203376548452
59.6000	5.377812548296591
59.8000	5.495756571587817
60.0000	5.505416363054495
60.2000	5.322559094383406
60.4000	4.961454294473464
60.6000	4.577558754672795
60.8000	4.271211737299049
61.0000	4.014109210282003
61.2000	3.831885484045349
61.4000	3.760770317352071
61.6000	3.737540725554274
61.8000	3.667963779108517
62.0000	3.636526381456902
62.2000	3.689539493603176
62.4000	3.811321403521861
62.6000	3.987457801888029
62.8000	4.170591295183650
63.0000	4.316913163379807
63.2000	4.517141835714900
63.4000	4.758139182492476
63.6000	4.979622217898191
63.8000	5.203172436715482
64.0000	5.399981806877951
64.2000	5.482558587595127
64.4000	5.371858993086148
64.6000	5.139575805807871
64.8000	4.894357282702012
65.0000	4.541863505786642
65.2000	4.358158278416751
65.4000	4.282245673649010
65.6000	4.306711773417971
65.8000	4.382318462379510
66.0000	4.629526711238258
66.2000	4.813667576105681
66.4000	5.008101417236505
66.6000	5.180553997264466
66.8000	5.305688036274047
67.0000	5.364498729033253
67.2000	5.266439023374366
67.4000	5.081717947827444
67.6000	4.851133137891905
67.8000	4.548097809499810
68.0000	4.319564089102849
68.2000	4.252056240783284
68.4000	4.338367308516675
68.6000	4.530284039769223
68.8000	4.836763275709023
69.0000	5.134815943238694
69.2000	5.301115007475994
69.4000	5.282810852662477
69.6000	5.127237032120005
69.8000	4.886519460652357
70.0000	4.605367231218507
70.2000	4.308629336618258
70.4000	4.032832370930917
70.6000	3.778807816059023
70.8000	3.545281613001839
71.0000	3.398063682760627
71.2000	3.314935933918813
71.4000	3.313048547433327
71.6000	3.328941861854146
71.8000	3.322219647888089
72.0000	3.293835822663675
72.2000	3.289303902844113
72.4000	3.319029619985406
72.6000	3.463204387101937
72.8000	3.763612606810542
73.0000	4.081664395887001
73.2000	4.408712075151728
73.4000	4.723410058049280
73.6000	4.988574974948692
73.8000	5.178770837511413
74.0000	5.392912435928734
74.2000	5.644471182620245
74.4000	5.823213428090662
74.6000	5.811086896714491
74.8000	5.703921420152115
75.0000	5.404888483077004
75.2000	5.012183696045996
75.4000	4.668037101237951
75.6000	4.480618779933108
75.8000	4.368602414442554
76.0000	4.367487287592459
76.2000	4.372132004578978
76.4000	4.374454519782274
76.6000	4.361009380160736
76.8000	4.318452340140821
77.0000	4.267792240719706
77.2000	4.210629739669068
77.4000	4.100532732414353
77.6000	4.022612303170563
77.8000	3.975733178600995
