# Supplementary material for: Polarisation of decayless kink oscillations of solar coronal loops
Source: Nat Commun. 2023 Sep 12;14:5298. doi: 10.1038/s41467-023-41029-8 (PMC10497544; doi:10.1038/s41467-023-41029-8)
Supplement: Supplementary file 5 — Source Data [file 41467_2023_41029_MOESM5_ESM.zip › SourceData/Fig3d/fig3d_slit5.txt]

48.0000	6.855157424207807
48.2000	6.868796485824376
48.4000	6.777822741711052
48.6000	6.672583730684035
48.8000	6.606593941784308
49.0000	6.553177828877356
49.2000	6.395800783083683
49.4000	6.175427141729216
49.6000	6.024310794133818
49.8000	5.827909173800126
50.0000	5.437308145678710
50.2000	5.070451683765722
50.4000	4.964579761873107
50.6000	4.842255030940706
50.8000	4.791565929237940
51.0000	4.940174749780404
51.2000	5.144849064364063
51.4000	5.220140785759597
51.6000	5.302265187112191
51.8000	5.425871786317110
52.0000	5.587336665016373
52.2000	5.782381704327300
52.4000	5.944804872729300
52.6000	5.940115195586646
52.8000	5.821842759513842
53.0000	5.662882389504031
53.2000	5.477186392340901
53.4000	5.362575645332402
53.6000	5.376439064017358
53.8000	5.509237474076002
54.0000	5.778879685852313
54.2000	6.142655432966126
54.4000	6.471314350668486
54.6000	6.777373505798113
54.8000	7.040982254474223
55.0000	7.156416317076300
55.2000	7.312801619690482
55.4000	7.485187121383213
55.6000	7.544998959527554
55.8000	7.379887683562856
56.0000	7.110983117848257
56.2000	6.665342368016400
56.4000	6.179782738991697
56.6000	5.756789762687852
56.8000	5.445232078245937
57.0000	5.180617733217264
57.2000	4.962836128890224
57.4000	4.757507687979931
57.6000	4.603118603616402
57.8000	4.640924747399144
58.0000	4.775241372166530
58.2000	4.979302161737422
58.4000	5.276805257762256
58.6000	5.616789676571482
58.8000	5.867116656578066
59.0000	6.080183413969575
59.2000	6.349608105037284
59.4000	6.612731594479985
59.6000	6.773237610300580
59.8000	6.872092809042027
60.0000	6.892097345079900
60.2000	6.713811883245057
60.4000	6.361861486961814
60.6000	6.047942902873757
60.8000	5.795786235059659
61.0000	5.586101696634501
61.2000	5.471953486825445
61.4000	5.469004980016759
61.6000	5.486378047815982
61.8000	5.469108129091666
62.0000	5.479598294971186
62.2000	5.563543827890392
62.4000	5.694243413314084
62.6000	5.835484959202955
62.8000	5.955144681413522
63.0000	6.036660920159132
63.2000	6.118890003957187
63.4000	6.222958407567326
63.6000	6.379580731789716
63.8000	6.573608148734802
64.0000	6.776669973253082
64.2000	6.868937489441805
64.4000	6.751674244996334
64.6000	6.472262708035164
64.8000	6.175014755736999
65.0000	5.900149538518061
65.2000	5.689229099148452
65.4000	5.639619308009799
65.6000	5.716389808417151
65.8000	5.841537124598954
66.0000	6.023430442647093
66.2000	6.264927399609164
66.4000	6.499476539076763
66.6000	6.697995732446014
66.8000	6.842126532944597
67.0000	6.881410886752040
67.2000	6.783570061058523
67.4000	6.617588190543010
67.6000	6.418260101135761
67.8000	6.211016516973022
68.0000	6.073755202442996
68.2000	6.071436557037003
68.4000	6.169135465207059
68.6000	6.335836655381829
68.8000	6.542190075862855
69.0000	6.708628144152186
69.2000	6.774558819145149
69.4000	6.730984412568802
69.6000	6.554538350648048
69.8000	6.301689958200932
70.0000	6.077533571821746
70.2000	5.849547811469304
70.4000	5.590831517433880
70.6000	5.357397271044121
70.8000	5.153479892452868
71.0000	4.948108758683070
71.2000	4.808458838636508
71.4000	4.768134384525485
71.6000	4.767069047297426
71.8000	4.810646544226511
72.0000	4.861418951149666
72.2000	4.884568233959129
72.4000	4.926793697266419
72.6000	5.092716559116266
72.8000	5.363638302893548
73.0000	5.641791536142101
73.2000	5.972235318561307
73.4000	6.311410912796326
73.6000	6.551793685825192
73.8000	6.712196656943547
74.0000	6.903897846583295
74.2000	7.068400185119526
74.4000	7.152630887472910
74.6000	7.140135004615910
74.8000	7.001855020267687
75.0000	6.784937872372257
75.2000	6.505134228306716
75.4000	6.245458506437387
75.6000	6.077958597383880
75.8000	6.000528455613146
76.0000	5.941428898060266
76.2000	5.931195383788527
76.4000	5.978802588303996
76.6000	6.010833433836591
76.8000	5.994133283605819
77.0000	5.957554692995053
77.2000	5.846225347652751
77.4000	5.655656406191881
77.6000	5.501490411599555
77.8000	5.405586892307461
