# Supplementary material for: Polarisation of decayless kink oscillations of solar coronal loops
Source: Nat Commun. 2023 Sep 12;14:5298. doi: 10.1038/s41467-023-41029-8 (PMC10497544; doi:10.1038/s41467-023-41029-8)
Supplement: Supplementary file 5 — Source Data [file 41467_2023_41029_MOESM5_ESM.zip › SourceData/Fig3d/fig3d_slit6.txt]

48.0000	8.114155384236252
48.2000	8.073110994249532
48.4000	7.990063452117341
48.6000	7.699472613598684
48.8000	7.705905142154280
49.0000	7.717427736612799
49.2000	7.631615706576835
49.4000	7.456975564411466
49.6000	7.541290211867648
49.8000	7.295224205774251
50.0000	6.969899477643424
50.2000	6.827624889566491
50.4000	6.880504045909821
50.6000	6.948188990394002
50.8000	7.116398361377326
51.0000	7.275495282081214
51.2000	7.401418907435247
51.4000	7.433138213984479
51.6000	7.394070410315142
51.8000	7.516513775639312
52.0000	7.676630514652559
52.2000	7.680813175683775
52.4000	7.675444612763592
52.6000	7.484730543411652
52.8000	7.236529392942381
53.0000	6.912332000648154
53.2000	6.688454079114767
53.4000	6.503752799533747
53.6000	6.547838920634612
53.8000	6.608032867132871
54.0000	6.743004872646019
54.2000	7.088058326847507
54.4000	7.453614010604359
54.6000	7.824907714932924
54.8000	8.095048823580409
55.0000	8.358445215570651
55.2000	8.532084037629676
55.4000	8.641757371728787
55.6000	8.619398849772313
55.8000	8.491507691375283
56.0000	8.299980971443695
56.2000	8.018646224699349
56.4000	7.718754444843534
56.6000	7.419524114275515
56.8000	7.125578461263015
57.0000	6.886010650042352
57.2000	6.688659339243469
57.4000	6.530306895275982
57.6000	6.436655665436182
57.8000	6.479799462671772
58.0000	6.603288903859732
58.2000	6.738696056431217
58.4000	6.906060937346184
58.6000	7.159523706907589
58.8000	7.405908795590183
59.0000	7.602869439867338
59.2000	7.873768404083020
59.4000	8.168129778631545
59.6000	8.340405648163397
59.8000	8.410105462896123
60.0000	8.367510394640778
60.2000	8.117847516870757
60.4000	7.732026426103105
60.6000	7.407695938479670
60.8000	7.172794451487094
61.0000	7.016599841689769
61.2000	6.972441554480224
61.4000	7.017060109497661
61.6000	7.035212505072775
61.8000	7.046139556254663
62.0000	7.069378348600226
62.2000	7.138227414913843
62.4000	7.230819085761589
62.6000	7.334843473557179
62.8000	7.395571632247496
63.0000	7.470328773347188
63.2000	7.567773618889491
63.4000	7.712003815675598
63.6000	7.925255723495327
63.8000	8.171186398807325
64.0000	8.353899202516210
64.2000	8.427670067893786
64.4000	8.296630673364380
64.6000	8.005474076338341
64.8000	7.677358819701177
65.0000	7.369705987012368
65.2000	7.128258593271192
65.4000	7.042955345496201
65.6000	7.079073629707104
65.8000	7.188843655123148
66.0000	7.415060757686036
66.2000	7.695898331902449
66.4000	7.967866800137672
66.6000	8.172124929520084
66.8000	8.318072976183366
67.0000	8.300327865255138
67.2000	8.164865092725943
67.4000	7.968653412676027
67.6000	7.798649640707311
67.8000	7.644515134539611
68.0000	7.618981696705455
68.2000	7.697659378691115
68.4000	7.846839187195784
68.6000	8.005518933721156
68.8000	8.158496705212826
69.0000	8.233672887952878
69.2000	8.204807177164660
69.4000	8.117133285989706
69.6000	7.958174169109211
69.8000	7.750387805940623
70.0000	7.577651601148550
70.2000	7.426384050716657
70.4000	7.253728731977966
70.6000	7.062468821419604
70.8000	6.912782335961333
71.0000	6.753019554057912
71.2000	6.637332317129339
71.4000	6.559499056113208
71.6000	6.537637933280643
71.8000	6.501703560852904
72.0000	6.469420980700670
72.2000	6.428905768427669
72.4000	6.409365199288072
72.6000	6.464124034042780
72.8000	6.636015680620962
73.0000	6.882363609300694
73.2000	7.118612224327173
73.4000	7.383586303644120
73.6000	7.670776214432576
73.8000	7.942698929070816
74.0000	8.219863203917210
74.2000	8.509330356371052
74.4000	8.776212497044614
74.6000	8.989366310784693
74.8000	8.906694808971348
75.0000	8.588963708776017
75.2000	8.239422301067705
75.4000	7.864447973041696
75.6000	7.474299948075569
75.8000	7.289598732972025
76.0000	7.250700682057933
76.2000	7.246622831922804
76.4000	7.301890241853518
76.6000	7.347935469514469
76.8000	7.354849242753944
77.0000	7.341648543676428
77.2000	7.280658534566851
77.4000	7.153976456723517
77.6000	7.054599958387137
77.8000	7.008995941572299
