# Supplementary material for: Polarisation of decayless kink oscillations of solar coronal loops
Source: Nat Commun. 2023 Sep 12;14:5298. doi: 10.1038/s41467-023-41029-8 (PMC10497544; doi:10.1038/s41467-023-41029-8)
Supplement: Supplementary file 5 — Source Data [file 41467_2023_41029_MOESM5_ESM.zip › SourceData/Fig3d/fig3d_slit7.txt]

39.6000	10.29187780410354
39.8000	10.07142717128178
40.0000	9.808128558782791
40.2000	9.041723902204456
40.4000	8.175811499048503
40.6000	7.357540281162908
40.8000	6.508471335919957
41.0000	5.873781803665668
41.2000	5.933762729134664
41.4000	6.217333219234241
41.6000	6.724314636879750
41.8000	7.435922245501157
42.0000	8.022860372380787
42.2000	8.565542214890563
42.4000	8.913031643741618
42.6000	9.701084577022172
42.8000	10.36680264866448
43.0000	10.76300651586009
43.2000	10.87110696491908
43.4000	10.84428428778568
43.6000	10.15581779987260
43.8000	9.544751987578120
44.0000	9.058223151209795
44.2000	8.648386745276422
44.4000	8.442331052195620
44.6000	8.324782889912001
44.8000	8.403771539212034
45.0000	8.589375560298674
45.2000	8.743890881609289
45.4000	9.080530180100606
45.6000	9.331771909415053
45.8000	9.420373755159936
46.0000	9.552191287537447
46.2000	9.811078070631559
46.4000	9.849686420526027
46.6000	9.957875302145041
46.8000	10.02165067066909
47.0000	9.893310788228352
47.2000	9.486874451735304
47.4000	9.001778254428253
47.6000	8.712898217477107
47.8000	8.448460413225401
48.0000	8.369078911968991
48.2000	8.517320714954693
48.4000	8.745382650702584
48.6000	8.756586750609728
48.8000	8.872253500716244
49.0000	8.944720861620112
49.2000	8.997389202439582
49.4000	9.102534415736649
49.6000	9.212752516892255
49.8000	9.201803123495299
50.0000	9.180961861145935
50.2000	9.195199789096911
50.4000	9.266137599600675
50.6000	9.414902806036082
50.8000	9.535298197550262
51.0000	9.629390949412226
51.2000	9.670063253037043
51.4000	9.648935848582546
51.6000	9.526394459939603
51.8000	9.427249555471874
52.0000	9.319775444081351
52.2000	9.157003089041211
52.4000	9.065439650030370
52.6000	8.962814219496845
52.8000	8.787938788255744
53.0000	8.675863994438096
53.2000	8.657594969448855
53.4000	8.460545678177969
53.6000	8.292443916511061
53.8000	8.239435070500068
54.0000	8.239822057256426
54.2000	8.306508520742991
54.4000	8.592809227990145
54.6000	8.929443933383990
54.8000	9.266073246739488
55.0000	9.544310794015018
55.2000	9.827272027214434
55.4000	9.961245119886318
55.6000	9.957066081208843
55.8000	9.878487513963702
56.0000	9.742653428716459
56.2000	9.532755002819471
56.4000	9.298311456378404
56.6000	9.048916508794914
56.8000	8.779050399156699
57.0000	8.519772352993204
57.2000	8.265494235591152
57.4000	8.107247695174681
57.6000	8.071885936306472
57.8000	8.144182319964827
58.0000	8.271278847919877
58.2000	8.420663571127665
58.4000	8.574734333792374
58.6000	8.767011231556808
58.8000	8.948590847251481
59.0000	9.143817899662661
59.2000	9.391121281622745
59.4000	9.636349412463840
59.6000	9.789948983220313
59.8000	9.851666618821184
60.0000	9.777189462811887
60.2000	9.551613805870637
60.4000	9.191912238632163
60.6000	8.856826394530732
60.8000	8.605531534857075
61.0000	8.436163605023367
61.2000	8.358280382532055
61.4000	8.407724541193719
61.6000	8.467223858639059
61.8000	8.502997852989925
62.0000	8.577582962509414
62.2000	8.676116652057136
62.4000	8.786531190829319
62.6000	8.892318914194774
62.8000	9.004515734706864
63.0000	9.116347279199935
63.2000	9.252570295563736
63.4000	9.408405943628228
63.6000	9.641544972495261
63.8000	9.912273208994709
64.0000	10.11257757179524
64.2000	10.18525149761038
64.4000	10.07264973758288
64.6000	9.781292731939974
64.8000	9.402958366723357
65.0000	9.009592144646668
65.2000	8.712300980980633
65.4000	8.555787882681539
65.6000	8.520606189123793
65.8000	8.606029986452633
66.0000	8.850322490063707
66.2000	9.123699622663242
66.4000	9.414809324910159
66.6000	9.670215763869688
66.8000	9.824633370156825
67.0000	9.807042368244144
67.2000	9.674632255152297
67.4000	9.482588754804887
67.6000	9.298189412506904
67.8000	9.151250639007422
68.0000	9.133361746016789
68.2000	9.260728983535426
68.4000	9.448029402700339
68.6000	9.613979784541712
68.8000	9.762176636121449
69.0000	9.817858023120213
69.2000	9.732860036093772
69.4000	9.601825891996860
69.6000	9.432386264802062
69.8000	9.218040763162755
70.0000	9.031952371419553
70.2000	8.899090728389108
70.4000	8.760799560149536
70.6000	8.620064575879049
70.8000	8.510531978117431
71.0000	8.425452736468202
71.2000	8.339483222636954
71.4000	8.360294626340480
71.6000	8.409791766135807
71.8000	8.434941448971561
72.0000	8.403823035490866
72.2000	8.366950903598003
72.4000	8.289833286571298
72.6000	8.195417455475020
72.8000	8.158198366377292
73.0000	8.195413292872114
73.2000	8.249641803615390
73.4000	8.311272792992014
73.6000	8.451642074927886
73.8000	8.545309188557187
74.0000	8.672165764714286
74.2000	8.897068643927156
74.4000	9.086630785511296
74.6000	9.265246585645546
74.8000	9.500150537533919
75.0000	9.643525699430487
75.2000	9.664628898629712
