# Supplementary material for: Polarisation of decayless kink oscillations of solar coronal loops
Source: Nat Commun. 2023 Sep 12;14:5298. doi: 10.1038/s41467-023-41029-8 (PMC10497544; doi:10.1038/s41467-023-41029-8)
Supplement: Supplementary file 5 — Source Data [file 41467_2023_41029_MOESM5_ESM.zip › SourceData/Fig3d/fig3d_slit8.txt]

39.6000	10.12903801966438
39.8000	9.851715613155667
40.0000	9.588220857542437
40.2000	9.604086940370864
40.4000	9.575758304502449
40.6000	9.844812661460717
40.8000	10.28872662729060
41.0000	10.74509904479495
41.2000	10.74893343211171
41.4000	10.90825246780872
41.6000	11.03189127200638
41.8000	11.03851608139945
42.0000	11.06853833682113
42.2000	11.30384403835352
42.4000	11.48205669889963
42.6000	11.53151656916406
42.8000	11.44815636447291
43.0000	11.26213384384765
43.2000	10.99868172598117
43.4000	10.73971314596744
43.6000	10.46801810808436
43.8000	10.15196726415710
44.0000	9.834015750991925
44.2000	9.674933076401475
44.4000	9.552778296064877
44.6000	9.526019523223082
44.8000	9.652002314193945
45.0000	9.924228895586760
45.2000	10.11529369793765
45.4000	10.31680556341899
45.6000	10.43971598186421
45.8000	10.62343891536361
46.0000	10.83035793670661
46.2000	11.04198960445551
46.4000	11.14985424453213
46.6000	11.23283634118091
46.8000	11.27034901068185
47.0000	11.11248836116855
47.2000	10.88833215629596
47.4000	10.75255064116779
47.6000	10.61250029528530
47.8000	10.49232547708570
48.0000	10.47447672854672
48.2000	10.45934287404072
48.4000	10.31857349171268
48.6000	10.21127831175061
48.8000	10.15183939100897
49.0000	10.10439351456172
49.2000	10.08670829694200
49.4000	10.17147035109410
49.6000	10.26403328727088
49.8000	10.27876798124125
50.0000	10.25517791174611
50.2000	10.27005615059050
50.4000	10.38697225515276
50.6000	10.55617423438270
50.8000	10.67601840670380
51.0000	10.76021151046925
51.2000	10.82338984827923
51.4000	10.78894735607795
51.6000	10.69018426662103
51.8000	10.61968394118464
52.0000	10.61583846113373
52.2000	10.63436505763695
52.4000	10.77189280696768
52.6000	10.84650997302230
52.8000	10.81035812153150
53.0000	10.77489425821848
53.2000	10.69751579395656
53.4000	10.44467146072842
53.6000	10.22474508809908
53.8000	10.11364990381910
54.0000	10.02852587287652
54.2000	10.03222740830219
54.4000	10.19542290437063
54.6000	10.35440620475609
54.8000	10.56464377501853
55.0000	10.78339352489989
55.2000	10.95271580358042
55.4000	11.01622713418696
55.6000	11.04506961344226
55.8000	10.98173475919203
56.0000	10.85843540766692
56.2000	10.71896240783341
56.4000	10.56284938427525
56.6000	10.37913190782758
56.8000	10.20095662978706
57.0000	10.01935988536515
57.2000	9.843944305763701
57.4000	9.715091140038238
57.6000	9.685087804961009
57.8000	9.729026446003713
58.0000	9.831124596606811
58.2000	9.919157385584880
58.4000	10.02132183862718
58.6000	10.16196458201455
58.8000	10.31470541666239
59.0000	10.48966196748125
59.2000	10.70508443926691
59.4000	10.92032144143318
59.6000	11.09137448064000
59.8000	11.14101149968643
60.0000	11.05293060168456
60.2000	10.85530738988368
60.4000	10.55163380189936
60.6000	10.22191712413036
60.8000	9.992522478212537
61.0000	9.852740289908509
61.2000	9.800181281434481
61.4000	9.838763736010263
61.6000	9.889147943922085
61.8000	9.948569325145700
62.0000	10.02588634440168
62.2000	10.11583810435662
62.4000	10.23856646456851
62.6000	10.39995737456602
62.8000	10.56152486254115
63.0000	10.71749599254553
63.2000	10.86951290592068
63.4000	11.02734230283692
63.6000	11.25388394302338
63.8000	11.52126199310505
64.0000	11.70675024572089
64.2000	11.75121544629874
64.4000	11.60615575279907
64.6000	11.25280336683460
64.8000	10.77564713529875
65.0000	10.29461779926378
65.2000	9.943482862873593
65.4000	9.762824615237728
65.6000	9.712049198485152
65.8000	9.817169647632154
66.0000	10.08729466030261
66.2000	10.38834137512959
66.4000	10.70246437933457
66.6000	11.01055428712143
66.8000	11.20393803448225
67.0000	11.22554466406736
67.2000	11.13085873310849
67.4000	10.96162542449991
67.6000	10.76857089832649
67.8000	10.62456680888152
68.0000	10.62890649322161
68.2000	10.75079743528948
68.4000	10.94020790520073
68.6000	11.11986911449193
68.8000	11.24250392673962
69.0000	11.25088368781770
69.2000	11.17178579766634
69.4000	11.04710100261821
69.6000	10.91058899402312
69.8000	10.76358776409309
70.0000	10.65108131236220
70.2000	10.58244536887143
70.4000	10.51057612362257
70.6000	10.40908559765490
70.8000	10.33804951513627
71.0000	10.22488468591970
71.2000	10.09722912869418
71.4000	9.998619603349946
71.6000	9.887952380560895
71.8000	9.771457756046443
72.0000	9.665893696730018
72.2000	9.537626573137592
72.4000	9.444488440607643
72.6000	9.482998414744404
72.8000	9.589837166611245
73.0000	9.749787131064805
73.2000	9.968691727627816
73.4000	10.21659108552664
73.6000	10.43123745561835
73.8000	10.55390401920445
74.0000	10.65463598304937
74.2000	10.71695698685549
74.4000	10.71257180079880
74.6000	10.67115796447396
74.8000	10.63298553170245
75.0000	10.55846384876919
75.2000	10.49057465826793
75.4000	10.45540331114321
75.6000	10.44761968486890
75.8000	10.52305656180544
76.0000	10.63314476478900
76.2000	10.76742648807840
76.4000	10.87289530105518
76.6000	10.94632573588486
76.8000	10.88107058442309
77.0000	10.76915706187110
77.2000	10.61287084864197
77.4000	10.42401980731774
77.6000	10.25511096210676
77.8000	10.17684870994130
