# Supplementary material for: Polarisation of decayless kink oscillations of solar coronal loops
Source: Nat Commun. 2023 Sep 12;14:5298. doi: 10.1038/s41467-023-41029-8 (PMC10497544; doi:10.1038/s41467-023-41029-8)
Supplement: Supplementary file 5 — Source Data [file 41467_2023_41029_MOESM5_ESM.zip › SourceData/Fig3d/fig3d_slit9.txt]

42.6000	11.66009526760746
42.8000	12.00209676823235
43.0000	12.24304278404953
43.2000	12.47893298270346
43.4000	12.47348655690040
43.6000	12.30609239482516
43.8000	12.09073234992055
44.0000	11.91651158581416
44.2000	11.76957984818624
44.4000	11.64791051274984
44.6000	11.65757960855209
44.8000	11.74931992160052
45.0000	11.89882371846221
45.2000	12.06882036809622
45.4000	12.12080634100414
45.6000	12.17174545196613
45.8000	12.20973129289985
46.0000	12.33809744248641
46.2000	12.42355730279477
46.4000	12.48013813129605
46.6000	12.56244873622133
46.8000	12.55900721922717
47.0000	12.42331777210174
47.2000	12.20980639238187
47.4000	12.07046807371910
47.6000	11.91596172200852
47.8000	11.87136383757407
48.0000	11.86237102226069
48.2000	11.87556578920220
48.4000	11.84667480386438
48.6000	11.77496680102719
48.8000	11.65563535459640
49.0000	11.61074557999979
49.2000	11.60697571556535
49.4000	11.61692153170071
49.6000	11.63472705500075
49.8000	11.66461099889587
50.0000	11.61057436385450
50.2000	11.60293227345144
50.4000	11.66923263892085
50.6000	11.83957034453701
50.8000	11.94609100664849
51.0000	12.04171906808479
51.2000	12.13207462327284
51.4000	12.18742576631385
51.6000	12.16906148571223
51.8000	12.17796812647565
52.0000	12.25253177612672
52.2000	12.38618709361121
52.4000	12.52853858407817
52.6000	12.62000390666449
52.8000	12.62391283308806
53.0000	12.56504064297760
53.2000	12.41138869620555
53.4000	12.19309961412576
53.6000	11.94518340487197
53.8000	11.77682911846968
54.0000	11.67113477173410
54.2000	11.67043455000858
54.4000	11.76039925425398
54.6000	11.90682469397561
54.8000	12.07810043416020
55.0000	12.27656663004037
55.2000	12.38762566734332
55.4000	12.44638399247358
55.6000	12.47727977966584
55.8000	12.43694587440678
56.0000	12.33064412666020
56.2000	12.22862055078210
56.4000	12.10736101939028
56.6000	11.95809610934549
56.8000	11.79088292529401
57.0000	11.59326598844633
57.2000	11.39640467907834
57.4000	11.23643154152928
57.6000	11.14500441196764
57.8000	11.14824601295824
58.0000	11.24036511541559
58.2000	11.33127932879485
58.4000	11.42787893046592
58.6000	11.55395947260904
58.8000	11.69702056460697
59.0000	11.85504390260242
59.2000	12.06686235208132
59.4000	12.28300606744443
59.6000	12.49481336103413
59.8000	12.61190100415622
60.0000	12.56235062167467
60.2000	12.34804936785345
60.4000	12.03567735387763
60.6000	11.68687514544244
60.8000	11.39848044230190
61.0000	11.25312791088405
61.2000	11.22230345323596
61.4000	11.25088662257618
61.6000	11.33166882314364
61.8000	11.45073385630250
62.0000	11.54474444150799
62.2000	11.65938143656499
62.4000	11.79470558156200
62.6000	11.95338861478074
62.8000	12.10629853927664
63.0000	12.26823077896801
63.2000	12.41948019855750
63.4000	12.62426117363154
63.6000	12.86977843476236
63.8000	13.13385817524430
64.0000	13.34181540743687
64.2000	13.39621713399121
64.4000	13.21202497624202
64.6000	12.82261431952898
64.8000	12.32891192834870
65.0000	11.82326332705157
65.2000	11.43770805180251
65.4000	11.24594467272063
65.6000	11.18293657587299
65.8000	11.25879158654319
66.0000	11.49106992449834
66.2000	11.78058629246508
66.4000	12.08437105365996
66.6000	12.37909176949345
66.8000	12.56792437916556
67.0000	12.60684755953600
67.2000	12.52990785233945
67.4000	12.36941743445583
67.6000	12.19632793561739
67.8000	12.05900517617403
68.0000	12.03536716625623
68.2000	12.13723699372038
68.4000	12.32952638302775
68.6000	12.50729680339076
68.8000	12.62913034751591
69.0000	12.64239313289274
69.2000	12.55824745769143
69.4000	12.39721695368709
69.6000	12.23224211307893
69.8000	12.06886435822030
70.0000	11.93857991476249
70.2000	11.87999463106330
70.4000	11.84461008966225
70.6000	11.77937405128087
70.8000	11.72525538456832
71.0000	11.65543288137700
71.2000	11.54267126724788
71.4000	11.60710933486681
71.6000	11.74916376806942
71.8000	11.86617203007609
72.0000	11.87743479449421
72.2000	11.86010870375528
72.4000	11.46132598371486
72.6000	11.08403226176182
72.8000	10.92526876216272
73.0000	10.88672472678898
73.2000	10.90183197013378
73.4000	11.20447600433651
73.6000	11.58577329804851
73.8000	11.81618827062526
74.0000	12.05933253958714
74.2000	12.29914457179835
74.4000	12.46204618503558
74.6000	12.47570671913331
74.8000	12.42280152254773
75.0000	12.30709233082691
75.2000	12.21419590119465
75.4000	12.15850295915340
75.6000	12.06396240701234
75.8000	12.01281008457984
76.0000	12.00947909604992
