# Supplementary material for: Polarisation of decayless kink oscillations of solar coronal loops
Source: Nat Commun. 2023 Sep 12;14:5298. doi: 10.1038/s41467-023-41029-8 (PMC10497544; doi:10.1038/s41467-023-41029-8)
Supplement: Supplementary file 5 — Source Data [file 41467_2023_41029_MOESM5_ESM.zip › SourceData/Fig3d/fig3d_slit10.txt]

46.0000	13.58553735719228
46.2000	13.69809527337402
46.4000	13.79540692399158
46.6000	13.94092147559111
46.8000	13.97830589111425
47.0000	13.90693639400255
47.2000	13.71935969042958
47.4000	13.51369780755158
47.6000	13.23800588632692
47.8000	13.19961872317425
48.0000	13.16472256994763
48.2000	13.15212876714813
48.4000	13.11640015849108
48.6000	13.02878959681534
48.8000	12.82545630902784
49.0000	12.76692791323575
49.2000	12.78248808062343
49.4000	12.83489778366002
49.6000	12.96486923652430
49.8000	13.09641974485786
50.0000	13.17869899041511
50.2000	13.24256174438771
50.4000	13.37956772375796
50.6000	13.59298274014108
50.8000	13.79799564300113
51.0000	13.89174146751721
51.2000	13.98130681493523
51.4000	14.03460188146213
51.6000	14.04584227395946
51.8000	13.97237441496064
52.0000	13.99193061889211
52.2000	14.06483849986705
52.4000	14.14191244579162
52.6000	14.11975931329301
52.8000	14.06062752357988
53.0000	13.97216159361871
53.2000	13.83236534709029
53.4000	13.59002985754071
53.6000	13.30938808704313
53.8000	13.06209805040355
54.0000	12.87947032924389
54.2000	12.80097650736119
54.4000	12.87595272137898
54.6000	13.10090769418816
54.8000	13.38161637113872
55.0000	13.68858699987487
55.2000	13.89908784371516
55.4000	14.03513442418406
55.6000	14.10081940650263
55.8000	14.11888989631857
56.0000	14.03325181870718
56.2000	13.94575805768370
56.4000	13.83558175097503
56.6000	13.66741878982226
56.8000	13.46955580599354
57.0000	13.22772433370409
57.2000	12.96017465941722
57.4000	12.74547336093070
57.6000	12.57609079976883
57.8000	12.51046198580536
58.0000	12.55548203300196
58.2000	12.66463744664689
58.4000	12.76964763101327
58.6000	12.92409377613665
58.8000	13.07916806210136
59.0000	13.26675064318673
59.2000	13.50381807509117
59.4000	13.75152377732767
59.6000	13.99291047808373
59.8000	14.18023326289211
60.0000	14.19843730356179
60.2000	13.98035871216721
60.4000	13.63619674910539
60.6000	13.26787829974998
60.8000	12.94159882016750
61.0000	12.72385107897204
61.2000	12.64731054056002
61.4000	12.67948841854303
61.6000	12.77988717584893
61.8000	12.88950970724678
62.0000	13.01895500869248
62.2000	13.16039609969494
62.4000	13.26351656156997
62.6000	13.35822182472540
62.8000	13.50110227308037
63.0000	13.66257382542904
63.2000	13.85272673365851
63.4000	14.11656549913776
63.6000	14.39665443842640
63.8000	14.64589103511385
64.0000	14.82564734472949
64.2000	14.83724955059274
64.4000	14.64511557278621
64.6000	14.29311533015297
64.8000	13.85108024257848
65.0000	13.37030090080674
65.2000	12.97425446629232
65.4000	12.72732664223455
65.6000	12.60949544206521
65.8000	12.65864640250437
66.0000	12.88466004327003
66.2000	13.20657901931455
66.4000	13.53928661406136
66.6000	13.85665142145093
66.8000	14.02730943398259
67.0000	14.06665396102202
67.2000	13.98680680425641
67.4000	13.85177401287998
67.6000	13.68044248806565
67.8000	13.59875666574117
68.0000	13.61009819618964
68.2000	13.71776547553337
68.4000	13.86901602351595
68.6000	14.03632905071412
68.8000	14.11100147896609
69.0000	14.08970691103329
69.2000	14.00657924195306
69.4000	13.90227814226882
69.6000	13.79974982149395
69.8000	13.72644017642308
70.0000	13.67069946519620
70.2000	13.66078801659453
70.4000	13.66705192019501
70.6000	13.65848468327869
70.8000	13.61937719641511
71.0000	13.59903313165983
71.2000	13.53266432476162
71.4000	13.43415858997188
71.6000	13.17953384082179
71.8000	12.91256397660725
72.0000	12.56378940696628
72.2000	12.18104323182921
72.4000	11.84325735194323
72.6000	11.69174606131932
72.8000	11.61274905014495
73.0000	11.87978171394819
73.2000	12.30290878789928
73.4000	12.80376103373867
73.6000	13.41880210844615
73.8000	14.07234582483822
74.0000	14.49912920693417
74.2000	14.84761991666379
74.4000	15.07794044581811
74.6000	15.11033808498396
74.8000	15.00384965569081
75.0000	14.78789869798257
75.2000	14.39278326466061
75.4000	13.83531874976922
75.6000	13.37540090298849
75.8000	13.05494243476385
76.0000	12.79909141437557
76.2000	12.71694116952993
