# Supplementary material for: Polarisation of decayless kink oscillations of solar coronal loops
Source: Nat Commun. 2023 Sep 12;14:5298. doi: 10.1038/s41467-023-41029-8 (PMC10497544; doi:10.1038/s41467-023-41029-8)
Supplement: Supplementary file 5 — Source Data [file 41467_2023_41029_MOESM5_ESM.zip › SourceData/Fig3d/fig3d_slit11.txt]

18.0000	14.19559394404710
18.2000	14.32568567971649
18.4000	14.60266894946514
18.6000	14.95274321382891
18.8000	15.26145363888683
19.0000	15.63514356510179
19.2000	15.94375695276839
19.4000	16.14790697501329
19.6000	16.42181643072343
19.8000	16.82373013214066
20.0000	16.92226509771158
20.2000	16.87094450801448
20.4000	16.64129140328046
20.6000	16.15568860293448
20.8000	15.23635031332745
21.0000	14.47828429437727
21.2000	13.95398717319970
21.4000	13.62463244231560
21.6000	13.46182505053851
21.8000	13.61422802309669
22.0000	13.88806228149801
22.2000	14.20148028603039
22.4000	14.56377031401993
22.6000	15.00890930969145
22.8000	15.38589308008723
23.0000	15.62299609747146
23.2000	15.69794812396303
23.4000	15.55062607189807
23.6000	15.19080119245199
23.8000	14.77626716698407
24.0000	14.39928517178607
24.2000	14.10425280196340
24.4000	13.87625998863335
24.6000	13.80415685735955
24.8000	13.79101660569374
25.0000	13.78863551693427
25.2000	13.87806843938194
25.4000	14.16951690112219
25.6000	14.42077941514318
25.8000	14.69301998884892
26.0000	15.04826456205589
26.2000	15.36459557257584
26.4000	15.65361617418566
26.6000	15.91656821284989
26.8000	16.04672502097623
27.0000	16.15356153716766
27.2000	16.19129612026809
27.4000	15.96843972085405
27.6000	15.70538007913852
27.8000	15.41778356230601
28.0000	14.88598803445085
28.2000	14.38966223795150
28.4000	14.08612259217199
28.6000	13.80999849252941
28.8000	13.63977214919630
29.0000	13.78257405229345
29.2000	14.05346264705650
29.4000	14.41195975165327
29.6000	14.82489614921812
29.8000	15.29794111996365
30.0000	15.76805910933132
30.2000	16.21342553622117
30.4000	16.64293081174633
30.6000	16.71274685973752
30.8000	16.56314567547301
31.0000	16.24961287926568
31.2000	15.68536609511876
31.4000	14.98602758872216
31.6000	14.62053251122367
31.8000	14.43952065142789
32.0000	14.49883279412354
32.2000	14.64726015929251
32.4000	14.68758933719008
32.6000	14.83941795444827
32.8000	14.97929793258677
33.0000	14.87700730025442
33.2000	14.88780877977682
33.4000	14.97851014475371
33.6000	15.02470505606258
33.8000	15.06118392079504
34.0000	15.17754738529191
34.2000	15.23423612242968
34.4000	15.33505080076466
34.6000	15.39346171130477
34.8000	15.31914966595076
35.0000	15.23016163273731
35.2000	15.17071160563312
35.4000	15.03037245410801
35.6000	14.86478010757741
35.8000	14.94768043065347
36.0000	15.04107549040513
36.2000	15.08447092961194
36.4000	15.15462420031885
36.6000	15.15375545964444
36.8000	14.98468766832180
37.0000	14.73762015077663
37.2000	14.49437686049691
37.4000	14.36901656900937
37.6000	14.36544788657933
37.8000	14.44891623081352
38.0000	14.66333828129163
38.2000	14.84208842844921
38.4000	14.93895311597851
38.6000	14.96872118976398
38.8000	15.11352132313049
39.0000	15.26849236676498
39.2000	15.50655656199025
39.4000	15.88106231915095
39.6000	16.23336538027135
39.8000	16.22949998410847
40.0000	15.87775757850941
40.2000	15.40041019239962
40.4000	14.77402417608055
40.6000	14.12994382803787
40.8000	13.70879589448876
41.0000	13.53789294233879
41.2000	13.56607967334953
41.4000	13.68824450324508
41.6000	13.86248173871076
41.8000	14.02325437906218
42.0000	14.28090552781919
42.2000	14.47351903058386
42.4000	14.62235561525274
42.6000	15.00198778472360
42.8000	15.36733094207070
43.0000	15.60674010969968
43.2000	15.59726582534600
43.4000	15.43022326162437
43.6000	15.05540132641626
43.8000	14.82329903088367
44.0000	14.55941460947110
44.2000	14.60914929295535
44.4000	14.88254180290554
44.6000	15.05418428357801
44.8000	15.05611649576637
45.0000	15.20461393162055
45.2000	15.22921225784904
45.4000	15.13531604504766
45.6000	15.15951929621987
45.8000	15.24460929175402
46.0000	15.29912368490622
46.2000	15.38433787283589
46.4000	15.45598552131594
46.6000	15.47607615852687
46.8000	15.41155552561945
47.0000	15.30569347604764
47.2000	15.21216560927442
47.4000	15.12376035039657
47.6000	15.02315619995546
47.8000	14.95398094304588
48.0000	14.87550318459672
48.2000	14.75183757271459
48.4000	14.57259258915620
48.6000	14.32328802585902
48.8000	14.18505198684560
49.0000	14.14664842956178
49.2000	14.18289505924010
49.4000	14.32541879674919
49.6000	14.59911813857175
49.8000	14.80237825619801
50.0000	14.94666383776727
50.2000	15.05634128662220
50.4000	15.20106515464686
50.6000	15.35240772652510
50.8000	15.46985997253499
51.0000	15.48385071081906
51.2000	15.47680389779233
51.4000	15.42806686430628
51.6000	15.32860509396611
51.8000	15.23570462072481
52.0000	15.26210570743540
52.2000	15.37322908278819
52.4000	15.50122495238465
52.6000	15.57614372426502
52.8000	15.60404137403485
53.0000	15.55439024648250
53.2000	15.37822734191905
53.4000	15.10637837715414
53.6000	14.80288275265351
53.8000	14.49405331398029
54.0000	14.25926043059119
54.2000	14.31810230708362
54.4000	14.38446690418430
54.6000	14.59687440282368
54.8000	14.90355316380626
55.0000	15.21267008166163
55.2000	15.29802502046451
55.4000	15.48399561116286
55.6000	15.60886328994616
55.8000	15.64643228282079
56.0000	15.61076668912888
56.2000	15.55737398533523
56.4000	15.45883760875495
56.6000	15.29050439492707
56.8000	15.11341921371871
57.0000	14.85560567618726
57.2000	14.54864058661909
57.4000	14.28893190751176
57.6000	14.07936594256385
57.8000	13.93116731193337
58.0000	13.91159242604486
58.2000	14.01827403992436
58.4000	14.15774947538795
58.6000	14.32836953680141
58.8000	14.49428511493961
59.0000	14.72534314804161
59.2000	15.00426767114474
59.4000	15.25500435825474
59.6000	15.46454508529910
59.8000	15.64186473762841
60.0000	15.67205764719255
60.2000	15.44463977203058
60.4000	15.09514541395485
60.6000	14.77679142921753
60.8000	14.50881354346039
61.0000	14.31142701645518
61.2000	14.27666404135732
61.4000	14.36456369878697
61.6000	14.46096098561326
61.8000	14.54024078759521
62.0000	14.61652640404938
62.2000	14.69213808897287
62.4000	14.73336453036480
62.6000	14.79166839946476
62.8000	14.93130669545900
63.0000	15.12028095209927
63.2000	15.31971448146332
63.4000	15.58903933412462
63.6000	15.86502859012987
63.8000	16.05152694340870
64.0000	16.15915308114677
64.2000	16.14886878841179
64.4000	15.97437323554848
64.6000	15.65390155497543
64.8000	15.26997376265124
65.0000	14.84468688866630
65.2000	14.46598761383435
65.4000	14.22032816167735
65.6000	14.10832307587095
65.8000	14.08914279481705
66.0000	14.32686000350330
66.2000	14.70253862509535
66.4000	15.09863064679646
66.6000	15.42844750577480
66.8000	15.70851367284450
67.0000	15.77875138133006
67.2000	15.68003135406706
67.4000	15.49270196892390
67.6000	15.31553946620290
67.8000	15.21040302376951
68.0000	15.17245157631958
68.2000	15.25100694579776
68.4000	15.40480367641711
68.6000	15.54866141905406
68.8000	15.55336616599760
69.0000	15.46551339288787
69.2000	15.34749041113116
69.4000	15.16999859306545
69.6000	15.02795885789559
69.8000	14.97504482642142
70.0000	14.93468755784409
70.2000	14.88513750895942
70.4000	14.91026102916709
70.6000	14.93740658826497
70.8000	14.90512549358600
71.0000	14.90359258121248
71.2000	14.89885415200879
71.4000	14.87886599920482
71.6000	14.74793621878947
71.8000	14.57350266909378
72.0000	14.38095032390612
72.2000	14.13887229160654
72.4000	13.88288651705692
72.6000	13.82284420272412
72.8000	13.85344553338204
73.0000	13.96256641081751
73.2000	14.25695137716948
73.4000	14.57649423471579
73.6000	14.93950471917342
73.8000	15.41383265236466
74.0000	15.78443801620546
74.2000	16.00654141542114
74.4000	16.15449325817948
74.6000	16.01820959710964
74.8000	15.66343230123409
75.0000	15.34044669707838
75.2000	15.02103317330982
75.4000	14.72290656040343
