# Supplementary material for: Polarisation of decayless kink oscillations of solar coronal loops
Source: Nat Commun. 2023 Sep 12;14:5298. doi: 10.1038/s41467-023-41029-8 (PMC10497544; doi:10.1038/s41467-023-41029-8)
Supplement: Supplementary file 5 — Source Data [file 41467_2023_41029_MOESM5_ESM.zip › SourceData/Fig3d/fig3d_slit12.txt]

18.0000	15.97374828450127
18.2000	16.20465315740382
18.4000	16.54855949080694
18.6000	16.97059969601176
18.8000	17.21019181594529
19.0000	17.58793570943480
19.2000	17.86498325918674
19.4000	17.87956449975135
19.6000	17.88758766143359
19.8000	17.69220880777603
20.0000	17.45860018323147
20.2000	17.09166532121470
20.4000	16.76422311902113
20.6000	16.25920233433259
20.8000	15.88045601960551
21.0000	15.40918409606829
21.2000	15.17827136722852
21.4000	15.15504235781840
21.6000	15.42745948659475
21.8000	15.86222519222228
22.0000	16.17161247021064
22.2000	16.45650448451019
22.4000	16.70942479116301
22.6000	16.84232662143177
22.8000	17.01097222689779
23.0000	17.20312138002309
23.2000	17.18548341206509
23.4000	17.02518992892554
23.6000	16.69743712659966
23.8000	16.21035218919713
24.0000	15.82171770585327
24.2000	15.57748104337086
24.4000	15.37718583668723
24.6000	15.38052932694967
24.8000	15.46084540425418
25.0000	15.60524462337765
25.2000	15.79515155209694
25.4000	16.03492133316218
25.6000	16.21845757087882
25.8000	16.39702575147271
26.0000	16.56964736325831
26.2000	16.76578329972589
26.4000	16.94119744971007
26.6000	17.10602450510380
26.8000	17.28390773577725
27.0000	17.45011484343366
27.2000	17.43429172069838
27.4000	17.31954750568485
27.6000	17.13347054455215
27.8000	16.78383967384558
28.0000	16.27164334000025
28.2000	15.90115413936227
28.4000	15.69928092304043
28.6000	15.56978168788322
28.8000	15.59839585756974
29.0000	15.81445526405528
29.2000	16.09415529945897
29.4000	16.39037437232516
29.6000	16.68987628358357
29.8000	16.98331261232704
30.0000	17.31363539234080
30.2000	17.57017147819882
30.4000	17.65657860344471
30.6000	17.65876634867379
30.8000	17.57168941332502
31.0000	17.17341319329237
31.2000	16.58334567754259
31.4000	16.09959384726348
31.6000	15.50186922561938
31.8000	15.01435724446943
32.0000	15.09498376433350
32.2000	15.33220639615175
32.4000	15.40580999784318
32.6000	15.81176323988462
32.8000	16.30491424406911
33.0000	16.38767877748366
33.2000	16.51795905744820
33.4000	16.75062211109498
33.6000	16.84197501608167
33.8000	16.88970091679402
34.0000	17.04700829121803
34.2000	17.15507692779564
34.4000	17.31702768249034
34.6000	17.45714508393478
34.8000	17.40004539268414
35.0000	17.18164719993615
35.2000	17.00223474628724
35.4000	16.76963402073917
35.6000	16.55871157060782
35.8000	16.56695679714083
36.0000	16.68863750247721
36.2000	16.78600291968413
36.4000	16.88755178719709
36.6000	16.85441070823617
36.8000	16.66032804244561
37.0000	16.38158423880042
37.2000	16.14427669068414
37.4000	15.94138065765116
37.6000	15.85972514198268
37.8000	15.93788860661904
38.0000	16.11980995393365
38.2000	16.24378389943449
38.4000	16.25651439210149
38.6000	16.32266575210847
38.8000	16.39403601097214
39.0000	16.46885493278682
39.2000	16.62626296488081
39.4000	17.03996385038337
39.6000	17.37097776129497
39.8000	17.41454219777987
40.0000	17.13101564637522
40.2000	16.67558834434243
40.4000	16.15798467996577
40.6000	15.64880625100275
40.8000	15.32770466062492
41.0000	15.32186907917562
41.2000	15.49816705237359
41.4000	15.62502302059762
41.6000	15.73871205490364
41.8000	15.90661084000606
42.0000	16.11001883481820
42.2000	16.18082434853837
42.4000	16.27040283647583
42.6000	16.46476744023958
42.8000	16.69181005224756
43.0000	16.69055635972994
43.2000	16.73780018242069
43.4000	16.62265920109137
43.6000	16.46643094759586
43.8000	16.23814858240097
44.0000	16.12877607266134
44.2000	16.16142856461371
44.4000	16.37945550048569
44.6000	16.51455414326178
44.8000	16.61547890014591
45.0000	16.79341283711379
45.2000	16.82175558923825
45.4000	16.71753383752679
45.6000	16.68865160358418
45.8000	16.74442134861092
46.0000	16.75879230190027
46.2000	16.79332511128649
46.4000	16.86723442727046
46.6000	16.88119867864222
46.8000	16.78007310111506
47.0000	16.73518791785333
47.2000	16.69500424060812
47.4000	16.71261524083105
47.6000	16.72678215973687
47.8000	16.70708954352569
48.0000	16.60417207687330
48.2000	16.46423661978819
48.4000	16.20968559952314
48.6000	15.98555701019990
48.8000	15.90762523424113
49.0000	15.90127429812149
49.2000	15.93668751011261
49.4000	16.01826298363076
49.6000	16.13213288105302
49.8000	16.22530514028924
50.0000	16.29029456077348
50.2000	16.35363028965488
50.4000	16.44990355896087
50.6000	16.54426554926648
50.8000	16.57658082777695
51.0000	16.61285685334448
51.2000	16.61910943759685
51.4000	16.66563996963829
51.6000	16.66970411865431
51.8000	16.68031492387794
52.0000	16.75047983714768
52.2000	16.88479119328370
52.4000	17.03795678217949
52.6000	17.16557258113870
52.8000	17.22797546944065
53.0000	17.13794922744100
53.2000	16.93139953143637
53.4000	16.57299772878784
53.6000	16.18545654439712
53.8000	15.85703506034472
54.0000	15.67653421929436
54.2000	15.62828556970677
54.4000	15.75642798627934
54.6000	16.01911676275806
54.8000	16.37034748289513
55.0000	16.65017578904568
55.2000	16.91161968273301
55.4000	17.13521000268779
55.6000	17.28426954102477
55.8000	17.31721158570912
56.0000	17.33577855159708
56.2000	17.28847885040986
56.4000	17.15139849413498
56.6000	16.96526475852295
56.8000	16.73948104831083
57.0000	16.42027142924750
57.2000	16.05977925574486
57.4000	15.75386662252770
57.6000	15.48529540651211
57.8000	15.31852671270719
58.0000	15.30518199653483
58.2000	15.41076234117803
58.4000	15.56380132978089
58.6000	15.74704551957918
58.8000	15.94364059689393
59.0000	16.20455342748419
59.2000	16.50038164725980
59.4000	16.78878414466006
59.6000	17.02103304540563
59.8000	17.14573095612409
60.0000	17.09912544810269
60.2000	16.87258181994387
60.4000	16.52994133231852
60.6000	16.17174475544535
60.8000	15.91955962098608
61.0000	15.77372011735004
61.2000	15.76929023641663
61.4000	15.84192831159932
61.6000	15.95820033121579
61.8000	16.07564700566743
62.0000	16.15246881001760
62.2000	16.18592823077912
62.4000	16.23589009341037
62.6000	16.32577302646407
62.8000	16.43532134479784
63.0000	16.56741925223801
63.2000	16.77444333113199
63.4000	17.03431596005481
63.6000	17.28622498033163
63.8000	17.48926007909181
64.0000	17.62550571538487
64.2000	17.62981276936188
64.4000	17.46567627720128
64.6000	17.15785559198041
64.8000	16.78460154538879
65.0000	16.38307114146592
65.2000	15.99490903935793
65.4000	15.74179262373847
65.6000	15.64461775995660
65.8000	15.70291111095690
66.0000	15.94878027749475
66.2000	16.35989919670269
66.4000	16.81064939756638
66.6000	17.17926387981580
66.8000	17.41657582820872
67.0000	17.49862410421437
67.2000	17.37949880890822
67.4000	17.11300985332647
67.6000	16.85700614187836
67.8000	16.69397844729675
68.0000	16.61092026252507
68.2000	16.66798861887681
68.4000	16.80362457937483
68.6000	16.90323168168702
68.8000	16.85431321405046
69.0000	16.70174582120429
69.2000	16.54724303249500
69.4000	16.37442108143190
69.6000	16.26839927746627
69.8000	16.27984162655180
70.0000	16.34336080956714
70.2000	16.41036315463759
70.4000	16.58889797204476
70.6000	16.77658108254147
70.8000	16.89296519219300
71.0000	17.04067225093714
71.2000	17.08222258551227
71.4000	17.01151803961984
71.6000	16.74106307338005
71.8000	16.46109421729145
72.0000	15.94218065714272
72.2000	15.47020776724727
72.4000	15.01431106186594
72.6000	14.73817697686542
72.8000	14.48060373916514
73.0000	14.70310851604097
73.2000	15.01514756963378
73.4000	15.43399267930579
73.6000	16.12554476933580
73.8000	17.04674616188560
74.0000	17.61357296487702
74.2000	17.98418229224123
74.4000	18.22216784883160
74.6000	18.04449804534696
74.8000	17.47839742247994
75.0000	16.95392283357458
75.2000	16.52597708929038
75.4000	16.11187001349587
