# Supplementary material for: Polarisation of decayless kink oscillations of solar coronal loops
Source: Nat Commun. 2023 Sep 12;14:5298. doi: 10.1038/s41467-023-41029-8 (PMC10497544; doi:10.1038/s41467-023-41029-8)
Supplement: Supplementary file 5 — Source Data [file 41467_2023_41029_MOESM5_ESM.zip › SourceData/Fig3d/fig3d_slit13.txt]

18.0000	17.71857902333982
18.2000	17.80413746896214
18.4000	18.03601966544439
18.6000	18.29152425612745
18.8000	18.53061149266072
19.0000	18.81790066370866
19.2000	19.11470321961984
19.4000	19.16639563276270
19.6000	19.14106183058297
19.8000	19.01167135199728
20.0000	18.75365777977557
20.2000	18.40118910973234
20.4000	18.17611980663090
20.6000	17.79790054469275
20.8000	17.47641970991668
21.0000	17.21263690151220
21.2000	17.07396353894227
21.4000	16.93582547850674
21.6000	16.96597884837370
21.8000	17.30703385936555
22.0000	17.42188127568701
22.2000	17.59217295368873
22.4000	18.02092215658021
22.6000	18.58276353414393
22.8000	18.90181027714247
23.0000	19.04355390035594
23.2000	18.88671551855757
23.4000	18.42637900532313
23.6000	17.89706102732203
23.8000	17.33419857254819
24.0000	17.18916452909279
24.2000	17.24299845640937
24.4000	17.30578226300092
24.6000	17.40977586734197
24.8000	17.56947438225346
25.0000	17.68189679058644
25.2000	17.79716068949559
25.4000	17.91790422599382
25.6000	17.98001953006233
25.8000	17.86537202319531
26.0000	17.79514087434857
26.2000	17.85728935838094
26.4000	17.98099176357120
26.6000	18.10500062351215
26.8000	18.35351361478098
27.0000	18.63360818207975
27.2000	18.68404326415487
27.4000	18.63645457531232
27.6000	18.57008984045668
27.8000	18.44520801651588
28.0000	18.18922383104946
28.2000	18.00500714151476
28.4000	17.91951589509011
28.6000	17.79275175074494
28.8000	17.64301816169927
29.0000	17.48286054889497
29.2000	17.41032888290225
29.4000	17.52565953313091
29.6000	17.50625892166758
29.8000	17.77323216084174
30.0000	18.19702701145146
30.2000	18.53122156894045
30.4000	18.50454346604996
30.6000	18.57111992234486
30.8000	18.30145570009145
31.0000	17.90847858560553
31.2000	17.52084872731561
31.4000	17.16479264831085
31.6000	16.89209424524242
31.8000	16.79916554995257
32.0000	16.83448614255216
32.2000	16.90260323203152
32.4000	17.02764035363593
32.6000	17.31574274280801
32.8000	17.67840000966427
33.0000	18.02618201838742
33.2000	18.34945304988743
33.4000	18.69555327641163
33.6000	18.84845361198454
33.8000	18.91980639591942
34.0000	18.99790262930309
34.2000	19.08823501693195
34.4000	19.16857581023085
34.6000	19.29348958287009
34.8000	19.19151761026777
35.0000	18.83699820479116
35.2000	18.58242296556337
35.4000	18.28504776502139
35.6000	18.00285072717924
35.8000	18.05542860188790
36.0000	18.33259104384572
36.2000	18.49186696314817
36.4000	18.61465243769712
36.6000	18.61204451767806
36.8000	18.33338664645641
37.0000	17.95816159170506
37.2000	17.57827148369450
37.4000	17.29787489094508
37.6000	17.14506969929025
37.8000	17.14201181716455
38.0000	17.24425530910912
38.2000	17.35713141236759
38.4000	17.42589010609369
38.6000	17.49582902578609
38.8000	17.60543875077146
39.0000	17.75935734814339
39.2000	18.06491671128855
39.4000	18.54401130082274
39.6000	18.94402830118643
39.8000	19.11996731371190
40.0000	18.97516648730903
40.2000	18.53122720417004
40.4000	17.94831334175062
40.6000	17.41801313979233
40.8000	17.07662602664557
41.0000	16.98595751928862
41.2000	17.05557585829233
41.4000	17.12704796528564
41.6000	17.17204232549444
41.8000	17.31177731520017
42.0000	17.46505607046602
42.2000	17.57303484484490
42.4000	17.72810886211552
42.6000	18.07532638569876
42.8000	18.35721538737530
43.0000	18.44571475174603
43.2000	18.47416149580587
43.4000	18.38791484215337
43.6000	18.17873128386552
43.8000	17.84450185712834
44.0000	17.71502698553832
44.2000	17.76101356766701
44.4000	17.88138353203997
44.6000	17.95526832670658
44.8000	18.06972130371970
45.0000	18.10653878406286
45.2000	18.03760237693712
45.4000	17.93632672360138
45.6000	17.90282009911871
45.8000	17.94176968850246
46.0000	18.04150089733893
46.2000	18.17993012032653
46.4000	18.31997932761958
46.6000	18.37540104043916
46.8000	18.38883223717832
47.0000	18.38809140224251
47.2000	18.36914939982699
47.4000	18.40607313557764
47.6000	18.37728175285403
47.8000	18.37258274571070
48.0000	18.25733958172008
48.2000	18.09604235687921
48.4000	17.85418652442603
48.6000	17.71382269459659
48.8000	17.60843676737309
49.0000	17.57092809762744
49.2000	17.58404806199097
49.4000	17.59855976765782
49.6000	17.60127559820258
49.8000	17.55529369865364
50.0000	17.53803549856109
50.2000	17.53207561520966
50.4000	17.60246143590113
50.6000	17.73726493347457
50.8000	17.90235339254627
51.0000	18.05721481217933
51.2000	18.17245162687810
51.4000	18.25536150241055
51.6000	18.23631921555824
51.8000	18.18180713214433
52.0000	18.18684749155032
52.2000	18.27919977961518
52.4000	18.42930940024062
52.6000	18.60589851834077
52.8000	18.68084140385647
53.0000	18.60611019835497
53.2000	18.42829660608444
53.4000	18.13461036976297
53.6000	17.81765780049827
53.8000	17.57009616225321
54.0000	17.42421283089651
54.2000	17.38643177153902
54.4000	17.46779146010792
54.6000	17.65684127622990
54.8000	17.94888361166081
55.0000	18.25873639691844
55.2000	18.52782632399382
55.4000	18.76662253942381
55.6000	18.94776309977849
55.8000	19.01338999331707
56.0000	18.97459133435452
56.2000	18.84246108463990
56.4000	18.64165479411445
56.6000	18.38875671422295
56.8000	18.05292077847670
57.0000	17.66669051968823
57.2000	17.30761847071641
57.4000	17.01982824407944
57.6000	16.75670175589146
57.8000	16.65434602548825
58.0000	16.73076172430734
58.2000	16.91648526853855
58.4000	17.09612886546365
58.6000	17.31070449266103
58.8000	17.56758581171831
59.0000	17.88254241871957
59.2000	18.20230721733484
59.4000	18.55794695574122
59.6000	18.87000343721474
59.8000	18.98395570189436
60.0000	18.84003370665852
60.2000	18.53871362825152
60.4000	18.06266450444897
60.6000	17.51807738418037
60.8000	17.12948711846095
61.0000	16.90624980336250
61.2000	16.85237338954617
61.4000	16.94552620691632
61.6000	17.13093962474147
61.8000	17.29584194035355
62.0000	17.43294756016864
62.2000	17.50906642069607
62.4000	17.59159308738638
62.6000	17.74330595145920
62.8000	17.89545571597297
63.0000	18.08781324870831
63.2000	18.38469599782752
63.4000	18.74293292081499
63.6000	19.03942373233263
63.8000	19.32116861486267
64.0000	19.52594405190422
64.2000	19.52511696666736
64.4000	19.29717903896354
64.6000	18.94023916955870
64.8000	18.51681819694332
65.0000	18.01892507260339
65.2000	17.52899331888441
65.4000	17.19774292394715
65.6000	17.03850981803465
65.8000	17.06924118103264
66.0000	17.33515265294267
66.2000	17.75238162068320
66.4000	18.18791748818239
66.6000	18.61614703703381
66.8000	18.91272539946683
67.0000	19.05696640258748
67.2000	18.98107775399403
67.4000	18.75841705812722
67.6000	18.48834311937868
67.8000	18.29964134436972
68.0000	18.22208936872336
68.2000	18.27422041020527
68.4000	18.40703145088518
68.6000	18.53827518253407
68.8000	18.57433735037815
69.0000	18.06389305257684
69.2000	17.89869756635784
69.4000	17.53164358272181
69.6000	17.27614506592358
69.8000	17.13048982555717
70.0000	17.26104617733964
70.2000	17.45303738163130
70.4000	17.96448698360161
70.6000	18.28136021948876
70.8000	18.50389557371003
71.0000	18.90868346887759
71.2000	18.83174611275938
71.4000	18.59412753424250
71.6000	18.34008809506967
71.8000	18.00427043198487
72.0000	17.67020861051641
72.2000	17.47607641736382
72.4000	17.24374477579994
72.6000	16.99953561553677
72.8000	16.89089110688552
73.0000	16.83233146245143
73.2000	16.88286259727219
73.4000	17.11321762332842
73.6000	17.49519506147594
73.8000	17.88997661063111
74.0000	18.22107894241465
74.2000	18.34228116724257
74.4000	18.39301530319032
74.6000	18.38884367832679
74.8000	18.31296931664081
75.0000	18.17586015422621
75.2000	18.08302525625866
75.4000	17.97125997267251
