# Supplementary material for: Polarisation of decayless kink oscillations of solar coronal loops
Source: Nat Commun. 2023 Sep 12;14:5298. doi: 10.1038/s41467-023-41029-8 (PMC10497544; doi:10.1038/s41467-023-41029-8)
Supplement: Supplementary file 5 — Source Data [file 41467_2023_41029_MOESM5_ESM.zip › SourceData/Fig3d/fig3d_slit14.txt]

17.6000	18.95034718277206
17.8000	19.13279743075591
18.0000	19.35200707379341
18.2000	19.64590560106600
18.4000	19.83309765116638
18.6000	19.99030614618700
18.8000	20.11304056101233
19.0000	20.25552899624429
19.2000	20.42074609320472
19.4000	20.40890945087579
19.6000	20.49258076899217
19.8000	20.45143810433871
20.0000	20.38317641666811
20.2000	20.25152047842828
20.4000	20.11022774032889
20.6000	19.83832406692880
20.8000	19.61634216032013
21.0000	19.33938612592161
21.2000	19.05200316588065
21.4000	18.82482023468598
21.6000	18.67154080250620
21.8000	18.60519954029436
22.0000	18.71126727012342
22.2000	18.95026686224696
22.4000	19.33579907674491
22.6000	19.74648455401762
22.8000	20.06586177473169
23.0000	20.18626033128660
23.2000	20.01132045768063
23.4000	19.58188965008299
23.6000	19.22427517656113
23.8000	18.99650138254249
24.0000	18.85071807752642
24.2000	18.87425721675683
24.4000	19.01636601960406
24.6000	19.16976746078213
24.8000	19.29791953889033
25.0000	19.38360310062397
25.2000	19.48863396101277
25.4000	19.55317820486574
25.6000	19.51671651379375
25.8000	19.33157171765018
26.0000	19.22253699001838
26.2000	19.16664344781487
26.4000	19.21930388572800
26.6000	19.28928320391750
26.8000	19.50347296430225
27.0000	19.70404652845142
27.2000	19.78759299377392
27.4000	19.78366622529668
27.6000	19.80289512235009
27.8000	19.72725588444732
28.0000	19.51537178342588
28.2000	19.38007850836284
28.4000	19.38291805934621
28.6000	19.28463518304755
28.8000	19.23996110271150
29.0000	19.25075271981323
29.2000	19.27401086786128
29.4000	19.28121261232508
29.6000	19.39897221363253
29.8000	19.57550561228262
30.0000	19.73119102956064
30.2000	19.77413494019587
30.4000	19.85983320502312
30.6000	19.78214091936295
30.8000	19.51705847549995
31.0000	19.30145794521851
31.2000	19.11243460697823
31.4000	18.73947814718010
31.6000	18.51478684087352
31.8000	18.58447778451285
32.0000	18.68647614587143
32.2000	18.82937692527503
32.4000	19.03637717444883
32.6000	19.28350043969564
32.8000	19.47123603721479
33.0000	19.70749464834713
33.2000	19.91293016232852
33.4000	20.09089931717257
33.6000	20.22629774657114
33.8000	20.32746352830268
34.0000	20.40951507810169
34.2000	20.47558946951423
34.4000	20.61211805042750
34.6000	20.61044612824616
34.8000	20.48322205285297
35.0000	20.23019073807338
35.2000	20.11470791725898
35.4000	19.86339660152079
35.6000	19.69889206402900
35.8000	19.83167423532606
36.0000	20.06442261833272
36.2000	20.14142481782664
36.4000	20.14833275716145
36.6000	20.09372458599201
36.8000	19.65659964545409
37.0000	19.12687306424903
37.2000	18.69015343188448
37.4000	18.39044904177340
37.6000	18.21307204950018
37.8000	18.20915857551591
38.0000	18.40466035784035
38.2000	18.53497968046247
38.4000	18.74093133097243
38.6000	18.95902233432715
38.8000	19.26750778790667
39.0000	19.53184762890310
39.2000	19.91301228929899
39.4000	20.30222584929206
39.6000	20.59864728745082
39.8000	20.65889861002482
40.0000	20.49633738398218
40.2000	20.07722015127530
40.4000	19.59238952557881
40.6000	19.13458969567147
40.8000	18.82008305112655
41.0000	18.68173449175027
41.2000	18.63752182375365
41.4000	18.50490497871767
41.6000	18.44019605285695
41.8000	18.51928446123511
42.0000	18.68140062816656
42.2000	18.94571667269492
42.4000	19.32394146170951
42.6000	19.77379514310695
42.8000	20.14204088908691
43.0000	20.25270511059139
43.2000	20.27861197382948
43.4000	20.16497729093683
43.6000	19.92755133499956
43.8000	19.58667485108611
44.0000	19.39156009213876
44.2000	19.22318577277840
44.4000	19.16620833258506
44.6000	19.10755597718509
44.8000	19.09535456376416
45.0000	19.05973381283255
45.2000	19.06626947384574
45.4000	19.16779255637142
45.6000	19.28879997337029
45.8000	19.48443001572692
46.0000	19.75586282303097
46.2000	19.93158653400857
46.4000	19.98432259659900
46.6000	20.03093113341802
46.8000	19.97468970944725
47.0000	19.85797283039736
47.2000	19.81252296837791
47.4000	19.79807407353232
47.6000	19.79912647672154
47.8000	19.82495843640724
48.0000	19.76017004031852
48.2000	19.62104282559954
48.4000	19.46338173873470
48.6000	19.27765364868237
48.8000	19.14049554657779
49.0000	19.08056214643652
49.2000	19.13597463059469
49.4000	19.18210631372079
49.6000	19.19425219491298
49.8000	19.12656626469155
50.0000	19.08931573032907
50.2000	19.06051798897320
50.4000	19.09779624574958
50.6000	19.23064677311030
50.8000	19.44346268082570
51.0000	19.65803291699547
51.2000	19.79529463365787
51.4000	19.84437615222832
51.6000	19.81883326061983
51.8000	19.75110099482889
52.0000	19.73315667009129
52.2000	19.81052334051348
52.4000	19.95021435469665
52.6000	20.04029730142670
52.8000	20.00729972144098
53.0000	19.83820370473527
53.2000	19.47067387151175
53.4000	19.09725246082398
53.6000	18.90887327720094
53.8000	18.87064964198691
54.0000	18.90280630343187
54.2000	19.15104618478410
54.4000	19.41650388646767
54.6000	19.53818657714630
54.8000	19.73826256398818
55.0000	20.00201996771730
55.2000	20.19954101967695
55.4000	20.39314079188206
55.6000	20.61822505583753
55.8000	20.68263233572801
56.0000	20.55398536339171
56.2000	20.30234855583048
56.4000	20.01608990913977
56.6000	19.69681618205025
56.8000	19.33901973679291
57.0000	19.01799250346422
57.2000	18.77039338352069
57.4000	18.54610579045984
57.6000	18.36930454419268
57.8000	18.29817835324909
58.0000	18.38946197858827
58.2000	18.56655034185524
58.4000	18.75999461736114
58.6000	18.93551217825022
58.8000	19.16568714284895
59.0000	19.42788085320268
59.2000	19.70351578057982
59.4000	20.00179817723635
59.6000	20.29688358120587
59.8000	20.43612868609561
60.0000	20.26129216328361
60.2000	19.96357039765298
60.4000	19.54273371840299
60.6000	19.02309842946789
60.8000	18.62446210573009
61.0000	18.45364205866991
61.2000	18.27878339433908
61.4000	18.19912126064512
61.6000	18.38334897475738
61.8000	18.57818608526227
62.0000	18.70572241278718
62.2000	18.85249219665196
62.4000	19.03541694502779
62.6000	19.09725955959842
62.8000	19.14441769432920
63.0000	19.31833034186916
63.2000	19.66395879061270
63.4000	20.10447801299775
63.6000	20.54743682753091
63.8000	20.96565746979684
64.0000	21.26396376119498
64.2000	21.30784094751128
64.4000	21.06446837063309
64.6000	20.68984352004185
64.8000	20.20861911426292
65.0000	19.64724971456919
65.2000	19.10963490497611
65.4000	18.68240200254027
65.6000	18.41051183980924
65.8000	18.38336090981422
66.0000	18.56793995619770
66.2000	18.99868086209893
66.4000	19.48795662867811
66.6000	19.98245796950615
66.8000	20.32993005303899
67.0000	20.50864090834540
67.2000	20.39925632398776
67.4000	20.18461939941246
67.6000	19.90317691083795
67.8000	19.67051707822810
68.0000	19.59354900840244
68.2000	19.63704785826613
68.4000	19.73625878342327
68.6000	19.86557632239416
68.8000	19.88352007094754
69.0000	19.77940953501644
69.2000	19.72311493189152
69.4000	19.71104962924283
69.6000	19.63470950865220
69.8000	19.58360363004218
70.0000	19.55448996955525
70.2000	19.56368644017322
70.4000	19.66705196675587
70.6000	19.87101241167063
70.8000	20.09289731953429
71.0000	20.05192591208824
71.2000	20.08639211023511
71.4000	19.90378753742134
71.6000	19.54999394634959
71.8000	19.22592841928660
72.0000	19.09536268254704
72.2000	18.82976736426180
72.4000	18.60213754405692
72.6000	18.40278164807983
72.8000	18.23726656844814
73.0000	18.28892923603830
73.2000	18.40560002582466
73.4000	18.67082653714760
73.6000	19.02960275038888
73.8000	19.35412362611557
