# Supplementary material for: Polarisation of decayless kink oscillations of solar coronal loops
Source: Nat Commun. 2023 Sep 12;14:5298. doi: 10.1038/s41467-023-41029-8 (PMC10497544; doi:10.1038/s41467-023-41029-8)
Supplement: Supplementary file 5 — Source Data [file 41467_2023_41029_MOESM5_ESM.zip › SourceData/Fig3d/fig3d_slit15.txt]

22.0000	21.02471804875726
22.2000	21.10533195289143
22.4000	21.36692306992190
22.6000	21.63560041648863
22.8000	21.86297829353668
23.0000	21.93967775683597
23.2000	21.63557250282341
23.4000	21.17995213518885
23.6000	20.74578790736037
23.8000	20.41758095315105
24.0000	20.22434191469872
24.2000	20.33321545877187
24.4000	20.42879610404573
24.6000	20.60073161553641
24.8000	20.81416065375559
25.0000	20.99075779870399
25.2000	21.11514289241183
25.4000	21.23771647697436
25.6000	21.21941782358837
25.8000	21.00583531500244
26.0000	20.81871332091593
26.2000	20.81784220979327
26.4000	20.77636957527316
26.6000	20.78155918716516
26.8000	20.96967960892886
27.0000	21.10880873474401
27.2000	21.11431888339361
27.4000	21.08834910353378
27.6000	21.04175908940172
27.8000	20.91105655869337
28.0000	20.68175812200544
28.2000	20.58539212960699
28.4000	20.68969546371386
28.6000	20.73955432042875
28.8000	20.85594546029733
29.0000	21.03599953697700
29.2000	21.08152107288503
29.4000	21.06598980194061
29.6000	21.16416609756667
29.8000	21.21957538583364
30.0000	21.27786004374879
30.2000	21.32540760611616
30.4000	21.32259024749379
30.6000	21.13583203811396
30.8000	20.83434619470457
31.0000	20.53861262898102
31.2000	20.29669903569402
31.4000	19.99122282149020
31.6000	19.92591191413020
31.8000	20.09969376611189
32.0000	20.32805761513190
32.2000	20.59245011221689
32.4000	20.85948452904072
32.6000	20.99044051565777
32.8000	21.02812397839343
33.0000	21.12330781016671
33.2000	21.16953504737049
33.4000	21.22892516511257
33.6000	21.34952276094903
33.8000	21.53370382255921
34.0000	21.77273984640708
34.2000	22.09930431541411
34.4000	22.34603580217497
34.6000	22.38242743388270
34.8000	22.29249904266952
35.0000	22.13156537271136
35.2000	21.84761420174595
35.4000	21.53810461385787
35.6000	21.46053952066142
35.8000	21.55729523682199
36.0000	21.58888354823162
36.2000	21.51779920688734
36.4000	21.44422502372230
36.6000	21.22932991676979
36.8000	20.74694650841633
37.0000	20.20418802013370
37.2000	19.81651207252906
37.4000	19.58020390493071
37.6000	19.50105774328355
37.8000	19.58335838400543
38.0000	19.84161892408846
38.2000	20.11996706401933
38.4000	20.45811732574645
38.6000	20.75428687365263
38.8000	21.16346047901321
39.0000	21.53864187741222
39.2000	21.82600305005052
39.4000	21.99449782912946
39.6000	22.03430856920657
39.8000	21.80504241697612
40.0000	21.43463920107954
40.2000	21.03627590322102
40.4000	20.65036437961564
40.6000	20.36583326850817
40.8000	20.21589913416489
41.0000	20.20721902608707
41.2000	20.18601021232543
41.4000	20.12465237026401
41.6000	20.17569942048977
41.8000	20.33459601795289
42.0000	20.52179648116415
42.2000	20.83758133566791
42.4000	21.20413796832172
42.6000	21.59199454649854
42.8000	21.95872154101449
43.0000	22.05999325935562
43.2000	22.04444471963649
43.4000	21.92172333332740
43.6000	21.56005780721032
43.8000	21.08690636042159
44.0000	20.74207037611120
44.2000	20.46608825569245
44.4000	20.38687600709484
44.6000	20.33697335309544
44.8000	20.32016709181559
45.0000	20.33592912809162
45.2000	20.35403230580137
45.4000	20.42313189352402
45.6000	20.64441177154258
45.8000	20.95809976844190
46.0000	21.26982150511740
46.2000	21.53401455603710
46.4000	21.64821215853384
46.6000	21.67061552588251
46.8000	21.55639046383044
47.0000	21.43186221284941
47.2000	21.39184355215200
47.4000	21.36669398094655
47.6000	21.36537401488034
47.8000	21.45926473816122
48.0000	21.49832849844956
48.2000	21.39442112184789
48.4000	21.24067355525871
48.6000	21.04899309426467
48.8000	20.77035119135600
49.0000	20.57423192282810
49.2000	20.52929019406738
49.4000	20.50731060907546
49.6000	20.44067799149867
49.8000	20.39576967666032
50.0000	20.33784847054695
50.2000	20.24215857804020
50.4000	20.26611027994896
50.6000	20.59417390947669
50.8000	20.83042930728032
51.0000	21.07530557727365
51.2000	21.31392843932964
51.4000	21.34771063084550
51.6000	21.02070716156707
51.8000	21.02977653511820
52.0000	21.07065330688855
52.2000	21.04569766046858
52.4000	21.24254267028154
52.6000	21.36733827653119
52.8000	21.20987211891910
53.0000	21.07362911241849
53.2000	20.86631343012341
53.4000	20.61267836872470
53.6000	20.53681862367175
53.8000	20.57345233276945
54.0000	20.53883957009557
54.2000	20.73365470927890
54.4000	20.87677567980329
54.6000	21.06982727447281
54.8000	21.31239953801128
55.0000	21.62337672837258
55.2000	21.84636042301245
55.4000	22.10414609813468
55.6000	22.33803767296494
55.8000	22.40487369172983
56.0000	22.31636717280215
56.2000	22.11428250172477
56.4000	21.87617972425491
56.6000	21.58710487833615
56.8000	21.21787211905113
57.0000	20.84426765851380
57.2000	20.53894564429453
57.4000	20.21249172016249
57.6000	19.94966514535529
57.8000	19.83743216551571
58.0000	19.86796462931039
58.2000	19.99654195004881
58.4000	20.16598056569782
58.6000	20.29390468202686
58.8000	20.49960172650886
59.0000	20.72853817367475
59.2000	20.94228554301393
59.4000	21.15466937754216
59.6000	21.41752160304510
59.8000	21.56966614421718
60.0000	21.51897155865175
60.2000	21.34958305465495
60.4000	21.07047643099080
60.6000	20.68216024532060
60.8000	20.35087679946085
61.0000	20.20227667485189
61.2000	20.03284806404379
61.4000	19.96999567706525
61.6000	20.16323124350955
61.8000	20.36036519749542
62.0000	20.45468253068782
62.2000	20.54779829044269
62.4000	20.61724112101731
62.6000	20.53956897719028
62.8000	20.49069231769244
63.0000	20.53591771698282
63.2000	20.80257779602706
63.4000	21.21345377812930
63.6000	21.67127310781864
63.8000	22.08416803905737
64.0000	22.39297599117412
64.2000	22.47654589939748
64.4000	22.26704881848836
64.6000	21.88601546196390
64.8000	21.47240242565977
65.0000	21.05771122704123
65.2000	20.63744193648320
65.4000	20.28638000657812
65.6000	20.09684995116939
65.8000	20.09149364168726
66.0000	20.27138814751199
66.2000	20.71352928059396
66.4000	21.27093887732742
66.6000	21.74853807451404
66.8000	21.99574013033514
67.0000	22.04084045505673
67.2000	21.87658344748747
67.4000	21.63721840458518
67.6000	21.39946274551316
67.8000	21.27394879197288
68.0000	21.24877076329244
68.2000	21.25244175832242
68.4000	21.26743867522299
68.6000	21.30217933941202
68.8000	21.31964282378134
69.0000	21.30345500019710
69.2000	21.25810757152389
69.4000	21.18188730692278
69.6000	21.20393285883371
69.8000	21.16216047859135
70.0000	21.12989088947134
70.2000	21.21114223129754
70.4000	21.44336315746957
70.6000	21.62915530300591
70.8000	21.83486555315150
71.0000	21.58181625717904
71.2000	21.35536033222219
71.4000	20.95256977944286
71.6000	20.43005492538961
71.8000	20.01373303206453
72.0000	19.99825447539472
72.2000	19.79460248793915
72.4000	19.63430252289246
72.6000	19.54973207464339
72.8000	19.56615482126690
73.0000	19.57494247748441
73.2000	19.97920424199463
73.4000	20.47362621829000
73.6000	20.97962043437158
73.8000	21.30429522544061
74.0000	21.72170341909995
74.2000	21.86071652233919
74.4000	21.99034284051811
74.6000	21.99884775125702
74.8000	21.90719824647771
75.0000	21.68602384343899
75.2000	21.40163620670076
75.4000	21.08446930242863
75.6000	20.78723704658882
75.8000	20.56443357516495
76.0000	20.54878309784530
76.2000	20.57819053310706
76.4000	20.60472162918017
