# Supplementary material for: Polarisation of decayless kink oscillations of solar coronal loops
Source: Nat Commun. 2023 Sep 12;14:5298. doi: 10.1038/s41467-023-41029-8 (PMC10497544; doi:10.1038/s41467-023-41029-8)
Supplement: Supplementary file 5 — Source Data [file 41467_2023_41029_MOESM5_ESM.zip › SourceData/Fig3d/fig3d_slit16.txt]

22.0000	22.41133026031405
22.2000	22.48685160926952
22.4000	22.70777878704413
22.6000	22.95406419178008
22.8000	23.25329539657501
23.0000	23.45967946048031
23.2000	23.46389992961373
23.4000	23.24915543318058
23.6000	22.91073878005903
23.8000	22.47052273715921
24.0000	22.16457928104659
24.2000	21.93692848071159
24.4000	21.76616753852687
24.6000	21.83849485455277
24.8000	22.10107010387546
25.0000	22.30765310748442
25.2000	22.42723200520321
25.4000	22.62924086466338
25.6000	22.72426720791181
25.8000	22.64340505118846
26.0000	22.53427050042406
26.2000	22.66755917784952
26.4000	22.71466924974929
26.6000	22.73230672672321
26.8000	22.82491122147475
27.0000	22.96280244852646
27.2000	22.93179597102146
27.4000	22.63034018629791
27.6000	22.35089183403937
27.8000	22.05788437244030
28.0000	21.77061689299542
28.2000	21.55561075452875
28.4000	21.75536553135111
28.6000	21.92004510538063
28.8000	22.06870586002924
29.0000	22.17469742856801
29.2000	22.18364677334527
29.4000	22.06815784892331
29.6000	22.02043111511189
29.8000	22.13383738714310
30.0000	22.32076350731391
30.2000	22.53617311801496
30.4000	22.70682098222626
30.6000	22.75655896396221
30.8000	22.50336797259810
31.0000	22.12661095852628
31.2000	21.82695516043366
31.4000	21.61441614344148
31.6000	21.56822500634539
31.8000	21.80132136422950
32.0000	22.21047080616424
32.2000	22.67461418498469
32.4000	22.99258931425157
32.6000	23.08157337641279
32.8000	23.13195378118865
33.0000	23.08367653989772
33.2000	22.88920950120911
33.4000	22.82797662548890
33.6000	22.90422774343616
33.8000	22.93815032674114
34.0000	23.12622346760229
34.2000	23.40373173686050
34.4000	23.62511881115632
34.6000	23.69032358832069
34.8000	23.71127500206783
35.0000	23.59511476113139
35.2000	23.42882107548648
35.4000	23.23137905921548
35.6000	23.27117003319153
35.8000	23.31604156570693
36.0000	23.24179751714630
36.2000	23.08370589109819
36.4000	22.86189346730284
36.6000	22.41848955153917
36.8000	21.83716525155185
37.0000	21.29206059346238
37.2000	20.85728204165316
37.4000	20.60447025074540
37.6000	20.41763146509462
37.8000	20.46348912592929
38.0000	20.71740298213659
38.2000	21.33770808635609
38.4000	22.07608194396093
38.6000	22.82014865056640
38.8000	23.49665702985572
39.0000	24.05572048749685
39.2000	24.20531494197208
39.4000	24.09429429942808
39.6000	23.71929873491316
39.8000	23.30865766904299
40.0000	22.82731021189747
40.2000	22.29215089229951
40.4000	21.78343111680713
40.6000	21.57041706281637
40.8000	21.44851404897420
41.0000	21.42211006697501
41.2000	21.45852009677165
41.4000	21.55615707136458
41.6000	21.75581173810298
41.8000	21.98923551002542
42.0000	22.21086279471859
42.2000	22.49047877510311
42.4000	22.75186321277311
42.6000	23.10247116382243
42.8000	23.36072948214299
43.0000	23.58112081633725
43.2000	23.72005062504371
43.4000	23.74847707271124
43.6000	23.46567000368844
43.8000	23.05926220379507
44.0000	22.62472988342276
44.2000	22.16260362957997
44.4000	21.86636231660506
44.6000	21.66912759868706
44.8000	21.64808235890171
45.0000	21.68150905018448
45.2000	21.77324357691808
45.4000	21.96792584856575
45.6000	22.21171991414833
45.8000	22.46441282763394
46.0000	22.71215597940302
46.2000	22.96549748177118
46.4000	23.07880792530145
46.6000	23.13846528114174
46.8000	23.09043606528091
47.0000	23.00416979955055
47.2000	22.97138016835609
47.4000	22.91345131004449
47.6000	22.89280531014873
47.8000	22.96993343318897
48.0000	23.03828206202024
48.2000	23.01349558720415
48.4000	22.94635239485759
48.6000	22.80959449726928
48.8000	22.48811295911528
49.0000	22.18190869845596
49.2000	21.93184704130548
49.4000	21.71187956520869
49.6000	21.56386487606782
49.8000	21.59326323147114
50.0000	21.64387103847266
50.2000	21.60278021933422
50.4000	21.62861492939496
50.6000	21.78324924168670
50.8000	21.91496584303212
51.0000	22.04197005293734
51.2000	22.21785991530484
51.4000	22.35805690780220
51.6000	22.37945778385924
51.8000	22.41071672492397
52.0000	22.51743630006183
52.2000	22.72192615872052
52.4000	22.88591255818826
52.6000	23.05934347779468
52.8000	23.18134850619897
53.0000	23.12965395557402
53.2000	22.84981077989592
53.4000	22.55154012093250
53.6000	22.20943720417386
53.8000	21.86353067743022
54.0000	21.65020802935248
54.2000	21.66920806295661
54.4000	21.83039515500806
54.6000	22.08118033902774
54.8000	22.60054128520233
55.0000	23.07109257233493
55.2000	23.47258225316081
55.4000	23.85123618980744
55.6000	24.19708302029712
55.8000	24.22323837747165
56.0000	24.14148824140274
56.2000	23.98718788733824
56.4000	23.77334908753632
56.6000	23.46327557995540
56.8000	23.02024394679387
57.0000	22.57965255449507
57.2000	22.16910961360152
57.4000	21.73476257409651
57.6000	21.36712705930433
57.8000	21.24858892509787
58.0000	21.27499401428590
58.2000	21.39525023965462
58.4000	21.58047873939642
58.6000	21.77899930595431
58.8000	22.00606279252016
59.0000	22.27406024178742
59.2000	22.55549722187588
59.4000	22.79621323231128
59.6000	22.97912787647854
59.8000	23.07202124416837
60.0000	23.02129891143819
60.2000	22.77576903137404
60.4000	22.42927043318852
60.6000	22.08200791002267
60.8000	21.73577923484551
61.0000	21.47001592573028
61.2000	21.33106854954426
61.4000	21.29812975947344
61.6000	21.40844003094935
61.8000	21.58062847729659
62.0000	21.74002438275721
62.2000	21.83656927244780
62.4000	21.98107783493500
62.6000	22.12054040720043
62.8000	22.19933041012593
63.0000	22.28665104696174
63.2000	22.53645407194828
63.4000	22.82824649968089
63.6000	23.11187483635983
63.8000	23.43593348306394
64.0000	23.71465404181428
64.2000	23.81985830070823
64.4000	23.71824575622631
64.6000	23.42869372128721
64.8000	23.09802091567773
65.0000	22.75823991580469
65.2000	22.40417256340465
65.4000	22.08304892487605
65.6000	21.91668928979324
65.8000	21.94960371020445
66.0000	22.17830559655336
66.2000	22.55769967882842
66.4000	23.03719471018990
66.6000	23.42455236183817
66.8000	23.56874565567219
67.0000	23.48571671769895
67.2000	23.26426531235225
67.4000	23.00894722418117
67.6000	22.78982767529148
67.8000	22.66832101758618
68.0000	22.62238421908114
68.2000	22.67292193035870
68.4000	22.70629198615952
68.6000	22.69258932070654
68.8000	22.71492337416124
69.0000	22.71576861283340
69.2000	22.69556586969567
69.4000	22.68304801877587
69.6000	22.67710836822687
69.8000	22.56784963294459
70.0000	22.39334864012671
70.2000	22.38956860261744
70.4000	22.47392546843448
70.6000	22.64898939833772
70.8000	22.88190334641329
71.0000	23.15873034441586
71.2000	23.02903152212188
71.4000	22.92098881173522
71.6000	22.62151452841548
71.8000	22.31761669686654
72.0000	22.01273114259347
72.2000	21.82660815610669
72.4000	21.54706622645569
72.6000	21.39359576361463
72.8000	21.31004754693584
73.0000	21.42687806490206
73.2000	21.56138832347349
73.4000	21.66302830865110
73.6000	21.84474329092526
73.8000	22.04998258975902
74.0000	22.08594258557095
74.2000	22.21544155492713
74.4000	22.38147319103829
74.6000	22.54675270061242
74.8000	22.61938740259816
75.0000	22.59991658343268
75.2000	22.47857812827741
75.4000	22.62423850135341
75.6000	22.64266842113237
75.8000	22.59876231657212
76.0000	22.66123841117387
76.2000	22.81201590374156
76.4000	22.68470397259662
