# Supplementary material for: Polarisation of decayless kink oscillations of solar coronal loops
Source: Nat Commun. 2023 Sep 12;14:5298. doi: 10.1038/s41467-023-41029-8 (PMC10497544; doi:10.1038/s41467-023-41029-8)
Supplement: Supplementary file 5 — Source Data [file 41467_2023_41029_MOESM5_ESM.zip › SourceData/Fig3d/fig3d_slit17.txt]

24.4000	23.06349823106723
24.6000	23.32871762048391
24.8000	23.77096810548196
25.0000	24.20726169320343
25.2000	24.11694471196207
25.4000	24.34886714930218
25.6000	24.52228887230272
25.8000	24.62944056038467
26.0000	24.72638765502172
26.2000	24.75408372603021
26.4000	24.79825072722507
26.6000	24.78183682139687
26.8000	24.67912976330406
27.0000	24.74554502699992
27.2000	24.62723503146811
27.4000	24.40884721505653
27.6000	24.15760713679789
27.8000	23.90988650307376
28.0000	23.47729137333870
28.2000	23.37199171630395
28.4000	23.45226073717209
28.6000	23.68538781836117
28.8000	23.87297270336621
29.0000	24.09740275662306
29.2000	23.93487417590568
29.4000	23.79010489024735
29.6000	23.60253349788426
29.8000	23.48195335976120
30.0000	23.36203840692111
30.2000	23.50446921531182
30.4000	23.60213252382728
30.6000	23.62516431173616
30.8000	23.63227723940747
31.0000	23.63150121393149
31.2000	23.71164575919781
31.4000	23.87538421819220
31.6000	24.14513731699351
31.8000	24.41376873355803
32.0000	24.67832177415983
32.2000	24.90019609463109
32.4000	24.94087683651167
32.6000	24.79295403750820
32.8000	24.60306204130092
33.0000	24.36181118067725
33.2000	24.08180086590017
33.4000	23.90539332708678
33.6000	23.85500738248532
33.8000	23.83993135740952
34.0000	23.96234257182803
34.2000	24.15649903534364
34.4000	24.36063157116374
34.6000	24.54755356732906
34.8000	24.70381424326943
35.0000	24.85045032692217
35.2000	24.88865349309704
35.4000	24.81193499038390
35.6000	24.76731161274553
35.8000	24.70102296992992
36.0000	24.48714315428639
36.2000	24.29520962984268
36.4000	24.05737437105298
36.6000	23.57440160565683
36.8000	23.01813887831932
37.0000	22.55445705184696
37.2000	22.25392642143486
37.4000	22.15220972418527
37.6000	22.12781727094577
37.8000	22.44903546479733
38.0000	23.00171181263904
38.2000	23.55128779644504
38.4000	24.06793377608490
38.6000	24.68155540848764
38.8000	25.11531387725859
39.0000	25.26990912721362
39.2000	25.23079574739759
39.4000	25.04626225521032
39.6000	24.80817482107348
39.8000	24.46880781351723
40.0000	24.14765727779759
40.2000	23.81362034778165
40.4000	23.56424726860012
40.6000	23.39469105234246
40.8000	23.27783470400668
41.0000	23.22272562517410
41.2000	23.19569225249487
41.4000	23.15764048900667
41.6000	23.22630400431514
41.8000	23.36609610265969
42.0000	23.52827802568290
42.2000	23.76826183035604
42.4000	24.16433825840653
42.6000	24.47060746681130
42.8000	24.78871635793832
43.0000	25.06589329996437
43.2000	25.21946477234718
43.4000	25.17110414949995
43.6000	25.04239195138476
43.8000	24.72258082406178
44.0000	24.33346194915225
44.2000	24.01146018735347
44.4000	23.71257033520276
44.6000	23.47104258185772
44.8000	23.40194537492683
45.0000	23.36699264994922
45.2000	23.36756672413594
45.4000	23.53935180099449
45.6000	23.71439803848535
45.8000	23.88686441084237
46.0000	24.13772037872916
46.2000	24.33117468815442
46.4000	24.37194007568129
46.6000	24.43331162141961
46.8000	24.38945374097282
47.0000	24.28879021010907
47.2000	24.25860322108805
47.4000	24.24876106428043
47.6000	24.28142438344531
47.8000	24.39653776783134
48.0000	24.45334904754642
48.2000	24.45791262764398
48.4000	24.46160003851508
48.6000	24.25783230641820
48.8000	23.88118581776098
49.0000	23.52740381750324
49.2000	23.26167758577651
49.4000	23.00856288304859
49.6000	22.92025684726967
49.8000	23.02331055724925
50.0000	23.16530451567573
50.2000	23.19689312348887
50.4000	23.26149173664365
50.6000	23.42597451039011
50.8000	23.53718693240219
51.0000	23.56320414509304
51.2000	23.68154870486776
51.4000	23.76873263574283
51.6000	23.77537525926132
51.8000	23.78934598624976
52.0000	23.90432469476616
52.2000	24.09824915370134
52.4000	24.34108922598718
52.6000	24.59873731978526
52.8000	24.83267940315745
53.0000	24.93307959831109
53.2000	24.72501293223003
53.4000	24.38411964752701
53.6000	23.96232176499206
53.8000	23.54143822550004
54.0000	23.23803986172638
54.2000	23.20472766323229
54.4000	23.34239105557745
54.6000	23.55338417105001
54.8000	23.87807602231415
55.0000	24.29318919817292
55.2000	24.68667949341572
55.4000	25.06561551082650
55.6000	25.43792199433345
55.8000	25.65816386006874
56.0000	25.64199892831674
56.2000	25.50016505118911
56.4000	25.26675561684599
56.6000	24.94638971050977
56.8000	24.51018811312326
57.0000	24.07869893938124
57.2000	23.66547980193564
57.4000	23.22986665661958
57.6000	22.78474710768762
57.8000	22.60519956226332
58.0000	22.60521637949770
58.2000	22.69310307659024
58.4000	22.86623890883212
58.6000	23.18264635226131
58.8000	23.45957126798588
59.0000	23.76054659105902
59.2000	24.09683778896443
59.4000	24.42174909596097
59.6000	24.56792050372513
59.8000	24.62367244263852
60.0000	24.53689594952614
60.2000	24.23690605767495
60.4000	23.79124031966960
60.6000	23.41870145089123
60.8000	23.06279298951482
61.0000	22.81892037622717
61.2000	22.70193950025871
61.4000	22.72701486428313
61.6000	22.85320960484299
61.8000	23.00531948406757
62.0000	23.09733081317451
62.2000	23.19630995481230
62.4000	23.35663657964742
62.6000	23.61517967754888
62.8000	23.84623341274149
63.0000	24.08817666274552
63.2000	24.41375982989712
63.4000	24.71349490850365
63.6000	24.90759046409209
63.8000	25.14888504662785
64.0000	25.34325214780308
64.2000	25.38410396759873
64.4000	25.28240284898397
64.6000	25.04396995568368
64.8000	24.60373662013086
65.0000	24.31640792815858
65.2000	24.01397692524441
65.4000	23.71481190537529
65.6000	23.53239653409334
65.8000	23.68335250948537
66.0000	23.88688285086411
66.2000	24.18386803464396
66.4000	24.61547901910367
66.6000	24.98093732122814
66.8000	25.12327300780808
67.0000	25.02291228951562
67.2000	24.81576874711857
67.4000	24.46597479881396
67.6000	24.15474767956271
67.8000	23.92266068744303
68.0000	23.78528201132437
68.2000	23.80906177312856
68.4000	23.94545798829212
68.6000	23.99078669278002
68.8000	24.04187337987784
69.0000	24.04575323606658
69.2000	23.92633247052190
69.4000	23.79410161801991
69.6000	23.75296446367610
69.8000	23.71993344498412
70.0000	23.83757784169324
70.2000	24.06872494169367
70.4000	24.28725994107073
70.6000	24.52662160570838
70.8000	24.68611810700390
71.0000	24.74823442568469
71.2000	24.70701122835272
71.4000	24.60854036159656
71.6000	24.42772471483238
71.8000	24.23983861659750
72.0000	23.93731036080393
72.2000	23.57839805957670
72.4000	23.10736278007915
72.6000	22.72886123166639
72.8000	22.39319782844870
73.0000	22.30513176033673
73.2000	22.43990780762442
73.4000	22.78488198110195
73.6000	23.17687190678311
73.8000	23.64318785892143
74.0000	23.94736278340819
74.2000	24.05843780319631
74.4000	24.16535539886731
74.6000	24.19114165471636
74.8000	24.12123836868341
75.0000	24.03008514664922
75.2000	23.91426042318115
75.4000	24.00314549022604
75.6000	24.08274300198961
75.8000	24.19044292359272
