# Supplementary material for: Polarisation of decayless kink oscillations of solar coronal loops
Source: Nat Commun. 2023 Sep 12;14:5298. doi: 10.1038/s41467-023-41029-8 (PMC10497544; doi:10.1038/s41467-023-41029-8)
Supplement: Supplementary file 5 — Source Data [file 41467_2023_41029_MOESM5_ESM.zip › SourceData/Fig3d/fig3d_slit18.txt]

24.4000	24.16427448129240
24.6000	24.12489637470319
24.8000	24.57677830821880
25.0000	25.05152001747543
25.2000	25.55883037378075
25.4000	26.08646121495023
25.6000	26.42632419269945
25.8000	26.39043180062090
26.0000	26.35824449462563
26.2000	26.31060394040631
26.4000	26.39685171169894
26.6000	26.49369101599459
26.8000	26.46578091864637
27.0000	26.41086913954618
27.2000	26.37376372832464
27.4000	26.16490331952474
27.6000	25.94876398044349
27.8000	25.75328600305249
28.0000	25.64990125665547
28.2000	25.61392120333244
28.4000	25.60766870158093
28.6000	25.57332321607661
28.8000	25.47859938399135
29.0000	25.24416454003695
29.2000	24.99149423301504
29.4000	24.78997515934216
29.6000	24.64106876089161
29.8000	24.58039287546028
30.0000	24.63992895796765
30.2000	24.81286803951023
30.4000	24.99562158259679
30.6000	25.15910091888161
30.8000	25.27916125851084
31.0000	25.37233569235286
31.2000	25.43227837733693
31.4000	25.51642275758351
31.6000	25.68736363840225
31.8000	25.87002342807433
32.0000	26.01331926859470
32.2000	26.12519372924501
32.4000	26.11695591259576
32.6000	25.95726150803194
32.8000	25.82047834413690
33.0000	25.70463652463461
33.2000	25.60105232548701
33.4000	25.57543120074647
33.6000	25.59298499933715
33.8000	25.58773696163130
34.0000	25.63550598799847
34.2000	25.76099855152395
34.4000	25.91692040117624
34.6000	26.07596446190718
34.8000	26.26630709154745
35.0000	26.47757456912722
35.2000	26.53980512699784
35.4000	26.49073755861443
35.6000	26.45030854945540
35.8000	26.35377373258844
36.0000	26.11790964371016
36.2000	25.82813693830328
36.4000	25.39299627338258
36.6000	24.86716951881393
36.8000	24.38654531305472
37.0000	24.03511889226677
37.2000	23.83965553765096
37.4000	23.87295485688804
37.6000	23.91829932943852
37.8000	24.05896332989341
38.0000	24.29581251859105
38.2000	24.53075887719263
38.4000	24.68970810100422
38.6000	25.20615571928601
38.8000	25.62372318746478
39.0000	25.77836272238996
39.2000	25.78245209764750
39.4000	25.91273354053009
39.6000	25.79146094960757
39.8000	25.60344100164339
40.0000	25.49060602826607
40.2000	25.46970074449840
40.4000	25.32111742454084
40.6000	25.18417961869129
40.8000	25.00007522050543
41.0000	24.90949936170700
41.2000	24.82974699202428
41.4000	24.75681424871903
41.6000	24.84595665904063
41.8000	25.11957379190124
42.0000	25.46403906632565
42.2000	25.78848935937338
42.4000	26.28714856267830
42.6000	26.70053618328421
42.8000	26.98984201809008
43.0000	27.15724626386165
43.2000	27.20760352736148
43.4000	27.02268601887830
43.6000	26.65363387197934
43.8000	26.24718763606054
44.0000	25.78172631471948
44.2000	25.39813999644959
44.4000	25.04134786065814
44.6000	24.78607046109018
44.8000	24.69917194769998
45.0000	24.66414435714885
45.2000	24.66437759915112
45.4000	24.87718783838790
45.6000	25.15736944587221
45.8000	25.37644066910457
46.0000	25.60662940334434
46.2000	25.82155088965002
46.4000	25.88511511680804
46.6000	25.88558711803917
46.8000	25.81236886132547
47.0000	25.73199709045460
47.2000	25.71168398699151
47.4000	25.72872713927893
47.6000	25.76379227297748
47.8000	25.87755281814382
48.0000	25.85139702713157
48.2000	25.76616284482805
48.4000	25.63190554630462
48.6000	25.43316037553714
48.8000	25.08600017736634
49.0000	24.82581373495761
49.2000	24.58972222095192
49.4000	24.38715121771301
49.6000	24.21747162714435
49.8000	24.21575377640364
50.0000	24.29375397078176
50.2000	24.39776267858975
50.4000	24.51165730998377
50.6000	24.74738920782407
50.8000	24.99026073327124
51.0000	25.19160584717936
51.2000	25.39685987792180
51.4000	25.61844483628425
51.6000	25.71580338947152
51.8000	25.79082204836638
52.0000	25.94296131850752
52.2000	26.12617081090414
52.4000	26.29197593721751
52.6000	26.51037873110396
52.8000	26.64698343107845
53.0000	26.55737065652765
53.2000	26.23349410902842
53.4000	25.88699404964420
53.6000	25.45641089205793
53.8000	25.02229505570534
54.0000	24.69715937476672
54.2000	24.57687609696313
54.4000	24.52551215027361
54.6000	24.59521418373773
54.8000	24.81683020290139
55.0000	25.26062440067036
55.2000	25.82391026263051
55.4000	26.37711931972256
55.6000	26.86205158819995
55.8000	27.23244563567073
56.0000	27.31993700871946
56.2000	27.20022240217299
56.4000	26.94671042132852
56.6000	26.56346297119305
56.8000	26.08332786761867
57.0000	25.51904417008367
57.2000	24.97351300280817
57.4000	24.45649856669166
57.6000	24.02155806161342
57.8000	23.76731089588154
58.0000	23.74226848107499
58.2000	23.78422172939365
58.4000	23.90276872359371
58.6000	24.16049241798529
58.8000	24.45704318065054
59.0000	24.80218643101658
59.2000	25.13389903735229
59.4000	25.53888132647192
59.6000	25.79878120868806
59.8000	25.87151600362428
60.0000	25.80447018180896
60.2000	25.61519536396811
60.4000	25.26872922427845
60.6000	24.93332472934792
60.8000	24.78413704294812
61.0000	24.75804116405791
61.2000	24.85737162346525
61.4000	25.00166570091431
61.6000	25.17822551015955
61.8000	25.23882079551370
62.0000	25.23346372574559
62.2000	25.15817672629174
62.4000	25.14777497364344
62.6000	25.23390222917594
62.8000	25.34030870969171
63.0000	25.47122835291693
63.2000	25.74909310931261
63.4000	26.07961175130618
63.6000	26.31623851549431
63.8000	26.59110953776859
64.0000	26.79093832827760
64.2000	26.81876351555033
64.4000	26.66479870664561
64.6000	26.42822476139056
64.8000	26.05618439275804
65.0000	25.67391007762431
65.2000	25.32212683542026
65.4000	25.04644858032771
65.6000	24.94910777146385
65.8000	25.11262913489574
66.0000	25.47991945065702
66.2000	25.87500961501490
66.4000	26.29851598047227
66.6000	26.62926847773712
66.8000	26.72693335214427
67.0000	26.55120521616692
67.2000	26.25829241896387
67.4000	25.87912117541838
67.6000	25.52610669350558
67.8000	25.24308080439446
68.0000	25.10104965666110
68.2000	25.15091958674928
68.4000	25.33940281477167
68.6000	25.45047918543345
68.8000	25.53563139969147
69.0000	25.57645463023309
69.2000	25.44591957601110
69.4000	25.23622950725732
69.6000	25.10927679033136
69.8000	25.11594631479395
70.0000	25.28328764517629
70.2000	25.56090476601349
70.4000	25.85961236122026
70.6000	26.10929129611473
70.8000	26.20566278277206
71.0000	26.15580456164614
71.2000	26.05363069993622
71.4000	25.88260257200921
71.6000	25.67775089760998
71.8000	25.47574549688064
72.0000	25.18690260825058
72.2000	24.77694469451705
72.4000	24.27518490170390
72.6000	23.98917776806353
72.8000	23.73004837035332
73.0000	23.73988667349843
73.2000	24.03719962086111
73.4000	24.67696171606699
73.6000	25.27851154413651
73.8000	25.90857783221206
74.0000	26.40275699303693
74.2000	26.90048477447112
74.4000	26.83109058826394
74.6000	26.70193145897208
74.8000	26.52178418630034
75.0000	26.25659487479398
75.2000	25.77610423515636
75.4000	25.43967342018757
75.6000	25.03119111099501
75.8000	24.67273733009812
