# Supplementary material for: Polarisation of decayless kink oscillations of solar coronal loops
Source: Nat Commun. 2023 Sep 12;14:5298. doi: 10.1038/s41467-023-41029-8 (PMC10497544; doi:10.1038/s41467-023-41029-8)
Supplement: Supplementary file 5 — Source Data [file 41467_2023_41029_MOESM5_ESM.zip › SourceData/Fig3d/fig3d_slit19.txt]

24.4000	26.45337583472464
24.6000	26.35621957581071
24.8000	26.28087823051159
25.0000	26.24911067156703
25.2000	26.27734647712272
25.4000	26.42282408928094
25.6000	26.41839245839188
25.8000	26.62315248343368
26.0000	26.95568232856224
26.2000	27.31956838593584
26.4000	27.54208621994004
26.6000	28.03269523653002
26.8000	28.29342812696525
27.0000	28.38159641989152
27.2000	28.27259533172600
27.4000	28.13557719160024
27.6000	27.86906133440667
27.8000	27.48326584839205
28.0000	27.13290023417565
28.2000	26.90061724597701
28.4000	26.68633100878596
28.6000	26.42468962984080
28.8000	26.26393025377045
29.0000	26.04685051182556
29.2000	25.86739290692069
29.4000	25.87329149169630
29.6000	26.01442571714937
29.8000	26.19392120142129
30.0000	26.44906756505727
30.2000	26.72434584870716
30.4000	26.89057354692527
30.6000	27.03259219005474
30.8000	27.16226543204280
31.0000	27.28593332106652
31.2000	27.37602271229800
31.4000	27.48653275580427
31.6000	27.54466839070226
31.8000	27.52740219964660
32.0000	27.46718232776340
32.2000	27.44313209876092
32.4000	27.42663630838969
32.6000	27.37872337474341
32.8000	27.33517621385141
33.0000	27.29377427697169
33.2000	27.19936902112431
33.4000	27.05214296868851
33.6000	26.93831310717901
33.8000	26.95647226380085
34.0000	27.01739656310920
34.2000	27.14395201320922
34.4000	27.35239202974771
34.6000	27.58950684729122
34.8000	27.82513716872047
35.0000	28.05073033491516
35.2000	28.14676259621166
35.4000	28.22388679519963
35.6000	28.26815882694176
35.8000	28.15852273055762
36.0000	27.95212788395786
36.2000	27.61174577297906
36.4000	27.08572986880379
36.6000	26.47122134316893
36.8000	25.94004443179783
37.0000	25.55483143700778
37.2000	25.35810958787192
37.4000	25.28016011656294
37.6000	25.25322861569500
37.8000	25.28246059715539
38.0000	25.35813041783674
38.2000	25.48615213424733
38.4000	25.91935437693881
38.6000	26.50089783457835
38.8000	27.10007591917578
39.0000	27.54442909281175
39.2000	27.59415432923629
39.4000	27.42795904157705
39.6000	27.22461497381590
39.8000	26.94236069760774
40.0000	26.68584609045115
40.2000	26.79057179856810
40.4000	26.72681312132055
40.6000	26.59833720931735
40.8000	26.47293155468122
41.0000	26.36717760729913
41.2000	26.30676802345591
41.4000	26.45080228924807
41.6000	26.70777449056447
41.8000	27.03316474665548
42.0000	27.39413153905643
42.2000	27.71545822159040
42.4000	27.98186371936498
42.6000	28.20506311657117
42.8000	28.35924041887484
43.0000	28.40252861847651
43.2000	28.23755753696893
43.4000	28.04500947910289
43.6000	27.75613677194879
43.8000	27.46222556459844
44.0000	27.16364132228516
44.2000	26.97833686730856
44.4000	26.72967891322161
44.6000	26.50680136450903
44.8000	26.41363628501332
45.0000	26.38474196318853
45.2000	26.36850773229616
45.4000	26.53284029746781
45.6000	26.79592057519564
45.8000	26.95395226679293
46.0000	27.09013097385504
46.2000	27.26651539664049
46.4000	27.34621540920091
46.6000	27.30919371968797
46.8000	27.28460439345556
47.0000	27.35855425115238
47.2000	27.43588288620169
47.4000	27.44669562302408
47.6000	27.51164264211017
47.8000	27.59174473971003
48.0000	27.56993555013923
48.2000	27.47699877085740
48.4000	27.32449142793864
48.6000	27.10162855218201
48.8000	26.78640333990969
49.0000	26.42691680801060
49.2000	26.12816988823170
49.4000	25.90220099733983
49.6000	25.71808906921175
49.8000	25.65976473332575
50.0000	25.70972632865767
50.2000	25.75718878665204
50.4000	25.81051648905805
50.6000	26.00321787320273
50.8000	26.22600826865300
51.0000	26.47444063192459
51.2000	26.78666907804892
51.4000	27.09057985506877
51.6000	27.29375686578059
51.8000	27.49342556369638
52.0000	27.76845709076801
52.2000	27.93082995702216
52.4000	28.12658636680226
52.6000	28.30765446471911
52.8000	28.32240495874393
53.0000	28.01295040157979
53.2000	27.56619918750880
53.4000	27.10997240487568
53.6000	26.67678752888310
53.8000	26.15880523525830
54.0000	25.84460084643481
54.2000	25.78053589184017
54.4000	25.83683688090438
54.6000	25.97234779944156
54.8000	26.37483869904428
55.0000	26.93008350799471
55.2000	27.50066208325952
55.4000	27.95139608137271
55.6000	28.30173823916684
55.8000	28.55062100623958
56.0000	28.57561941989853
56.2000	28.43062007401802
56.4000	28.21365343419093
56.6000	27.87976648888157
56.8000	27.40416373462244
57.0000	26.87728216423887
57.2000	26.43207556599862
57.4000	26.06141174817970
57.6000	25.75369388013468
57.8000	25.62016509441737
58.0000	25.60083886876990
58.2000	25.63711328490614
58.4000	25.70424904687869
58.6000	25.87467221019838
58.8000	26.08465149828087
59.0000	26.37553834827450
59.2000	26.66823369942177
59.4000	26.95200838945243
59.6000	27.15663359275452
59.8000	27.20197339936428
60.0000	27.07464635227371
60.2000	26.86110900362749
60.4000	26.61722577890979
60.6000	26.40614460048291
60.8000	26.37202840796898
61.0000	26.53656559517653
61.2000	26.79222526391876
61.4000	27.00539880313701
61.6000	27.18622598435105
61.8000	27.24178815860365
62.0000	27.16236603946977
62.2000	26.95924388404019
62.4000	26.81850664640107
62.6000	26.78017210250325
62.8000	26.78282614788150
63.0000	26.83999687257954
63.2000	27.06716112447947
63.4000	27.35615507305737
63.6000	27.66251296645549
63.8000	27.89556893483914
64.0000	28.11281138433202
64.2000	28.29978404291596
64.4000	28.28689767200434
64.6000	27.95937149000815
64.8000	27.55311644661888
65.0000	27.14009592350754
65.2000	26.65394397707411
65.4000	26.33122357634469
65.6000	26.35465510431417
65.8000	26.68336446205237
66.0000	27.09453636405406
66.2000	27.53585415579541
66.4000	27.94253095200317
66.6000	28.20889486159814
66.8000	28.25274785741218
67.0000	28.09878195685410
67.2000	27.80585224910347
67.4000	27.49764536548643
67.6000	27.08159461453025
67.8000	26.78912372877140
68.0000	26.66724883154687
68.2000	26.76038456077233
68.4000	26.83043987217555
68.6000	26.99676824466956
68.8000	27.15071031339955
69.0000	27.16024121520773
69.2000	27.08096100370648
69.4000	26.99148668615289
69.6000	26.90978398056578
69.8000	26.60608058558258
70.0000	26.35448620633014
70.2000	26.37362589713565
70.4000	26.31073093934128
70.6000	26.38635164086283
70.8000	26.74504017431724
71.0000	27.17726739869316
71.2000	27.32395280841971
71.4000	27.55492784338078
71.6000	27.62119467123197
71.8000	27.52822979541302
72.0000	27.18884665145212
72.2000	26.69044489741422
72.4000	26.18172185825782
72.6000	25.82699766720245
72.8000	25.34617989359693
73.0000	25.53610052849747
73.2000	25.91064583246590
73.4000	26.42659908048079
73.6000	26.96130180327778
73.8000	27.68356698853041
74.0000	28.00522398963559
74.2000	28.07234343046176
74.4000	28.06564518380367
74.6000	27.93607295574308
74.8000	27.79137024954737
75.0000	27.48805968195366
75.2000	27.43706436744748
75.4000	27.05775100894961
75.6000	26.65175349599716
75.8000	26.26849609971458
