# Supplementary material for: Polarisation of decayless kink oscillations of solar coronal loops
Source: Nat Commun. 2023 Sep 12;14:5298. doi: 10.1038/s41467-023-41029-8 (PMC10497544; doi:10.1038/s41467-023-41029-8)
Supplement: Supplementary file 5 — Source Data [file 41467_2023_41029_MOESM5_ESM.zip › SourceData/Fig3d/fig3d_slit20.txt]

22.4000	28.82958971025367
22.6000	29.28208850235215
22.8000	29.54240996685792
23.0000	29.77169942466564
23.2000	29.84900260804726
23.4000	29.80180688180453
23.6000	29.36356580465457
23.8000	28.94792302487346
24.0000	28.44096896813894
24.2000	27.91622023319079
24.4000	27.50375747229790
24.6000	27.23483440985314
24.8000	27.16833061509679
25.0000	27.21049664268948
25.2000	27.30990416789931
25.4000	27.47143628322270
25.6000	27.60779641641091
25.8000	27.71212222029568
26.0000	27.91602902965032
26.2000	28.36484239547372
26.4000	28.85265468617517
26.6000	29.26737194504746
26.8000	29.56460322291912
27.0000	29.51837958339618
27.2000	29.13346577791567
27.4000	28.62816624043771
27.6000	28.20264718486188
27.8000	27.85804801584545
28.0000	27.77016840412642
28.2000	27.83465783545157
28.4000	27.93553694376064
28.6000	27.96205308159255
28.8000	28.04015488564917
29.0000	28.09688610928597
29.2000	28.12244503432441
29.4000	28.21953023277397
29.6000	28.49824270407113
29.8000	28.74593775983962
30.0000	28.87764341275752
30.2000	28.96435571565104
30.4000	28.98139854299726
30.6000	28.77647318366623
30.8000	28.63203200696279
31.0000	28.63940161200446
31.2000	28.65320906150240
31.4000	28.64247204254726
31.6000	28.71917387085061
31.8000	28.68777312876420
32.0000	28.61869846938101
32.2000	28.53894694781387
32.4000	28.54724028118373
32.6000	28.56598807732069
32.8000	28.56677151246119
33.0000	28.54233761139287
33.2000	28.54342849651806
33.4000	28.47162365481225
33.6000	28.43235484739078
33.8000	28.49700401925906
34.0000	28.61333104783306
34.2000	28.77622428677291
34.4000	28.97859480089303
34.6000	29.19076805438479
34.8000	29.38789912161100
35.0000	29.52987512491332
35.2000	29.51501625153884
35.4000	29.46750638286094
35.6000	29.35041751437496
35.8000	29.12555889180968
36.0000	28.87427546504788
36.2000	28.67100835531715
36.4000	28.24722030222967
36.6000	27.77406412935699
36.8000	27.47784227738288
37.0000	27.26383975852474
37.2000	27.08343154493113
37.4000	27.12608148160881
37.6000	27.28684460889373
37.8000	27.43132890998924
38.0000	27.62184591211367
38.2000	27.89976293222978
38.4000	28.25828904531169
38.6000	28.62308565100108
38.8000	28.83519421500090
39.0000	28.91315639719589
39.2000	28.77180627435674
39.4000	28.47248468735561
39.6000	28.16976934215301
39.8000	27.96838604002256
40.0000	27.79068141730956
40.2000	27.71575185127176
40.4000	27.72646488849660
40.6000	27.81115814706622
40.8000	27.92189346046084
41.0000	28.10733830805004
41.2000	28.37088823947121
41.4000	28.68764745610678
41.6000	28.96497160625028
41.8000	29.20514446039196
42.0000	29.39105801914059
42.2000	29.50282677705904
42.4000	29.56771462758060
42.6000	29.52589446537474
42.8000	29.42957345641831
43.0000	29.33462262604709
43.2000	29.23459374603943
43.4000	29.12946163562196
43.6000	29.02915610214436
43.8000	28.89710646378929
44.0000	28.76224795754730
44.2000	28.59594494923012
44.4000	28.32602431571862
44.6000	28.08054983732948
44.8000	27.96383135600843
45.0000	27.90344364646661
45.2000	27.92797701484720
45.4000	28.09780122773638
45.6000	28.29690554705574
45.8000	28.40757434668259
46.0000	28.47871367445778
46.2000	28.54294589491504
46.4000	28.67482023982089
46.6000	28.80642565639892
46.8000	28.97170892267145
47.0000	29.17043456828196
47.2000	29.33049353434520
47.4000	29.29292019388025
47.6000	29.28434736255046
47.8000	29.29527681073839
48.0000	29.21879301219062
48.2000	29.10785688837465
48.4000	28.96554289421645
48.6000	28.69614238352087
48.8000	28.33463740183916
49.0000	27.97147713681261
49.2000	27.63692806153227
49.4000	27.35245417381664
49.6000	27.12232048434615
49.8000	27.03092862419691
50.0000	27.08662267005054
50.2000	27.20337230993493
50.4000	27.49045263119199
50.6000	27.89975709720742
50.8000	28.30296258371537
51.0000	28.70014055954868
51.2000	29.04079486047796
51.4000	29.12195183262442
51.6000	29.10007884391997
51.8000	28.92847236985914
52.0000	28.70245893008854
52.2000	28.64227512937854
52.4000	28.63045515845484
52.6000	28.70116904536071
52.8000	28.81378823265881
53.0000	28.77561301096967
53.2000	28.40038119461218
53.4000	28.10087793463288
53.6000	27.75071411279623
53.8000	27.42675189413729
54.0000	27.28587275373530
54.2000	27.39341512492299
54.4000	27.65215684245122
54.6000	28.01535216169066
54.8000	28.47786317517795
55.0000	28.97886491456707
55.2000	29.45099901212199
55.4000	29.72562232198229
55.6000	29.79915485565358
55.8000	29.82766991813573
56.0000	29.77720202822667
56.2000	29.59141184026650
56.4000	29.43955359694865
56.6000	29.25576968390860
56.8000	28.89899558867794
57.0000	28.47106228400290
57.2000	28.15521399437544
57.4000	27.86304450359660
57.6000	27.64648715613231
57.8000	27.53922249076421
58.0000	27.49537643716109
58.2000	27.45794873438665
58.4000	27.41501002168138
58.6000	27.44584628692173
58.8000	27.58995485353394
59.0000	27.79750237289495
59.2000	28.03264385481141
59.4000	28.36094306787268
59.6000	28.66562545424066
59.8000	28.81528192758327
60.0000	28.76356140972735
60.2000	28.63329093900811
60.4000	28.40663293696284
60.6000	28.18095477422702
60.8000	28.06452072724257
61.0000	28.14219485628200
61.2000	28.33261291775179
61.4000	28.46586277126228
61.6000	28.56787193694133
61.8000	28.58069758529616
62.0000	28.46595186736839
62.2000	28.24087258340462
62.4000	28.19242572835314
62.6000	28.25805380863051
62.8000	28.40640344173690
63.0000	28.64944928665671
63.2000	28.86183825373468
63.4000	28.98452559691184
63.6000	29.18193104609443
63.8000	29.14219199155145
64.0000	29.15985558008702
64.2000	29.29022259904493
64.4000	29.41413427314359
64.6000	29.18291319155016
64.8000	29.03803133529767
65.0000	28.80711309719395
65.2000	28.47231973419604
65.4000	28.11726707300135
65.6000	28.13376753706645
65.8000	28.36441230118393
66.0000	28.69812640796273
66.2000	29.14616232957390
66.4000	29.61269750781653
66.6000	29.81857202944386
66.8000	29.87411768843655
67.0000	29.60140137979720
67.2000	29.19863902777150
67.4000	28.79105608089714
67.6000	28.41959590749209
67.8000	28.10137972220182
68.0000	28.11295021061019
68.2000	28.15239755772883
68.4000	28.11308901747648
68.6000	28.10200008803626
68.8000	28.13902966465285
69.0000	28.00370439318923
69.2000	27.96548106968225
69.4000	28.01212761000546
69.6000	28.08664901984058
69.8000	28.12539353781220
70.0000	28.14944397302383
70.2000	28.17457730662471
70.4000	28.24055039852852
70.6000	28.39454388057770
70.8000	28.61788748610638
71.0000	28.92861874576072
71.2000	29.13308749856568
71.4000	29.25912277274726
71.6000	29.27287897725061
71.8000	29.09314775067577
72.0000	28.68322442493939
72.2000	28.11303498765282
72.4000	27.64948718919470
72.6000	27.06687268047001
72.8000	26.60249256925834
73.0000	26.47089669751206
73.2000	26.86598244357121
73.4000	27.47724255390319
73.6000	28.42360080776314
73.8000	29.03536295768239
74.0000	29.57551659709654
74.2000	29.71593092001607
74.4000	29.61264047954374
74.6000	29.28182104009515
74.8000	29.25314230986582
75.0000	28.95528446211444
75.2000	28.72243960330515
75.4000	28.42413379569578
