# Supplementary material for: Polarisation of decayless kink oscillations of solar coronal loops
Source: Nat Commun. 2023 Sep 12;14:5298. doi: 10.1038/s41467-023-41029-8 (PMC10497544; doi:10.1038/s41467-023-41029-8)
Supplement: Supplementary file 5 — Source Data [file 41467_2023_41029_MOESM5_ESM.zip › SourceData/Fig3d/fig3d_slit21.txt]

21.6000	28.99606530879516
21.8000	28.96700491712499
22.0000	28.85736437839151
22.2000	29.09859032549592
22.4000	29.49950121116504
22.6000	29.84674239034149
22.8000	30.50515254615021
23.0000	31.13259090589221
23.2000	31.40390188266028
23.4000	31.48995491640378
23.6000	31.45190956825818
23.8000	30.97859750677399
24.0000	30.65151287490889
24.2000	30.34759048196011
24.4000	30.14933113476521
24.6000	30.05008822210625
24.8000	30.07458546287697
25.0000	30.00598251302107
25.2000	29.89350683936552
25.4000	29.83171257587389
25.6000	29.78017441309124
25.8000	29.75846165413624
26.0000	29.85536623953407
26.2000	30.13259264854119
26.4000	30.28192733966808
26.6000	30.37605111307020
26.8000	30.37826379353543
27.0000	30.44190701506404
27.2000	30.26654864069024
27.4000	29.98211919070240
27.6000	29.68288095527475
27.8000	29.44755975555704
28.0000	29.16473466461977
28.2000	29.10746201838916
28.4000	29.30755648911785
28.6000	29.51361474665671
28.8000	29.64763190395340
29.0000	29.74045614674201
29.2000	29.78820090852382
29.4000	29.91762428233937
29.6000	30.11883147040450
29.8000	30.32338227325388
30.0000	30.44506717894176
30.2000	30.44653447082645
30.4000	30.35036187374373
30.6000	30.19597439446722
30.8000	30.05084624060354
31.0000	30.01130911656580
31.2000	30.03295401630799
31.4000	30.04142121174587
31.6000	30.07877239726125
31.8000	30.14431307446310
32.0000	30.15954669931428
32.2000	30.15885744990003
32.4000	30.18054766210838
32.6000	30.16930190972247
32.8000	30.13589517047321
33.0000	30.08741915516951
33.2000	30.05190691599127
33.4000	30.04782168024085
33.6000	30.02720434041155
33.8000	30.01334060432399
34.0000	30.07636048813827
34.2000	30.20593538667832
34.4000	30.27729326510316
34.6000	30.41286423636891
34.8000	30.62044260607257
35.0000	30.78241776766090
35.2000	30.79484454350365
35.4000	30.78456073135225
35.6000	30.67326492678903
35.8000	30.44585052487824
36.0000	30.16483301421933
36.2000	29.95274783186341
36.4000	29.65736168545046
36.6000	29.29275904015042
36.8000	29.12620304392339
37.0000	29.06148963688883
37.2000	29.15357392747964
37.4000	29.22206513916811
37.6000	29.41583470786652
37.8000	29.45669994660587
38.0000	29.60867583648290
38.2000	29.55741405313893
38.4000	29.67407001495175
38.6000	29.84451529162995
38.8000	30.08281576867348
39.0000	30.06561175406321
39.2000	29.99431817700313
39.4000	29.77352746366708
39.6000	29.49269977296891
39.8000	29.18694454859102
40.0000	28.97444796588621
40.2000	28.84906854280424
40.4000	28.89640447667722
40.6000	29.10406107210790
40.8000	29.36961655429407
41.0000	29.67380038614214
41.2000	30.04784188249051
41.4000	30.46159842939882
41.6000	30.81894315780870
41.8000	31.13583181079459
42.0000	31.34772796565735
42.2000	31.45629179478518
42.4000	31.45207684233386
42.6000	31.30592089031816
42.8000	31.09993731148314
43.0000	30.93283928789016
43.2000	30.74382938863391
43.4000	30.53188584294242
43.6000	30.33745048005814
43.8000	30.07667430037536
44.0000	29.80970223751050
44.2000	29.59445014992908
44.4000	29.36396804114199
44.6000	29.18464940327002
44.8000	29.12651569287697
45.0000	29.14972195366398
45.2000	29.24965171531023
45.4000	29.43522174342645
45.6000	29.67421252711421
45.8000	29.90244666361249
46.0000	30.07006234759900
46.2000	30.21572965135667
46.4000	30.44909165750717
46.6000	30.65298767987994
46.8000	30.76264058603060
47.0000	30.87325128874138
47.2000	30.95748411029642
47.4000	30.84934457439808
47.6000	30.72451217035680
47.8000	30.69793476431120
48.0000	30.68079603544549
48.2000	30.60177632832153
48.4000	30.47266581325741
48.6000	30.24228512687652
48.8000	29.95830377899268
49.0000	29.64634799176410
49.2000	29.37539308009244
49.4000	29.19365774832750
49.6000	29.08078959936563
49.8000	29.02783667675526
50.0000	29.05133128102542
50.2000	29.13508178523724
50.4000	29.33979158054370
50.6000	29.61086936224203
50.8000	29.89276251544518
51.0000	30.18172527225502
51.2000	30.40977866243917
51.4000	30.25420054982430
51.6000	29.99336541651265
51.8000	29.75152178662194
52.0000	29.45122035097069
52.2000	29.15204847614950
52.4000	29.19464025001604
52.6000	29.36186450750346
52.8000	29.48501507727972
53.0000	29.53368444969865
53.2000	29.52144685184695
53.4000	29.50385006774411
53.6000	29.42618659181465
53.8000	29.30119812689711
54.0000	29.28788165654917
54.2000	29.41459970421519
54.4000	29.58748174746997
54.6000	29.83757444052000
54.8000	30.17243938887348
55.0000	30.55077517680125
55.2000	30.86496762549616
55.4000	31.07151978799572
55.6000	31.15731491239319
55.8000	31.18463606415810
56.0000	31.16170742804407
56.2000	31.07326031226130
56.4000	31.02637635397657
56.6000	30.95332851859866
56.8000	30.72671970643849
57.0000	30.39982814298675
57.2000	30.08689248765993
57.4000	29.74506379955339
57.6000	29.43772854550989
57.8000	29.23268617566191
58.0000	29.12136182342818
58.2000	29.08144157221964
58.4000	29.07956299297392
58.6000	29.12570063055071
58.8000	29.25753303568396
59.0000	29.42272154246223
59.2000	29.70104552769326
59.4000	29.96719419668975
59.6000	30.23921785933576
59.8000	30.38556857779091
60.0000	30.36878001873568
60.2000	30.14863068570183
60.4000	29.91053082647435
60.6000	29.62139100795186
60.8000	29.39247447545430
61.0000	29.29467895519134
61.2000	29.32886048350565
61.4000	29.37599036768249
61.6000	29.41120330790212
61.8000	29.46705377195725
62.0000	29.51041271625132
62.2000	29.33380383702822
62.4000	29.38938942789388
62.6000	29.52139455544180
62.8000	29.69669389766891
63.0000	29.90782710827171
63.2000	30.33662995992393
63.4000	30.70322591732044
63.6000	31.10461594674415
63.8000	31.41929138176989
64.0000	31.63175150452620
64.2000	31.78888958844218
64.4000	31.75004838122748
64.6000	31.50722347154594
64.8000	31.21308739937889
65.0000	30.92054712978527
65.2000	30.44574343763670
65.4000	29.61467879464201
65.6000	29.18209074733717
65.8000	28.81884861875450
66.0000	28.92062397840539
66.2000	29.31977215918562
66.4000	30.01738168370858
66.6000	30.50743570885532
66.8000	30.52247479589437
67.0000	30.55975806859855
67.2000	30.40700263786318
67.4000	30.25492951982514
67.6000	29.99039045844546
67.8000	30.24674615169521
68.0000	30.11927506214020
68.2000	30.15009567464734
68.4000	30.11988445170751
68.6000	30.11151784015668
68.8000	29.78279886085424
69.0000	29.50021333271860
69.2000	29.22447213186779
69.4000	29.29223487334850
69.6000	29.31295270884835
69.8000	29.62756635223329
70.0000	29.84776959813368
70.2000	30.02386242723151
70.4000	30.00919804047344
70.6000	30.06861024390050
70.8000	30.11162475216398
71.0000	30.17810788154318
71.2000	30.23615093462435
71.4000	30.23831561050031
71.6000	30.25202845501325
71.8000	30.24595491779249
72.0000	29.95278719720628
72.2000	29.49978847737037
72.4000	28.97579247251461
72.6000	28.48215295077919
72.8000	28.10850714806492
73.0000	28.12028616152343
73.2000	28.45923377089228
73.4000	29.12458530330268
73.6000	29.95287620593309
73.8000	30.65872057577950
74.0000	31.19459489207430
74.2000	31.50632291773164
74.4000	31.41433583128329
74.6000	30.97928277152487
74.8000	30.57265113412393
75.0000	30.20532861978908
