# Supplementary material for: Polarisation of decayless kink oscillations of solar coronal loops
Source: Nat Commun. 2023 Sep 12;14:5298. doi: 10.1038/s41467-023-41029-8 (PMC10497544; doi:10.1038/s41467-023-41029-8)
Supplement: Supplementary file 5 — Source Data [file 41467_2023_41029_MOESM5_ESM.zip › SourceData/Fig3d/fig3d_slit22.txt]

7.60000	31.17996986258463
7.80000	31.28010051588227
8.00000	31.47135540747118
8.20000	31.73443903370011
8.40000	31.92641661948272
8.60000	32.07569111755286
8.80000	31.94257053951342
9.00000	31.75008163721282
9.20000	31.42493328407990
9.40000	31.14380337984496
9.60000	30.95363367893225
9.80000	31.02475315203965
10.0000	31.05333484332657
10.2000	31.07046213002405
10.4000	31.15917166030844
10.6000	31.32361478224657
10.8000	31.49061108569493
11.0000	31.72635730620987
11.2000	32.05053971264014
11.4000	32.21343294826134
11.6000	32.33720124225642
11.8000	32.42709377085092
12.0000	32.49186849633729
12.2000	32.47511177238146
12.4000	32.42716763986923
12.6000	32.27400149341986
12.8000	32.06505210806038
13.0000	31.65488547340804
13.2000	31.30190762568752
13.4000	31.00718040136467
13.6000	30.88679910327950
13.8000	30.87291773780719
14.0000	31.04046083015071
14.2000	31.16238349122063
14.4000	31.45613570827701
14.6000	31.79823133306007
14.8000	32.11285462637382
15.0000	32.45995037403778
15.2000	32.78309725933291
15.4000	32.79751763116327
15.6000	32.55473500068875
15.8000	31.99010421315774
16.0000	31.38271639280761
16.2000	30.80702214065149
16.4000	30.22414107414576
16.6000	29.78854419099271
16.8000	29.53637135543934
17.0000	29.24709615979378
17.2000	29.14226229201156
17.4000	29.24450592893307
17.6000	29.40320754216604
17.8000	29.93038596354875
18.0000	30.67423768351696
18.2000	31.36160140581979
18.4000	31.94559761072336
18.6000	32.48831611716255
18.8000	32.81878423240525
19.0000	33.10628382871403
19.2000	33.16496983126491
19.4000	33.41640942772306
19.6000	33.70946812734884
19.8000	33.82108444386326
20.0000	33.60803506760035
20.2000	33.60122412715764
20.4000	33.22711473069437
20.6000	32.83431088990286
20.8000	32.23739281368393
21.0000	31.55772650068475
21.2000	30.79614840210141
21.4000	30.29374044057073
21.6000	29.78944690511404
21.8000	29.74973294929513
22.0000	30.02642235602776
22.2000	30.33732243216203
22.4000	30.61184455645096
22.6000	30.93877689980918
22.8000	31.11578090524322
23.0000	31.15887124274209
23.2000	31.26421266190446
23.4000	31.44114119858949
23.6000	31.41375459782667
23.8000	31.31145838977204
24.0000	31.27395356301682
24.2000	31.21936188766995
24.4000	31.11999965203862
24.6000	31.12974665969931
24.8000	31.26951596262241
25.0000	31.36209956995430
25.2000	31.42909979666603
25.4000	31.51149466668993
25.6000	31.52006222933742
25.8000	31.53504806889719
26.0000	31.70339957284881
26.2000	31.89977130511118
26.4000	32.03846659388888
26.6000	32.23074763385000
26.8000	32.37984833555986
27.0000	32.39567871133358
27.2000	32.27277772706894
27.4000	32.00769716687822
27.6000	31.56905118771117
27.8000	31.07192099012288
28.0000	30.74570449121912
28.2000	30.61185870029952
28.4000	30.64731749020796
28.6000	30.76301065285659
28.8000	30.88069161215120
29.0000	30.91290391771730
29.2000	30.92981872843140
29.4000	31.04259477226771
29.6000	31.36371774454630
29.8000	31.71958968462329
30.0000	31.95425583720280
30.2000	32.02410314494514
30.4000	32.02870102225016
30.6000	31.90089197796143
30.8000	31.69783294937311
31.0000	31.66952443963449
31.2000	31.63144168696777
31.4000	31.53440596645049
31.6000	31.48446600589583
31.8000	31.56294592914979
32.0000	31.51575844394702
32.2000	31.58633884409735
32.4000	31.63054717981782
32.6000	31.62186919825327
32.8000	31.62925469539894
33.0000	31.65296371582191
33.2000	31.64261440776929
33.4000	31.67857648669780
33.6000	31.64641624516811
33.8000	31.50401059686867
34.0000	31.36908655505038
34.2000	31.31466072649217
34.4000	31.23605271376686
34.6000	31.41334090098420
34.8000	31.75380924186569
35.0000	32.05602095490094
35.2000	32.27682273549636
35.4000	32.52034672865973
35.6000	32.44337394585789
35.8000	32.18671682293895
36.0000	31.94060140654440
36.2000	31.69935117916223
36.4000	31.38019778939349
36.6000	31.27025350331706
36.8000	31.14428053670008
37.0000	31.04259241592001
37.2000	31.07609920770760
37.4000	30.97910333243172
37.6000	30.76952838527080
37.8000	30.67540432945140
38.0000	30.71219769909454
38.2000	30.76728124512296
38.4000	30.90152620791115
38.6000	31.41677357928037
38.8000	31.74549128289428
39.0000	31.73030835916435
39.2000	31.52885700317943
39.4000	31.42303207090443
39.6000	30.94425990075118
39.8000	30.72826843016210
40.0000	30.66244042722668
40.2000	30.69301767710785
40.4000	30.73158087759974
40.6000	30.91341961848443
40.8000	31.10602848788106
41.0000	31.37028079931862
41.2000	31.50098341550007
41.4000	31.76759858192336
41.6000	32.01631749589886
41.8000	32.17934061005298
42.0000	32.36252374505798
42.2000	32.61407550738510
42.4000	32.75905649055409
42.6000	32.73260564468661
42.8000	32.68459195366049
43.0000	32.58847081054076
43.2000	32.41674191542776
43.4000	32.19102526058179
43.6000	32.04160691402328
43.8000	31.79619150070696
44.0000	31.54281785231656
44.2000	31.27029448222871
44.4000	31.00430387100679
44.6000	30.77055862821623
44.8000	30.61032467780275
45.0000	30.50626447084410
45.2000	30.59952217038599
45.4000	30.76668608251635
45.6000	30.99543908937039
45.8000	31.28909934030707
46.0000	31.53265387985805
46.2000	31.73310250817143
46.4000	32.01480153808089
46.6000	32.11638954817287
46.8000	32.13274306189510
47.0000	32.21222766178951
47.2000	32.19780403594537
47.4000	32.09335028644497
47.6000	32.00268803278422
47.8000	32.16223138313289
48.0000	32.22320654398233
48.2000	32.25290896190430
48.4000	32.12611409436598
48.6000	32.00310015616582
48.8000	31.61835266750727
49.0000	31.29860623287549
49.2000	31.01706430649497
49.4000	30.85008086142047
49.6000	30.85919974160873
49.8000	30.95627297804771
50.0000	31.05625650963794
50.2000	31.18979337297561
50.4000	31.39803500145810
50.6000	31.46844826152700
50.8000	31.43016602393292
51.0000	31.28177264331241
51.2000	31.13266865017202
51.4000	30.97731329869497
51.6000	30.86382683046878
51.8000	30.82396718066884
52.0000	30.88355233228596
52.2000	30.98882396357667
52.4000	31.11866335338469
52.6000	31.24377331517953
52.8000	31.35561587103567
53.0000	31.41448084913825
53.2000	31.34924956848523
53.4000	31.17248940820982
53.6000	30.98834742360913
53.8000	30.74239975320597
54.0000	30.57987542443085
54.2000	30.56373669549855
54.4000	30.61241239089563
54.6000	30.82191386680869
54.8000	31.20299048904729
55.0000	31.66677983812951
55.2000	32.10390129175937
55.4000	32.51649856134205
55.6000	32.77199202229400
55.8000	32.98594043620250
56.0000	33.07068607720358
56.2000	33.02426010116186
56.4000	32.94409458822722
56.6000	32.82824097393522
56.8000	32.52258903289120
57.0000	32.14640494138132
57.2000	31.77036416842502
57.4000	31.40501321784377
57.6000	31.11894247085538
57.8000	30.81192108418173
58.0000	30.62012266995270
58.2000	30.60389070521629
58.4000	30.66361192013603
58.6000	30.72754228305453
58.8000	30.86527743085948
59.0000	30.98455090960923
59.2000	31.26134164835780
59.4000	31.52040441086184
59.6000	31.73238325070442
59.8000	31.73875679807519
60.0000	31.67713977830048
60.2000	31.36452944935802
60.4000	31.03968117409266
60.6000	30.69748223451867
60.8000	30.56467559041631
61.0000	30.50669763091830
61.2000	30.51770654687955
61.4000	30.62652799242228
61.6000	30.87348761001018
61.8000	31.10818750614116
62.0000	31.36187291462378
62.2000	31.48101328069906
62.4000	31.51138810327614
62.6000	31.38434569402225
62.8000	31.36107448215798
63.0000	31.35222966122830
63.2000	31.50797267611197
63.4000	31.78801674425334
63.6000	32.21905492328332
63.8000	32.61449922476691
64.0000	32.99813815235236
64.2000	33.28192545884538
64.4000	33.30036279440156
64.6000	33.32382105008615
64.8000	33.06650998377366
65.0000	32.65048859263567
65.2000	32.03469864646436
65.4000	31.49033843939310
65.6000	30.92392751577074
65.8000	30.76116701267366
66.0000	30.83563548641453
66.2000	31.15885760514228
66.4000	31.67259791784587
66.6000	32.09484865181143
66.8000	32.18170741996423
67.0000	32.27793031099314
67.2000	32.04339208561058
67.4000	31.86537725421127
67.6000	31.42284455933038
67.8000	31.37678000487017
68.0000	31.32396043689120
68.2000	31.33589752439041
68.4000	31.00217143879729
68.6000	30.92937818886730
68.8000	30.70304521863521
69.0000	30.37266888580189
69.2000	30.40825680773516
69.4000	30.75062804248207
69.6000	31.00372332007668
69.8000	31.24462940778456
70.0000	31.55664365184349
70.2000	31.70402515486014
70.4000	31.70414285552498
70.6000	31.76035313621654
70.8000	31.80948168739027
71.0000	31.77777983706056
71.2000	31.81750417346849
71.4000	31.75358126753114
71.6000	31.72486051039375
71.8000	31.60605520510476
72.0000	31.34106588935211
72.2000	30.98792081284380
72.4000	30.67497444234620
72.6000	30.26201725435342
72.8000	30.00255263121414
73.0000	30.08379329569750
73.2000	30.25723720613744
73.4000	30.58363877744830
73.6000	31.18967590974474
73.8000	31.68110344281645
74.0000	31.95769331412941
74.2000	32.16425678098079
74.4000	32.25526025755183
