# Supplementary material for: Polarisation of decayless kink oscillations of solar coronal loops
Source: Nat Commun. 2023 Sep 12;14:5298. doi: 10.1038/s41467-023-41029-8 (PMC10497544; doi:10.1038/s41467-023-41029-8)
Supplement: Supplementary file 5 — Source Data [file 41467_2023_41029_MOESM5_ESM.zip › SourceData/Fig3d/fig3d_slit23.txt]

7.60000	32.78767016238028
7.80000	32.75952060504757
8.00000	33.00366397425346
8.20000	33.32135928020509
8.40000	33.35823611879772
8.60000	33.44595301778951
8.80000	33.44371189760884
9.00000	33.28492640784813
9.20000	33.20728725231449
9.40000	33.20328104905621
9.60000	33.21278781951040
9.80000	33.20479704376882
10.0000	33.01987430025614
10.2000	32.63783022623649
10.4000	32.35879530929415
10.6000	32.28318130789556
10.8000	32.39136054102919
11.0000	32.61440419327224
11.2000	32.83376491994700
11.4000	33.07085860910362
11.6000	33.30827019899843
11.8000	33.48831919269973
12.0000	33.64697643887738
12.2000	33.82504587789282
12.4000	33.87231237352201
12.6000	33.73806007120820
12.8000	33.57566515490205
13.0000	33.30989788777271
13.2000	32.99944963319036
13.4000	32.73055293709621
13.6000	32.68013797740245
13.8000	32.69996268190226
14.0000	32.77311210933042
14.2000	32.79931451207829
14.4000	32.98294882669033
14.6000	33.12287578826932
14.8000	33.27663033332778
15.0000	33.42681777030899
15.2000	33.72764106653607
15.4000	33.84674329334744
15.6000	33.75349295650755
15.8000	33.30054729143177
16.0000	33.03707642676101
16.2000	32.50847948253169
16.4000	32.04332280710676
16.6000	31.68307456292211
16.8000	31.61705407281165
17.0000	31.38565006332249
17.2000	31.44566268980601
17.4000	31.71811617209318
17.6000	32.07110104418120
17.8000	32.33055988734908
18.0000	32.65588535181940
18.2000	33.05419962868576
18.4000	32.96681186442007
18.6000	32.76986323120100
18.8000	33.20955033104595
19.0000	33.68379706993658
19.2000	33.88227006991413
19.4000	34.31454865661963
19.6000	34.84472121289251
19.8000	34.84329256253646
20.0000	34.75612096196859
20.2000	34.74545759460644
20.4000	34.62892897757173
20.6000	34.45825517685384
20.8000	33.97500309226641
21.0000	33.20696796097604
21.2000	32.51071279652309
21.4000	31.95703990564527
21.6000	31.47422651969312
21.8000	31.41815047430055
22.0000	31.76967999728407
22.2000	32.15079441797481
22.4000	32.55812012251069
22.6000	33.07549505787878
22.8000	33.43951391571022
23.0000	33.33856744073260
23.2000	33.26008476768994
23.4000	33.22430709260559
23.6000	32.90684610178722
23.8000	32.55294631112634
24.0000	32.45743776825034
24.2000	32.31861997071132
24.4000	32.19180903143837
24.6000	32.25270939665184
24.8000	32.44070860562843
25.0000	32.63308164303645
25.2000	32.81118868919238
25.4000	33.02996309279360
25.6000	33.10929334914849
25.8000	33.16653233803819
26.0000	33.36967790908045
26.2000	33.61459429351026
26.4000	33.63594190813458
26.6000	33.74418449313980
26.8000	33.86075989378347
27.0000	33.92310189976458
27.2000	33.94144750327182
27.4000	33.78803793463556
27.6000	33.48359320187205
27.8000	33.07224458807752
28.0000	32.54539377332233
28.2000	32.17138406028470
28.4000	32.10858215274133
28.6000	32.00075366844668
28.8000	31.91960876285526
29.0000	32.03752379510309
29.2000	32.11268801709078
29.4000	32.15336336817877
29.6000	32.60707319225027
29.8000	33.16434167929446
30.0000	33.49544290393722
30.2000	33.56435551388318
30.4000	33.64557708351281
30.6000	33.44144656511686
30.8000	33.12766501090901
31.0000	32.97585682251290
31.2000	32.90375584178025
31.4000	32.83324727675579
31.6000	32.87445622525685
31.8000	33.01536598107572
32.0000	33.05415314963618
32.2000	33.16686511191642
32.4000	33.20063768262332
32.6000	33.16653220356972
32.8000	33.33380190938848
33.0000	33.52179782724218
33.2000	33.57504989574874
33.4000	33.56278914142413
33.6000	33.54519321442161
33.8000	33.11483002159030
34.0000	32.69583442401895
34.2000	32.45010754695716
34.4000	32.41073911556182
34.6000	32.61845363098306
34.8000	33.15297569927609
35.0000	33.54248003153299
35.2000	33.88371627984243
35.4000	34.08509413911571
35.6000	33.63089820701983
35.8000	32.94950087591384
36.0000	32.83116271318602
36.2000	32.72495720145351
36.4000	32.61365117269272
36.6000	32.77471737170992
36.8000	32.78766249708376
37.0000	32.40943825584402
37.2000	32.12089666487625
37.4000	31.95482259298414
37.6000	31.86498441942993
37.8000	32.02850429247839
38.0000	32.24745383440922
38.2000	32.46728795943379
38.4000	32.72370844720520
38.6000	33.02556226160371
38.8000	33.27213994356158
39.0000	33.41948744142718
39.2000	33.47604800590821
39.4000	33.30634057844477
39.6000	33.33396747368927
39.8000	33.51458673465637
40.0000	33.63456591116191
40.2000	33.60580502416230
40.4000	33.54982901727974
40.6000	33.32474275233147
40.8000	32.96429146144933
41.0000	32.66214116146588
41.2000	32.47656832599599
41.4000	32.49497859605507
41.6000	32.70405721646355
41.8000	32.95390044869548
42.0000	33.26783286905874
42.2000	33.58614009599465
42.4000	33.90095125060253
42.6000	33.99913367000450
42.8000	34.06442872719199
43.0000	34.10202278635780
43.2000	34.08756829039216
43.4000	33.89881246411828
43.6000	33.69886137504778
43.8000	33.39061094274716
44.0000	33.02177298522587
44.2000	32.60669777386565
44.4000	32.24638727243467
44.6000	31.95737978505065
44.8000	31.79778798149890
45.0000	31.72795634620324
45.2000	31.82519528929043
45.4000	32.06780919028724
45.6000	32.39755773054348
45.8000	32.75447709944952
46.0000	33.12188050710761
46.2000	33.42882632156287
46.4000	33.62880319131826
46.6000	33.65797645246133
46.8000	33.60978402791164
47.0000	33.55698973092154
47.2000	33.47677681702127
47.4000	33.45834183824449
47.6000	33.52998989657899
47.8000	33.62251809876783
48.0000	33.60968171376972
48.2000	33.54086443227578
48.4000	33.36333690291851
48.6000	33.06496188098380
48.8000	32.70504626825763
49.0000	32.45423331049713
49.2000	32.29486656368116
49.4000	32.20167700763061
49.6000	32.22604403354179
49.8000	32.34132838843410
50.0000	32.43322719797212
50.2000	32.54633510182423
50.4000	32.84033054125359
50.6000	33.08172342044730
50.8000	33.22928027045794
51.0000	33.25243895784104
51.2000	33.30859106911286
51.4000	33.25494189483064
51.6000	33.22467595252435
51.8000	33.09863452643081
52.0000	33.05059830015048
52.2000	32.99982887914813
52.4000	32.96766844727924
52.6000	32.91454785546435
52.8000	32.98601371489643
53.0000	33.08666561595324
53.2000	32.96076452424286
53.4000	32.63976499100949
53.6000	32.24053971260957
53.8000	31.82977966864514
54.0000	31.47133670124312
54.2000	31.35471812580155
54.4000	31.49059769714073
54.6000	31.83893492554300
54.8000	32.43607996550494
55.0000	33.03948575765227
55.2000	33.62458311075827
55.4000	34.22412104160070
55.6000	34.71542589249641
55.8000	34.94565586292935
56.0000	35.08141033381089
56.2000	35.05871959462022
56.4000	34.83907209096795
56.6000	34.53803706714313
56.8000	34.19526979097562
57.0000	33.75798518105046
57.2000	33.31034007124455
57.4000	32.88936833456211
57.6000	32.47651863612720
57.8000	32.13776388492259
58.0000	31.90198089264320
58.2000	31.83111177837357
58.4000	31.87207670602975
58.6000	31.94379274562805
58.8000	32.03324316581111
59.0000	32.15898575655815
59.2000	32.34287501688414
59.4000	32.51041059351679
59.6000	32.65643514686279
59.8000	32.73913284769571
60.0000	32.70511486676709
60.2000	32.60349337208952
60.4000	32.53946523007657
60.6000	32.46704605878929
60.8000	32.38988496330748
61.0000	32.35947821332226
61.2000	32.40631581376645
61.4000	32.51360584710297
61.6000	32.75917402163643
61.8000	32.97701232130527
62.0000	33.19701079809303
62.2000	33.23770979264644
62.4000	33.16904337513843
62.6000	33.01659350405183
62.8000	32.95384834303313
63.0000	32.93495007283837
63.2000	33.07998343912459
63.4000	33.35328173063541
63.6000	33.69718229088630
63.8000	34.00658209858380
64.0000	34.45956122715423
64.2000	34.92466429406838
64.4000	35.11038542227912
64.6000	34.85216449505824
64.8000	34.37990667990756
65.0000	33.66857680949356
65.2000	32.68573479851906
65.4000	32.02753734166841
65.6000	31.82072115194616
65.8000	31.93629342584488
66.0000	32.29885607345309
66.2000	32.83720741087362
66.4000	33.26345478466865
66.6000	33.52266355724775
66.8000	33.68008858126220
67.0000	33.62086437022902
67.2000	33.70767995137167
67.4000	33.12216458183482
67.6000	32.87643213608052
67.8000	32.64050817527872
68.0000	32.68043918677839
68.2000	32.59632792440618
68.4000	33.00560871705589
68.6000	33.04790713488711
68.8000	33.14203450545993
69.0000	33.14587794376531
69.2000	33.23588158102140
69.4000	33.19854648838368
69.6000	33.24035708876845
69.8000	33.25080401961627
70.0000	32.89171441275100
70.2000	32.46285914006118
70.4000	32.34966715352096
70.6000	32.58848428241956
70.8000	32.79507787747617
71.0000	33.11726858339969
71.2000	33.40658138282656
71.4000	33.60646084865527
71.6000	33.41328342722421
71.8000	33.07415284059427
72.0000	32.68377245374234
72.2000	32.51095461479020
72.4000	31.94521885508492
72.6000	31.52819751903824
72.8000	31.39179355681355
73.0000	31.54666004421232
73.2000	31.58528782026114
73.4000	31.99494288387365
73.6000	32.41429824704995
73.8000	32.77644302953955
74.0000	33.22326033795468
74.2000	33.55428645554169
74.4000	33.86536418218968
