# Supplementary material for: Polarisation of decayless kink oscillations of solar coronal loops
Source: Nat Commun. 2023 Sep 12;14:5298. doi: 10.1038/s41467-023-41029-8 (PMC10497544; doi:10.1038/s41467-023-41029-8)
Supplement: Supplementary file 5 — Source Data [file 41467_2023_41029_MOESM5_ESM.zip › SourceData/Fig3d/fig3d_slit24.txt]

12.0000	35.27319967783072
12.2000	35.35642173171466
12.4000	35.17134092641158
12.6000	34.84927242595099
12.8000	34.48542909425456
13.0000	33.95076312914816
13.2000	33.70115547650956
13.4000	33.80875329854638
13.6000	34.03293194505710
13.8000	34.19234248659215
14.0000	34.45016460938919
14.2000	34.35475323215220
14.4000	34.27412129508351
14.6000	34.30302286729201
14.8000	34.42521439146788
15.0000	34.58131610060309
15.2000	35.07693338240119
15.4000	35.22770975438930
15.6000	35.29395404091646
15.8000	35.16400616722900
16.0000	34.77957654162290
16.2000	34.09703614529583
16.4000	33.73537099499108
16.6000	33.28385730358999
16.8000	32.98973406994756
17.0000	32.83912171892860
17.2000	32.98292232691977
17.4000	33.10918631542474
17.6000	33.53371216582536
17.8000	33.84440693760785
18.0000	34.21247237035747
18.2000	34.46751384098550
18.4000	34.66511786525759
18.6000	34.67457528886057
18.8000	35.01761944339635
19.0000	35.42176146220250
19.2000	35.64818240524739
19.4000	35.77074126868771
19.6000	35.88978975662534
19.8000	35.84161788788464
20.0000	35.74308264817371
20.2000	35.69523374215724
20.4000	35.63710886154020
20.6000	35.47933923207655
20.8000	35.13595471205361
21.0000	34.52764249754335
21.2000	34.05921860369179
21.4000	33.62577007660673
21.6000	33.17063849146489
21.8000	33.03648360478019
22.0000	33.31629400920440
22.2000	33.69966459767173
22.4000	34.28948740048653
22.6000	34.93229688660790
22.8000	35.30051888506746
23.0000	35.32514771656567
23.2000	35.15440626551584
23.4000	34.81662617287679
23.6000	34.39891564933784
23.8000	34.04906813636560
24.0000	33.84424120757276
24.2000	33.71472105900202
24.4000	33.65997645959134
24.6000	33.83922490849483
24.8000	33.99641261369223
25.0000	34.21571473941668
25.2000	34.38301735241836
25.4000	34.59652291934118
25.6000	34.68403980218864
25.8000	34.84773272327148
26.0000	35.04330587716383
26.2000	35.27673345442067
26.4000	35.28744173581348
26.6000	35.27080527465885
26.8000	35.33484523699095
27.0000	35.35164609495161
27.2000	35.28661085992793
27.4000	35.18055686229209
27.6000	34.94462145136613
27.8000	34.48651420773194
28.0000	33.99540588433555
28.2000	33.67829505517674
28.4000	33.54558304028687
28.6000	33.43269863386997
28.8000	33.44538451184825
29.0000	33.54311314722689
29.2000	33.59543532621535
29.4000	33.72823654993122
29.6000	34.14148157347075
29.8000	34.60088595048631
30.0000	34.88727687473515
30.2000	34.96383440493112
30.4000	34.96211221851001
30.6000	34.78659718961774
30.8000	34.58822018768220
31.0000	34.45205969644736
31.2000	34.43082217906313
31.4000	34.38876959361880
31.6000	34.48511364716779
31.8000	34.62410266286305
32.0000	34.76887505093993
32.2000	34.88398343647633
32.4000	34.92002420836738
32.6000	34.92473809395059
32.8000	35.05904085045793
33.0000	35.11000493137580
33.2000	35.06316542293450
33.4000	35.00260669472478
33.6000	34.81913402348260
33.8000	34.40872419685135
34.0000	34.09712971641254
34.2000	34.01289770287623
34.4000	34.18588423693652
34.6000	34.59373784647998
34.8000	35.06777657971676
35.0000	35.56041871256775
35.2000	35.83872596521385
35.4000	35.82869791738759
35.6000	35.20848476578604
35.8000	34.36869542307302
36.0000	33.88223396912676
36.2000	33.65596649055448
36.4000	33.57133125337073
36.6000	34.04257349280675
36.8000	34.25320885833273
37.0000	33.97551028192283
37.2000	33.65877631735150
37.4000	33.16600484002571
37.6000	32.47820598915285
37.8000	32.34385318299362
38.0000	32.73169768085952
38.2000	33.22458839043001
38.4000	33.73203133215010
38.6000	34.57541435132227
38.8000	34.96863292690902
39.0000	35.24033619004997
39.2000	35.18043364222723
39.4000	35.35716978511295
39.6000	35.41295286339747
39.8000	35.74963207579036
40.0000	35.77253112528720
40.2000	35.80945887373485
40.4000	35.58814605283023
40.6000	35.07122231499128
40.8000	34.57924732443310
41.0000	34.16915094056776
41.2000	33.95276408201722
41.4000	33.94704390240612
41.6000	34.22531672089168
41.8000	34.61065134795763
42.0000	34.99441212494334
42.2000	35.26482021119917
42.4000	35.50808749031123
42.6000	35.69020120714101
42.8000	35.79999988975781
43.0000	35.79103720395753
43.2000	35.64884245902549
43.4000	35.41184977770465
43.6000	34.99201058401225
43.8000	34.55527802118793
44.0000	34.13752782069551
44.2000	33.81707329055016
44.4000	33.50320441345303
44.6000	33.29642089328541
44.8000	33.11470713564052
45.0000	33.04955170529163
45.2000	33.14289051599923
45.4000	33.42612359573029
45.6000	33.84829850881127
45.8000	34.28919287543833
46.0000	34.70926416658585
46.2000	35.01752561340865
46.4000	35.21663384161368
46.6000	35.24749306622736
46.8000	35.25923584608354
47.0000	35.23518662859034
47.2000	35.26176966441609
47.4000	35.22340846385242
47.6000	35.15437306524563
47.8000	35.11658558104734
48.0000	34.96548959456413
48.2000	34.75233171126071
48.4000	34.56418302384075
48.6000	34.29986166347161
48.8000	34.01164218098685
49.0000	33.81442469510912
49.2000	33.62984342806377
49.4000	33.49526862845602
49.6000	33.56056129365618
49.8000	33.63392768883418
50.0000	33.68885077856758
50.2000	33.89152699340338
50.4000	34.14213520418800
50.6000	34.42501414817594
50.8000	34.73082893161110
51.0000	34.95115408015383
51.2000	35.12359967619089
51.4000	35.20227847026725
51.6000	35.05902903440572
51.8000	35.01563935123794
52.0000	35.06043486158356
52.2000	34.78396253018496
52.4000	34.58857496064199
52.6000	34.70162587344335
52.8000	34.62635856770926
53.0000	34.51244271164227
53.2000	34.46512911692061
53.4000	34.21073394550061
53.6000	33.67717339436024
53.8000	33.20709950803023
54.0000	32.89781475595331
54.2000	32.91043929688099
54.4000	32.93420276645408
54.6000	33.35326502576523
54.8000	33.90813515879580
55.0000	34.47381982283653
55.2000	34.94888046581947
55.4000	35.65927066491714
55.6000	36.19286566753662
55.8000	36.49860999780893
56.0000	36.54725519909309
56.2000	36.52323379081087
56.4000	36.34070683188779
56.6000	35.97896040855760
56.8000	35.61368827323648
57.0000	35.18292967091550
57.2000	34.66203610164084
57.4000	34.17022729853856
57.6000	33.64765568245588
57.8000	33.25999937118661
58.0000	33.04774927240126
58.2000	32.96372184678505
58.4000	32.95875097291102
58.6000	33.08819191346824
58.8000	33.52438583814004
59.0000	33.98669978520841
59.2000	34.46796150020794
59.4000	34.97309686077711
59.6000	35.41359929702519
59.8000	35.42599191213335
60.0000	35.22019752243422
60.2000	34.90323388187458
60.4000	34.46399788053058
60.6000	34.02288993589460
60.8000	33.65919688200476
61.0000	33.41131859118580
61.2000	33.31410512429254
61.4000	33.37398863710416
61.6000	33.60138692590098
61.8000	33.66836773075454
62.0000	33.82161804939987
62.2000	33.90596548653221
62.4000	33.98734120654634
62.6000	34.07326322982993
62.8000	34.15876598324808
63.0000	34.25501697738928
63.2000	34.51387516424083
63.4000	34.91602948857058
63.6000	35.24683507996509
63.8000	35.72631858996293
64.0000	36.38129514122718
64.2000	37.06523174212104
64.4000	37.31835865569332
64.6000	37.05467566686391
64.8000	36.48316657589933
65.0000	35.53287096560211
65.2000	34.34208503111951
65.4000	33.51337812804903
65.6000	33.19309455257878
65.8000	33.37407522327909
66.0000	33.88837042645012
66.2000	34.55329254654223
66.4000	35.00816046921055
66.6000	35.39386906696834
66.8000	35.54852054741364
67.0000	35.54409439521563
67.2000	35.40330383500827
67.4000	35.25595667783091
67.6000	34.90351413116597
67.8000	34.63243188441837
68.0000	34.24950884066612
68.2000	34.10374186189322
68.4000	33.89043932342143
68.6000	33.63794056929157
68.8000	33.51753282478566
69.0000	33.65285242814338
69.2000	33.63736983986150
69.4000	33.76672048842676
69.6000	34.06002754666336
69.8000	33.97630195032685
70.0000	33.76321282717164
70.2000	33.91561831370335
70.4000	34.32689986693789
70.6000	34.76414864162938
70.8000	35.35903363583579
71.0000	35.80480974908108
71.2000	35.84671320483950
71.4000	35.53524222920290
71.6000	35.24342302153551
71.8000	34.81754048778377
72.0000	34.42979249488452
72.2000	34.04244263254279
72.4000	33.42759372427428
72.6000	32.96883230294750
72.8000	32.84643593092135
73.0000	32.95639639497364
73.2000	33.15061670667746
73.4000	33.62279779420059
73.6000	34.12985209675429
73.8000	34.54682195581281
74.0000	34.86898848716000
74.2000	35.09965076431989
