# Supplementary material for: Polarisation of decayless kink oscillations of solar coronal loops
Source: Nat Commun. 2023 Sep 12;14:5298. doi: 10.1038/s41467-023-41029-8 (PMC10497544; doi:10.1038/s41467-023-41029-8)
Supplement: Supplementary file 5 — Source Data [file 41467_2023_41029_MOESM5_ESM.zip › SourceData/Fig3d/fig3d_slit25.txt]

7.00000	37.03145149099533
7.20000	36.73110928679229
7.40000	36.30959164577529
7.60000	35.81277181786144
7.80000	35.66286846877892
8.00000	35.84865345716720
8.20000	35.81677592781502
8.40000	35.76615132693664
8.60000	35.89081383041572
8.80000	35.97294452385890
9.00000	36.02086414787801
9.20000	35.99175107482250
9.40000	36.05634365928932
9.60000	35.90991000965652
9.80000	35.74040014290818
10.0000	35.45667005084157
10.2000	35.28698909249967
10.4000	35.20253788449814
10.6000	35.19941277832036
10.8000	35.08401778599242
11.0000	35.33590357904013
11.2000	35.77709863496585
11.4000	36.13694846003895
11.6000	36.21121139363748
11.8000	36.57720653395144
12.0000	36.52450824661386
12.2000	36.26100651635314
12.4000	36.01878587878655
12.6000	36.08086000784889
12.8000	35.59679335563609
13.0000	35.40315522435698
13.2000	35.33889416038576
13.4000	35.39165403358655
13.6000	35.08147675416716
13.8000	35.36844116916350
14.0000	35.91178336155345
14.2000	36.09842004446169
14.4000	36.01894522087083
14.6000	36.36436157983363
14.8000	36.46607082272786
15.0000	36.37279548292577
15.2000	36.49747355619810
15.4000	36.85631334490150
15.6000	37.06887170412290
15.8000	37.17730680358562
16.0000	36.79115239492165
16.2000	36.35367258463243
16.4000	35.74338402954420
16.6000	35.16856906817687
16.8000	34.71526582723621
17.0000	34.67793108399839
17.2000	34.69987641983759
17.4000	34.99610093432593
17.6000	35.05314482816689
17.8000	35.33340899948078
18.0000	35.52788992321631
18.2000	35.72697335803138
18.4000	35.87650977485907
18.6000	36.43605152722858
18.8000	36.79769424154503
19.0000	37.16572831663208
19.2000	37.47896430479715
19.4000	37.59116918146643
19.6000	37.56605681318413
19.8000	37.44684617003607
20.0000	37.14157891872009
20.2000	36.76691490805186
20.4000	36.45260406149207
20.6000	36.28593463990568
20.8000	36.10893354853363
21.0000	35.83498411965370
21.2000	35.59674696374304
21.4000	35.30664713086153
21.6000	34.89979629722638
21.8000	34.55944769027323
22.0000	34.75691083624172
22.2000	35.32278483719043
22.4000	36.14274077655546
22.6000	36.93689427854582
22.8000	37.44876286795179
23.0000	37.50654138694550
23.2000	37.15517755599871
23.4000	36.56736697928339
23.6000	35.86097908734776
23.8000	35.43831656106347
24.0000	35.24193087186976
24.2000	35.16418392716957
24.4000	35.05650944490351
24.6000	35.15509048898739
24.8000	35.27232791862340
25.0000	35.33622814389760
25.2000	35.45618602148453
25.4000	35.76349497052293
25.6000	36.00698418190515
25.8000	36.24315016551778
26.0000	36.50494053060071
26.2000	36.69790328987598
26.4000	36.74131245410839
26.6000	36.66706897922100
26.8000	36.71787096298053
27.0000	36.75875943499175
27.2000	36.73773102590129
27.4000	36.68923035883006
27.6000	36.57633003677778
27.8000	36.23843590179852
28.0000	35.85393617715328
28.2000	35.55905969838068
28.4000	35.32484255097329
28.6000	35.19929202473794
28.8000	35.13188496572386
29.0000	35.14361668185877
29.2000	35.22525238237822
29.4000	35.39742569154167
29.6000	35.68359973097168
29.8000	36.09145861165952
30.0000	36.40584651887570
30.2000	36.53533793027182
30.4000	36.52179937335445
30.6000	36.40957586698455
30.8000	36.22375349490422
31.0000	36.15210074739069
31.2000	36.09963526696400
31.4000	36.04241271419880
31.6000	36.14961685839113
31.8000	36.29645704732064
32.0000	36.32650817349846
32.2000	36.41851314893989
32.4000	36.48786369314936
32.6000	36.48499237191417
32.8000	36.54807294847764
33.0000	36.53421015773299
33.2000	36.43805029894055
33.4000	36.21367031977274
33.6000	35.86094287832600
33.8000	35.22471317424605
34.0000	34.94715539117558
34.2000	34.84254401107442
34.4000	35.03172811216569
34.6000	35.42736411367519
34.8000	36.10849852974348
35.0000	36.60112778174110
35.2000	36.94759389858697
35.4000	37.11972608733721
35.6000	37.14840815519725
35.8000	37.00662691537615
36.0000	36.50856358018152
36.2000	36.22428169070861
36.4000	36.04391938364156
36.6000	35.90915895767417
36.8000	35.53394271854118
37.0000	35.24746418754904
37.2000	34.94100909264063
37.4000	34.63872934605491
37.6000	34.24503432843912
37.8000	34.14842655974140
38.0000	34.26818429974738
38.2000	34.76877495177542
38.4000	35.34061297889330
38.6000	35.92826600942603
38.8000	36.37012467891033
39.0000	36.78089578430455
39.2000	36.75165524535900
39.4000	36.73699907230910
39.6000	36.79857225191844
39.8000	36.96425409459520
40.0000	37.07586755644341
40.2000	37.07285589714960
40.4000	36.86375345633938
40.6000	36.50255148207879
40.8000	36.15764830616924
41.0000	35.89601357753485
41.2000	35.73889322338068
41.4000	35.76721965312341
41.6000	35.98875502115912
41.8000	36.39577471661401
42.0000	36.73854368138348
42.2000	36.91701200591805
42.4000	37.04970084762884
42.6000	37.24785280372783
42.8000	37.27710396899225
43.0000	37.20331473231955
43.2000	37.16228180469162
43.4000	36.91002176914866
43.6000	36.48179557795956
43.8000	36.06599631200513
44.0000	35.71677090777661
44.2000	35.34553202186395
44.4000	35.09409684550282
44.6000	34.91255863129219
44.8000	34.76176448572631
45.0000	34.66805983143986
45.2000	34.76148099785507
45.4000	35.14857974176964
45.6000	35.58307176543783
45.8000	35.88683176303005
46.0000	36.17487246785949
46.2000	36.33872024597763
46.4000	36.31545689483647
46.6000	36.19714942496783
46.8000	36.24466376998525
47.0000	36.41068395198619
47.2000	36.59451295602333
47.4000	36.66997332947995
47.6000	36.69632303279533
47.8000	36.57998314656407
48.0000	36.40945633434146
48.2000	36.25499362018321
48.4000	36.07192895097361
48.6000	35.90473572944127
48.8000	35.73109694205917
49.0000	35.53868685563136
49.2000	35.35179865066263
49.4000	35.24303370944052
49.6000	35.20416212377245
49.8000	35.21050856852947
50.0000	35.23923496772397
50.2000	35.32855373143754
50.4000	35.46612739470800
50.6000	35.65727976062216
50.8000	35.95778900516227
51.0000	36.22535682156008
51.2000	36.39543244835367
51.4000	36.45945271626257
51.6000	36.45583645416840
51.8000	36.41175716424164
52.0000	36.36210921452816
52.2000	36.31580026812883
52.4000	36.33553311773405
52.6000	36.26520353034311
52.8000	36.15287025640082
53.0000	36.09102117206204
53.2000	35.99249352118899
53.4000	35.69530257575405
53.6000	35.40923263265083
53.8000	35.17207849230809
54.0000	34.94060537779146
54.2000	34.81289548269241
54.4000	34.90429931284218
54.6000	35.21886110824823
54.8000	35.55409128570496
55.0000	36.01996661353063
55.2000	36.53710943302520
55.4000	37.16244528251654
55.6000	37.70121341115161
55.8000	38.03036734616974
56.0000	38.10779701386706
56.2000	38.01393712684634
56.4000	37.63853145143971
56.6000	37.20596828286870
56.8000	36.84612588495455
57.0000	36.42526766410887
57.2000	36.00762003735814
57.4000	35.66168032008962
57.6000	35.23148736207585
57.8000	34.90865302659851
58.0000	34.77234445667391
58.2000	34.62374818315814
58.4000	34.61527940144401
58.6000	34.85957104557737
58.8000	35.05582454000004
59.0000	35.49311830261993
59.2000	35.69802517130850
59.4000	36.15097987527552
59.6000	36.16141766850062
59.8000	36.29301857907878
60.0000	36.18849989411653
60.2000	36.25740011924901
60.4000	35.79952637698634
60.6000	35.67842378981560
60.8000	35.63316567700951
61.0000	35.44052074200281
61.2000	35.40147821919294
61.4000	35.81328034585677
61.6000	36.17727307123535
61.8000	35.98543420752932
62.0000	35.75637769826261
62.2000	35.54109282876779
62.4000	35.22858873741389
62.6000	34.96555564879044
62.8000	35.05835740475177
63.0000	35.23366392678633
63.2000	35.51453295282435
63.4000	35.93857829371871
63.6000	36.38688007156714
63.8000	36.82815902786221
64.0000	37.29353126522791
