# Supplementary material for: Polarisation of decayless kink oscillations of solar coronal loops
Source: Nat Commun. 2023 Sep 12;14:5298. doi: 10.1038/s41467-023-41029-8 (PMC10497544; doi:10.1038/s41467-023-41029-8)
Supplement: Supplementary file 5 — Source Data [file 41467_2023_41029_MOESM5_ESM.zip › SourceData/Fig3d/fig3d_slit26.txt]

7.00000	37.59602199213520
7.20000	37.59911493611261
7.40000	37.64741563318409
7.60000	37.71825678864842
7.80000	37.64098036315237
8.00000	37.91534002146857
8.20000	37.99185636418509
8.40000	38.06685603960331
8.60000	38.23363026820338
8.80000	38.53405471023973
9.00000	38.60216662330653
9.20000	38.42792306362957
9.40000	38.09106785621039
9.60000	37.56675034049059
9.80000	37.00247119429796
10.0000	36.44276900271439
10.2000	36.06397711595278
10.4000	36.00800849618066
10.6000	36.21576962013629
10.8000	36.40702130323952
11.0000	36.82012507672246
11.2000	37.46665372760366
11.4000	37.74214781422426
11.6000	37.75558682984708
11.8000	37.88497663906559
12.0000	37.94611264596644
12.2000	37.81362315351996
12.4000	37.96318416096251
12.6000	38.07740909663377
12.8000	37.81508747868667
13.0000	37.60803766475429
13.2000	37.47545997660155
13.4000	37.33114251220669
13.6000	37.02788910301404
13.8000	37.16030764897067
14.0000	37.59837076430910
14.2000	37.93877193808290
14.4000	37.95167576936482
14.6000	38.14986426496979
14.8000	38.13560432216027
15.0000	37.85531807757429
15.2000	37.67926539313756
15.4000	37.48018625976479
15.6000	37.33276126423461
15.8000	37.11062051521638
16.0000	36.61146709727036
16.2000	36.77935430916880
16.4000	36.99969799004838
16.6000	36.83468378876093
16.8000	36.68174806632106
17.0000	36.71051698630957
17.2000	36.14805755377847
17.4000	35.80387621614191
17.6000	35.89296711981510
17.8000	36.15766024731420
18.0000	36.60596741371185
18.2000	36.98704536881644
18.4000	37.49502068617866
18.6000	38.03570568066411
18.8000	38.40784629215525
19.0000	38.68299289541131
19.2000	39.07171674759142
19.4000	39.30350016453016
19.6000	39.33949508654064
19.8000	39.25016177776111
20.0000	39.06184898982755
20.2000	38.63012657416427
20.4000	38.23101903784153
20.6000	38.03724672797718
20.8000	37.99285089485038
21.0000	37.79196548557102
21.2000	37.51098577452655
21.4000	37.13410345386114
21.6000	36.76572506776629
21.8000	36.51546526792764
22.0000	36.23061389348558
22.2000	36.46137713574724
22.4000	37.00657926651169
22.6000	37.52008196467831
22.8000	37.90430076018107
23.0000	38.29890063341949
23.2000	38.19097520641857
23.4000	37.92363524048759
23.6000	37.37649135937588
23.8000	36.86984075363391
24.0000	36.68004406281607
24.2000	36.69667076175250
24.4000	36.48082267570732
24.6000	36.51885828039577
24.8000	36.72766651201903
25.0000	36.92441863877147
25.2000	37.21227008651033
25.4000	37.66129814499110
25.6000	38.08195228741887
25.8000	38.40873849038321
26.0000	38.59781678129097
26.2000	38.58776297751275
26.4000	38.54126723727146
26.6000	38.41423983626459
26.8000	38.33721513514065
27.0000	38.30236746257410
27.2000	38.21370625062431
27.4000	38.06370353131366
27.6000	37.82398697998010
27.8000	37.46638138324856
28.0000	37.08065987075514
28.2000	36.80482758733957
28.4000	36.58403680394529
28.6000	36.51727338102227
28.8000	36.49736690435952
29.0000	36.53593938462486
29.2000	36.71498937938413
29.4000	36.98502913055825
29.6000	37.28648653507932
29.8000	37.56662941299385
30.0000	37.83614726017744
30.2000	37.98986914902981
30.4000	38.01583123677189
30.6000	37.94180444931592
30.8000	37.84066831582091
31.0000	37.78068536849270
31.2000	37.59311523208490
31.4000	37.46677932238440
31.6000	37.51713895697677
31.8000	37.58442743056930
32.0000	37.63312041084002
32.2000	37.79019919879721
32.4000	37.92691393570420
32.6000	37.97179111141089
32.8000	37.93653077170043
33.0000	37.86165216199428
33.2000	37.75376146819814
33.4000	37.58494245707172
33.6000	37.27868235147663
33.8000	36.86682264301704
34.0000	36.55802252873572
34.2000	36.45847758455989
34.4000	36.44124989575246
34.6000	36.70348998694649
34.8000	37.22159499067118
35.0000	37.67143288551090
35.2000	37.96454357362811
35.4000	38.34398196290773
35.6000	38.55846241891069
35.8000	38.69783907688944
36.0000	38.55852159711112
36.2000	38.21891757518453
36.4000	37.88661522409527
36.6000	37.70406758789070
36.8000	37.29100415493713
37.0000	36.87679409150541
37.2000	36.75376108150006
37.4000	36.38004806708415
37.6000	35.80228197923207
37.8000	35.62160730391025
38.0000	35.86638432641310
38.2000	36.17412854153861
38.4000	36.80220317904101
38.6000	37.17155828114741
38.8000	37.81071982490996
39.0000	38.10915441168174
39.2000	38.21527804177944
39.4000	38.23904718793552
39.6000	38.60879481860245
39.8000	38.47217484529067
40.0000	38.35199678756820
40.2000	38.27833017054291
40.4000	38.10781504818404
40.6000	37.82444902262894
40.8000	37.55655531026270
41.0000	37.33026050889040
41.2000	37.21220577212354
41.4000	37.20018856320447
41.6000	37.35805403541713
41.8000	37.69483675720979
42.0000	38.14937243223338
42.2000	38.36339905909247
42.4000	38.48452486132232
42.6000	38.71618221880669
42.8000	38.84263558983518
43.0000	38.76597064298142
43.2000	38.72259888352571
43.4000	38.55066994447325
43.6000	38.23375844352480
43.8000	37.85316583873449
44.0000	37.55003985002925
44.2000	37.24479362990484
44.4000	36.89770528782607
44.6000	36.53886017760379
44.8000	36.26684942927263
45.0000	35.97782331137242
45.2000	35.92496589948204
45.4000	36.27708797020992
45.6000	36.68206445573949
45.8000	37.00665961302374
46.0000	37.38406966079533
46.2000	37.60103674449603
46.4000	37.62033606819458
46.6000	37.55183145674032
46.8000	37.57403658147605
47.0000	37.74816813993249
47.2000	38.00751806481281
47.4000	38.15021482136031
47.6000	38.19197010214083
47.8000	38.15644400301423
48.0000	38.17485331733398
48.2000	38.03305092660412
48.4000	37.84450470716318
48.6000	37.70667138797028
48.8000	37.50480773482919
49.0000	37.13520192813969
49.2000	36.79984194349617
49.4000	36.62243035627216
49.6000	36.55033647848958
49.8000	36.55141992991397
50.0000	36.61692893989262
50.2000	36.73708795885597
50.4000	36.85517177677261
50.6000	36.96782150975574
50.8000	37.20658713965281
51.0000	37.38984195749801
51.2000	37.54819371591105
51.4000	37.68298069606794
51.6000	37.76882616797692
51.8000	37.77401067672379
52.0000	37.77821142497550
52.2000	37.80476138422181
52.4000	37.85156767791235
52.6000	37.93192471186906
52.8000	37.89536301360825
53.0000	37.78273452879133
53.2000	37.58358499084537
53.4000	37.20996357306922
53.6000	36.79117402155715
53.8000	36.53991926546558
54.0000	36.42272728367496
54.2000	36.38160798206715
54.4000	36.57757657990997
54.6000	36.89893690375948
54.8000	37.23259963606021
55.0000	37.60541823315906
55.2000	38.08890815659476
55.4000	38.65630883921011
55.6000	39.13663103574846
55.8000	39.41215243706704
56.0000	39.49265380752987
56.2000	39.35965006472681
56.4000	38.95409873884783
56.6000	38.53770530314847
56.8000	38.25843174277309
57.0000	37.94140975926411
57.2000	37.62185139965135
57.4000	37.21923074593972
57.6000	36.93297317897099
57.8000	36.72405618719456
58.0000	36.48724723016885
58.2000	36.41729086071288
58.4000	36.44857547466032
58.6000	36.56395814301766
58.8000	36.62744652444724
59.0000	36.80805744399614
59.2000	37.08768787861967
59.4000	37.25642391645420
59.6000	37.36820930790847
59.8000	37.60938298785420
60.0000	37.87551072515888
60.2000	37.89276399717151
60.4000	37.90527449895706
60.6000	37.70152090793391
60.8000	37.36274169982364
61.0000	36.96562718534958
61.2000	36.62247087729592
61.4000	36.55317361669960
61.6000	36.92964764456044
61.8000	36.96920844331934
62.0000	37.11251153194748
62.2000	37.23095890730121
62.4000	37.36418892190935
62.6000	37.07183063274878
62.8000	37.06420443002997
63.0000	36.98947618618718
63.2000	37.10625162078282
63.4000	37.34336791022903
63.6000	37.74631075241374
63.8000	38.13048610038928
64.0000	38.53133165661431
