# Supplementary material for: Polarisation of decayless kink oscillations of solar coronal loops
Source: Nat Commun. 2023 Sep 12;14:5298. doi: 10.1038/s41467-023-41029-8 (PMC10497544; doi:10.1038/s41467-023-41029-8)
Supplement: Supplementary file 5 — Source Data [file 41467_2023_41029_MOESM5_ESM.zip › SourceData/Fig3d/fig3d_slit27.txt]

7.00000	39.03890367553676
7.20000	38.98421028490676
7.40000	39.00227024347087
7.60000	39.07777915825188
7.80000	39.35620694107233
8.00000	39.71702268221690
8.20000	39.93072601447599
8.40000	40.10118353332165
8.60000	40.27970668539474
8.80000	40.52733189465100
9.00000	40.67218951469539
9.20000	40.36691510883828
9.40000	39.68300054054778
9.60000	38.97113435023527
9.80000	38.02443854390685
10.0000	37.03970736008494
10.2000	36.51509217646805
10.4000	36.67253326889046
10.6000	36.98523033627294
10.8000	37.38350246416486
11.0000	38.09962211105059
11.2000	38.86980428962478
11.4000	39.09873195667115
11.6000	39.23472447385118
11.8000	39.48905521461776
12.0000	39.58089478722638
12.2000	39.51903593933145
12.4000	39.80297334896439
12.6000	39.80968360568932
12.8000	39.61170441109763
13.0000	39.41620805891640
13.2000	39.11696544867436
13.4000	38.60842186556288
13.6000	38.23739663719089
13.8000	38.17012880316742
14.0000	38.42259756719066
14.2000	38.94030494392735
14.4000	39.08998871941314
14.6000	39.15651042387173
14.8000	39.01324241103656
15.0000	38.81053817046906
15.2000	38.77767190976228
15.4000	39.09681108180379
15.6000	39.40686131480137
15.8000	39.22100621802662
16.0000	39.22704237219232
16.2000	39.06497309586500
16.4000	39.02948901335303
16.6000	39.03297133541398
16.8000	39.16422693585631
17.0000	38.60267135570748
17.2000	38.40283090295247
17.4000	38.17501404761385
17.6000	37.96917569970260
17.8000	38.07579049919254
18.0000	38.40673273036844
18.2000	38.39155317026113
18.4000	38.52498761547312
18.6000	38.88659180035022
18.8000	39.26331185411428
19.0000	39.75060877976540
19.2000	40.42070665020085
19.4000	40.93616331457049
19.6000	41.05796078843495
19.8000	40.91534674683005
20.0000	40.59749726621361
20.2000	40.19009798099487
20.4000	39.67108585226545
20.6000	39.22025290464121
20.8000	38.96486724435216
21.0000	38.76597903667979
21.2000	38.33487096423944
21.4000	38.05260711004820
21.6000	37.95855294428188
21.8000	37.98447067188165
22.0000	38.07754600867913
22.2000	38.41160041802088
22.4000	38.83423337854637
22.6000	39.28841929860809
22.8000	39.61015996623823
23.0000	39.85213137898957
23.2000	39.93487754120987
23.4000	39.87967268549159
23.6000	39.50861430306775
23.8000	38.95716185709333
24.0000	38.72371097383149
24.2000	38.44582585813892
24.4000	38.00615271184808
24.6000	37.88415861871370
24.8000	38.08932852754448
25.0000	38.23895195777557
25.2000	38.28662369249070
25.4000	38.46402877542866
25.6000	38.61057416617991
25.8000	38.80623223579506
26.0000	39.01511132876110
26.2000	39.34608426110000
26.4000	39.73464847819149
26.6000	40.06937480831133
26.8000	40.44837307148242
27.0000	40.46895735655503
27.2000	40.34996102211264
27.4000	40.09556831600899
27.6000	39.69816775834447
27.8000	39.02348153722148
28.0000	38.51342486395855
28.2000	38.26311877547481
28.4000	38.10662354445357
28.6000	38.00002666191319
28.8000	38.00198185259154
29.0000	38.07719238660943
29.2000	38.20124618696054
29.4000	38.41430448441889
29.6000	38.83160174856288
29.8000	39.23392479174777
30.0000	39.54133857768814
30.2000	39.63204614461733
30.4000	39.69539166652807
30.6000	39.58112430849088
30.8000	39.34152513710185
31.0000	39.13669585025606
31.2000	39.06053161839740
31.4000	38.95920810727608
31.6000	38.96019838992947
31.8000	39.00620748615813
32.0000	39.03797176899251
32.2000	39.11013232811933
32.4000	39.21024242521706
32.6000	39.19174721776874
32.8000	39.14757978367155
33.0000	39.03893720905190
33.2000	38.92209033896459
33.4000	38.73730086605914
33.6000	38.58973747434118
33.8000	38.33349350264555
34.0000	38.20939861716486
34.2000	38.17368667030108
34.4000	38.19013309539300
34.6000	38.46947389844831
34.8000	39.00003612941417
35.0000	39.44934745770325
35.2000	39.84150498530935
35.4000	40.22405789453794
35.6000	40.28656041349493
35.8000	40.18462126057590
36.0000	40.01082543589475
36.2000	39.50564070467533
36.4000	38.96055998465440
36.6000	38.67142448909996
36.8000	38.38816815767297
37.0000	38.08534115319126
37.2000	37.93588553798683
37.4000	37.76798223589648
37.6000	37.54164856474083
37.8000	37.48391135122429
38.0000	37.68268530314936
38.2000	38.01077533852040
38.4000	38.58872059485863
38.6000	39.17992731777343
38.8000	39.71064348292563
39.0000	40.02783790942296
39.2000	40.33397214466957
39.4000	40.45842970227363
39.6000	40.34912885319238
39.8000	40.12854957634316
40.0000	39.88392488521206
40.2000	39.54178459451374
40.4000	39.13943077400098
40.6000	38.69063970789392
40.8000	38.34135819948955
41.0000	38.01913604855558
41.2000	37.89079020159409
41.4000	37.86700528909375
41.6000	38.12702174128643
41.8000	38.66192026737137
42.0000	39.42282881958261
42.2000	39.96505638735711
42.4000	40.48305470108745
42.6000	40.89185304654116
42.8000	40.91436270761545
43.0000	40.71647580605141
43.2000	40.58012044124063
43.4000	40.32269624848300
43.6000	39.99878018072501
43.8000	39.67614223735756
44.0000	39.28067102359905
44.2000	38.78846604163201
44.4000	38.19301693358985
44.6000	37.72795855634233
44.8000	37.35324898655930
45.0000	37.06247241461857
45.2000	37.14480732229414
45.4000	37.54524597942549
45.6000	37.89741533240616
45.8000	38.28502274068452
46.0000	38.72192382749417
46.2000	38.98776864500347
46.4000	39.18983702062581
46.6000	39.41809840701752
46.8000	39.58098799163074
47.0000	39.75833329557273
47.2000	39.88588841782838
47.4000	39.93627310215502
47.6000	39.86054417382191
47.8000	39.75085153399119
48.0000	39.68654212244421
48.2000	39.58657533526875
48.4000	39.33458077358200
48.6000	39.01951461406787
48.8000	38.65494884088434
49.0000	38.21292344161346
49.2000	37.84946820734283
49.4000	37.77471677540724
49.6000	37.94098233285897
49.8000	38.08872384829777
50.0000	38.27502073557973
50.2000	38.39018776045732
50.4000	38.44825598828150
50.6000	38.49714388680234
50.8000	38.72791538413053
51.0000	38.87516778427781
51.2000	39.07153321796567
51.4000	39.20951667875264
51.6000	39.25163524126408
51.8000	39.25768238442159
52.0000	39.27170657271392
52.2000	39.27048010213243
52.4000	39.26473161550371
52.6000	39.37042172966447
52.8000	39.43221829141939
53.0000	39.36267443294977
53.2000	39.13233489555827
53.4000	38.82298298858785
53.6000	38.45608230239504
53.8000	38.18278411674209
54.0000	38.06647946168200
54.2000	38.19117800372265
54.4000	38.41495810055901
54.6000	38.67639646239215
54.8000	38.93550767422413
55.0000	39.24447681415208
55.2000	39.60546437421708
55.4000	40.03096149922061
55.6000	40.38539140248493
55.8000	40.64355786167526
56.0000	40.67729105620317
56.2000	40.53624310873731
56.4000	40.28337443211076
56.6000	39.84457992990952
56.8000	39.63742820175666
57.0000	39.49348624648385
57.2000	39.24227973837847
57.4000	38.92297226045895
57.6000	38.81079366057726
57.8000	38.35633131165217
58.0000	38.06711733932610
58.2000	37.92372599854444
58.4000	37.84031124272095
58.6000	37.84620113953396
58.8000	38.06723577658062
59.0000	38.19826454440509
59.2000	38.36582368538285
59.4000	38.48128605018385
59.6000	38.57697285880560
59.8000	38.80732966353469
60.0000	39.09189800258601
60.2000	39.28132493691774
60.4000	39.45869707803710
60.6000	39.23981355085280
60.8000	38.83706129896242
61.0000	38.46555836354975
61.2000	38.19804691856268
61.4000	38.37852243355881
61.6000	39.01586549056233
61.8000	39.49668939787068
62.0000	39.59810948260167
62.2000	39.59247131779283
62.4000	39.30034082112049
62.6000	38.89657511481358
62.8000	38.23956793073735
63.0000	37.94608938321821
63.2000	37.86581138562852
63.4000	38.14888319356344
63.6000	38.52941175458596
63.8000	39.25336543977065
64.0000	39.91385514896258
