# Supplementary material for: Polarisation of decayless kink oscillations of solar coronal loops
Source: Nat Commun. 2023 Sep 12;14:5298. doi: 10.1038/s41467-023-41029-8 (PMC10497544; doi:10.1038/s41467-023-41029-8)
Supplement: Supplementary file 5 — Source Data [file 41467_2023_41029_MOESM5_ESM.zip › SourceData/Fig3d/fig3d_slit28.txt]

9.60000	40.55229727169860
9.80000	40.04825789011977
10.0000	39.46832475625763
10.2000	39.02182077160286
10.4000	39.13620367979267
10.6000	39.40560559923792
10.8000	39.87325421064771
11.0000	40.51046154406008
11.2000	40.88994444064912
11.4000	40.81642422562118
11.6000	40.75728463760662
11.8000	40.80358234267273
12.0000	40.78395929504801
12.2000	40.82226109632118
12.4000	41.39283048714830
12.6000	41.75678056617065
12.8000	41.77297218575915
13.0000	41.65811939668369
13.2000	41.51637966265866
13.4000	40.78023221829265
13.6000	40.17373312299498
13.8000	39.81025055517884
14.0000	39.89897342082722
14.2000	39.99828407434259
14.4000	40.09357301736843
14.6000	40.14294174891833
14.8000	40.17050985644885
15.0000	40.02335334834056
15.2000	40.15488704932933
15.4000	40.65727924880130
15.6000	41.14791144011573
15.8000	41.16335809153494
16.0000	41.22669250745668
16.2000	41.02334601009886
16.4000	40.61281334723630
16.6000	40.44121011750256
16.8000	40.40242164369936
17.0000	39.91299306720718
17.2000	39.86062363478090
17.4000	39.98594455112811
17.6000	39.70102798795330
17.8000	39.36795234240006
18.0000	39.33352243347725
18.2000	38.89345068246155
18.4000	38.72363633353165
18.6000	39.18279678777765
18.8000	40.23477777326639
19.0000	41.29917432867835
19.2000	42.53949012804554
19.4000	43.28772047393659
19.6000	43.45485387465418
19.8000	43.02706901558621
20.0000	42.41859355238309
20.2000	41.61148177583236
20.4000	41.13810199377469
20.6000	40.60293166407708
20.8000	40.36392146799849
21.0000	40.13353647425378
21.2000	39.62874545633040
21.4000	39.05987591314899
21.6000	38.89745240721710
21.8000	38.90469956655075
22.0000	39.18378749905325
22.2000	39.86394868429831
22.4000	40.44149154601148
22.6000	40.95477196718217
22.8000	41.39875128196478
23.0000	41.61802687316722
23.2000	41.64046527901076
23.4000	41.66198723225396
23.6000	41.20237327436823
23.8000	40.62276076056013
24.0000	40.16161834659787
24.2000	39.81871498164368
24.4000	39.43861946968359
24.6000	39.60014915946163
24.8000	39.78296892353225
25.0000	39.95337866836379
25.2000	40.16637830279954
25.4000	40.19423329636989
25.6000	39.93983546988721
25.8000	39.65149771639763
26.0000	39.67796752811004
26.2000	39.78751359904554
26.4000	40.25771142719369
26.6000	40.92336701540007
26.8000	41.56199771308837
27.0000	41.74333567577590
27.2000	41.75603289177768
27.4000	41.57776095743692
27.6000	41.29181358420542
27.8000	40.90569009615255
28.0000	40.62170972264019
28.2000	40.46919456801389
28.4000	40.27164742930632
28.6000	40.03944981486497
28.8000	39.92017878159009
29.0000	39.85099231466383
29.2000	39.76944800416433
29.4000	39.90285005255596
29.6000	40.13530720817429
29.8000	40.51761354847342
30.0000	40.83122539895373
30.2000	40.94810575843314
30.4000	41.01959005480568
30.6000	41.12569209821330
30.8000	40.99322626600546
31.0000	40.82218139106655
31.2000	40.81352296373732
31.4000	40.74052061960717
31.6000	40.67799844298998
31.8000	40.68640476405319
32.0000	40.76157326007127
32.2000	40.78125916779585
32.4000	40.88049006088669
32.6000	40.91384561509777
32.8000	40.82173238166003
33.0000	40.64493406057023
33.2000	40.38410333783141
33.4000	40.06840166764132
33.6000	39.80347544627307
33.8000	39.59682057665175
34.0000	39.47316067829603
34.2000	39.53093216907102
34.4000	39.66390032297243
34.6000	39.94764831704477
34.8000	40.46010534884692
35.0000	40.97311988501314
35.2000	41.43912495521788
35.4000	41.79892936022117
35.6000	41.87453304626997
35.8000	41.55879823054201
36.0000	41.12544132487830
36.2000	40.64586169640273
36.4000	40.14711539676312
36.6000	39.66365904605214
36.8000	39.47836652609841
37.0000	39.38637141281482
37.2000	39.23115596915894
37.4000	39.05983564075630
37.6000	39.04594499901224
37.8000	39.03062947256204
38.0000	39.09620749775333
38.2000	39.40641318225533
38.4000	40.04295268042157
38.6000	40.67535967300218
38.8000	41.30030080873644
39.0000	41.86635480349405
39.2000	42.19755951923526
39.4000	42.17480031696212
39.6000	41.90726560279604
39.8000	41.62801983548808
40.0000	41.31616424833898
40.2000	41.05002335888395
40.4000	40.67002220421102
40.6000	40.39177015151390
40.8000	40.10032738041546
41.0000	39.77727871135998
41.2000	39.51855113244885
41.4000	39.48419470570589
41.6000	39.69032414981111
41.8000	40.18543856952791
42.0000	40.94149654935088
42.2000	41.61392750516042
42.4000	42.18869236716505
42.6000	42.55145089566010
42.8000	42.49642872018909
43.0000	42.14768167095209
43.2000	41.90177722694633
43.4000	41.63985752205028
43.6000	41.27690026032473
43.8000	40.96888202182951
44.0000	40.54981166599834
44.2000	39.98430376635849
44.4000	39.38937422437353
44.6000	38.94974478349389
44.8000	38.59183985987443
45.0000	38.48959879091912
45.2000	38.69745185567434
45.4000	39.11467963552303
45.6000	39.41614369836206
45.8000	39.74539827610513
46.0000	40.08912339997469
46.2000	40.28853312181352
46.4000	40.51405262393695
46.6000	40.92186795408585
46.8000	41.26859657688281
47.0000	41.41107541748926
47.2000	41.53052759035661
47.4000	41.54270516053504
47.6000	41.32015244510441
47.8000	41.08022142990438
48.0000	41.05951025215596
48.2000	40.98341872380889
48.4000	40.74888548718930
48.6000	40.50952165787309
48.8000	40.20889275975109
49.0000	39.76279204835483
49.2000	39.41915380611979
49.4000	39.43218862850259
49.6000	39.61117418134722
49.8000	39.71468320737905
50.0000	39.77869515705240
50.2000	39.84780915740281
50.4000	39.83493162314989
50.6000	39.84963808216853
50.8000	40.04097051778459
51.0000	40.31294937148932
51.2000	40.52259631215342
51.4000	40.56539180797275
51.6000	40.55517197463749
51.8000	40.60675711615971
52.0000	40.68166104765641
52.2000	40.72937292649576
52.4000	40.83293541403768
52.6000	41.00336277389606
52.8000	41.14084045755243
53.0000	41.10631502653116
53.2000	40.89630367574636
53.4000	40.54945950967355
53.6000	40.24366830521789
53.8000	39.96870317935316
54.0000	39.77072303553170
54.2000	39.86756233546016
54.4000	40.13075226515625
54.6000	40.30558447061881
54.8000	40.49017820692849
55.0000	40.79551110914507
55.2000	41.14253453743662
55.4000	41.56185674456465
55.6000	41.91696734231957
55.8000	42.10366535369226
56.0000	42.07949287123916
56.2000	41.82467106250387
56.4000	41.32819406174696
56.6000	40.79384260371503
56.8000	40.40406609225742
57.0000	40.42625048149254
57.2000	40.20689632667523
57.4000	40.07622627291024
57.6000	40.04679020157712
57.8000	39.94334486874185
58.0000	39.60540232839617
58.2000	39.61767056031181
58.4000	39.65040602613389
58.6000	39.75938730955212
58.8000	39.96185734456313
59.0000	40.10874418826839
59.2000	40.24106228222085
59.4000	40.28525516534531
59.6000	40.33715052571792
59.8000	40.42849691280101
60.0000	40.65068958480653
60.2000	40.77271601198026
60.4000	40.85921116348651
60.6000	40.70751055433714
60.8000	40.45372299425452
61.0000	40.19088008489627
61.2000	40.22454339007119
61.4000	40.33327198427822
61.6000	40.82908200735562
61.8000	41.03773570500704
62.0000	41.10347280859147
62.2000	41.07338290057043
62.4000	40.86010310925656
62.6000	40.38498021568272
62.8000	40.14739087089670
63.0000	39.99562706733945
63.2000	39.94285296652111
63.4000	40.48640690660106
63.6000	40.69372905958329
63.8000	40.70058958454344
64.0000	40.67781907787193
64.2000	40.44437296740050
