# Supplementary material for: Polarisation of decayless kink oscillations of solar coronal loops
Source: Nat Commun. 2023 Sep 12;14:5298. doi: 10.1038/s41467-023-41029-8 (PMC10497544; doi:10.1038/s41467-023-41029-8)
Supplement: Supplementary file 5 — Source Data [file 41467_2023_41029_MOESM5_ESM.zip › SourceData/Fig3d/fig3d_slit29.txt]

12.0000	41.52495876452179
12.2000	41.90189605247334
12.4000	42.19506571069019
12.6000	42.47284604135166
12.8000	42.83519600328231
13.0000	42.91865460913045
13.2000	43.03946908041976
13.4000	42.91774882746746
13.6000	42.70724854983751
13.8000	42.35196358165275
14.0000	41.96312074271127
14.2000	41.76090942897569
14.4000	41.79617841963179
14.6000	41.92701481572340
14.8000	41.88220240647502
15.0000	41.86039295179107
15.2000	41.99166050711737
15.4000	42.28435397214189
15.6000	42.69613914141748
15.8000	42.21690963529127
16.0000	42.22202329319344
16.2000	41.89526448869493
16.4000	41.47930041786023
16.6000	40.90571022464407
16.8000	41.49295568314268
17.0000	41.29120015979905
17.2000	40.98784963216043
17.4000	41.06829518683834
17.6000	41.18039189785959
17.8000	40.71420651501596
18.0000	40.60491092303427
18.2000	40.94017359305586
18.4000	40.96677444860307
18.6000	41.28828839975672
18.8000	42.27587763402897
19.0000	43.51169010002041
19.2000	44.31901510595231
19.4000	44.89528755160197
19.6000	45.04137529002886
19.8000	44.57783077531519
20.0000	43.81877696070250
20.2000	43.13097431487793
20.4000	42.55034247905962
20.6000	42.03377929440214
20.8000	41.94218091923062
21.0000	41.79498070273623
21.2000	41.31511044486460
21.4000	40.84076279720939
21.6000	40.53865696427487
21.8000	40.25694782597815
22.0000	40.42031984606093
22.2000	41.05134609183959
22.4000	41.45167033286572
22.6000	41.81428596133049
22.8000	42.29873627718553
23.0000	42.42486080607034
23.2000	42.29272811701173
23.4000	42.40283517226710
23.6000	42.35433968038303
23.8000	42.14308245158356
24.0000	41.85854698817565
24.2000	41.60431467221030
24.4000	41.42729489622905
24.6000	41.54027690993622
24.8000	41.61827086966885
25.0000	41.80514790671007
25.2000	42.05039577976186
25.4000	42.09452568288408
25.6000	41.79938826466359
25.8000	41.64861874516193
26.0000	41.63749901641170
26.2000	41.67060214576745
26.4000	41.95757902591852
26.6000	42.45834140238401
26.8000	42.75388151486505
27.0000	42.81639855834775
27.2000	42.86550107781934
27.4000	42.81563099585892
27.6000	42.72450967610532
27.8000	42.60381689293636
28.0000	42.38853269313086
28.2000	42.28387383298139
28.4000	42.08312139081931
28.6000	41.78598849897613
28.8000	41.54584997984404
29.0000	41.46958538417321
29.2000	41.27870249196434
29.4000	41.32402982796746
29.6000	41.49237616048529
29.8000	41.78290860276389
30.0000	41.97513684699309
30.2000	42.16957445168313
30.4000	42.26487639483400
30.6000	42.45229908725681
30.8000	42.38663384015202
31.0000	42.29846305165638
31.2000	42.23900575603794
31.4000	42.16150560400557
31.6000	42.00802507993462
31.8000	41.99959518094493
32.0000	42.07543108083382
32.2000	42.13881028721466
32.4000	42.25610758985060
32.6000	42.41123600243428
32.8000	42.29671919171138
33.0000	42.16367263003510
33.2000	41.95645524639195
33.4000	41.76315427708505
33.6000	41.46115788823378
33.8000	41.29059087683927
34.0000	41.18549113802034
34.2000	41.24934455791255
34.4000	41.30825800267723
34.6000	41.45439056669012
34.8000	41.78842472844947
35.0000	42.17334878198992
35.2000	42.50634269983821
35.4000	42.81009194572130
35.6000	42.98683334980183
35.8000	42.89089588347753
36.0000	42.67777513332376
36.2000	42.38369900644432
36.4000	42.04465450604149
36.6000	41.64450426842316
36.8000	41.39712770174947
37.0000	41.16354332208309
37.2000	40.90449002542955
37.4000	40.64182473356722
37.6000	40.50069116012259
37.8000	40.43188206067209
38.0000	40.52150801932203
38.2000	40.88701554827767
38.4000	41.45345795626448
38.6000	42.12672444393288
38.8000	42.81358348656562
39.0000	43.41804265803844
39.2000	43.68112548298964
39.4000	43.66216197659719
39.6000	43.37659094317358
39.8000	43.05912467786825
40.0000	42.68131457810643
40.2000	42.32175056249661
40.4000	41.94254677745411
40.6000	41.71642510893925
40.8000	41.51236629325033
41.0000	41.28320646092251
41.2000	41.23832844365388
41.4000	41.38047165724844
41.6000	41.56861466835657
41.8000	41.91134535319063
42.0000	42.58133388554472
42.2000	43.20080695311613
42.4000	43.59934396727640
42.6000	43.88605742060304
42.8000	43.87421872836443
43.0000	43.51238628824346
43.2000	43.19003701817801
43.4000	42.89958316839616
43.6000	42.58723562307902
43.8000	42.35929871546731
44.0000	42.07974119879267
44.2000	41.59602236515738
44.4000	41.07345481261034
44.6000	40.62302320676832
44.8000	40.25509427836982
45.0000	40.06707626067904
45.2000	40.19077882734895
45.4000	40.49533093585884
45.6000	40.77997247207846
45.8000	41.06245718602221
46.0000	41.36329547666148
46.2000	41.60688622052679
46.4000	41.93110016943678
46.6000	42.34067570256266
46.8000	42.75850956488999
47.0000	42.98816377568612
47.2000	43.09847727438093
47.4000	43.10849859428282
47.6000	42.92277914266362
47.8000	42.66600219873971
48.0000	42.59473105167140
48.2000	42.48301340881009
48.4000	42.21100002572945
48.6000	41.96421896761564
48.8000	41.71046560537084
49.0000	41.29026387129764
49.2000	40.99119822007275
49.4000	41.03411334091427
49.6000	41.13870900858840
49.8000	41.20718433153684
50.0000	41.25412769216702
50.2000	41.29271296793590
50.4000	41.29212989785669
50.6000	41.44091673675096
50.8000	41.60984233591816
51.0000	41.82953709038766
51.2000	41.98644962600672
51.4000	41.98618339238450
51.6000	41.95557036468634
51.8000	42.02941820601187
52.0000	42.15165010728819
52.2000	42.29409296858773
52.4000	42.40693843408770
52.6000	42.45274308375878
52.8000	42.51504260103702
53.0000	42.47058993661743
53.2000	42.23904722828302
53.4000	41.92470386245826
53.6000	41.69974673624604
53.8000	41.42495765103565
54.0000	41.28031196168892
54.2000	41.28312539702321
54.4000	41.52451806719213
54.6000	41.71328515101526
54.8000	41.94597522568682
55.0000	42.24879842095339
55.2000	42.68022760897495
55.4000	43.08924627869867
55.6000	43.40840775508161
55.8000	43.52980639722453
56.0000	43.44890359819752
56.2000	43.17161108055844
56.4000	42.77344849392962
56.6000	42.44813029322815
56.8000	42.20328549874832
57.0000	42.19171422011714
57.2000	42.07422449295685
57.4000	41.84667099008781
57.6000	41.66033682983603
57.8000	41.48462272832897
58.0000	41.12551504789043
58.2000	41.03819230490130
58.4000	41.08132540871429
58.6000	41.12921028229065
58.8000	41.34645086683076
59.0000	41.61589475579849
59.2000	41.70100357172762
59.4000	41.75381382267287
59.6000	41.80974899615455
59.8000	41.79303054308038
60.0000	41.97548460282161
60.2000	42.15792177874957
60.4000	42.31401767764207
60.6000	42.30105173354273
60.8000	42.15885286048708
61.0000	41.86253382153650
61.2000	41.58358684308411
61.4000	41.57629971632821
61.6000	41.78073361223814
61.8000	42.11788488021376
62.0000	42.33441055531270
62.2000	42.56223272119334
62.4000	42.28277482957071
62.6000	41.88832324331252
62.8000	41.46577313321718
63.0000	41.07398157249346
63.2000	41.05604531023172
63.4000	41.55029839683126
63.6000	42.05258060528725
63.8000	42.49308891263985
