# Supplementary material for: Polarisation of decayless kink oscillations of solar coronal loops
Source: Nat Commun. 2023 Sep 12;14:5298. doi: 10.1038/s41467-023-41029-8 (PMC10497544; doi:10.1038/s41467-023-41029-8)
Supplement: Supplementary file 5 — Source Data [file 41467_2023_41029_MOESM5_ESM.zip › SourceData/Fig3d/fig3d_slit30.txt]

12.0000	42.91813600833694
12.2000	43.12587184613010
12.4000	43.45242020657120
12.6000	43.73363418141993
12.8000	43.92718820463418
13.0000	43.95035793775162
13.2000	43.97867424389261
13.4000	44.01478909047940
13.6000	44.01418059891999
13.8000	43.93996139679399
14.0000	43.75768352770389
14.2000	43.89662233787199
14.4000	43.76464267260253
14.6000	43.91581077489255
14.8000	43.70740076220397
15.0000	43.45263811071798
15.2000	43.43155907246781
15.4000	43.69594814083664
15.6000	43.88392673280624
15.8000	43.90505539202065
16.0000	43.75098277904573
16.2000	43.45813717804077
16.4000	43.16316073228104
16.6000	42.70804125623346
16.8000	42.62784918334159
17.0000	42.62369517567533
17.2000	42.40588540188443
17.4000	42.39965616266756
17.6000	42.45484512165120
17.8000	42.37640471594922
18.0000	42.20756561737559
18.2000	42.19600890033070
18.4000	42.28059826159018
18.6000	42.67637023545444
18.8000	43.48383619799031
19.0000	44.73289237030218
19.2000	45.95142578035746
19.4000	46.59361881392523
19.6000	46.64482148259471
19.8000	46.26420434739372
20.0000	45.52456875918728
20.2000	44.84023011273931
20.4000	44.27782116854593
20.6000	43.87613551108420
20.8000	43.61940421032902
21.0000	43.42195698987000
21.2000	42.96258464943666
21.4000	42.40030736589068
21.6000	42.10376299836886
21.8000	41.93165566163324
22.0000	42.08940443357597
22.2000	42.62456621063803
22.4000	43.12743172474336
22.6000	43.36727174439117
22.8000	43.67865139237050
23.0000	43.79686300258155
23.2000	43.66010077320572
23.4000	43.60909910882012
23.6000	43.57618042522814
23.8000	43.50735199876431
24.0000	43.32815221849599
24.2000	43.08645989989822
24.4000	43.04926008091188
24.6000	43.21463884872146
24.8000	43.26368559608008
25.0000	43.38910898727415
25.2000	43.61867517824047
25.4000	43.69944433197040
25.6000	43.49090891196453
25.8000	43.33551523148264
26.0000	43.37546523883543
26.2000	43.49163563278457
26.4000	43.66547610861538
26.6000	44.04264516925883
26.8000	44.32802474641885
27.0000	44.34329692545766
27.2000	44.22624351029648
27.4000	43.97289451333152
27.6000	43.77511028920697
27.8000	43.63362715361107
28.0000	43.44905101025716
28.2000	43.40189840115411
28.4000	43.38979025469636
28.6000	43.25567537064955
28.8000	43.05011948080691
29.0000	42.90247172178380
29.2000	42.84034953891903
29.4000	42.97169689867629
29.6000	43.19360743755066
29.8000	43.48423765837962
30.0000	43.81575286116563
30.2000	43.93135933207393
30.4000	43.94380914939576
30.6000	43.96876150137531
30.8000	43.83565539878875
31.0000	43.63968707422192
31.2000	43.58722212037335
31.4000	43.49424358285241
31.6000	43.34511136806337
31.8000	43.22606091995424
32.0000	43.21848658849282
32.2000	43.24948553930984
32.4000	43.37266158990251
32.6000	43.45564624397263
32.8000	43.54077899303783
33.0000	43.53582939302328
33.2000	43.49353058560896
33.4000	43.39260986104222
33.6000	43.23567267271671
33.8000	43.02636172595675
34.0000	42.91666549881847
34.2000	42.88509617636761
34.4000	42.84266891115946
34.6000	42.87022873900138
34.8000	42.98948255813943
35.0000	43.24190617294926
35.2000	43.59313620497780
35.4000	44.03323349228252
35.6000	44.45041814132941
35.8000	44.72374482809454
36.0000	44.73531890858378
36.2000	44.49007613271166
36.4000	44.12035181649058
36.6000	43.72038401289953
36.8000	43.32309741843454
37.0000	42.88855725182776
37.2000	42.47226032851916
37.4000	42.11009973973420
37.6000	41.82990211020243
37.8000	41.70036977686888
38.0000	41.90660355404203
38.2000	42.36195293949512
38.4000	42.95968970119772
38.6000	43.63627849421550
38.8000	44.39649021291061
39.0000	44.96840033560827
39.2000	45.17494122792187
39.4000	45.12921758880013
39.6000	44.79757247535380
39.8000	44.41408419554707
40.0000	43.97417098997449
40.2000	43.53051021643790
40.4000	43.16053604152842
40.6000	43.00614617471892
40.8000	42.89645946733790
41.0000	42.77261947464463
41.2000	42.90885256288293
41.4000	43.10672389254897
41.6000	43.29965716263558
41.8000	43.58611135608248
42.0000	44.17739382501618
42.2000	44.66560416763396
42.4000	44.96471677946371
42.6000	45.14912383832082
42.8000	45.09313172688955
43.0000	44.75738981767152
43.2000	44.45346068342394
43.4000	44.28649207023658
43.6000	44.10556967341333
43.8000	43.94904067239735
44.0000	43.78619561757242
44.2000	43.47687059807711
44.4000	42.91195009322612
44.6000	42.32848188645663
44.8000	41.93362373699529
45.0000	41.68081404520840
45.2000	41.72603581652859
45.4000	41.97346254117652
45.6000	42.35813593313591
45.8000	42.66790279729565
46.0000	42.88733689276125
46.2000	43.04039786344376
46.4000	43.33768634726474
46.6000	43.58267038818855
46.8000	43.92469590594593
47.0000	44.24185955191675
47.2000	44.39154906434459
47.4000	44.43701879404294
47.6000	44.37902731848101
47.8000	44.18829877316948
48.0000	44.05622314941540
48.2000	43.94297660405513
48.4000	43.67800347184460
48.6000	43.48045182859074
48.8000	43.27647908897268
49.0000	42.93094739738103
49.2000	42.68627970343310
49.4000	42.70871363825592
49.6000	42.73680678667603
49.8000	42.75467172654752
50.0000	42.84448693894645
50.2000	42.87092454804623
50.4000	42.90485262145329
50.6000	43.11222251185985
50.8000	43.28665273140570
51.0000	43.38502615470897
51.2000	43.44170484659408
51.4000	43.41466111488360
51.6000	43.43278605992996
51.8000	43.48571489109905
52.0000	43.58415511451497
52.2000	43.67288249208725
52.4000	43.71537048831942
52.6000	43.64824273662052
52.8000	43.68347899599193
53.0000	43.69817030695125
53.2000	43.61218582251760
53.4000	43.47546814799153
53.6000	43.24928427257355
53.8000	42.93385952715780
54.0000	42.68306968717373
54.2000	42.66445810005456
54.4000	42.82214996548399
54.6000	43.08577271239955
54.8000	43.34268217892010
55.0000	43.70859730288070
55.2000	44.16272606139383
55.4000	44.61144369401219
55.6000	44.93855326287282
55.8000	45.15525759830021
56.0000	45.15104642705885
56.2000	44.88868288704359
56.4000	44.52773309290064
56.6000	44.20453821988547
56.8000	43.93047924328480
57.0000	43.82740230126283
57.2000	43.72322624475249
57.4000	43.44912640905538
57.6000	43.09363390670509
57.8000	42.84045441769394
58.0000	42.59642800305602
58.2000	42.46272175662677
58.4000	42.48204168996086
58.6000	42.70164880208277
58.8000	43.01350055264902
59.0000	43.19974380128431
59.2000	43.27053986949777
59.4000	43.32927561298882
59.6000	43.29040634929888
59.8000	43.14939469833767
60.0000	43.26280584251646
60.2000	43.38830823816752
60.4000	43.45702805499301
60.6000	43.48281181238695
60.8000	43.40816855599827
61.0000	43.10200014531771
61.2000	42.93177426987480
61.4000	42.95964495984374
61.6000	43.21414413403718
61.8000	43.66593224909279
62.0000	44.10657170319056
62.2000	44.28293626043648
62.4000	44.18028517162927
62.6000	43.84791132201313
62.8000	43.34056047466231
63.0000	43.04504938405997
63.2000	42.95858550930355
63.4000	43.21180496441056
63.6000	43.50819060684659
63.8000	43.81537222889929
