# Supplementary material for: Polarisation of decayless kink oscillations of solar coronal loops
Source: Nat Commun. 2023 Sep 12;14:5298. doi: 10.1038/s41467-023-41029-8 (PMC10497544; doi:10.1038/s41467-023-41029-8)
Supplement: Supplementary file 5 — Source Data [file 41467_2023_41029_MOESM5_ESM.zip › SourceData/Fig3d/fig3d_slit31.txt]

15.8000	45.27504992256216
16.0000	44.94364241027922
16.2000	44.65443533976923
16.4000	44.48563646974151
16.6000	44.23455378667797
16.8000	44.14128128433046
17.0000	44.28480434923737
17.2000	44.36284925125925
17.4000	44.17959738514662
17.6000	44.08506635792828
17.8000	44.01515977222591
18.0000	43.78367252571513
18.2000	43.70314967350410
18.4000	43.87139460847791
18.6000	44.38105082091595
18.8000	45.22890810420133
19.0000	46.20057384839190
19.2000	47.02077171628213
19.4000	47.71839535745709
19.6000	47.85128536885701
19.8000	47.36124662507709
20.0000	46.85724843078354
20.2000	46.36269485649653
20.4000	45.83069112539074
20.6000	45.30769460712408
20.8000	45.13102226309982
21.0000	44.99270725677047
21.2000	44.70365598950768
21.4000	44.22516878731358
21.6000	43.91442892995834
21.8000	43.75798568162851
22.0000	43.86642318462048
22.2000	44.25887239587200
22.4000	44.81456718599801
22.6000	45.22241675535116
22.8000	45.48478194407007
23.0000	45.42210240397839
23.2000	45.27631751858770
23.4000	45.14212170451660
23.6000	45.03118899268147
23.8000	45.01169666852807
24.0000	44.92285386205265
24.2000	44.55611718223618
24.4000	44.33391520924404
24.6000	44.30688120695535
24.8000	44.29734598243927
25.0000	44.46377934100656
25.2000	44.77630715245201
25.4000	45.01600003488783
25.6000	44.98139217810128
25.8000	44.97663265167328
26.0000	45.02935534470756
26.2000	45.18348661241787
26.4000	45.35192676254375
26.6000	45.64567658039250
26.8000	45.75233166137220
27.0000	45.69367856051942
27.2000	45.43649729893726
27.4000	45.16461481327325
27.6000	45.04318264704837
27.8000	45.01206804685491
28.0000	44.97522519934817
28.2000	45.08473875699839
28.4000	45.11762951407586
28.6000	44.93169873192884
28.8000	44.67987907340974
29.0000	44.44692748624784
29.2000	44.43267117735657
29.4000	44.57508943696597
29.6000	44.84974107215310
29.8000	45.12779116621915
30.0000	45.47674121579906
30.2000	45.55170892728636
30.4000	45.50222025997731
30.6000	45.41871072019223
30.8000	45.26652771542719
31.0000	45.02497861909757
31.2000	44.88416471095548
31.4000	44.84911141809484
31.6000	44.71452189705276
31.8000	44.60913115389163
32.0000	44.67759597202448
32.2000	44.73406716663990
32.4000	44.81110539344400
32.6000	44.94167456987114
32.8000	45.11320845859070
33.0000	45.11506119203633
33.2000	45.12611282366147
33.4000	45.02797961959568
33.6000	44.79423647017842
33.8000	44.49572425927980
34.0000	44.31983245966190
34.2000	44.29779760636298
34.4000	44.29785033480537
34.6000	44.40670258541317
34.8000	44.63687399701989
35.0000	44.91660950617445
35.2000	45.20991413538039
35.4000	45.59734532469260
35.6000	45.90719873328211
35.8000	46.10288302195912
36.0000	46.12802821550568
36.2000	45.99897715559034
36.4000	45.79154026692195
36.6000	45.56952473330320
36.8000	45.27531017797583
37.0000	44.81065351752922
37.2000	44.23742385970258
37.4000	43.70923362138659
37.6000	43.30742840368098
37.8000	43.05475126405526
38.0000	43.22573556525645
38.2000	43.71019911683455
38.4000	44.34442069508061
38.6000	45.05273276855352
38.8000	45.79227812185563
39.0000	46.38773161495252
39.2000	46.60788406974969
39.4000	46.51430941409806
39.6000	46.21531262290820
39.8000	45.92676936283021
40.0000	45.53024681870086
40.2000	45.13487942517354
40.4000	44.74097974732704
40.6000	44.58322955728835
40.8000	44.44963468147832
41.0000	44.32146137058636
41.2000	44.35879497723750
41.4000	44.57395381558055
41.6000	44.78093329696635
41.8000	45.04708771725239
42.0000	45.52307003825776
42.2000	46.04494031718751
42.4000	46.40594400453692
42.6000	46.57615701301174
42.8000	46.54919723792617
43.0000	46.38072404521544
43.2000	46.17356003849569
43.4000	46.01804909211077
43.6000	45.81302870412314
43.8000	45.63870614787456
44.0000	45.48289448254747
44.2000	45.17205542773371
44.4000	44.52595287303222
44.6000	43.87233262904149
44.8000	43.40354909036570
45.0000	43.18392578086954
45.2000	43.20546025934522
45.4000	43.51418614721662
45.6000	43.95208045721568
45.8000	44.33679175719089
46.0000	44.43054318266755
46.2000	44.48683864969593
46.4000	44.75339357253894
46.6000	45.01491365077237
46.8000	45.25723310854656
47.0000	45.60335757721960
47.2000	45.80685506359007
47.4000	45.80193104985005
47.6000	45.74620934602547
47.8000	45.67189501714400
48.0000	45.51459448479797
48.2000	45.41015781240946
48.4000	45.19517122456629
48.6000	45.02871149443719
48.8000	44.83158303706518
49.0000	44.55783701082343
49.2000	44.34365782489706
49.4000	44.32590378338925
49.6000	44.28902426830606
49.8000	44.30234754541459
50.0000	44.40879594646304
50.2000	44.42901145369634
50.4000	44.46461685443159
50.6000	44.67129931438651
50.8000	44.79698316258808
51.0000	44.81457658911781
51.2000	44.88041088846514
51.4000	44.91176015418165
51.6000	44.99271076279351
51.8000	45.11722687550331
52.0000	45.22412083576100
52.2000	45.30805466635385
52.4000	45.42722373442579
52.6000	45.35988488939826
52.8000	45.23356492775019
53.0000	45.19803869884939
53.2000	45.06553760504404
53.4000	44.79031379796487
53.6000	44.52144560595934
53.8000	44.25465396863897
54.0000	43.96561193309265
54.2000	43.94521423024467
54.4000	44.16539396451523
54.6000	44.42763544896840
54.8000	44.75737491457998
55.0000	45.25642692045086
55.2000	45.76183409756863
55.4000	46.18140788378020
55.6000	46.52812013150220
55.8000	46.78322621687519
56.0000	46.73179333971894
56.2000	46.51024217903497
56.4000	46.19723934756477
56.6000	45.89696065967383
56.8000	45.63832435218442
57.0000	45.46667116598197
57.2000	45.14276463018061
57.4000	44.85823315694617
57.6000	44.53650560934570
57.8000	44.22621165133761
58.0000	44.00713824121479
58.2000	43.93965392383482
58.4000	43.90816787703633
58.6000	44.13305673105349
58.8000	44.43521555819382
59.0000	44.64949671892114
59.2000	44.84787013320906
59.4000	44.98610749409950
59.6000	44.88884862427114
59.8000	44.77353160977288
60.0000	44.87174642389558
60.2000	44.93370027190620
60.4000	44.95463174627336
60.6000	45.00567940499457
60.8000	44.99061056264192
61.0000	44.80312777893924
61.2000	44.67625640064572
61.4000	44.69583241958092
61.6000	44.91676881733124
61.8000	45.00490895178093
62.0000	45.46906979541798
62.2000	45.54905971260007
62.4000	45.45405719445894
62.6000	45.17688956711427
62.8000	44.97620262987437
63.0000	44.59285671292992
63.2000	44.64968084109974
63.4000	44.85502405917714
63.6000	45.03067056355997
63.8000	45.26116977405157
