# Supplementary material for: Polarisation of decayless kink oscillations of solar coronal loops
Source: Nat Commun. 2023 Sep 12;14:5298. doi: 10.1038/s41467-023-41029-8 (PMC10497544; doi:10.1038/s41467-023-41029-8)
Supplement: Supplementary file 5 — Source Data [file 41467_2023_41029_MOESM5_ESM.zip › SourceData/Fig3d/fig3d_slit32.txt]

15.8000	46.69628927255859
16.0000	46.04789102383000
16.2000	45.40790084801870
16.4000	45.18683843867353
16.6000	45.08150499295257
16.8000	45.09531137473095
17.0000	45.55300083464454
17.2000	46.00373051840422
17.4000	45.74075209574688
17.6000	45.69387385407498
17.8000	45.63200514460100
18.0000	45.49743165086878
18.2000	45.49480458024549
18.4000	46.12387454476369
18.6000	46.75721064322543
18.8000	47.60654579743854
19.0000	48.29218525040037
19.2000	48.70258382997905
19.4000	48.89275537571839
19.6000	48.87895983272003
19.8000	48.56216898551048
20.0000	48.11365201514028
20.2000	47.77198834516697
20.4000	47.25939757363488
20.6000	46.66622360385292
20.8000	46.41137071264335
21.0000	46.38205541083706
21.2000	46.21652468203933
21.4000	45.83619274487481
21.6000	45.61165457797231
21.8000	45.47194792829460
22.0000	45.46250708611053
22.2000	45.79177194699824
22.4000	46.48270595951929
22.6000	47.05881415621988
22.8000	47.36605770597072
23.0000	47.47503902952285
23.2000	47.29952439255892
23.4000	47.09179119859566
23.6000	46.85171627349777
23.8000	46.65188239141897
24.0000	46.29318260982700
24.2000	45.79140930063367
24.4000	45.21493117234190
24.6000	45.10337113069064
24.8000	45.08244599957561
25.0000	45.34243873184177
25.2000	45.81102082854606
25.4000	46.26674297602327
25.6000	46.25950265336380
25.8000	46.38843664112334
26.0000	46.48400258887897
26.2000	46.60172356119377
26.4000	46.86721834950198
26.6000	47.14825290115094
26.8000	47.19218880210917
27.0000	47.23412120340054
27.2000	47.10930307331502
27.4000	46.81659721437193
27.6000	46.76107000880324
27.8000	46.70451108317769
28.0000	46.58495704133921
28.2000	46.62003116604672
28.4000	46.62293793041186
28.6000	46.40476844530729
28.8000	46.15968699513666
29.0000	46.05273173566992
29.2000	46.10555056334572
29.4000	46.26193110264067
29.6000	46.47365128078712
29.8000	46.69938794138648
30.0000	46.85541347505108
30.2000	46.80813373664031
30.4000	46.69937672176579
30.6000	46.63992824008815
30.8000	46.49195260133324
31.0000	46.24461145872036
31.2000	46.21742754093023
31.4000	46.28322174568139
31.6000	46.21297050175536
31.8000	46.21282021638099
32.0000	46.34963507774203
32.2000	46.36603270992400
32.4000	46.40192172459387
32.6000	46.50481384988969
32.8000	46.71032949400875
33.0000	46.82232093949714
33.2000	46.82527231483601
33.4000	46.67291050967505
33.6000	46.40327828934259
33.8000	45.95224297397067
34.0000	45.64906708395102
34.2000	45.59412262595855
34.4000	45.62965420117942
34.6000	45.88980102289948
34.8000	46.30962940814245
35.0000	46.73312002292817
35.2000	46.99857921709927
35.4000	47.23278889120874
35.6000	47.31655430566024
35.8000	47.40782498552685
36.0000	47.41797386736421
36.2000	47.36732654297232
36.4000	47.20306359441976
36.6000	47.11783989621426
36.8000	46.79616540421488
37.0000	46.20029296056934
37.2000	45.57602617973819
37.4000	45.12770737571645
37.6000	44.65469564147027
37.8000	44.44673979016085
38.0000	44.65989097314637
38.2000	45.12392565301798
38.4000	45.73545721801263
38.6000	46.38577776634310
38.8000	47.09317519586014
39.0000	47.69000993422236
39.2000	48.00213725932856
39.4000	47.97006302033255
39.6000	47.82029971498349
39.8000	47.58671491228953
40.0000	47.22819014003177
40.2000	46.84425282604686
40.4000	46.54742228154048
40.6000	46.38592977906875
40.8000	46.19419553984628
41.0000	46.01132714283674
41.2000	45.90354042315654
41.4000	45.87297693778177
41.6000	45.98604181531385
41.8000	46.14072318134076
42.0000	46.55384661754157
42.2000	47.20329992120155
42.4000	47.81880824641000
42.6000	48.13694820393745
42.8000	48.34700298641417
43.0000	48.33932728869223
43.2000	48.10542778239534
43.4000	47.86175476632216
43.6000	47.57829566099190
43.8000	47.29036823565873
44.0000	47.00972995457289
44.2000	46.63895990502417
44.4000	45.91671141387772
44.6000	45.19540501573539
44.8000	44.70189562934301
45.0000	44.52267256737378
45.2000	44.64617818850020
45.4000	45.03196403170030
45.6000	45.54823626539574
45.8000	45.92335700724531
46.0000	45.97817679479034
46.2000	45.96395553154542
46.4000	46.23234883910227
46.6000	46.48763977566559
46.8000	46.61339443677757
47.0000	46.89760444191131
47.2000	47.08425715276829
47.4000	47.04514978021831
47.6000	46.97444420030214
47.8000	47.07076753515044
48.0000	46.96959604274603
48.2000	46.88082776162272
48.4000	46.75525682755730
48.6000	46.52749100068853
48.8000	46.25657986019659
49.0000	46.05249192052922
49.2000	45.91298319280362
49.4000	45.84652285867873
49.6000	45.89726234775585
49.8000	45.97023177304001
50.0000	46.10854830680156
50.2000	46.11740218867772
50.4000	46.08540982229204
50.6000	46.20176555609491
50.8000	46.28430187852651
51.0000	46.25096361346282
51.2000	46.30049819448159
51.4000	46.47156002424091
51.6000	46.64265084773378
51.8000	46.86197404200094
52.0000	46.95530300986916
52.2000	47.01242195441536
52.4000	47.12216360184844
52.6000	47.12593453537072
52.8000	46.90260610297789
53.0000	46.68105339753413
53.2000	46.44049685636552
53.4000	46.02921669913608
53.6000	45.61343825584972
53.8000	45.35708071222319
54.0000	45.25686691317266
54.2000	45.30166244324982
54.4000	45.46161973165277
54.6000	45.69165172936226
54.8000	46.13670212923756
55.0000	46.72724887595828
55.2000	47.21358095218293
55.4000	47.71225201257644
55.6000	48.09026039118802
55.8000	48.16898974299932
56.0000	47.99949879684867
56.2000	47.84884500826204
56.4000	47.61383567521126
56.6000	47.47706598228274
56.8000	47.32557046619894
57.0000	47.02770292243667
57.2000	46.79516308082341
57.4000	46.45593367643934
57.6000	46.04318905152358
57.8000	45.72834445999317
58.0000	45.54833400075542
58.2000	45.26806970853943
58.4000	45.36460637762941
58.6000	45.58912968815287
58.8000	45.81796787202691
59.0000	46.04730177781062
59.2000	46.28783411264813
59.4000	46.32191800508663
59.6000	46.24686710087661
59.8000	46.24227579042850
60.0000	46.49549469213797
60.2000	46.63212083351917
60.4000	46.64543199648298
60.6000	46.79151144315346
60.8000	46.83698613546670
61.0000	46.72390066681078
61.2000	46.65237536409366
61.4000	46.70429254216912
61.6000	46.92508137281892
61.8000	47.06051290601785
62.0000	47.18057730987360
62.2000	47.27538383458636
62.4000	47.21628566866895
62.6000	46.92077834224532
62.8000	46.65284425504827
63.0000	46.50631253923182
63.2000	46.44755117515634
63.4000	46.39281956941666
63.6000	46.25002479626296
63.8000	46.13664458134250
64.0000	46.06371790049619
64.2000	46.01896855256094
64.4000	46.10395317515894
