# Supplementary material for: Polarisation of decayless kink oscillations of solar coronal loops
Source: Nat Commun. 2023 Sep 12;14:5298. doi: 10.1038/s41467-023-41029-8 (PMC10497544; doi:10.1038/s41467-023-41029-8)
Supplement: Supplementary file 5 — Source Data [file 41467_2023_41029_MOESM5_ESM.zip › SourceData/Fig3d/fig3d_slit33.txt]

16.0000	47.51803873824768
16.2000	47.26030007447552
16.4000	47.21538152949640
16.6000	47.24748309467211
16.8000	47.37986264102679
17.0000	47.92712158819806
17.2000	48.13736932719288
17.4000	47.75823562478853
17.6000	47.49321645218456
17.8000	47.23085132987747
18.0000	46.80132940999326
18.2000	46.81064378327761
18.4000	47.51969601168114
18.6000	48.18629043457848
18.8000	49.11147370251796
19.0000	49.73748870562149
19.2000	49.98560121735027
19.4000	50.04955009703493
19.6000	50.04759296689207
19.8000	49.83098649508597
20.0000	49.64903555851112
20.2000	49.44888272075398
20.4000	49.08725624956531
20.6000	48.68165980309660
20.8000	48.35899541787488
21.0000	48.05275739541165
21.2000	47.73653040420911
21.4000	47.28492344281270
21.6000	46.86838135253652
21.8000	46.75343964479621
22.0000	46.85314557823289
22.2000	47.27545789600638
22.4000	47.97594186629347
22.6000	48.67519363494807
22.8000	49.16118964770002
23.0000	49.41616564347507
23.2000	49.11209031470030
23.4000	48.81988121182498
23.6000	48.54013653382535
23.8000	47.96608558879573
24.0000	47.25748920109906
24.2000	46.89174431432522
24.4000	46.55152828584129
24.6000	46.24885813934306
24.8000	46.24514970402577
25.0000	46.71645374156726
25.2000	47.05075209127101
25.4000	47.36235092645164
25.6000	47.66242877539053
25.8000	47.91683429589920
26.0000	48.11450645967665
26.2000	48.45787027304831
26.4000	48.70051828325439
26.6000	48.79521328566640
26.8000	48.86337284167869
27.0000	48.82738331519277
27.2000	48.66560593798676
27.4000	48.33565976426917
27.6000	48.24628506771526
27.8000	48.14477468877617
28.0000	48.06067415290285
28.2000	48.04670911278405
28.4000	48.11747240963616
28.6000	47.97174529043294
28.8000	47.78132139402069
29.0000	47.65816894569802
29.2000	47.70846119932720
29.4000	47.82402052153179
29.6000	47.93015930641796
29.8000	48.14037622717825
30.0000	48.28360060019843
30.2000	48.22479464465509
30.4000	48.08286553245094
30.6000	48.04492350715352
30.8000	47.88642825557605
31.0000	47.67719286085160
31.2000	47.63698168174368
31.4000	47.74409696779757
31.6000	47.70259538951468
31.8000	47.69113633902873
32.0000	47.79577378490558
32.2000	47.85148621043377
32.4000	47.85685370501526
32.6000	47.96744413316301
32.8000	48.20325998713815
33.0000	48.42112642882375
33.2000	48.43665625926330
33.4000	48.28492618852443
33.6000	48.06718500968086
33.8000	47.68005787560453
34.0000	47.30274939366273
34.2000	47.14252972675165
34.4000	47.21480791955377
34.6000	47.47955654129451
34.8000	47.80573085365408
35.0000	48.14828649566838
35.2000	48.38679287729631
35.4000	48.39537498499520
35.6000	48.36558155662114
35.8000	48.46810172498245
36.0000	48.54701361455065
36.2000	48.60127406559729
36.4000	48.67169833920965
36.6000	48.62627652052436
36.8000	48.32421750637135
37.0000	47.79462467151359
37.2000	47.23896886004859
37.4000	46.81591213856127
37.6000	46.44835913819345
37.8000	46.24580782114808
38.0000	46.41438960465306
38.2000	46.88361190763312
38.4000	47.35630813239621
38.6000	47.84362473200653
38.8000	48.37805539289941
39.0000	48.87541898808160
39.2000	49.11942498265401
39.4000	49.18283439053587
39.6000	49.10509794481073
39.8000	49.04072758053688
40.0000	48.72733650015244
40.2000	48.42191761172145
40.4000	48.20521858628608
40.6000	47.98122274374671
40.8000	47.76105748251717
41.0000	47.54267143693146
41.2000	47.40422876128827
41.4000	47.37993481156693
41.6000	47.55373169215049
41.8000	47.72288396198098
42.0000	48.15226015365616
42.2000	48.77224370969232
42.4000	49.26951388364332
42.6000	49.57340548775312
42.8000	49.85327384214278
43.0000	49.87486779589301
43.2000	49.57070695606584
43.4000	49.36443183768980
43.6000	49.14174963828100
43.8000	48.86335619767657
44.0000	48.61660815636873
44.2000	48.17257761066166
44.4000	47.45066112020759
44.6000	46.67723031561316
44.8000	46.12640739957443
45.0000	45.96560415730812
45.2000	46.16605156474025
45.4000	46.51619569442009
45.6000	47.04534334889590
45.8000	47.41603036917572
46.0000	47.38862424427639
46.2000	47.43331807942521
46.4000	47.82041111199596
46.6000	48.01616767570702
46.8000	48.11474033060757
47.0000	48.40401442868969
47.2000	48.58092325135394
47.4000	48.41057077645858
47.6000	48.48014334894498
47.8000	48.57242240981989
48.0000	48.47252645882467
48.2000	48.33353007961390
48.4000	48.24968969273957
48.6000	47.93706644675255
48.8000	47.64694342431709
49.0000	47.49207038811258
49.2000	47.39418236320366
49.4000	47.31087578249964
49.6000	47.38409419765216
49.8000	47.48798383578147
50.0000	47.55517048331774
50.2000	47.65094384848648
50.4000	47.75589113578130
50.6000	47.82454926375613
50.8000	47.88104382969095
51.0000	47.90427726198217
51.2000	47.89927688363033
51.4000	47.92477738623864
51.6000	48.26849406788578
51.8000	48.60250985677522
52.0000	48.86897172567756
52.2000	48.77191731970823
52.4000	48.89349261010018
52.6000	48.75156575123653
52.8000	48.36733905809968
53.0000	47.91697643419457
53.2000	47.75442204688666
53.4000	47.30931327720335
53.6000	46.85730917162831
53.8000	46.59180905724110
54.0000	46.49848687436744
54.2000	46.46382262913496
54.4000	46.44088147964025
54.6000	46.68801203536373
54.8000	47.31703491659557
55.0000	48.10253521447143
55.2000	48.74304378474609
55.4000	49.48830601742611
55.6000	49.94846265029427
55.8000	49.92833617975538
56.0000	49.66207755992559
56.2000	49.47051215194256
56.4000	49.28110594729588
56.6000	49.12759251719977
56.8000	48.83962977035089
57.0000	48.47315869980211
57.2000	48.10543798521113
57.4000	47.75623321691835
57.6000	47.33440315233928
57.8000	47.12147932649192
58.0000	47.01285815609460
58.2000	46.89640374660252
58.4000	46.91777037073227
58.6000	47.10042505591915
58.8000	47.32155629609198
59.0000	47.48440024748493
59.2000	47.72176348386083
59.4000	47.82273485857878
59.6000	47.77370510536407
59.8000	47.79381878203755
60.0000	47.92799246340221
60.2000	47.98584020131973
60.4000	48.01489913016631
60.6000	48.11062250636230
60.8000	48.28229266278804
61.0000	48.36727173361064
61.2000	48.30378241242203
61.4000	48.26214152785998
61.6000	48.48608717493174
61.8000	48.58507420258729
62.0000	48.55283991646277
62.2000	48.59978830245247
62.4000	48.63389997402891
62.6000	48.26593791084591
62.8000	47.92192320388833
63.0000	47.74823242472385
63.2000	47.69990503689334
63.4000	47.60036793080372
63.6000	47.64285957621371
63.8000	47.72929085154793
64.0000	48.08904568770249
64.2000	48.37096000783064
64.4000	48.48884258045430
64.6000	48.71147437262487
64.8000	48.88897851012774
65.0000	48.73091572008257
65.2000	48.66720520639962
65.4000	48.64974259956810
65.6000	48.54740450272067
65.8000	48.43652496836085
66.0000	48.22961686462365
66.2000	47.92881419955032
66.4000	47.80013724998462
66.6000	47.75573145506795
66.8000	47.75161770055625
67.0000	47.66552017370562
67.2000	47.47574918936306
67.4000	47.40752115249120
67.6000	47.09715422325271
67.8000	47.15367490551997
68.0000	47.40714545342779
68.2000	47.94387981167994
68.4000	48.19410569876106
68.6000	48.57648946930049
68.8000	48.37452921553918
69.0000	48.12418143984840
69.2000	47.65057429041830
69.4000	47.59329307438754
69.6000	47.42805568596770
69.8000	47.05463718907362
70.0000	46.86323071985409
70.2000	47.09532005628098
70.4000	47.28468180073014
70.6000	47.45865486765101
70.8000	48.06073872897489
71.0000	48.76418181574861
71.2000	49.19306027379930
71.4000	49.21252695328621
71.6000	49.36386306983452
71.8000	49.45710859020775
72.0000	49.22176527021850
72.2000	48.66525055245830
72.4000	48.17550978703975
72.6000	47.57911637449926
72.8000	46.88723903411983
73.0000	46.44852879172205
73.2000	46.41535559402861
73.4000	46.36794747811104
73.6000	46.37633961708642
73.8000	46.51156977964189
74.0000	46.81791311413562
74.2000	47.12280719022350
74.4000	47.62222389869300
74.6000	48.03209275916826
74.8000	48.32529747041115
75.0000	48.34758096559806
75.2000	48.17958560823651
75.4000	47.92540788232474
75.6000	47.81860352127332
75.8000	47.94190965223893
76.0000	47.99539766436627
76.2000	48.16788216378588
76.4000	48.38733495500001
76.6000	48.61514656507812
76.8000	48.62941337804925
77.0000	48.61098369264356
77.2000	48.57074771039680
77.4000	48.54102644235731
77.6000	48.43431892837624
77.8000	48.37061085460883
