# Supplementary material for: Polarisation of decayless kink oscillations of solar coronal loops
Source: Nat Commun. 2023 Sep 12;14:5298. doi: 10.1038/s41467-023-41029-8 (PMC10497544; doi:10.1038/s41467-023-41029-8)
Supplement: Supplementary file 5 — Source Data [file 41467_2023_41029_MOESM5_ESM.zip › SourceData/Fig3d/fig3d_slit34.txt]

16.0000	48.99128965780698
16.2000	48.82744443391550
16.4000	48.77110063943316
16.6000	48.84330407307597
16.8000	49.06015306406673
17.0000	49.27572072059237
17.2000	49.30325426655575
17.4000	49.03165673704619
17.6000	48.62011282630925
17.8000	48.11158866755309
18.0000	48.33012658710184
18.2000	48.70375449714431
18.4000	49.42579687663009
18.6000	50.36008312846467
18.8000	51.36003431377249
19.0000	51.48452475554569
19.2000	51.49067982078527
19.4000	51.41871541217592
19.6000	51.29855745612669
19.8000	51.10197471946002
20.0000	50.85913534358703
20.2000	50.61865469681624
20.4000	50.45916539745399
20.6000	50.22377222347190
20.8000	49.91855570685062
21.0000	49.84225518421724
21.2000	49.75398817063594
21.4000	49.27567857442028
21.6000	48.69924989840021
21.8000	48.52791846224735
22.0000	48.41364481278610
22.2000	48.61379534579873
22.4000	49.11950217013894
22.6000	49.64156777790440
22.8000	50.05158940490745
23.0000	50.19568195822948
23.2000	49.93557907790295
23.4000	49.74167312614510
23.6000	49.69472973862489
23.8000	49.24816889935144
24.0000	48.57093941534180
24.2000	48.17721574349348
24.4000	47.98421944564864
24.6000	47.74816182503857
24.8000	48.02707352687155
25.0000	48.66265861403281
25.2000	49.48026132544514
25.4000	49.67346515979449
25.6000	49.88475981411178
25.8000	49.90991194577236
26.0000	50.20055331169571
26.2000	50.30488079496622
26.4000	50.54594897492115
26.6000	50.62267870545605
26.8000	50.73896245091949
27.0000	50.52953066790849
27.2000	50.16181553547082
27.4000	49.80510581680730
27.6000	49.58293021469474
27.8000	49.32162015271409
28.0000	49.19904969230025
28.2000	49.06040878103943
28.4000	49.06279698309901
28.6000	49.00014277687018
28.8000	48.97192235502088
29.0000	48.96446195694723
29.2000	49.09246180777660
29.4000	49.28277312513702
29.6000	49.46977309648130
29.8000	49.72211641501301
30.0000	49.92346721640824
30.2000	49.92585817378381
30.4000	49.85575305226067
30.6000	49.78581464036872
30.8000	49.60726275833326
31.0000	49.37498447094336
31.2000	49.24902433644385
31.4000	49.17539799996935
31.6000	49.06613643839574
31.8000	49.07038681160584
32.0000	49.15600747228669
32.2000	49.24872790318533
32.4000	49.31876088071838
32.6000	49.48889854588347
32.8000	49.59749690780396
33.0000	49.71218487405083
33.2000	49.72839670235312
33.4000	49.64648104218289
33.6000	49.43574202993048
33.8000	49.12920667397419
34.0000	48.89086750852800
34.2000	48.72438853725460
34.4000	48.69188505818762
34.6000	48.78523170916737
34.8000	49.07649280307378
35.0000	49.38993032972520
35.2000	49.67440694423573
35.4000	49.80625432323486
35.6000	49.98777530287104
35.8000	50.09056637236190
36.0000	49.99080510912998
36.2000	49.90142554108673
36.4000	49.94297396788458
36.6000	49.87177451486348
36.8000	49.62743218884956
37.0000	49.28765892021704
37.2000	48.91410472207796
37.4000	48.55868011771248
37.6000	48.28662931861498
37.8000	48.07693220458368
38.0000	48.27504952552755
38.2000	48.75724183573345
38.4000	49.15049082278837
38.6000	49.37850852582591
38.8000	49.77478695316120
39.0000	50.20192133977296
39.2000	50.39547536212167
39.4000	50.41910120154735
39.6000	50.45036446360970
39.8000	50.49166707639453
40.0000	50.20027745613097
40.2000	49.83233199620912
40.4000	49.66234437611066
40.6000	49.43871204016697
40.8000	49.11117618118809
41.0000	48.90879547801157
41.2000	48.83932786359556
41.4000	48.82331030935226
41.6000	49.04286835271090
41.8000	49.45049580444727
42.0000	49.91016593040290
42.2000	50.62679995138509
42.4000	51.27813692646698
42.6000	51.69315446633696
42.8000	51.80308796055992
43.0000	51.58823466992820
43.2000	51.10279158938374
43.4000	50.73495543044386
43.6000	50.36549283885695
43.8000	50.05655064245442
44.0000	49.90659570485693
44.2000	49.45342506297275
44.4000	48.64882674948658
44.6000	47.96151295776954
44.8000	47.52861927906726
45.0000	47.38929723972345
45.2000	47.63562623832502
45.4000	48.09753339162383
45.6000	48.57238930205086
45.8000	48.84696488970680
46.0000	48.79503137055418
46.2000	48.87597227207360
46.4000	49.25546009132049
46.6000	49.44466922577273
46.8000	49.64556621074428
47.0000	50.08702812532439
47.2000	50.28262203509296
47.4000	50.08430499478844
47.6000	50.22482588313662
47.8000	50.27133770512432
48.0000	50.06063064992014
48.2000	49.85203040056159
48.4000	49.76032985230561
48.6000	49.43944022021891
48.8000	49.15513561957037
49.0000	49.05821871367084
49.2000	49.01216697174990
49.4000	48.86197205880904
49.6000	48.78029671422123
49.8000	48.73580559338011
50.0000	48.69276451053638
50.2000	48.74397445931766
50.4000	48.88600676981718
50.6000	49.12280209882065
50.8000	49.36460320188218
51.0000	49.52926350912671
51.2000	49.67208920222520
51.4000	50.00124832865220
51.6000	50.31595354437924
51.8000	50.45495126021225
52.0000	50.47404506801401
52.2000	50.24189336347686
52.4000	49.75988470035407
52.6000	49.40339423960461
52.8000	49.27656427427844
53.0000	48.97671272509146
53.2000	48.82521721932492
53.4000	48.84444763098461
53.6000	48.67248385515456
53.8000	48.37434625421704
54.0000	48.34181190401860
54.2000	48.35469762406500
54.4000	48.31618619853630
54.6000	48.50224539207738
54.8000	49.07965057494534
55.0000	49.73863177083189
55.2000	50.31816294843435
55.4000	50.88286834563443
55.6000	51.31636903859543
55.8000	51.30808870197270
56.0000	51.03548577924594
56.2000	50.66511708915618
56.4000	50.44372686343348
56.6000	50.13623350363811
56.8000	49.84940592616222
57.0000	49.94342133042730
57.2000	49.79864738513695
57.4000	49.57605856774867
57.6000	49.27942289338848
57.8000	48.99967334778658
58.0000	48.58921197191715
58.2000	48.45526115176129
58.4000	48.36371298809414
58.6000	48.56525990960611
58.8000	48.86057462160286
59.0000	48.99577421427900
59.2000	49.29874065816457
59.4000	49.46192477762392
59.6000	49.41035503926678
59.8000	49.28250016001764
60.0000	49.40295204448732
60.2000	49.54493040335000
60.4000	49.61356108322413
60.6000	49.74182801761350
60.8000	49.98229853271895
61.0000	49.93395610461423
61.2000	49.71387187802699
61.4000	49.67952798442434
61.6000	49.84403124645368
61.8000	49.97419434940964
62.0000	50.14762513740290
62.2000	50.18127096985905
62.4000	50.16014677291691
62.6000	49.71917829582470
62.8000	49.14704111306523
63.0000	48.56373029705869
63.2000	48.45952571177775
63.4000	48.36795606650615
63.6000	48.54575590082479
63.8000	49.08671531691164
64.0000	49.90211392870702
64.2000	50.24790888473702
64.4000	50.49153458610690
64.6000	50.72325148540376
64.8000	50.68295212631039
65.0000	50.38217145848928
65.2000	50.25112178999949
65.4000	50.22149784262716
65.6000	50.25272445969441
65.8000	50.27105886985378
66.0000	50.21289341332147
66.2000	50.13790938177705
66.4000	50.02926323057061
66.6000	49.76005224415464
66.8000	49.40663917140081
67.0000	49.04607995579782
67.2000	48.65543212434341
67.4000	48.30483871173235
67.6000	47.97989297247106
67.8000	48.24015419969248
68.0000	48.72594346587470
68.2000	49.05812344799245
68.4000	49.39724462083803
68.6000	49.66166787653397
68.8000	49.36878505007640
69.0000	48.96807098298483
69.2000	48.88179274239010
69.4000	48.81985794081147
69.6000	48.52568456752568
69.8000	48.13778473155266
70.0000	48.21067130084314
70.2000	48.53514555266908
70.4000	48.85250887350851
70.6000	49.67036752800784
70.8000	50.59010169642505
71.0000	51.13136009686851
71.2000	51.43075606427353
71.4000	51.61359058572299
71.6000	51.31669329052793
71.8000	51.07468826577483
72.0000	50.66676598432569
72.2000	49.89985671561003
72.4000	49.10453249280489
72.6000	48.49652550752889
72.8000	47.80809837208915
73.0000	47.41260458092994
73.2000	47.52225486305350
73.4000	47.61480706715311
73.6000	48.04587422625840
73.8000	48.60092434053543
74.0000	49.14920397098717
74.2000	49.47374475212739
74.4000	49.86733849843185
74.6000	49.93182073533890
74.8000	49.87582518468782
75.0000	49.74006953568720
75.2000	49.53963606932506
75.4000	49.33000199546945
75.6000	49.27148027653392
75.8000	49.36352940233861
76.0000	49.28265005108782
76.2000	49.37320529412970
76.4000	49.52126583016594
76.6000	49.72028158412095
76.8000	49.79962598768687
77.0000	49.92127535754503
77.2000	49.99344817676990
77.4000	50.05350197822691
77.6000	49.96315013140819
77.8000	49.91217102640730
