# Supplementary material for: Polarisation of decayless kink oscillations of solar coronal loops
Source: Nat Commun. 2023 Sep 12;14:5298. doi: 10.1038/s41467-023-41029-8 (PMC10497544; doi:10.1038/s41467-023-41029-8)
Supplement: Supplementary file 5 — Source Data [file 41467_2023_41029_MOESM5_ESM.zip › SourceData/Fig3d/fig3d_slit35.txt]

26.0000	51.25230101790284
26.2000	51.64820403102658
26.4000	51.89900997780570
26.6000	52.02060081661421
26.8000	52.16720211174177
27.0000	52.03480362669782
27.2000	51.68300171013484
27.4000	51.38266027756369
27.6000	51.01583016211542
27.8000	50.65919977698766
28.0000	50.39127119076307
28.2000	50.27941400609404
28.4000	50.27662867163145
28.6000	50.39130675963253
28.8000	50.48379208072063
29.0000	50.55424813008547
29.2000	50.65500821530295
29.4000	50.83274409982932
29.6000	51.11942175908654
29.8000	51.36560220022121
30.0000	51.59293490154746
30.2000	51.63922443414210
30.4000	51.57767452827575
30.6000	51.45711028037528
30.8000	51.27168905471054
31.0000	51.01253673264740
31.2000	50.85099908205872
31.4000	50.63205791831048
31.6000	50.45798554337053
31.8000	50.49590322417713
32.0000	50.61923530595876
32.2000	50.72054792350772
32.4000	50.91277554301699
32.6000	51.06915684740579
32.8000	51.07298246846245
33.0000	51.01493082139113
33.2000	51.01694785613854
33.4000	50.87115869533446
33.6000	50.62121347353680
33.8000	50.41793686070089
34.0000	50.30320580151248
34.2000	50.19056933407185
34.4000	50.14214634289119
34.6000	50.22754485301556
34.8000	50.40640980728631
35.0000	50.72392224130240
35.2000	51.08342685269511
35.4000	51.39279218686166
35.6000	51.66129848689264
35.8000	51.91672089933422
36.0000	51.81543769696216
36.2000	51.52864699551717
36.4000	51.36255556054822
36.6000	51.16828577563380
36.8000	50.78180251242484
37.0000	50.43617857084883
37.2000	50.23056768439199
37.4000	49.99215998989440
37.6000	49.81927832328348
37.8000	49.68553079756857
38.0000	49.82704517261772
38.2000	50.21871248842081
38.4000	50.61423052488624
38.6000	50.94960748126385
38.8000	51.39758926464917
39.0000	51.98240439069195
39.2000	52.24802068243445
39.4000	52.23523957837666
39.6000	52.14488670661714
39.8000	52.03032061625404
40.0000	51.67820262287240
40.2000	51.20357632895397
40.4000	51.10988708669400
40.6000	51.06632282409662
40.8000	50.71719066502636
41.0000	50.44918513965996
41.2000	50.53935505729358
41.4000	50.40067985777011
41.6000	50.41613129125143
41.8000	50.95544604640353
42.0000	51.66529355312760
42.2000	52.39477890951026
42.4000	53.16897188114748
42.6000	53.41069856201860
42.8000	53.36386714862510
43.0000	52.90227736168556
43.2000	52.27897025991825
43.4000	51.89474623193669
43.6000	51.83891200439337
43.8000	51.58346767013040
44.0000	51.32049236767997
44.2000	50.78913805561889
44.4000	49.97085854736056
44.6000	49.31605107799881
44.8000	48.96339749198182
45.0000	48.97533471999817
45.2000	49.32290871890882
45.4000	49.76447387167534
45.6000	50.11620244571385
45.8000	50.27161672156139
46.0000	50.23473649332368
46.2000	50.33199720522964
46.4000	50.53905417819823
46.6000	50.69663845851277
46.8000	51.00010676829350
47.0000	51.49474065141099
47.2000	51.69220074330216
47.4000	51.73195525227182
47.6000	51.93455126481769
47.8000	52.04395522521956
48.0000	51.80103365198880
48.2000	51.61371130351036
48.4000	51.43868177783191
48.6000	51.15877424148479
48.8000	50.96156083406128
49.0000	50.86518893997362
49.2000	50.79320465275750
49.4000	50.67534623248346
49.6000	50.49650711546597
49.8000	50.21666439834905
50.0000	50.02834020130741
50.2000	50.03068858885287
50.4000	50.21181339171100
50.6000	50.56493975030698
50.8000	50.95619133584675
51.0000	51.24491533348572
51.2000	51.42895644275519
51.4000	51.41282609481817
51.6000	50.71175232105489
51.8000	50.58517838295545
52.0000	50.76361489549861
52.2000	50.61795435454080
52.4000	50.53831530326860
52.6000	51.10919447657159
52.8000	51.10514017160828
53.0000	50.61077161249597
53.2000	50.37632362967563
53.4000	50.34482887013105
53.6000	50.31449397518471
53.8000	50.18710236861352
54.0000	50.28481791691784
54.2000	50.44103457957291
54.4000	50.48429125356331
54.6000	50.67469161924288
54.8000	50.95704411614036
55.0000	51.45711385977911
55.2000	51.77388844931910
55.4000	52.18578100400232
55.6000	52.49382067656915
55.8000	52.79237405159265
56.0000	52.78020729355868
56.2000	52.65489667472647
56.4000	52.38574495043367
56.6000	51.93794781918507
56.8000	51.46588976692077
57.0000	50.92011969743896
57.2000	50.61335210588908
57.4000	50.45528453049226
57.6000	50.36100682425896
57.8000	50.28123910490011
58.0000	50.34217665780301
58.2000	50.29590601586571
58.4000	50.22948015607310
58.6000	50.34978495507454
58.8000	50.48536912995588
59.0000	50.62965895723572
59.2000	50.93006217113573
59.4000	51.04902998311432
59.6000	51.09995649504027
59.8000	51.10901992800878
60.0000	51.26958437740256
60.2000	51.36392191671487
60.4000	51.47687437754764
60.6000	51.58210287626876
60.8000	51.59776479038455
61.0000	51.35898673910850
61.2000	51.18185685468033
61.4000	50.95571033522064
61.6000	50.79778908638681
61.8000	50.99587878275504
62.0000	51.02851313999628
62.2000	50.92574910851535
62.4000	50.66320610549212
62.6000	50.34851894022049
62.8000	49.84173232681829
63.0000	49.59752099614716
63.2000	49.51791398560805
63.4000	49.87538488042185
63.6000	50.24149187360172
63.8000	50.90674678220732
64.0000	51.72360261244864
64.2000	52.35431470181737
64.4000	52.77023792030496
64.6000	53.10413341987667
64.8000	52.97464285409568
65.0000	52.48161543702059
65.2000	52.18369293466964
65.4000	52.05298793095110
65.6000	52.15752406093882
65.8000	52.29477597452657
66.0000	52.07793324131615
66.2000	51.65977933198261
66.4000	51.32758310572783
66.6000	50.57051063047931
66.8000	49.93604428713979
67.0000	49.80664585265801
67.2000	49.81368775398194
67.4000	49.69945276904588
67.6000	49.85323349621954
67.8000	49.96165844028626
68.0000	50.39382619188489
68.2000	50.63916577086316
68.4000	50.73970974842798
68.6000	50.75399741336825
68.8000	50.81632301434783
69.0000	50.50942835892043
69.2000	50.39825734308246
69.4000	50.41613280714243
69.6000	50.12067300572287
69.8000	49.69209871224477
70.0000	49.68499802425158
70.2000	49.92511505221233
70.4000	50.34112043130305
70.6000	51.03985445270915
70.8000	51.84048187089536
71.0000	52.39311675462432
71.2000	52.84870767656918
71.4000	53.00630720562163
71.6000	52.84019152951122
71.8000	52.60793021093811
72.0000	52.21074518393646
72.2000	51.50099078343276
72.4000	50.70591336681635
72.6000	50.15250875804569
72.8000	49.54138577343979
73.0000	49.09760463566280
73.2000	49.15857107861368
73.4000	49.27639366233964
73.6000	49.59981302650914
73.8000	50.15814683132476
74.0000	50.77485522679439
74.2000	50.98313246501174
74.4000	51.28277411534265
74.6000	51.45712289394081
74.8000	51.46396422372560
75.0000	51.39197251646126
75.2000	51.18387676892341
75.4000	51.00810331841558
75.6000	50.90666801328833
75.8000	50.90470193683407
76.0000	50.71400776428112
76.2000	50.77612638827386
76.4000	50.88716135783998
76.6000	50.95757655941495
76.8000	51.00066344282613
77.0000	51.19622487175238
77.2000	51.37584563068285
77.4000	51.44120505897605
77.6000	51.47578215213711
77.8000	51.49025569916061
