# Supplementary material for: Polarisation of decayless kink oscillations of solar coronal loops
Source: Nat Commun. 2023 Sep 12;14:5298. doi: 10.1038/s41467-023-41029-8 (PMC10497544; doi:10.1038/s41467-023-41029-8)
Supplement: Supplementary file 5 — Source Data [file 41467_2023_41029_MOESM5_ESM.zip › SourceData/Fig3d/fig3d_slit36.txt]

29.0000	52.32503071976310
29.2000	52.47228830862656
29.4000	52.76269078798399
29.6000	53.12845100001692
29.8000	53.20533105753102
30.0000	53.46685001002852
30.2000	53.47196461252561
30.4000	53.46682687420705
30.6000	53.15742172840968
30.8000	53.17619868445958
31.0000	52.83576688760582
31.2000	52.58030851660664
31.4000	52.20125716876572
31.6000	52.05239539013787
31.8000	52.04116419404986
32.0000	52.18812262129372
32.2000	52.38713051773055
32.4000	52.57818218874991
32.6000	52.77688397265473
32.8000	52.72027123754528
33.0000	52.55978027917931
33.2000	52.34724479336443
33.4000	52.04335065174579
33.6000	51.70734258234345
33.8000	51.47868462318308
34.0000	51.29781665619885
34.2000	51.31365757158373
34.4000	51.38225560192926
34.6000	51.50916885071521
34.8000	51.68518803055951
35.0000	52.06968978649524
35.2000	52.51772686892550
35.4000	52.95152859928682
35.6000	53.39035760362994
35.8000	53.76692422795330
36.0000	53.91182295160685
36.2000	53.63933773211081
36.4000	53.34703603974528
36.6000	52.98584837239186
36.8000	52.46998684769296
37.0000	51.95448605098741
37.2000	51.74088008581043
37.4000	51.53978032379301
37.6000	51.27726943630877
37.8000	51.24791318853899
38.0000	51.25215290936323
38.2000	51.52127138162630
38.4000	51.91385359359061
38.6000	52.34417264944739
38.8000	52.75275130601281
39.0000	53.31473576266004
39.2000	53.55201531557931
39.4000	53.67149519136102
39.6000	53.60227513450474
39.8000	53.44388908758057
40.0000	53.24552296339407
40.2000	52.91943533781617
40.4000	52.64267408171707
40.6000	52.59643896058897
40.8000	52.40411817061018
41.0000	52.22246455958052
41.2000	52.25931994526593
41.4000	52.26333177048070
41.6000	52.31823085664632
41.8000	52.80551200013513
42.0000	53.44274199606487
42.2000	53.78654810655626
42.4000	54.35330598164995
42.6000	54.48168690373318
42.8000	54.34536350353980
43.0000	53.98748742297849
43.2000	53.79401926464084
43.4000	53.28164125771348
43.6000	53.02474592663208
43.8000	52.78699318287093
44.0000	52.44586016634744
44.2000	51.93080307927429
44.4000	51.46563366753463
44.6000	51.00716998762103
44.8000	50.48927290108770
45.0000	50.26505094750301
45.2000	50.42794058714130
45.4000	50.66246237563301
45.6000	51.06619519892761
45.8000	51.43178263422727
46.0000	51.74411806315000
46.2000	51.96576190633826
46.4000	52.34628370050657
46.6000	52.82764995210918
46.8000	53.18234483173099
47.0000	53.42895940659294
47.2000	53.56773766491941
47.4000	53.52500859228361
47.6000	53.38843243195868
47.8000	53.48050737771801
48.0000	53.27213890315396
48.2000	53.28029605393296
48.4000	53.10204682983812
48.6000	52.84145872325698
48.8000	52.59738116937298
49.0000	52.52764636058203
49.2000	52.20776578139800
49.4000	52.03578308099646
49.6000	51.76009958700094
49.8000	51.52658703984276
50.0000	51.38752223454988
50.2000	51.35185604522644
50.4000	51.48053303110662
50.6000	51.84317221512702
50.8000	52.07860576492618
51.0000	52.44263836099969
51.2000	52.84108681831873
51.4000	53.21371640705109
51.6000	53.28020550673104
51.8000	53.45088101923348
52.0000	53.35055318851749
52.2000	53.21257194642860
52.4000	52.86474755449057
52.6000	52.51879322759157
52.8000	52.01164282519058
53.0000	51.42273950163221
53.2000	50.61350240032608
53.4000	50.19186394982779
53.6000	50.17231247386948
53.8000	50.31839040128555
54.0000	50.77464966785332
54.2000	51.57537493676585
54.4000	52.04978110907995
54.6000	52.37871652127372
54.8000	52.87330866562829
55.0000	53.34091476762601
55.2000	53.60356809587158
55.4000	53.79570305828413
55.6000	54.22558533751329
55.8000	54.41147437964689
56.0000	54.43741254023351
56.2000	54.23772754095044
56.4000	54.16879522371818
56.6000	53.63176105111106
56.8000	53.09240489569956
57.0000	52.75218681945924
57.2000	52.60596478027587
57.4000	52.40936391301460
57.6000	52.25413266618643
57.8000	52.09525716010278
58.0000	51.88811991418559
58.2000	51.70460148798125
58.4000	51.60852909942628
58.6000	51.88038790551792
58.8000	52.04031087530311
59.0000	52.34674515190338
59.2000	52.64218080781176
59.4000	52.79846679270800
59.6000	52.70477291496200
59.8000	52.79893593122952
60.0000	52.64545176968731
60.2000	52.55298795208510
60.4000	52.73343452758364
60.6000	52.88218650669810
60.8000	52.79884178332227
61.0000	52.59758485681317
61.2000	52.52116307591080
61.4000	52.41389201587878
61.6000	52.27164576251506
61.8000	52.45256651333020
62.0000	52.60538691122270
62.2000	52.37132289694201
62.4000	52.01899954583935
62.6000	51.70122608003843
62.8000	51.24574308731587
63.0000	50.99639265404836
63.2000	51.04084616961776
63.4000	51.17951129234515
63.6000	51.52860748392153
63.8000	52.54181122282113
64.0000	53.57185440169204
64.2000	54.73089200026973
64.4000	55.87633676777275
64.6000	56.65010170765169
64.8000	56.35351204547237
65.0000	55.10457576198694
65.2000	53.65383392318611
65.4000	52.47675447261525
65.6000	51.59198597144793
65.8000	51.12133294526458
66.0000	51.24688616998799
66.2000	51.55040347893369
66.4000	51.61494667578779
66.6000	51.54409661374968
66.8000	51.39712327102740
67.0000	51.63783556866868
67.2000	51.92926822063134
67.4000	51.96466307919411
67.6000	52.11085942119349
67.8000	52.12860040934724
68.0000	52.18193237832263
68.2000	51.99604820817733
68.4000	51.96214664204113
68.6000	51.84834802685685
68.8000	51.82020638240986
69.0000	51.63101981270793
69.2000	51.56719989889437
69.4000	51.70714409128004
69.6000	51.75346205547313
69.8000	51.70923560797286
70.0000	51.90838941989785
70.2000	52.21242072105440
70.4000	52.50066045080233
70.6000	52.85300104745201
70.8000	53.29597614086806
71.0000	53.51484467645718
71.2000	53.78434801924642
71.4000	53.83917253024396
71.6000	53.76385331036745
71.8000	53.76043453908448
72.0000	53.76192305635401
72.2000	53.30122028018313
72.4000	52.66614803191081
72.6000	52.11448174317876
72.8000	51.35161768566812
73.0000	50.63966398992581
73.2000	50.66976112853337
73.4000	50.87334194568201
73.6000	51.46487283340944
73.8000	52.04973510867600
74.0000	52.78978739719975
74.2000	52.98854159977833
74.4000	53.12621212176671
74.6000	53.01404066525886
74.8000	52.97618139111695
75.0000	52.74549549394826
75.2000	52.47917730478918
75.4000	52.22718963979764
75.6000	52.09324579056662
75.8000	52.07283424861399
76.0000	52.02054961146577
76.2000	52.08210741748566
76.4000	52.36659982023777
76.6000	52.42002291501485
76.8000	52.53807930848852
77.0000	52.62806023085317
77.2000	52.80207124711772
77.4000	52.85200428593117
77.6000	52.96639304237512
77.8000	53.01887504639850
