# Supplementary material for: Polarisation of decayless kink oscillations of solar coronal loops
Source: Nat Commun. 2023 Sep 12;14:5298. doi: 10.1038/s41467-023-41029-8 (PMC10497544; doi:10.1038/s41467-023-41029-8)
Supplement: Supplementary file 5 — Source Data [file 41467_2023_41029_MOESM5_ESM.zip › SourceData/Fig3d/fig3d_slit37.txt]

21.6000	54.85518451764031
21.8000	54.66385047465276
22.0000	54.52310003396426
22.2000	54.43047990519792
22.4000	54.56485893901723
22.6000	54.81956089701607
22.8000	55.03702996653349
23.0000	55.03736218259219
23.2000	54.62593147680553
23.4000	54.20198917869456
23.6000	53.61928326382904
23.8000	53.28667726272385
24.0000	53.12837099669694
24.2000	53.18100836679478
24.4000	53.17069344685081
24.6000	53.12359784900302
24.8000	52.84867731551205
25.0000	52.61653883998390
25.2000	52.72025151389693
25.4000	52.88179446145374
25.6000	53.04980637519066
25.8000	53.33380572786716
26.0000	53.61006905025032
26.2000	53.90923002045061
26.4000	54.32668556744090
26.6000	54.51019987980722
26.8000	54.64964473279010
27.0000	54.46072704193973
27.2000	54.16787387693739
27.4000	53.85286804522325
27.6000	53.86549687362567
27.8000	53.79881413683525
28.0000	53.98516206173827
28.2000	53.91398363950695
28.4000	53.69747832666701
28.6000	53.60634440141023
28.8000	53.94555039838652
29.0000	54.02969122025990
29.2000	54.16395928813579
29.4000	54.21344365326869
29.6000	54.12878553562767
29.8000	53.84096312197884
30.0000	53.69710885654577
30.2000	53.84022587598825
30.4000	54.17958714165083
30.6000	54.35094681769257
30.8000	54.15407178149351
31.0000	53.89988085753669
31.2000	53.57589065921588
31.4000	53.07346051659655
31.6000	53.00875075624217
31.8000	53.61674701612407
32.0000	54.27154563558720
32.2000	54.63497252235709
32.4000	55.09969559600184
32.6000	55.24720334371852
32.8000	54.91434098145692
33.0000	54.72369241813442
33.2000	55.05385245947075
33.4000	55.38447261379768
33.6000	54.82677857091218
33.8000	54.28622470495842
34.0000	53.88791639279459
34.2000	53.09672625245527
34.4000	52.40443791363086
34.6000	52.66527383020338
34.8000	52.89727512425822
35.0000	53.16275585698570
35.2000	53.51364046962507
35.4000	53.92201460074523
35.6000	54.30707230845595
35.8000	54.53818371273733
36.0000	54.43356238323187
36.2000	54.31108096683916
36.4000	54.09199047652138
36.6000	53.88437748842295
36.8000	53.80615835407801
37.0000	53.76221361264815
37.2000	53.62805035976149
37.4000	53.60723790153038
37.6000	53.61729721824729
37.8000	53.62835714538752
38.0000	53.79004116616222
38.2000	53.92999419460360
38.4000	53.89111457252044
38.6000	53.72641927785085
38.8000	53.71678529911638
39.0000	53.76458200476141
39.2000	53.87060405048868
39.4000	53.97000188634559
39.6000	54.22137279986406
39.8000	54.30815689829529
40.0000	54.27542249259902
40.2000	54.17948482809935
40.4000	54.25041221087915
40.6000	54.24128035083878
40.8000	54.24994338068647
41.0000	54.17543448753984
41.2000	54.21868699494917
41.4000	54.22255334208983
41.6000	54.16699327945975
41.8000	54.11883551421038
42.0000	54.19651199730276
42.2000	54.19577905187283
42.4000	54.06079893222857
42.6000	53.97781970519117
42.8000	53.99655761019733
43.0000	53.97251357743738
43.2000	53.96876482211587
43.4000	53.98899987630398
43.6000	53.86316532360234
43.8000	53.66034240144786
44.0000	53.53763189262277
44.2000	53.52216030132222
44.4000	53.56370153129680
44.6000	53.61464326942158
44.8000	53.66384321730555
45.0000	53.66089130219569
45.2000	53.53580356739834
45.4000	53.54685688776024
45.6000	53.71218674268054
45.8000	53.93916529236634
46.0000	54.12597298816632
46.2000	54.34696948158297
46.4000	54.42427398347075
46.6000	54.49691327657619
46.8000	54.57514195168453
47.0000	54.74670684720021
47.2000	54.84149260127241
47.4000	54.74832836446274
47.6000	54.63572104818083
47.8000	54.58592806483247
48.0000	54.39621405917875
48.2000	54.19113232958598
48.4000	54.13953903269040
48.6000	54.05819614368138
48.8000	53.82367672769725
49.0000	53.64233279241259
49.2000	53.55628327228753
49.4000	53.43144043179472
49.6000	53.27310620372212
49.8000	53.29386775835405
50.0000	53.38048657958771
50.2000	53.41510389927640
50.4000	53.54053590322975
50.6000	53.65844338736968
50.8000	53.61065073505031
51.0000	53.72233179422887
51.2000	54.01841115374607
51.4000	54.17576633772168
51.6000	54.41486420819101
51.8000	54.81032520498962
52.0000	54.83519507519391
52.2000	54.77884002374035
52.4000	54.85087612644225
52.6000	54.77355062052495
52.8000	54.46502977986435
53.0000	54.44139623780075
53.2000	54.23766083339986
53.4000	53.93972389765337
53.6000	53.94918409089121
53.8000	54.07863942331353
54.0000	54.00554810976265
54.2000	54.08456963445986
54.4000	54.31408823410031
54.6000	54.25740279224086
54.8000	54.16376042725896
55.0000	54.11412570396277
55.2000	54.02291454391072
55.4000	53.90537675606259
55.6000	53.80451820449272
55.8000	53.91966824461577
56.0000	54.09589003022050
56.2000	53.94536047150920
56.4000	53.70281341052286
56.6000	53.95143495909124
56.8000	54.06597391745962
57.0000	53.89400377787364
57.2000	54.15880195899567
57.4000	54.52810506171027
57.6000	54.38099047936320
57.8000	53.83661552379314
58.0000	53.66991688056846
58.2000	53.50798693151965
58.4000	53.24644551855819
58.6000	53.15435840230564
58.8000	53.41137972088487
59.0000	53.64882686175127
59.2000	54.02382836222142
59.4000	54.41747160346885
59.6000	54.62611621849381
59.8000	54.78322962130937
60.0000	54.83848104849706
60.2000	54.67851708448617
60.4000	54.43539446910890
60.6000	54.02902627238180
60.8000	53.69498383941856
61.0000	53.38367056090086
