# Supplementary material for: Polarisation of decayless kink oscillations of solar coronal loops
Source: Nat Commun. 2023 Sep 12;14:5298. doi: 10.1038/s41467-023-41029-8 (PMC10497544; doi:10.1038/s41467-023-41029-8)
Supplement: Supplementary file 5 — Source Data [file 41467_2023_41029_MOESM5_ESM.zip › SourceData/Fig3d/fig3d_slit38.txt]

22.2000	56.01685523349551
22.4000	56.60254370186666
22.6000	57.04598490615095
22.8000	57.02958735745685
23.0000	56.73746356907513
23.2000	56.42940231701827
23.4000	55.87802902162761
23.6000	55.46775500280394
23.8000	55.35912618499265
24.0000	55.23809995524199
24.2000	54.92699377326478
24.4000	54.57109864715731
24.6000	54.19667914575247
24.8000	53.92162393881387
25.0000	54.00879787658003
25.2000	54.30226988709956
25.4000	54.58636374265702
25.6000	54.76744204267236
25.8000	54.92864230350080
26.0000	55.01917512355934
26.2000	55.25497381849809
26.4000	55.57789774320868
26.6000	55.82453921937526
26.8000	56.08987632605233
27.0000	56.20798334599550
27.2000	56.07766254377378
27.4000	55.92735758159329
27.6000	55.85782374721647
27.8000	55.69015837024531
28.0000	55.54625487522167
28.2000	55.51071728858763
28.4000	55.29174898369893
28.6000	55.30727198731466
28.8000	55.63747527723095
29.0000	55.83930922704818
29.2000	55.70041442178582
29.4000	55.67324852651675
29.6000	55.31682932967593
29.8000	54.85913525191757
30.0000	54.49134842192606
30.2000	54.44037543196271
30.4000	54.54093520709429
30.6000	54.89550608773779
30.8000	55.12570857724052
31.0000	55.44454615047198
31.2000	55.67079704790859
31.4000	55.86764495492166
31.6000	56.08671588313712
31.8000	56.43736913213485
32.0000	56.77471872726488
32.2000	56.70582569295360
32.4000	56.53047301641388
32.6000	56.26594084911142
32.8000	55.77984977090033
33.0000	55.40871293432568
33.2000	55.32197320692650
33.4000	55.22312124046793
33.6000	55.06445038816704
33.8000	55.29398647276902
34.0000	55.40490170020790
34.2000	55.70165382727571
34.4000	55.93829832987758
34.6000	56.26368453472428
34.8000	56.29229656610585
35.0000	56.27157460418774
35.2000	56.08219728965065
35.4000	56.01125740740054
35.6000	55.99235621124263
35.8000	55.81235219916581
36.0000	55.40796646731301
36.2000	55.05188235202548
36.4000	54.59651103298054
36.6000	54.06232019094826
36.8000	53.69774777096372
37.0000	53.47223812155355
37.2000	53.49034287629519
37.4000	53.77665151567539
37.6000	54.27473530859471
37.8000	54.75678257038440
38.0000	55.36655663142415
38.2000	55.71596233880398
38.4000	55.84759188670033
38.6000	55.81574787508480
38.8000	55.87709742890716
39.0000	56.00526311701116
39.2000	56.19669581565948
39.4000	56.30374708249715
39.6000	56.24642606690848
39.8000	56.18929566199235
40.0000	55.99911528505251
40.2000	55.76158092936408
40.4000	55.67596119621430
40.6000	55.70396306651222
40.8000	55.68043061883316
41.0000	55.69058745922049
41.2000	55.74106834297372
41.4000	55.71282188812245
41.6000	55.70091514456333
41.8000	55.69283438749578
42.0000	55.71587400650993
42.2000	55.71333484036627
42.4000	55.67775009971042
42.6000	55.62748705188218
42.8000	55.60066903574584
43.0000	55.50095195000179
43.2000	55.39873182552601
43.4000	55.28160198624250
43.6000	55.07429228186656
43.8000	54.91239385328812
44.0000	54.84586227075572
44.2000	54.77433598469467
44.4000	54.77858195247098
44.6000	54.93846891334648
44.8000	55.07141468085054
45.0000	55.21483524006659
45.2000	55.31682741106287
45.4000	55.40555984382745
45.6000	55.54647877673043
45.8000	55.63277015972039
46.0000	55.65380699437344
46.2000	55.70260707871727
46.4000	55.69481465726149
46.6000	55.64339535837053
46.8000	55.71756449352263
47.0000	55.92006423639651
47.2000	56.02886262440267
47.4000	56.11296480159911
47.6000	56.12590834639529
47.8000	56.10282228922441
48.0000	55.89729835124999
48.2000	55.75709359149262
48.4000	55.63390350872246
48.6000	55.54059442901158
48.8000	55.37309784193834
49.0000	55.21337569292766
49.2000	55.09729292094265
49.4000	55.11710888320372
49.6000	55.09400810084215
49.8000	55.12728287281109
50.0000	55.25343975401379
50.2000	55.34088269652904
50.4000	55.33618673405866
50.6000	55.36302578707829
50.8000	55.32097124943743
51.0000	55.32597754535374
51.2000	55.39189057173858
51.4000	55.43663510086942
51.6000	55.49943845782000
51.8000	55.64413877812186
52.0000	55.69268338578006
52.2000	55.72211248499790
52.4000	55.86975452821191
52.6000	55.91012780177148
52.8000	55.85178242623578
53.0000	55.84882441140886
53.2000	55.82517568436435
53.4000	55.75620769449714
53.6000	55.89333531852068
53.8000	56.04211632801641
54.0000	55.93362165805197
54.2000	55.89275020355164
54.4000	55.83404565259050
54.6000	55.64505901123567
54.8000	55.61787867681813
55.0000	55.82026164966930
55.2000	55.58807454043335
55.4000	55.21887914990123
55.6000	55.02830793216057
55.8000	54.84183244539653
56.0000	54.65363724613844
56.2000	54.88555548840534
56.4000	55.25727647925686
