# Supplementary material for: Polarisation of decayless kink oscillations of solar coronal loops
Source: Nat Commun. 2023 Sep 12;14:5298. doi: 10.1038/s41467-023-41029-8 (PMC10497544; doi:10.1038/s41467-023-41029-8)
Supplement: Supplementary file 5 — Source Data [file 41467_2023_41029_MOESM5_ESM.zip › SourceData/Fig3d/fig3d_slit39.txt]

22.2000	57.43539264149362
22.4000	57.92185026750060
22.6000	58.02988822148973
22.8000	58.06328419740618
23.0000	57.99987570226855
23.2000	57.79282090368928
23.4000	57.30896338602785
23.6000	57.25537155269340
23.8000	57.16308254974043
24.0000	56.88893675312058
24.2000	56.53800680441248
24.4000	56.16870404644145
24.6000	55.76241198243663
24.8000	55.59275722175229
25.0000	55.72086953239670
25.2000	55.97931386511048
25.4000	56.25148609939046
25.6000	56.48790914704131
25.8000	56.53071927499083
26.0000	56.53944590301483
26.2000	56.72356278151526
26.4000	56.93463270016538
26.6000	57.05595785154905
26.8000	57.22710729317215
27.0000	57.31430984410908
27.2000	57.39691497360135
27.4000	57.52260301204063
27.6000	57.60121595408697
27.8000	57.50836443579713
28.0000	57.48306109434041
28.2000	57.34923519616053
28.4000	57.34419572466319
28.6000	57.40200566102985
28.8000	57.55060934824898
29.0000	57.57296579391476
29.2000	57.08663072262892
29.4000	56.22599294974506
29.6000	55.45150041614320
29.8000	55.06550516429969
30.0000	54.88506137570359
30.2000	55.25181371445858
30.4000	55.89360181740471
30.6000	56.67850997913555
30.8000	57.07352433230396
31.0000	57.40615421787155
31.2000	57.71948072753486
31.4000	58.04677770301821
31.6000	58.19343382091322
31.8000	58.45191354059202
32.0000	58.15382096789466
32.2000	57.69751365812632
32.4000	57.24931284929383
32.6000	56.84977829950961
32.8000	56.29382522358181
33.0000	56.11297167843244
33.2000	56.13567485137199
33.4000	56.46551524867505
33.6000	56.86327093319527
33.8000	57.32158666956369
34.0000	57.89935133970977
34.2000	58.23158763572506
34.4000	58.21420152744829
34.6000	58.15192606415937
34.8000	58.04439631843579
35.0000	57.89240762920231
35.2000	57.76808146887115
35.4000	57.52383131917575
35.6000	57.30469363350273
35.8000	56.99538735687996
36.0000	56.50096733094650
36.2000	56.01514826633215
36.4000	55.68205199727502
36.6000	55.25245734581069
36.8000	54.98964524049840
37.0000	55.01168648007933
37.2000	55.16730554773989
37.4000	55.35394060085976
37.6000	55.59939409200486
37.8000	55.93935597618805
38.0000	56.34914767589819
38.2000	56.84790421034796
38.4000	57.29107954534434
38.6000	57.76057556532000
38.8000	58.16829127993234
39.0000	58.48169808760246
39.2000	58.53022908850971
39.4000	58.26051703202225
39.6000	57.82631019206713
39.8000	57.44159562447670
40.0000	57.06141406980299
40.2000	56.80212721335553
40.4000	56.78580679313468
40.6000	56.87786463271161
40.8000	56.92072615059884
41.0000	56.94369484969776
41.2000	56.94423058163878
41.4000	56.97320209966231
41.6000	57.07764964520977
41.8000	57.19933453816263
42.0000	57.33567952420690
42.2000	57.46238483531764
42.4000	57.49212928646391
42.6000	57.46812970972308
42.8000	57.42456024788866
43.0000	57.24003619972768
43.2000	57.06498561483649
43.4000	56.91177970699961
43.6000	56.65409127873328
43.8000	56.34362364752323
44.0000	56.09458652360556
44.2000	56.00642491524782
44.4000	56.04273503285776
44.6000	56.17022650165311
44.8000	56.46196932820074
45.0000	56.77498407490127
45.2000	56.91269449760586
45.4000	56.98664165057577
45.6000	57.13023476200392
45.8000	57.18923418251298
46.0000	57.24874195493995
46.2000	57.25920190417280
46.4000	57.13273100943851
46.6000	56.93787156601898
46.8000	56.77385184784328
47.0000	56.74168515080883
47.2000	56.74307003615155
47.4000	56.77341928646305
47.6000	56.82279130867206
47.8000	57.09490109832358
48.0000	57.15839240407057
48.2000	57.19289737488207
48.4000	57.28266331572277
48.6000	57.35001679650231
48.8000	57.17672056894567
49.0000	57.02326717678231
49.2000	56.91897198285394
49.4000	56.99123661602422
49.6000	57.02394246054552
49.8000	57.00802946313684
50.0000	57.09641903625298
50.2000	57.13996252746026
50.4000	56.96630027063009
50.6000	56.87468969546336
50.8000	56.80717538647234
51.0000	56.77194719100743
51.2000	56.81855415017662
51.4000	56.88675470232464
51.6000	56.92475907417242
51.8000	57.00441923331249
52.0000	57.04265564477421
52.2000	57.10405488251458
52.4000	57.28808751272037
52.6000	57.39645328637820
52.8000	57.36230912340834
53.0000	57.35022303581516
53.2000	57.32102844885758
53.4000	57.29167730489425
53.6000	57.37000606851706
53.8000	57.51653372234507
54.0000	57.47688342158195
54.2000	57.45988777650330
54.4000	57.39256432501306
54.6000	57.25988097210395
54.8000	57.17703605114977
55.0000	57.15807152188847
55.2000	57.07465930369969
55.4000	56.83057709849872
55.6000	56.56867706173035
55.8000	56.40109331127453
56.0000	56.18450455263007
56.2000	56.01537010044439
56.4000	56.06314587893590
56.6000	56.27632660582394
56.8000	56.27297981570559
57.0000	56.56728645260122
57.2000	56.98460114580254
57.4000	57.27974944780214
57.6000	57.25360599469213
57.8000	57.36116067828617
58.0000	57.26289180110025
58.2000	57.17137582761426
58.4000	57.36729623447640
58.6000	57.59916484651022
58.8000	57.84271037655761
59.0000	57.87087357866545
59.2000	57.69025929783544
59.4000	57.35048696488074
59.6000	57.08414066102680
59.8000	56.66195777850476
60.0000	56.49151695941992
60.2000	56.34268021747855
60.4000	56.01628576939251
60.6000	55.73337945251978
60.8000	55.56583626939963
61.0000	55.47392052616672
61.2000	55.56300528134943
61.4000	55.94581498823117
61.6000	56.43578287018867
61.8000	56.85406926770691
62.0000	57.08252299845236
62.2000	57.21578980365415
62.4000	57.11484163978120
62.6000	56.96417597383166
62.8000	56.84928261494499
63.0000	56.90533923647058
63.2000	56.86186691712237
63.4000	56.80386337899032
63.6000	56.83160997750690
63.8000	56.94001703738181
64.0000	56.93861509580380
64.2000	57.20277616411965
64.4000	57.80098768623936
64.6000	58.33155180108119
64.8000	58.80917923438537
65.0000	59.25660454782351
65.2000	59.39664480996876
65.4000	59.03882743158650
65.6000	58.72551623363040
65.8000	58.50188171723689
66.0000	58.10860524709689
66.2000	57.67220203825539
66.4000	57.42857079668252
66.6000	56.98913885812289
66.8000	56.44156203176543
67.0000	55.97655733359908
67.2000	55.70203925447650
67.4000	55.50015588986357
