# Supplementary material for: Polarisation of decayless kink oscillations of solar coronal loops
Source: Nat Commun. 2023 Sep 12;14:5298. doi: 10.1038/s41467-023-41029-8 (PMC10497544; doi:10.1038/s41467-023-41029-8)
Supplement: Supplementary file 5 — Source Data [file 41467_2023_41029_MOESM5_ESM.zip › SourceData/Fig3d/fig3d_slit40.txt]

0.00000	59.31227540861693
0.200000	59.27848488145636
0.400000	59.17142457697337
0.600000	59.09397765929981
0.800000	59.03691325502303
1.00000	58.84209037493075
1.20000	58.63351611849921
1.40000	58.34224453354003
1.60000	57.90628669660577
1.80000	57.41899263045678
2.00000	57.13486762146050
2.20000	56.97550987635636
2.40000	57.05342962034955
2.60000	57.36676416737966
2.80000	57.78189224943794
3.00000	58.07250744006878
3.20000	58.50755530006083
3.40000	58.95331581762490
3.60000	59.29598846084991
3.80000	59.42231732232651
4.00000	59.45174146752760
4.20000	59.17327509758543
4.40000	58.68161728697281
4.60000	58.16238644925273
4.80000	57.76874639918775
5.00000	57.54626828163942
5.20000	57.66997185134365
5.40000	58.10253750144480
5.60000	58.52876691048617
5.80000	59.03591968117551
6.00000	59.49978120935103
6.20000	59.67408295163432
6.40000	59.61164268627010
6.60000	59.48999182030769
6.80000	59.22775674833770
7.00000	59.05657144697394
7.20000	58.95360033712295
7.40000	58.67160028110303
7.60000	58.25500209164650
7.80000	57.85337383628215
8.00000	57.33235864821843
8.20000	56.79013349254571
8.40000	56.53702300175033
8.60000	56.56233937057457
8.80000	56.75800126565164
9.00000	57.16389829124746
9.20000	57.84864372840739
9.40000	58.42109652543650
9.60000	58.89713194656910
9.80000	59.23641110872718
10.0000	59.39943139803706
10.2000	59.31945241845402
10.4000	59.22724542035487
10.6000	59.00417106745610
10.8000	58.79534872094982
11.0000	58.58347388489301
11.2000	58.41070254437734
11.4000	58.27227425886450
11.6000	58.25650802270851
11.8000	58.33253580303241
12.0000	58.42386071607032
12.2000	58.43971993321090
12.4000	58.43526313693534
12.6000	58.51608449400647
12.8000	58.57604782120347
13.0000	58.68561550036156
13.2000	58.81090192237256
13.4000	58.82477052403542
13.6000	58.77402680886201
13.8000	58.66256588592062
14.0000	58.78762424379457
14.2000	58.91064071319641
14.4000	59.20121981597858
14.6000	59.42746570086688
14.8000	59.58716882429410
15.0000	59.40985672724815
15.2000	59.08600130375529
15.4000	58.65742843267485
15.6000	58.30324420951645
15.8000	58.02294555519921
16.0000	57.80710671895599
16.2000	57.74724198184651
16.4000	57.81310608927701
16.6000	57.88695492805451
16.8000	58.03064293844459
17.0000	58.19152549729508
17.2000	58.41834748251490
17.4000	58.53676378742916
17.6000	58.54487602395963
17.8000	58.47255697273269
18.0000	58.47743538028156
18.2000	58.42660531210393
18.4000	58.38646062150671
18.6000	58.56730055896260
18.8000	58.74763133574451
19.0000	58.73958859643803
19.2000	58.76599685782906
19.4000	58.97377208101704
19.6000	59.03183719495954
19.8000	59.02750859799234
20.0000	59.07832525078670
20.2000	58.95764948953234
20.4000	58.68327194438678
20.6000	58.38629771407785
20.8000	58.17113862592898
21.0000	58.08426699642005
21.2000	58.10488895239290
21.4000	58.16275493303736
21.6000	58.33868178385751
21.8000	58.58714682872311
22.0000	58.74525820084963
22.2000	58.93528286116911
22.4000	59.17331022703149
22.6000	59.27938543884879
22.8000	59.18717470256052
23.0000	58.88820000083427
23.2000	58.52042499453184
23.4000	58.13925823617581
23.6000	57.90892779129629
23.8000	57.84904596856475
24.0000	57.96064565657484
24.2000	58.08233863925469
24.4000	58.16748998961764
24.6000	58.18941863069356
24.8000	58.17343922901951
25.0000	58.24569896390943
25.2000	58.39445768067380
25.4000	58.52509279491436
25.6000	58.63897862055138
25.8000	58.68961624479535
26.0000	58.72998838850069
26.2000	58.80243403695243
26.4000	58.82756928401284
26.6000	58.78431877106053
26.8000	58.75814132162656
27.0000	58.78357457753277
27.2000	58.79192536907444
27.4000	58.82388679967899
27.6000	58.84536149555802
27.8000	58.82436678570451
28.0000	58.76392035948766
28.2000	58.64895107014551
28.4000	58.46621150725544
28.6000	58.20082446876481
28.8000	57.98662021614572
29.0000	57.82642003519597
29.2000	57.64498722458008
29.4000	57.65785238134607
29.6000	57.77938771137260
29.8000	57.97914104703455
30.0000	58.15368848070505
30.2000	58.47783440229978
30.4000	58.91659782712948
30.6000	59.39457710057871
30.8000	59.65704632152374
31.0000	59.74203040515732
31.2000	59.62894985663420
31.4000	59.23406787692166
31.6000	58.81916602968740
31.8000	58.52105629845576
32.0000	58.20079001838473
32.2000	57.84667156565089
32.4000	57.51666354210718
32.6000	57.24735568725519
32.8000	57.02122323109507
33.0000	57.05405090858888
33.2000	57.32652433526982
33.4000	57.87555518403255
33.6000	58.52039064889237
33.8000	59.14419311907562
34.0000	59.62204062190389
34.2000	59.94132612957825
34.4000	59.97676772396964
34.6000	59.69562771734552
34.8000	59.46812745326041
35.0000	59.29518030433520
35.2000	59.07125202011181
35.4000	58.86606325998431
35.6000	58.79291525807304
35.8000	58.63363984394817
36.0000	58.36203128973887
36.2000	58.09765555998319
36.4000	57.85021452892265
36.6000	57.67937624943345
36.8000	57.52432119700040
37.0000	57.40064649220988
37.2000	57.29915222089308
37.4000	57.22747930994454
37.6000	57.21807847575282
37.8000	57.27763538055227
38.0000	57.53034893733655
38.2000	57.94590273560848
38.4000	58.44519579126538
38.6000	58.98188834718540
38.8000	59.49221919985548
39.0000	59.78778776374091
39.2000	59.95801472089981
39.4000	59.96989014026309
39.6000	59.70372969189258
39.8000	59.40218384445536
40.0000	59.12530506039256
40.2000	58.82975028695582
40.4000	58.56412647826286
40.6000	58.42256166964351
40.8000	58.31720756335345
41.0000	58.25633511042087
41.2000	58.26449586258510
41.4000	58.34945844614934
41.6000	58.46208958402212
41.8000	58.54080190331057
42.0000	58.61925242479098
42.2000	58.65026562662259
42.4000	58.58243137050713
42.6000	58.53050686479616
42.8000	58.50114509166539
43.0000	58.43046244743302
43.2000	58.36502115053719
43.4000	58.32916178892715
43.6000	58.21639270086096
43.8000	58.04087295446548
44.0000	57.91494420655391
44.2000	57.88944981696216
44.4000	57.94536131597115
44.6000	58.07611799543861
44.8000	58.28536983982467
45.0000	58.46545456729926
45.2000	58.54366858054340
45.4000	58.60696096416652
45.6000	58.67430301233082
45.8000	58.72136668806437
46.0000	58.79258537200960
46.2000	58.82885960201446
46.4000	58.71992838157439
46.6000	58.60008130492554
46.8000	58.55605380564133
47.0000	58.47469333284816
47.2000	58.39549575272529
47.4000	58.38886007299980
47.6000	58.42078654358621
47.8000	58.48566924904500
48.0000	58.59251576961483
48.2000	58.71300754605773
48.4000	58.80464932452681
48.6000	58.83438674166941
48.8000	58.76454642777306
49.0000	58.62891324596654
49.2000	58.53708595632990
49.4000	58.54838992737812
49.6000	58.54900679571237
49.8000	58.52103277148805
50.0000	58.56078178937084
50.2000	58.55466461965056
50.4000	58.45195559828083
50.6000	58.42173911057449
50.8000	58.43264194492976
51.0000	58.44083130613337
51.2000	58.50758799804614
51.4000	58.57699866418932
51.6000	58.59383713954308
51.8000	58.60552161949094
52.0000	58.56750857255692
52.2000	58.53528452536952
52.4000	58.55668231365065
52.6000	58.54962243863388
52.8000	58.51345656170223
53.0000	58.50559770345719
53.2000	58.46654480896812
53.4000	58.49739860259599
53.6000	58.56111682716653
53.8000	58.60947113166063
54.0000	58.61923730968034
54.2000	58.64973175740221
54.4000	58.59995094510077
54.6000	58.57606041648533
54.8000	58.58077107219297
55.0000	58.59323603068404
55.2000	58.55745315492948
55.4000	58.48696691223934
55.6000	58.40648624621210
55.8000	58.27031071751006
56.0000	58.08608553135028
56.2000	57.96858583818413
56.4000	57.98669798167755
56.6000	58.01277371092958
56.8000	58.12222767228749
57.0000	58.34382424727327
57.2000	58.58144116254194
57.4000	58.77564167947266
57.6000	58.95508223664451
57.8000	59.01169199611019
58.0000	59.05354538924654
58.2000	59.11043231853191
58.4000	59.11923821941871
58.6000	59.08923403642255
58.8000	59.15116355629703
59.0000	59.10090258130302
59.2000	58.93786573416362
59.4000	58.78340048959816
59.6000	58.66078540502944
59.8000	58.41943846905149
60.0000	58.24563982403696
60.2000	58.10796889707110
60.4000	57.95774709102380
60.6000	57.75700192652101
60.8000	57.71461582771366
61.0000	57.71211212228766
61.2000	57.77760152466091
61.4000	57.93891905745179
61.6000	58.21541458105969
61.8000	58.40536740342905
62.0000	58.55284239787647
62.2000	58.64132448079733
62.4000	58.62649412221198
62.6000	58.54550076246088
62.8000	58.53388764714992
63.0000	58.56817274587270
63.2000	58.60856432524624
63.4000	58.50145638262997
63.6000	58.42702986776658
63.8000	58.38816088337846
64.0000	58.30911858067095
64.2000	58.29457529564142
64.4000	58.44681260790047
64.6000	58.55039850945755
64.8000	58.65749256471837
65.0000	58.80464664363164
65.2000	58.93377214245867
65.4000	59.01701638791558
65.6000	59.13935354510802
65.8000	59.27732467102390
66.0000	59.31125987831280
66.2000	59.27340725352713
66.4000	59.19335027870024
66.6000	58.99339614814274
66.8000	58.69035035514599
67.0000	58.48696841884665
67.2000	58.35484107573559
67.4000	58.32995720113684
67.6000	58.43347362494393
67.8000	58.56873979108623
68.0000	58.75473148838587
68.2000	58.89091843856886
68.4000	59.09357556911154
68.6000	59.12613813246716
68.8000	58.86984746431726
69.0000	58.43277588320074
69.2000	58.02691060455832
69.4000	57.49124947835161
69.6000	57.04852755022726
69.8000	56.93542129686322
70.0000	56.90916175852510
70.2000	56.98678026242813
70.4000	57.24258048320031
70.6000	57.61300068369214
70.8000	58.08433010950600
71.0000	58.68596961602232
71.2000	59.06667981434468
71.4000	59.10102945486391
71.6000	58.95664711397509
71.8000	58.76318412784891
72.0000	58.63535383924890
72.2000	58.80387110567286
72.4000	59.12568797370911
72.6000	59.44720542302559
72.8000	59.53541098546603
73.0000	59.36508091813112
73.2000	58.97600332302833
73.4000	58.62396511369248
73.6000	58.49257344224646
73.8000	58.43628009026466
74.0000	58.35741010466320
74.2000	58.17477576054154
74.4000	57.95993119321597
74.6000	57.60661511402915
74.8000	57.32507968466111
75.0000	57.20561944030911
75.2000	57.28894987555397
75.4000	57.53860203268498
75.6000	57.85984060664531
75.8000	58.10407621489045
76.0000	58.22192622831315
76.2000	58.31017561715089
76.4000	58.30323700942553
76.6000	58.40828023971883
76.8000	58.68718315600224
77.0000	59.05466006090447
77.2000	59.31566788321479
77.4000	59.50662395310065
77.6000	59.50654823259443
77.8000	59.36737802900223
