# Supplementary material for: Polarisation of decayless kink oscillations of solar coronal loops
Source: Nat Commun. 2023 Sep 12;14:5298. doi: 10.1038/s41467-023-41029-8 (PMC10497544; doi:10.1038/s41467-023-41029-8)
Supplement: Supplementary file 5 — Source Data [file 41467_2023_41029_MOESM5_ESM.zip › SourceData/Fig3d/fig3d_slit41.txt]

0.00000	60.41133057691316
0.200000	60.04871110926638
0.400000	59.73598730187660
0.600000	59.49542784662610
0.800000	59.37659664410055
1.00000	59.20661155171070
1.20000	59.07687829750597
1.40000	58.85318535079901
1.60000	58.68048722134962
1.80000	58.69242488822201
2.00000	59.01593379625699
2.20000	59.46088340298340
2.40000	60.15924206454481
2.60000	60.73893037834892
2.80000	61.13116909849143
3.00000	61.31686151147539
3.20000	61.39799885966119
3.40000	61.39440696772439
3.60000	61.48861827278456
3.80000	61.60712966247178
4.00000	61.44140048518529
4.20000	60.75437527228051
4.40000	59.89613749113220
4.60000	58.96447951080759
4.80000	58.15193653215773
5.00000	57.76705351124851
5.20000	58.07210426215910
5.40000	58.68047524564371
5.60000	59.34077898187364
5.80000	59.91524610024914
6.00000	60.37166424088851
6.20000	60.66439754894100
6.40000	60.62416564489313
6.60000	60.48757188184629
6.80000	60.42170281909994
7.00000	60.41272798753444
7.20000	60.33711861453175
7.40000	60.23629854529845
7.60000	60.00681555385209
7.80000	59.68303682332959
8.00000	59.41551875925866
8.20000	59.20720072492367
8.40000	59.11083285789785
8.60000	59.29875918310488
8.80000	59.59774417465984
9.00000	59.86944936288583
9.20000	60.33746144347138
9.40000	60.74584976156945
9.60000	60.90817247915597
9.80000	60.86560462379581
10.0000	60.73418896719797
10.2000	60.41291952292594
10.4000	60.15368494768331
10.6000	59.98886085993603
10.8000	59.88504686353879
11.0000	59.80326980545507
11.2000	59.73083299630451
11.4000	59.64992829130543
11.6000	59.62564846197004
11.8000	59.74050721106443
12.0000	59.94603599602333
12.2000	60.06443229215456
12.4000	60.06075201391082
12.6000	59.99913752015722
12.8000	59.85610307347636
13.0000	59.76431068662132
13.2000	59.76998050225191
13.4000	59.82894657676847
13.6000	59.94193260097750
13.8000	60.12557596601482
14.0000	60.16758306691751
14.2000	60.26557205644593
14.4000	60.37851497834927
14.6000	60.45669939513864
14.8000	60.50227637463419
15.0000	60.54696394647557
15.2000	60.49276660633598
15.4000	60.44437085686867
15.6000	60.32471843531245
15.8000	60.10853855169440
16.0000	59.87544632213816
16.2000	59.60353430130225
16.4000	59.44136359997446
16.6000	59.41122408228387
16.8000	59.40102090010732
17.0000	59.45900142385653
17.2000	59.68913028749490
17.4000	59.85045304598225
17.6000	59.92909920443145
17.8000	60.06534735427457
18.0000	60.27826778746338
18.2000	60.38295335371870
18.4000	60.44898157770611
18.6000	60.57080474264601
18.8000	60.61941299462991
19.0000	60.41108206618458
19.2000	60.22257905238706
19.4000	60.16464308000785
19.6000	60.04922932497555
19.8000	59.88862878790946
20.0000	59.86243645687737
20.2000	59.84987648407007
20.4000	59.71528270355760
20.6000	59.53827485725547
20.8000	59.48707172735757
21.0000	59.51487071776994
21.2000	59.58281265116997
21.4000	59.86591592936571
21.6000	60.31064317691891
21.8000	60.66494292457283
22.0000	60.89856280175349
22.2000	61.03469073162105
22.4000	60.90564697354170
22.6000	60.62375173660038
22.8000	60.28968403720789
23.0000	59.98199390659786
23.2000	59.70229905356247
23.4000	59.49535835016038
23.6000	59.36486919327591
23.8000	59.38330571928979
24.0000	59.41152614283452
24.2000	59.43735678972805
24.4000	59.53986805147195
24.6000	59.64945879352172
24.8000	59.74999114851467
25.0000	59.92184273776137
25.2000	60.14283496762474
25.4000	60.27869015325000
25.6000	60.39913583612032
25.8000	60.40836968710637
26.0000	60.39706403797344
26.2000	60.38808834974758
26.4000	60.39584443542108
26.6000	60.40372449421203
26.8000	60.37362741691249
27.0000	60.27684898915991
27.2000	60.15175422054615
27.4000	60.00023379333690
27.6000	59.81265947310687
27.8000	59.78019174801398
28.0000	59.82183349060662
28.2000	59.82273570176276
28.4000	59.79502230331132
28.6000	59.73462381603342
28.8000	59.61418499411412
29.0000	59.56454171977622
29.2000	59.61809356450254
29.4000	59.69871698762168
29.6000	59.77812389348089
29.8000	59.92561322551479
30.0000	60.07086288442861
30.2000	60.26127266962834
30.4000	60.54650841194378
30.6000	60.87388654938544
30.8000	61.04193187902008
31.0000	60.99672235907003
31.2000	60.80754890755878
31.4000	60.53199576727749
31.6000	60.22406413964022
31.8000	59.96191503233817
32.0000	59.68373232993655
32.2000	59.39314779334160
32.4000	59.17556033159199
32.6000	59.02734809811115
32.8000	58.93225125639331
33.0000	58.99421626207695
33.2000	59.16892073172513
33.4000	59.38204296662806
33.6000	59.63299572635088
33.8000	59.91021176859866
34.0000	60.23885921455585
34.2000	60.51719286039981
34.4000	60.66823122531963
34.6000	60.70300898501653
34.8000	60.66343492995578
35.0000	60.48332545563375
35.2000	60.19534720539812
35.4000	59.91563403268055
35.6000	59.68459938263442
35.8000	59.49795558894751
36.0000	59.34035193024699
36.2000	59.24179885958437
36.4000	59.24230040904991
36.6000	59.28865333863457
36.8000	59.36875014811589
37.0000	59.47313072901967
37.2000	59.64173902631384
37.4000	59.78863623088564
37.6000	59.96838665478171
37.8000	60.14187738167740
38.0000	60.32688885106278
38.2000	60.48303754799411
38.4000	60.61695561368581
38.6000	60.72386199279948
38.8000	60.85062941198412
39.0000	60.98738592942009
39.2000	61.12659558110096
39.4000	61.19184167390829
39.6000	61.09355771774105
39.8000	60.88106308400005
40.0000	60.58472732953922
40.2000	60.18474160801821
40.4000	59.85301215370657
40.6000	59.65915221369489
40.8000	59.55863505269632
41.0000	59.55876963373208
41.2000	59.65482783083826
41.4000	59.74953422066343
41.6000	59.79669519249521
41.8000	59.79928115184010
42.0000	59.79249648684490
42.2000	59.74861371616456
42.4000	59.65609937463117
42.6000	59.62000818212471
42.8000	59.63147485932506
43.0000	59.65623147477820
43.2000	59.70731339267181
43.4000	59.75654043081247
43.6000	59.76396904391321
43.8000	59.73692247659925
44.0000	59.67002880828169
44.2000	59.64555834481679
44.4000	59.70705412207327
44.6000	59.75923524870181
44.8000	59.82386825463112
45.0000	59.88184856399496
45.2000	59.87286961742173
45.4000	59.87413788652854
45.6000	59.93843187746064
45.8000	60.00906864944174
46.0000	60.10460072472457
46.2000	60.22979619031624
46.4000	60.29033926901990
46.6000	60.32612641434189
46.8000	60.36970614882816
47.0000	60.47664759620002
47.2000	60.62783878802119
47.4000	60.71522171183805
47.6000	60.73621860320776
47.8000	60.71106468950164
48.0000	60.59388058241645
48.2000	60.40842765923670
48.4000	60.26738783963828
48.6000	60.16268903641512
48.8000	60.08733154852712
49.0000	60.00708771720511
49.2000	59.93027272372358
49.4000	59.89739791304797
49.6000	59.86299961364585
49.8000	59.83549931866047
50.0000	59.82186156217858
50.2000	59.79604710924694
50.4000	59.71391460040015
50.6000	59.73310630045840
50.8000	59.78960841942008
51.0000	59.79029884086403
51.2000	59.81571666422176
51.4000	59.85694153787345
51.6000	59.83390044509641
51.8000	59.79889557634603
52.0000	59.80797974810455
52.2000	59.89896940609596
52.4000	59.98468705643091
52.6000	59.99271617416468
52.8000	59.85776219035079
53.0000	59.69033078634291
53.2000	59.48161072353133
53.4000	59.38806384757607
53.6000	59.40874144714229
53.8000	59.57912872152971
54.0000	59.81830652082419
54.2000	60.02984050914655
54.4000	60.14635545712763
54.6000	60.24668709544910
54.8000	60.31651014141692
55.0000	60.35400637313177
55.2000	60.40114109865176
55.4000	60.44279067489856
55.6000	60.38827097206867
55.8000	60.22525939862358
56.0000	59.98608062084599
56.2000	59.80498996186622
56.4000	59.71523996834895
56.6000	59.67261930849364
56.8000	59.73174044663713
57.0000	59.92356755460631
57.2000	60.11001014352787
57.4000	60.24219409600482
57.6000	60.34415744215022
57.8000	60.36346196044357
58.0000	60.37995934465753
58.2000	60.47624369667484
58.4000	60.53624318804356
58.6000	60.56483550256941
58.8000	60.69847126949013
59.0000	60.71897240436511
59.2000	60.53504777369699
59.4000	60.40742825547036
59.6000	60.36366096919141
59.8000	60.24427942500376
60.0000	60.12828521166156
60.2000	60.16919411996274
60.4000	60.13973886174577
60.6000	60.03161740703217
60.8000	59.96174931721590
61.0000	59.82901392953244
61.2000	59.56955545314359
61.4000	59.35322535195841
61.6000	59.26019271037909
61.8000	59.16029057444033
62.0000	59.23334125499940
62.2000	59.29093304401148
62.4000	59.29991782339057
62.6000	59.37348660497840
62.8000	59.52353867039469
63.0000	59.61135929542950
63.2000	59.74805087972055
63.4000	59.83569146995475
63.6000	59.85629798585676
63.8000	59.90109108425397
64.0000	59.89785005742201
64.2000	59.92146923337771
64.4000	60.17871789704091
64.6000	60.39751653877995
64.8000	60.47299353306830
65.0000	60.64526335468013
65.2000	60.79054023681479
65.4000	60.67989965864390
65.6000	60.54180757733851
65.8000	60.65320418759849
66.0000	60.52290036243853
66.2000	60.38954399000549
66.4000	60.28558695770136
66.6000	60.12523400693996
66.8000	59.81297777233282
67.0000	59.71588753952319
67.2000	59.65517423352268
67.4000	59.72212315448389
67.6000	59.88898158849133
67.8000	60.04520743255907
68.0000	60.20713424524045
68.2000	60.36105330631324
68.4000	60.47134569289776
68.6000	60.39112538906484
68.8000	60.18146104626687
69.0000	59.97873359320166
69.2000	59.58592838496450
69.4000	59.15947709073406
69.6000	58.94534689089446
69.8000	58.90207424795816
70.0000	58.77131873043957
70.2000	58.86690566862483
70.4000	59.16472773503987
70.6000	59.48504362333958
70.8000	59.87068413735992
71.0000	60.45763012760952
71.2000	60.95713417075856
71.4000	61.18207726684539
71.6000	61.26658734835870
71.8000	61.21706747066405
72.0000	60.97627180808548
72.2000	60.74523680968498
72.4000	60.54886231623483
72.6000	60.33784250112644
72.8000	60.07999219466973
73.0000	59.78318851262205
73.2000	59.46496150553921
73.4000	59.27330945863736
73.6000	59.25659058578290
73.8000	59.21969605737902
74.0000	59.26117733147540
74.2000	59.39400788482120
74.4000	59.52011811486386
74.6000	59.56071142335466
74.8000	59.73422661016567
75.0000	59.83348705399465
75.2000	59.84508233361075
75.4000	59.89088404354392
75.6000	60.04556998967396
75.8000	60.17317733161312
76.0000	60.27334138005459
76.2000	60.33732209868609
76.4000	60.33290680792642
76.6000	60.21957761734403
76.8000	60.04605770558972
77.0000	59.97165622678089
77.2000	60.02947580593647
77.4000	60.11203373679408
77.6000	60.17736589424369
77.8000	60.25897241922173
